# Supplementary material for: An ATP-sensitive phosphoketolase regulates carbon fixation in cyanobacteria
Source: Nat Metab. 2023 Jun 22;5(7):1111–26. doi: 10.1038/s42255-023-00831-w (PMC10365998; doi:10.1038/s42255-023-00831-w)
Supplement: Supplementary file 6 — PDB validation reports for the cryo-EM structures of SeXPK and BlXPK. [file 42255_2023_831_MOESM6_ESM.zip]

Archive with 14 entries (13 files):
- NATMETAB-A22127983A XPK_PDB-Validation report revision1/
- __MACOSX/._NATMETAB-A22127983A XPK_PDB-Validation report revision1
- NATMETAB-A22127983A XPK_PDB-Validation report revision1/D_1300036096_val-report-full_8IO9.pdf
- __MACOSX/NATMETAB-A22127983A XPK_PDB-Validation report revision1/._D_1300036096_val-report-full_8IO9.pdf
- NATMETAB-A22127983A XPK_PDB-Validation report revision1/D_1300036116_val-report-8IOE.pdf
- __MACOSX/NATMETAB-A22127983A XPK_PDB-Validation report revision1/._D_1300036116_val-report-8IOE.pdf
- NATMETAB-A22127983A XPK_PDB-Validation report revision1/D_1300035944_val-report-full_8IO6.pdf
- __MACOSX/NATMETAB-A22127983A XPK_PDB-Validation report revision1/._D_1300035944_val-report-full_8IO6.pdf
- NATMETAB-A22127983A XPK_PDB-Validation report revision1/D_1300036103_val-report-8IOA.pdf
- __MACOSX/NATMETAB-A22127983A XPK_PDB-Validation report revision1/._D_1300036103_val-report-8IOA.pdf
- NATMETAB-A22127983A XPK_PDB-Validation report revision1/D_1300036079_val-report-full_8IO7.pdf
- __MACOSX/NATMETAB-A22127983A XPK_PDB-Validation report revision1/._D_1300036079_val-report-full_8IO7.pdf
- NATMETAB-A22127983A XPK_PDB-Validation report revision1/D_1300036095_val-report-8IO8.pdf
- __MACOSX/NATMETAB-A22127983A XPK_PDB-Validation report revision1/._D_1300036095_val-report-8IO8.pdf
