# Supplementary material for: An ATP-sensitive phosphoketolase regulates carbon fixation in cyanobacteria
Source: Nat Metab. 2023 Jun 22;5(7):1111–26. doi: 10.1038/s42255-023-00831-w (PMC10365998; doi:10.1038/s42255-023-00831-w)
Supplement: Source Data Fig. 1 — SeXPK is inhibited by 1 mM ATP. [file 42255_2023_831_MOESM7_ESM.xlsx]

## Sheet: Plate 1 - ATP0
Software Version	3.08.01
Experiment File Path:
Protocol File Path:
Plate Number	Plate 1
Date	2022-05-18
Time	15:45:40
Reader Type:	Synergy H1
Reader Serial Number:	161201B
Reading Type	Reader
Procedure Details
Plate Type	96 WELL PLATE
Eject plate on completion
Shake	Linear: 0:10 (MM:SS)
	Frequency: 1096 cpm (1 mm)
Read	Absorbance Endpoint
	Full Plate
	Wavelengths: 505
	Read Speed: Normal, Delay: 100 msec, Measurements/Data Point: 8
Results
Actual Temperature:	36.5
		100			80			50			30
ATP0		1	2	3	4	5	6	7	8	9	10	11	12
0.5	A	0.1	0.093	0.09	0.09	0.134	0.096	0.096	0.096	0.093	0.082	0.081	0.091	505
1	B	0.11	0.107	0.102	0.107	0.115	0.116	0.111	0.112	0.114	0.099	0.103	0.105	505
1.5	C	0.117	0.121	0.112	0.125	0.135	0.135	0.129	0.128	0.126	0.118	0.117	0.122	505
2	D	0.13	0.131	0.12	0.141	0.146	0.152	0.15	0.15	0.144	0.131	0.128	0.134	505
2.5	E	0.146	0.149	0.14	0.159	0.175	0.178	0.167	0.182	0.161	0.156	0.143	0.155	505
3	F	0.172	0.177	0.168	0.188	0.197	0.2	0.193	0.19	0.175	0.167	0.156	0.153	505
3.5	G	0.187	0.192	0.147	0.201	0.184	0.229	0.217	0.209	0.208	0.183	0.171	0.173	505
4	H	0.199	0.21	0.197	0.228	0.233	0.244	0.228	0.232	0.231	0.2	0.182	0.212	505
	slope	0.042	0.046	0.048	0.047	0.051	0.048	0.0418	0.04	0.0412	0.033	0.0272	0.0348
	umole	60	65.7143	68.5714	67.1429	72.8571	68.5714	59.7143	57.1429	58.8571	47.1429	38.8571	49.7143
	umole min-1 ug-1	9.375	10.2679	10.7143	10.4911	11.3839	10.7143	9.33036	8.92857	9.19643	7.36607	6.07143	7.76786
	AVG	10.119			10.8631			9.15179			7.06845
	SE	0.393713			0.26827			0.118114			0.511827
		F6P mM conc	umole min-1 ug-1	SE
		0	0	0
		5	1.2	0.1
		7.5	1.6	0.1
		10	2.5	0.3
		15	3.6	0.2
		20	6.4	0.6
		30	7.1	0.5
		50	9.2	0.1
		80	10.9	0.27
		100	10.1	0.4

## Sheet: Plate 2 - ATP0
Software Version	3.08.01
Experiment File Path:
Protocol File Path:
Plate Number	Plate 2
Date	2022-05-18
Time	15:52:16
Reader Type:	Synergy H1
Reader Serial Number:	161201B
Reading Type	Reader
Procedure Details
Plate Type	96 WELL PLATE
Eject plate on completion
Shake	Linear: 0:10 (MM:SS)
	Frequency: 1096 cpm (1 mm)
Read	Absorbance Endpoint
	Full Plate
	Wavelengths: 505
	Read Speed: Normal, Delay: 100 msec, Measurements/Data Point: 8
Results
Actual Temperature:	35
ATP0		20				15			10			5
		1	2	3		4	5	6	7	8	9	10	11	12
0.5	A	0.083	0.08	0.086	1	0.083	0.084	0.08	0.079	0.082	0.091	0.076	0.078	0.078	505
1	B	0.097	0.102	0.106	2	0.148	0.094	0.1	0.086	0.09	0.095	0.082	0.084	0.085	505
1.5	C	0.124	0.126	0.121	3	0.121	0.117	0.127	0.098	0.104	0.115	0.089	0.088	0.088	505
2	D	0.137	0.135	0.129	4	0.135	0.125	0.135	0.102	0.109	0.126	0.087	0.093	0.092	505
2.5	E	0.156	0.153	0.168	5	0.145	0.139	0.142	0.107	0.113	0.13	0.093	0.096	0.096	505
3	F	0.175	0.171	0.182	6	0.17	0.166	0.161	0.118	0.132	0.149	0.096	0.097	0.102	505
3.5	G	0.2	0.187	0.196	7	0.186	0.185	0.181	0.126	0.146	0.16	0.098	0.099	0.11	505
4	H	0.219	0.204	0.224	8	0.195	0.19	0.193	0.134	0.15	0.167	0.104	0.105	0.117	505
	slope	0.032	0.0306	0.023		0.0165	0.0176	0.01475	0.0089	0.0125	0.0122	0.0065	0.0045	0.00528571
	umole	45.7143	43.7143	32.8571		23.5714	25.1429	21.0714	12.7143	17.8571	17.4286	9.28571	6.42857	7.55102
	umole min-1 ug-1	7.14286	6.83036	5.13393		3.68304	3.92857	3.29241	1.98661	2.79018	2.72321	1.45089	1.00446	1.17985
	AVG	6.36905				3.63467			2.5			1.21173
	SE	0.624114				0.185229			0.257423			0.129855

## Sheet: Plate 3 -ATP0 ATP0.5
Software Version	3.08.01
Experiment File Path:
Protocol File Path:
Plate Number	Plate 3
Date	2022-05-18
Time	16:42:39
Reader Type:	Synergy H1
Reader Serial Number:	161201B
Reading Type	Reader
Procedure Details
Plate Type	96 WELL PLATE
Eject plate on completion
Shake	Linear: 0:10 (MM:SS)
	Frequency: 1096 cpm (1 mm)
Read	Absorbance Endpoint
	Full Plate
	Wavelengths: 505
	Read Speed: Normal, Delay: 100 msec, Measurements/Data Point: 8
Results		ATP0	ATP0	ATP0		ATP 0.5
Actual Temperature:	30.7
		7.5				100			80			50
		1	2	3		4	5	6	7	8	9	10	11	12
1	A	0.085	0.084	0.081	0.5	0.098	0.094	0.088	0.09	0.09	0.089	0.101	0.099	0.101	505
2	B	0.097	0.096	0.094	1	0.102	0.102	0.102	0.102	0.1	0.101	0.051	0.051	0.058	505
3	C	0.099	0.093	0.096	1.5	0.118	0.12	0.115	0.121	0.118	0.116	0.096	0.095	0.102	505
4	D	0.105	0.102	0.102	2	0.13	0.121	0.131	0.127	0.117	0.122	0.118	0.108	0.118	505
5	E	0.112	0.108	0.108	2.5	0.163	0.161	0.162	0.168	0.161	0.165	0.143	0.136	0.143	505
6	F	0.121	0.119	0.115	3	0.184	0.188	0.186	0.185	0.192	0.195	0.172	0.164	0.17	505
7	G	0.132	0.124	0.123	3.5	0.207	0.209	0.215	0.209	0.206	0.217	0.191	0.188	0.193	505
8	H	0.138	0.131	0.138	4	0.227	0.231	0.225	0.234	0.237	0.249	0.218	0.207	0.216	505
	slope	0.00736905	0.00658333	0.00722619		0.0455429	0.0483429	0.0472	0.0468	0.0434524	0.0471429	0.047	0.041	0.041
	umole	10.5272	9.40476	10.3231		65.0612	69.0612	67.4286	66.8571	62.0748	67.3469	67.1429	58.5714	58.5714
	umole min-1 ug-1	1.64488	1.46949	1.61299		10.1658	10.7908	10.5357	10.4464	9.69919	10.523	10.4911	9.15179	9.15179
	AVG	1.57579				10.4974			10.2229			9.59821
	SE	0.0539376				0.181434			0.262764			0.446429
						F6P mM conc	AVG	SE
						0	0	0
						5	0.78125	7.77156e-16
						7.5	0.93006	0.134135
						10	1.67411	0.111607
						15	1.89732	0.111607
						20	3.42262	0.298733
						30	7.51488	0.790373
						50	9.6	0.5
						80	10.2	0.3
						100	10.5	0.2

## Sheet: Plate 5 -ATP0.5
Software Version	3.08.01
Experiment File Path:
Protocol File Path:
Plate Number	Plate 5
Date	2022-05-18
Time	17:12:06
Reader Type:	Synergy H1
Reader Serial Number:	161201B
Reading Type	Reader
Procedure Details
Plate Type	96 WELL PLATE
Eject plate on completion
Shake	Linear: 0:10 (MM:SS)
	Frequency: 1096 cpm (1 mm)
Read	Absorbance Endpoint
	Full Plate
	Wavelengths: 505
	Read Speed: Normal, Delay: 100 msec, Measurements/Data Point: 8
Results	ATP 0.4	ATP 0.4	ATP 0.4	ATP 0.4	ATP 0.4	ATP 0.4	ATP 0.4	ATP 0.4	ATP 0.4	ATP 0.4	ATP 0.4	ATP 0.4	ATP 0.4	ATP 0.4
Actual Temperature:	29.7
		30				20			15			10
		1	2	3		4	5	6	7	8	9	10	11	12
0.5	A	0.105	0.103	0.107	0.5	0.082	0.084	0.089	0.081	0.079	0.079	0.082	0.083	0.082	505
1	B	0.054	0.051	0.052	1	0.083	0.086	0.087	0.084	0.08	0.079	0.081	0.086	0.082	505
1.5	C	0.092	0.089	0.093	1.5	0.088	0.089	0.093	0.089	0.088	0.088	0.078	0.081	0.079	505
2	D	0.109	0.105	0.111	2	0.087	0.082	0.087	0.089	0.088	0.085	0.079	0.086	0.084	505
2.5	E	0.131	0.118	0.125	2.5	0.106	0.097	0.107	0.092	0.09	0.087	0.081	0.087	0.086	505
3	F	0.152	0.132	0.142	3	0.111	0.102	0.114	0.095	0.095	0.09	0.081	0.086	0.087	505
3.5	G	0.168	0.148	0.168	3.5	0.122	0.108	0.12	0.098	0.097	0.092	0.085	0.087	0.09	505
4	H	0.186	0.165	0.19	4	0.132	0.114	0.127	0.104	0.104	0.095	0.081	0.088	0.093	505
	slope	0.0404	0.0284	0.0322		0.0178	0.015	0.0132	0.008	0.009	0.005	0.008	0.006	0.007
	umole	57.7143	40.5714	46		25.4286	21.4286	18.8571	11.4286	12.8571	7.14286	11.4286	8.57143	10
	umole min-1 ug-1	9.01786	6.33929	7.1875		3.97321	3.34821	2.94643	1.78571	2.00893	1.11607	1.78571	1.33929	1.5625
	AVG	7.51488				3.42262			1.89732			1.67411
	SE	0.790373				0.298733			0.111607			0.111607

## Sheet: Plate 7 -ATP0.5
Software Version	3.08.01
Experiment File Path:
Protocol File Path:
Plate Number	Plate 7
Date	2022-05-18
Time	17:20:20
Reader Type:	Synergy H1
Reader Serial Number:	161201B
Reading Type	Reader
Procedure Details
Plate Type	96 WELL PLATE
Eject plate on completion
Shake	Linear: 0:10 (MM:SS)
	Frequency: 1096 cpm (1 mm)
Read	Absorbance Endpoint
	Full Plate
	Wavelengths: 505
	Read Speed: Normal, Delay: 100 msec, Measurements/Data Point: 8
Results		ATP0.5
Actual Temperature:	29.5
		7.5			5
		1	2	3	4	5	6	7	8	9	10	11	12
1	A	0.086	0.088	0.085	0.085	0.085	0.086	0.047	0.048	0.048	0.048	0.048	0.049	505
2	B	0.088	0.082	0.084	0.084	0.085	0.084	0.049	0.048	0.048	0.048	0.049	0.048	505
3	C	0.088	0.082	0.085	0.085	0.086	0.086	0.049	0.049	0.048	0.048	0.048	0.047	505
4	D	0.089	0.084	0.084	0.084	0.09	0.083	0.048	0.049	0.048	0.047	0.047	0.047	505
5	E	0.089	0.084	0.083	0.083	0.085	0.089	0.047	0.047	0.048	0.048	0.048	0.051	505
6	F	0.092	0.083	0.083	0.085	0.087	0.083	0.047	0.048	0.048	0.05	0.048	0.047	505
7	G	0.087	0.086	0.085	0.086	0.095	0.086	0.047	0.047	0.048	0.047	0.048	0.048	505
8	H	0.092	0.092	0.089	0.087	0.094	0.09	0.05	0.048	0.047	0.048	0.048	0.048	505
	slope	0.005	0.0045	0.003	0.0013	0.0035	0.0035
	umole	7.14286	6.42857	4.28571	1.85714	5	5
	umole min-1 ug-1	1.11607	1.00446	0.669643	0.290179	0.78125	0.78125
	AVG	0.93006			0.78125
	SE	0.134135			7.77156e-16

## Sheet: Plate 4 -ATP1
Software Version	3.08.01
Experiment File Path:
Protocol File Path:
Plate Number	Plate 4
Date	2022-05-18
Time	17:05:28
Reader Type:	Synergy H1
Reader Serial Number:	161201B
Reading Type	Reader
Procedure Details
Plate Type	96 WELL PLATE
Eject plate on completion
Shake	Linear: 0:10 (MM:SS)
	Frequency: 1096 cpm (1 mm)
Read	Absorbance Endpoint
	Full Plate
	Wavelengths: 505
	Read Speed: Normal, Delay: 100 msec, Measurements/Data Point: 8
Results
Actual Temperature:	29.9
		80				100			50			30
ATP 1		1	2	3		1	2	3	4	5	6	7	8	9
0.5	A	0.085	0.077	0.082	0.5	0.095	0.091	0.086	0.083	0.094	0.084	0.087	0.083	0.081	505
1	B	0.097	0.092	0.091	1	0.1	0.097	0.096	0.086	0.093	0.089	0.086	0.085	0.081	505
1.5	C	0.113	0.106	0.104	1.5	0.113	0.111	0.109	0.093	0.097	0.092	0.088	0.085	0.086	505
2	D	0.133	0.124	0.115	2	0.134	0.126	0.128	0.105	0.103	0.102	0.089	0.09	0.082	505
2.5	E	0.148	0.141	0.135	2.5	0.15	0.145	0.147	0.111	0.11	0.109	0.095	0.095	0.093	505
3	F	0.158	0.156	0.159	3	0.164	0.166	0.164	0.127	0.123	0.124	0.099	0.089	0.097	505
3.5	G	0.181	0.17	0.169	3.5	0.182	0.195	0.183	0.139	0.133	0.135	0.098	0.108	0.106	505
4	H	0.185	0.198	0.181	4	0.231	0.23	0.227	0.186	0.179	0.191	0.119	0.13	0.14	505
	slope	0.033	0.042	0.0372		0.0452	0.0516	0.0468	0.0260476	0.0293143	0.0257619	0.0106286	0.0156	0.0138571
	umole	47.1429	60	53.1429		64.5714	73.7143	66.8571	37.2109	41.8776	36.8027	15.1837	22.2857	19.7959
	umole min-1 ug-1	7.36607	9.375	8.30357		10.0893	11.5179	10.4464	5.8142	6.54337	5.75043	2.37245	3.48214	3.09311
	AVG	8.83929				10.6845			6.036			2.98257
	SE	0.437409				0.429232			0.254352			0.325074
		F6P mM conc	AVG	SE
		0	0	0
		5	0	0
		7.5	0	0
		10	0	0
		15	0.1	0.02
		20	0.8	0.1
		30	3	0.3
		50	6.04	0.25
		80	7.8	0.4
		100	10.7	0.4

## Sheet: Plate 6 -ATP1
Software Version	3.08.01
Experiment File Path:
Protocol File Path:
Plate Number	Plate 6
Date	2022-05-18
Time	17:15:57
Reader Type:	Synergy H1
Reader Serial Number:	161201B
Reading Type	Reader
Procedure Details
Plate Type	96 WELL PLATE
Eject plate on completion
Shake	Linear: 0:10 (MM:SS)
	Frequency: 1096 cpm (1 mm)
Read	Absorbance Endpoint
	Full Plate
	Wavelengths: 505
	Read Speed: Normal, Delay: 100 msec, Measurements/Data Point: 8
Results
Actual Temperature:	29.6
		20				15			10			7.5
ATP 1		1	2	3		4	5	6	7	8	9	10	11	12
0.5	A	0.089	0.085	0.086	1	0.085	0.088	0.083	0.09	0.088	0.085	0.048	0.251	0.052	505
1	B	0.09	0.086	0.087	2	0.083	0.086	0.063	0.085	0.085	0.067	0.28	0.072	0.051	505
1.5	C	0.088	0.089	0.085	3	0.089	0.086	0.083	0.089	0.091	0.08	0.071	0.058	0.047	505
2	D	0.088	0.091	0.085	4	0.087	0.088	0.086	0.088	0.089	0.084	0.064	0.068	0.057	505
2.5	E	0.088	0.085	0.085	5	0.088	0.086	0.088	0.088	0.089	0.085	0.057	0.065	0.048	505
3	F	0.094	0.087	0.086	6	0.09	0.087	0.088	0.089	0.093	0.085	0.057	0.069	0.061	505
3.5	G	0.093	0.09	0.088	7	0.088	0.089	0.087	0.085	0.118	0.084	0.069	0.069	0.049	505
4	H	0.095	0.091	0.088	8	0.09	0.088	0.088	0.085	0.089	0.086	0.057	0.067	0.048	505
	slope	0.004	0.0042	0.0022		0.0006	0.0003	0.0003	0	0	0	0	0	0
	umole	5.71429	6	3.14286		0.857143	0.428571	0.428571	0	0	0	0	0	0
	umole min-1 ug-1	0.892857	0.9375	0.491071		0.133929	0.0669643	0.0669643	0	0	0	0	0	0
	AVG	0.77381				0.0892857			0			0
	SE	0.141955				0.0223214			0			0

## Sheet: Plate 8 - ATP1
Software Version	3.08.01
Experiment File Path:
Protocol File Path:
Plate Number	Plate 8
Date	2022-05-18
Time	17:23:12
Reader Type:	Synergy H1
Reader Serial Number:	161201B
Reading Type	Reader
Procedure Details
Plate Type	96 WELL PLATE
Eject plate on completion
Shake	Linear: 0:10 (MM:SS)
	Frequency: 1096 cpm (1 mm)
Read	Absorbance Endpoint
	Full Plate
	Wavelengths: 505
	Read Speed: Normal, Delay: 100 msec, Measurements/Data Point: 8
Results
Actual Temperature:	29.4
		5
ATP 1		1	2	3	4	5	6	7	8	9	10	11	12
0.5	A	0.23	0.05	0.122	0.048	0.052	0.052	0.058	0.056	0.048	0.049	0.047	0.048	505
1	B	0.07	0.048	0.099	0.047	0.047	0.05	0.049	0.05	0.049	0.048	0.049	0.048	505
1.5	C	0.054	0.048	0.078	0.048	0.049	0.049	0.051	0.049	0.048	0.049	0.048	0.047	505
2	D	0.057	0.05	0.076	0.049	0.048	0.05	0.05	0.049	0.049	0.048	0.048	0.047	505
2.5	E	0.061	0.049	0.077	0.048	0.048	0.05	0.047	0.049	0.048	0.051	0.048	0.05	505
3	F	0.064	0.049	0.077	0.048	0.048	0.048	0.047	0.047	0.048	0.048	0.048	0.048	505
3.5	G	0.061	0.048	0.078	0.048	0.048	0.048	0.047	0.048	0.048	0.047	0.048	0.049	505
4	H	0.061	0.049	0.079	0.048	0.047	0.048	0.05	0.048	0.048	0.047	0.049	0.05	505
	slope	0	0	0
	umole	0	0	0
	umole min-1 ug-1	0
	AVG	0
	SE	0

## Sheet: Plate 9 - ATP2
Software Version	3.08.01
Experiment File Path:
Protocol File Path:
Plate Number	Plate 9
Date	2022-05-18
Time	18:10:31
Reader Type:	Synergy H1
Reader Serial Number:	161201B
Reading Type	Reader
Procedure Details
Plate Type	96 WELL PLATE
Eject plate on completion
Shake	Linear: 0:10 (MM:SS)
	Frequency: 1096 cpm (1 mm)
Read	Absorbance Endpoint
	Full Plate
	Wavelengths: 505
	Read Speed: Normal, Delay: 100 msec, Measurements/Data Point: 8
Results
Actual Temperature:	28.8
		100			80			50			30
ATP 2		1	2	3	4	5	6	7	8	9	10	11	12
0.5	A							0.083	0.081	0.088	0.084	0.078	0.088	505
1	B	0.101	0.084	0.097	0.095	0.094	0.094	0.086	0.084	0.085	0.083	0.08	0.086	505
1.5	C	0.115	0.09	0.102	0.108	0.105	0.1	0.089	0.088	0.089	0.082	0.079	0.086	505
2	D	0.118	0.106	0.118	0.118	0.114	0.124	0.093	0.091	0.091	0.085	0.079	0.088	505
2.5	E	0.126	0.115	0.129	0.128	0.127	0.14	0.095	0.094	0.096	0.084	0.08	0.085	505
3	F	0.142	0.119	0.151	0.141	0.136	0.146	0.1	0.101	0.102	0.085	0.081	0.088	505
3.5	G	0.168	0.138	0.17	0.155	0.162	0.166	0.051	0.051	0.052	0.058	0.051	0.052	505
4	H	0.209	0.139	0.183	0.188	0.19	0.186	0.109	0.108	0.111	0.087	0.084	0.094	505
	slope	0.055	0.038	0.041	0.0334	0.0374	0.03	0.009	0.007	0.009	0.000628571	0.000857143	0.0006
	umole	78.5714	54.2857	58.5714	47.7143	53.4286	42.8571	12.8571	10	12.8571	0.897959	1.22449	0.857143
	umole min-1 ug-1	12.2768	8.48214	9.15179	7.45536	8.34821	6.69643	2.00893	1.5625	2.00893	0.140306	0.191327	0.133929
	AVG	9.97024			7.5			1.86012			0.155187
	SE	1.16936			0.477352			0.14881			0.0181633
		F6P mM conc	AVG	SE
		0	0	0
		5	0	0
		7.5	0.03	0
		10	0.03	0.01
		15	0.1	0.05
		20	0.07	0.04
		30	0.2	0.02
		50	1.9	0.2
		80	7.5	0.5
		100	10	1.2

## Sheet: Plate 10 -ATP2
Software Version	3.08.01
Experiment File Path:
Protocol File Path:
Plate Number	Plate 10
Date	2022-05-18
Time	18:15:39
Reader Type:	Synergy H1
Reader Serial Number:	161201B
Reading Type	Reader
Procedure Details
Plate Type	96 WELL PLATE
Eject plate on completion
Shake	Linear: 0:10 (MM:SS)
	Frequency: 1096 cpm (1 mm)
Read	Absorbance Endpoint
	Full Plate
	Wavelengths: 505
	Read Speed: Normal, Delay: 100 msec, Measurements/Data Point: 8
Results												ATP 2	ATP 2	ATP 2
Actual Temperature:	28.7
												20
		1	2	3	4	5	6	7	8	9		10	11	12
	A										0.5	0.08	0.08	0.082	505
	B										1	0.079	0.082	0.068	505
	C										1.5	0.082	0.08	0.072	505
	D										2	0.081	0.082	0.08	505
	E										2.5	0.085	0.083	0.083	505
	F										3	0.081	0.082	0.078	505
	G										3.5	0.081	0.083	0.08	505
	H										4	0.08	0.082	0.081	505
											slope	0.000261905	0.000619048	0
											umole	0.37415	0.884354	0
											umole min-1 ug-1	0.0584609	0.13818	0
											AVG	0.0655471
											SE	0.0400463

[truncated: 2 more sheets: Plate 11 - ATP2, Summary]
