# Supplementary material for: An ATP-sensitive phosphoketolase regulates carbon fixation in cyanobacteria
Source: Nat Metab. 2023 Jun 22;5(7):1111–26. doi: 10.1038/s42255-023-00831-w (PMC10365998; doi:10.1038/s42255-023-00831-w)
Supplement: Source Data Fig. 2 — Delayed cessation of CO2 incorporation by Δxpk after L/D switch. [file 42255_2023_831_MOESM8_ESM.xlsm]

## Sheet: L to dark 10min 14C
min	genotype	Cell	medium	uptake%	AVG	SE				WT		xpk
5	WT1	471761	10058186	4.48018	4.49254	0.124831			min	AVG	SE	AVG	SE
	WT2	454143	9178414	4.71467					0	0	0	0	0
	WT3	443227	9905848	4.28277				-5	5	4.49254	0.124831	4.71598	0.248639
	xpk1	466529	9227380	4.8126	4.71598	0.248639		0	10	6.4907	0.248326	7.34813	0.484056
	xpk2	434860	9808672	4.24522				1	11	8.11721	0.620629	8.30072	0.69052
	xpk3	493213	9196416	5.09011				3	13	8.19078	0.89596	11.0867	0.713563
10	WT1	580818	7936663	6.81913	6.4907	0.248326		5	15	8.71968	0.394255	11.504	0.725785
	WT2	573081	8972160	6.00384				10	20	7.92293	0.346256	8.88401	0.162901
	WT3	695963	9771026	6.64912					21	8.5585	0.407384	8.88935	0.480571
	xpk1	819100	9201443	8.17421	7.34813	0.484056			23	9.20292	0.291217	10.1007	0.64348
	xpk2	687635	9894766	6.49791					25	9.81538	0.442866	9.36942	0.781589
	xpk3	705937	8869644	7.37226					30	12.6894	0.971409	14.0632	1.6201
11 dark	WT1	721785	9661298	6.95155	8.11721	0.620629
	WT2	914831	9172113	9.06946
	WT3	784574	8633380	8.33062
	xpk1	737680	8865646	7.68151	8.30072	0.69052
	xpk2	1022897	9544895	9.67938
	xpk3	686850	8421035	7.54127
13 dark	WT1	812087	8098976	9.11324	8.19078	0.89596
	WT2	555393	8123812	6.39912
	WT3	755561	7583995	9.05997
	xpk1	891635	6282847	12.4279	11.0867	0.713563
	xpk2	674821	6077682	9.99364
	xpk3	680147	5595059	10.8386
15	WT1	790230	8803647	8.23682	8.71968	0.394255
	WT2	817107	8062039	9.20254
	WT3	476439	4089663	10.4343
	xpk1	1044163	7381320	12.3929	11.504	0.725785
	xpk2	743272	3899747	16.0084
	xpk3	919503	7742704	10.6151
20	WT1	795806	9034605	8.09535	7.92293	0.346256
	WT2	741982	9483961	7.25588
	WT3	753293	8195758	8.41757
	xpk1	886447	9033659	8.93586	8.88401	0.162901
	xpk2	760159	7559736	9.13664
	xpk3	845414	9008436	8.57953
21 light	WT1	950084	9189678	9.36988	8.5585	0.407384
	WT2	824895	9213975	8.21701
	WT3	802288	9116465	8.0886
	xpk1	763589	8810692	7.97542	8.88935	0.480571
	xpk2	927004	9272572	9.08865
	xpk3	929294	8746838	9.60398
23	WT1	842643	8428502	9.08888	9.20292	0.291217
	WT2	787281	8194515	8.7653
	WT3	884377	8181903	9.75457
	xpk1	831085	7947982	9.46667	10.1007	0.64348
	xpk2	997540	7762300	11.3877
	xpk3	854394	8188828	9.44789
25	WT1	978442	8322278	10.5201	9.81538	0.442866
	WT2	914231	8294610	9.92775
	WT3	827905	8372746	8.99833
	xpk1	737818	8353947	8.11523	9.36942	0.781589
	xpk2	837371	8275903	9.18848
	xpk3	969108	8000346	10.8045
30	WT1	1374525	8032592	14.6115	12.6894	0.971409
	WT2	1085524	8367487	11.4834
	WT3	1123122	8257024	11.9734
	xpk1	1229449	7373266	14.2914	14.0632	1.6201
	xpk2	1506766	7489833	16.7482
	xpk3	1004741	8006446	11.1499

## Sheet: L to dark 10min ATP
min after 14C added	condi		OD	ATP read	ATP pmole in200ul	dilution factor	umole	mg	mM	AVG	SE	ADP+ATP read	ADP pmole	ATP/ADP+ATP	ATP/ATP+ADP (pmole)	AVG	SE						WT		xpk
5	light	WT1	0.612	157036	19.4003	20	0.388007	0.470016	0.825518	0.787575	0.0199457	274425	14.5063	0.572236	0.57217	0.501123	0.0355678					min	AVG	SE	AVG	SE
		WT2	0.643	155747	19.2411	20	0.384822	0.493824	0.779269			332263	21.8128	0.468746	0.468678					Light	-5	5	0.501123	0.0355678	0.59024	0.0142331
		WT3	0.623	146772	18.1323	20	0.362646	0.478464	0.757938			317284	21.0709	0.462589	0.462521						0	10	0.56184	0.0329137	0.546627	0.0172088
		xpk1	0.745	197026	24.3407	20	0.486815	0.57216	0.850836	0.829333	0.0140199	350649	18.9838	0.56189	0.561823	0.59024	0.0142331			Dark	1	11	0.352707	0.0500699	0.353555	0.0622595
		xpk2	0.675	175016	21.6216	20	0.432432	0.5184	0.834166			290208	14.2348	0.603071	0.603006						3	13	0.557685	0.040807	0.580478	0.0665506
		xpk3	0.814	203170	25.0998	20	0.501995	0.625152	0.802997			335288	16.3264	0.605957	0.605892						5	15	0.624918	0.0508895	0.56937	0.0467842
10		WT1	0.632	150040	18.536	20	0.370721	0.485376	0.763781	0.784386	0.0278944	289353	17.2155	0.518536	0.518468	0.56184	0.0329137				10	20	0.684271	0.114907	0.598839	0.00299671
		WT2	0.783	182483	22.5441	20	0.450881	0.601344	0.74979			337488	19.1546	0.54071	0.540642
		WT3	0.711	185548	22.9227	20	0.458455	0.546048	0.839586			296178	13.671	0.626475	0.626411
		xpk1	0.768	191325	23.6364	20	0.472728	0.589824	0.801474	0.795372	0.0121105	350342	19.6504	0.546109	0.546042	0.546627	0.0172088
		xpk2	0.779	186934	23.094	20	0.461879	0.598272	0.772022			324095	16.9496	0.576788	0.576721
		xpk3	0.802	202574	25.0261	20	0.500523	0.615936	0.812621			391686	23.3694	0.517185	0.517117
11	dark	WT1	0.823	92269	11.399	20	0.227979	0.632064	0.360691	0.395542	0.0178831	322429	28.4419	0.286168	0.286113	0.352707	0.0500699
		WT2	0.945	123347	15.2384	20	0.304767	0.72576	0.419929			273594	18.5667	0.45084	0.450772						ATP		WT		xpk
		WT3	0.932	117617	14.5305	20	0.29061	0.715776	0.406006			366071	30.7025	0.321296	0.321236						min	min	AVG	SE	AVG	SE
		xpk1	0.744	109757	13.5595	20	0.271189	0.571392	0.474611	0.507905	0.016972	465294	43.9352	0.235887	0.235838	0.353555	0.0622595				-5	5	0.787575	0.0199457	0.829333	0.0140199
		xpk2	0.822	132561	16.3767	20	0.327534	0.631296	0.518827			351319	27.0329	0.377324	0.37726						0	10	0.784386	0.0278944	0.795372	0.0121105
		xpk3	0.923	152134	18.7947	20	0.375895	0.708864	0.530278			339862	23.1983	0.447635	0.447567						1	11	0.395542	0.0178831	0.507905	0.016972
13	dark	WT1	0.893	157833	19.4988	20	0.389976	0.685824	0.568624	0.60626	0.0465355	308430	18.6099	0.51173	0.511662	0.557685	0.040807				3	13	0.60626	0.0465355	0.626019	0.0607951
		WT2	0.869	188752	23.3185	20	0.466371	0.667392	0.698796			361321	21.3251	0.522394	0.522326						5	15	0.869559	0.014964	0.854462	0.00793173
		WT3	0.921	157840	19.4997	20	0.389993	0.707328	0.551361			246961	11.0131	0.639129	0.639067						10	20	0.834921	0.0387828	0.889459	0.0101306
		xpk1	0.978	154913	19.1381	20	0.382761	0.751104	0.509598	0.626019	0.0607951	301390	18.1008	0.513995	0.513927	0.580478	0.0665506				11	21	0.999021	0.0314774	0.95259	0.00120034
		xpk2	1.042	211772	26.1625	20	0.523249	0.800256	0.653852			327268	14.2723	0.64709	0.647028						13	23	0.879172	0.0559753	0.840054	0.0285626
		xpk3	1.147	254772	31.4747	20	0.629494	0.880896	0.714607			257986	0.397168	0.987542	0.987539						15	25	0.916209	0.0659932	0.883544	0.0298042
15	dark	WT1	0.874	228104	28.1801	20	0.563602	0.671232	0.839654	0.869559	0.014964	430827	25.0513	0.529456	0.529388	0.624918	0.0508895				20	30	1.01563	0.0499702	0.916431	0.0486369
		WT2	0.983	270563	33.4255	20	0.668511	0.754944	0.88551			384787	14.1151	0.70315	0.703093
		WT3	0.912	250455	30.9414	20	0.618828	0.700416	0.883514			389914	17.2335	0.642334	0.642271
		xpk1	0.941	252453	31.1882	20	0.623764	0.722688	0.863117	0.854462	0.00793173	501747	30.8063	0.503148	0.50308	0.56937	0.0467842
		xpk2	1.089	283867	35.0691	20	0.701382	0.836352	0.838621			520481	29.2394	0.545394	0.545326
		xpk3	1.119	299696	37.0246	20	0.740493	0.859392	0.861647			454247	19.0985	0.659764	0.659703
20	dark	WT1	0.932	264321	32.6544	20	0.653088	0.715776	0.912419	0.834921	0.0387828	574863	38.375	0.459798	0.459731	0.684271	0.114907				14C		WT		xpk
		WT2	1.196	297020	36.6941	20	0.733881	0.918528	0.798975			354030	7.04497	0.838968	0.838932						min	min	AVG	SE	AVG	SE
		WT3	1.106	272742	33.6947	20	0.673895	0.849408	0.79337			361631	10.9844	0.7542	0.754149						-5	5	7.06035	0.586796	5.83217	0.402651
		xpk1	0.922	260638	32.1994	20	0.643988	0.708096	0.909464	0.889459	0.0101306	437380	21.8408	0.595907	0.595842	0.598839	0.00299671				0	10	9.54512	0.85061	8.60965	0.441337
		xpk2	0.973	265139	32.7555	20	0.655109	0.747264	0.876677			440503	21.6705	0.601901	0.601835						1	11	10.6828	0.635354	11.1913	0.21751
		xpk3	1.334	365815	45.193	20	0.903861	1.02451	0.882235			379778	1.72547	0.963234	0.963224						3	13	12.0456	0.87568	15.7072	1.29115
																					5	15	9.89723	0.376789	12.1943	0.196762
																					10	20	9.69562	1.42239	10.2564	1.1368

## Sheet: 230522 10LD 14C
{\rtf1\ansi\ansicpg850\deff0\deflang1033{\fonttbl{\f0\fmodern\fprq1\fcharset255	Courier			New;}}
\viewkind4\uc1\pard\f0\fs20	Assay			Definition
\par
\par	Assay			Description:
\par	Basic			CPM	assay
\par	Assay			Type:	CPM
\par	Report			Name:	Report1
\par	Output			Data	Path:	C:\\Packard\\Tricarb\\Results\\Default\\14c_cpm\\20220520_1642
\par	Raw			Results	Path:	C:\\Packard\\Tricarb\\Results\\Default\\14c_cpm\\20220520_1642\\20220520_1642.results
\par	Assay			File	Name:	C:\\Packard\\TriCarb\\Assays\\14c_cpm.lsa
\par
\par
\par	Count			Conditions
\par
\par	Nuclide:			14C
\par	Quench			Indicator:	tSIE
\par	External			Std	Terminator	(sec):					0.5	2s%
\par	Pre-Count			Delay	(min):	0
\par	Quench			Set:	n/a
\par	Count			Time	(min):	0.5
\par	Count			Mode:	Normal
\par	Assay			Count	Cycles:	1					Repeat	Sample	Count:	1
\par	#Vials/Sample:			1	Calculate	%					Reference:	Off
\par
\par
\par	Background			Subtract
\par
\par	Background			Subtract:	Off
\par	Low			CPM	Threshold:	Off
\par	2			Sigma	%	Terminator:					Off
\par
\par	Regions			LL	UL
\par	A			0	156
\par	B			4	156
\par	C			0	0
\par
\par
\par	Count			Corrections
\par
\par	Static			Controller:	On	Luminescence					Correction:	n/a
\par	Colored			Samples:	n/a	Heterogeneity					Monitor:	n/a
\par	Coincidence			Time	(nsec):	18					Delay	Before	Burst	(nsec):	75
\par
\par
\par
\par	Cycle	1		Results
\par	S#			Count	CPMA	CPMB	AVG	%	AVG	SE	SIS	tSIE	MESSAGES					WT		xpk
\par	WARNING:	min		Instrument	not	normalized.											min	AVG	SE	AVG	SE
\par	1	1	WT1	0.5	714088	663428	688758	9.07217	8.95044	0.534727	81.87	522.52				light
\par	2	1	WT2	0.5	628952	587522	608237	7.96942			84.4	537.48					1	8.95044	0.534727	7.99458	0.246733
\par	3	1	WT3	0.5	748762	698198	723480	9.80973			85.47	537.41					3	10.3003	0.228199	9.84482	0.801008
\par	4	1	xpk1	0.5	586996	550034	568515	7.76577	7.99458	0.246733	85.09	527.39					5	11.8218	0.391061	11.9339	0.614663
\par	5	1	xpk2	0.5	570290	533142	551716	7.73034			86.41	535.2					7	13.0379	0.589521	12.6503	0.265831
\par	6	1	xpk3	0.5	677358	632316	654837	8.48762			85.08	535.82					10	17.1502	2.07193	15.6259	1.1223
\par	7	1	WT1	0.5	7094588	6711874	6903231				96.92	646.92				dark	11	14.2626	0.441416	15.5517	0.840042
\par	8	1	WT2	0.5	7237456	6810346	7023901				92.93	596.81					13	13.3684	0.962086	17.5887	0.730215
\par	9	1	WT3	0.5	6841074	6462220	6651647				93.88	628.11					15	11.4988	0.278816	14.6583	0.129444
\par	10	1	xpk1	0.5	6944604	6559930	6752267				92.9	589.82					17	11.1051	0.206476	12.7566	0.369696
\par	11	1	xpk2	0.5	6776816	6393794	6585305				94.56	585.5					20	8.79314	0.400332	10.3459	0.554694
\par	12	1	xpk3	0.5	7255594	6865138	7060366				93.92	584.45				light	21	12.9527	0.642544	11.6825	0.417845
\par	13	3	WT1	0.5	782552	727876	755214	10.2494	10.3003	0.228199	81.58	535.79					23	15.9153	0.766886	15.9864	1.09004
\par	14	3	WT2	0.5	802190	751288	776739	10.7186			86.81	537.47					25	17.0217	0.451063	18.3315	0.278468
\par	15	3	WT3	0.5	740878	693328	717103	9.93299			84.79	545.39					27	19.865	1.15111	19.9593	1.3197
\par	16	3	xpk1	0.5	908420	850506	879463	9.90809	9.84482	0.801008	85.09	539.08					30	21.0729	1.24508	20.5558	0.868455
\par	17	3	xpk2	0.5	708720	662312	685516	8.42687			85.17	548.05				dark	31	20.0565	0.167294	21.2409	0.303035
\par	18	3	xpk3	0.5	938510	872978	905744	11.1995			82.9	548.41					33	19.2742	0.558693	21.5795	0.464202
\par	19	3	WT1	0.5	6799052	6427198	6613125				95.45	615.26					35	18.1575	0.331434	20.4491	0.0668631
\par	20	3	WT2	0.5	6678416	6261446	6469931				90.17	577.88					37	17.4349	0.466003	19.6115	0.269999
\par	21	3	WT3	0.5	6673472	6331136	6502304				96.63	602.32					40	14.5958	0.164819	17.6737	0.684582
\par	22	3	xpk1	0.5	8193050	7800442	7996746				101.65	0
\par	23	3	xpk2	0.5	7646094	7252630	7449362				97.48	598.31
\par	24	3	xpk3	0.5	7370620	6992638	7181629				97.24	575.11
\par	25	5	WT1	0.5	1009992	944996	977494	12.218	11.8218	0.391061	86.84	537.4
\par	26	5	WT2	0.5	947716	889950	918833	12.2077			87.44	533.74
\par	27	5	WT3	0.5	876232	820966	848599	11.0397			85.52	525.82
\par	28	5	xpk1	0.5	952606	893822	923214	12.2882	11.9339	0.614663	87.45	541.85
\par	29	5	xpk2	0.5	800444	749364	774904	10.7373			88.27	545.82
\par	30	5	xpk3	0.5	924588	866598	895593	12.7762			85.87	526.05
\par	31	5	WT1	0.5	7219850	6826030	7022940				95.15	587.16
\par	32	5	WT2	0.5	6799150	6416462	6607806				92.97	599.03
\par	33	5	WT3	0.5	7047670	6628678	6838174				90.95	624.6
\par	34	5	xpk1	0.5	6790978	6388652	6589815				89.13	586.93
\par	35	5	xpk2	0.5	6647456	6236608	6442032				90.24	585.88
\par	36	5	xpk3	0.5	6298530	5929974	6114252				89.85	596.67
\par	37	7	WT1	0.5	998728	935054	966891	12.9754	13.0379	0.589521	85.33	539.75
\par	38	7	WT2	0.5	1009132	946352	977742	14.0888			85.18	537.14
\par	39	7	WT3	0.5	867380	813752	840566	12.0496			86.11	537.91
\par	40	7	xpk1	0.5	953758	892154	922956	13.1328	12.6503	0.265831	84.01	528.18
\par	41	7	xpk2	0.5	882250	826622	854436	12.2157			85.66	531.46
\par	42	7	xpk3	0.5	953384	892412	922898	12.6024			83.18	530.22
\par	43	7	WT1	0.5	6661246	6308382	6484814				93.68	597.46
\par	44	7	WT2	0.5	6148840	5775338	5962089				87.58	575.23
\par	45	7	WT3	0.5	6311304	5959382	6135343				92.25	569.43
\par	46	7	xpk1	0.5	6281482	5928314	6104898				91.62	571.41
\par	47	7	xpk2	0.5	6321006	5959256	6140131				92.12	587.46
\par	48	7	xpk3	0.5	6591572	6209014	6400293				88.73	588.86
\par	49	10	WT1	0.5	1152846	1080648	1116747	15.0783	17.1502	2.07193	86.27	532.3
\par	50	10	WT2	0.5	618274	576966	597620	8.40265			83.64	538.24
\par	51	10	WT3	0.5	1451924	1361528	1406726	19.2221			85.19	531.79
\par	52	10	xpk1	0.5	1114194	1042944	1078569	14.3487	15.6259	1.1223	82.28	527.58
\par	53	10	xpk2	0.5	1109330	1037470	1073400	14.666			80.41	529.57
\par	54	10	xpk3	0.5	1194924	1117510	1156217	17.863			84.7	534.33
\par	55	10	WT1	0.5	6467026	6112162	6289594				93.01	565.25
\par	56	10	WT2	0.5	6702836	6326492	6514664				92.49	576.14
\par	57	10	WT3	0.5	6088122	5734956	5911539				91.38	569.47
\par	58	10	xpk1	0.5	6625080	6251440	6438260				88.13	591.93
\par	59	10	xpk2	0.5	6432518	6058634	6245576				85.09	571.29
\par	60	10	xpk3	0.5	5473582	5159344	5316463				88.12	593.36
\par	61	11	WT1	0.5	1100526	1026000	1063263	14.9967	14.2626	0.441416	76.9	528.11
\par	62	11	WT2	0.5	928540	868930	898735	13.4709			82.05	528.81
\par	63	11	WT3	0.5	970640	909514	940077	14.3202			81.65	527.82
\par	64	11	xpk1	0.5	1181422	1105296	1143359	15.4127	15.5517	0.840042	83.34	528.48
\par	65	11	xpk2	0.5	1212318	1135722	1174020	17.0713			85.5	534.21
\par	66	11	xpk3	0.5	1019428	955466	987447	14.1712			78.68	584.9
\par	67	11	WT1	0.5	6218868	5834544	6026706				82.54	576.55
\par	68	11	WT2	0.5	5976828	5569084	5772956				78.13	558.47
\par	69	11	WT3	0.5	5793502	5455718	5624610				84.19	569.4
\par	70	11	xpk1	0.5	6460684	6089190	6274937				90.61	596.89
\par	71	11	xpk2	0.5	5879178	5527132	5703155				89.99	572.72
\par	72	11	xpk3	0.5	6180734	5780298	5980516				79.37	588.17
\par	73	13	WT1	0.5	1078622	1010060	1044341	14.5096	13.3684	0.962086	80.43	521.79
\par	74	13	WT2	0.5	765220	718018	741619	14.1395			85.15	532.69
\par	75	13	WT3	0.5	800520	744042	772281	11.4561			82.76	529.14
\par	76	13	xpk1	0.5	1049084	981038	1015061	16.1313	17.5887	0.730215	82.78	531.89
\par	77	13	xpk2	0.5	1277790	1195640	1236715	18.2365			85.79	543.36
\par	78	13	xpk3	0.5	2227858	2093528	2160693	18.3984			81.53	504
\par	79	13	WT1	0.5	6350894	5955632	6153263				80.32	567.87
\par	80	13	WT2	0.5	4683316	4323452	4503384				77.92	535.72
\par	81	13	WT3	0.5	6146260	5791577	5.96892e+06				88.18	580.43
\par	82	13	xpk1	0.5	5446804	5108062	5277433				87.33	584.12
\par	83	13	xpk2	0.5	5714700	5374922	5544811				88.15	577.27
\par	84	13	xpk3	0.5	9870598	9295880	9583239				87.73	604.61
\par	85	15	WT1	0.5	836940	784172	810556	10.97	11.4988	0.278816	84.91	530.04
\par	86	15	WT3	0.5	810158	758712	784435	11.9165			84.94	534.93
\par	87	15	WT2	0.5	864074	812082	838078	11.6099			83.01	527.74
\par	88	15	WT3	0.5	1081284	1013878	1047581	14.5509	14.6583	0.129444	83.44	531.32
\par	89	15	xpk1	0.5	1115250	1045266	1080258	14.916			83.13	536.27
\par	90	15	xpk3	0.5	672722	630438	651580	14.508			86.03	538.57
\par	91	15	WT1	0.5	6783212	6373344	6578278				88.9	570.65
\par	92	15	WT3	0.5	5977804	5618844	5798324				87.55	555.14
\par	93	15	WT2	0.5	6577878	6183312	6380595				82.94	578.93
\par	94	15	WT3	0.5	6356266	5947388	6151827				81.1	569.91
\par	95	15	xpk1	0.5	6352808	5971196	6162002				81.52	574.11
\par	96	15	xpk3	0.5	3991114	3688058	3839586				77.63	549.8
\par	97	17	WT1	0.5	878212	819408	848810	11.0333	11.1051	0.206476	77.11	510.93
\par	98	17	WT2	0.5	893728	840764	867246	10.7889			80.9	531.27
\par	99	17	WT3	0.5	1042730	976714	1009722	11.4932			82.78	538.21
\par	100	17	xpk1	0.5	916690	857300	886995	12.0184	12.7566	0.369696	81.35	535.23
\par	101	17	xpk2	0.5	980458	914980	947719	13.1622			78.57	531.76
\par	102	17	xpk3	0.5	949036	888856	918946	13.0892			80.9	528.93
\par	103	17	WT1	0.5	7040412	6648330	6844371				86.23	578.77
\par	104	17	WT2	0.5	7381358	6960848	7171103				86.49	579.41
\par	105	17	WT3	0.5	8012782	7538538	7775660				90.43	588.46
\par	106	17	xpk1	0.5	6692618	6294006	6493312				84.39	577.57
\par	107	17	xpk2	0.5	6455174	6050020	6252597				81.48	571.42
\par	108	17	xpk3	0.5	6296712	5906694	6101703				84.1	572.94
\par	109	20	WT1	0.5	960664	900766	930715	9.59368	8.79314	0.400332	83.25	536.6
\par	110	20	WT2	0.5	757626	711796	734711	8.38075			85.42	536.66
\par	111	20	WT3	0.5	833436	784238	808837	8.40499			83.87	529.96
\par	112	20	xpk1	0.5	743026	696604	719815	9.23652	10.3459	0.554694	83.17	526.04
\par	113	20	xpk2	0.5	780814	732064	756439	10.8915			82.84	528.57
\par	114	20	xpk3	0.5	822762	770922	796842	10.9096			84.46	536.89
\par	115	20	WT1	0.5	9023686	8517550	8770618				89.85	575.35
\par	116	20	WT2	0.5	8269124	7794762	8031943				88.92	592.21
\par	117	20	WT3	0.5	9069992	8558914	8814453				90.71	586.08
\par	118	20	xpk1	0.5	7284788	6861860	7073324				88.21	598.15
\par	119	20	xpk2	0.5	6367612	6010008	6188810				89.63	590.36
\par	120	20	xpk3	0.5	6706926	6307480	6507203				87.64	564.4
\par	121	21	WT1	0.5	983106	920252	951679	13.1662	12.9527	0.642544	83.83	525.17
\par	122	21	WT2	0.5	863994	811398	837696	11.7485			83.33	526.39
\par	123	21	WT3	0.5	951188	889010	920099	13.9434			83.36	530.34
\par	124	21	xpk1	0.5	938900	878400	908650	11.2647	11.6825	0.417845	79.99	536.19
\par	125	21	xpk2	0.5	142	132	137	0.00154618			81.34	542.04
\par	126	21	xpk3	0.5	1167404	1095112	1131258	12.1004			83.73	536.82
\par	127	21	WT1	0.5	6475564	6077466	6276515				85.32	565.08
\par	128	21	WT2	0.5	6495846	6089252	6292549				80.02	565.39
\par	129	21	WT3	0.5	5865002	5492436	5678719				86.04	576.91
\par	130	21	xpk1	0.5	7356800	6958618	7157709				92.29	598.26
\par	131	21	xpk2	0.5	9126616	8594196	8860406				89.2	601.8
\par	132	21	xpk3	0.5	8466272	7969112	8217692				88.09	579.77
\par	133	23	WT1	0.5	1008755	935377	972066	17.0385	15.9153	0.766886	82.05	531.8
\par	134	23	WT2	0.5	772253	718788	745520	14.4492			82.44	531.43
\par	135	23	WT3	0.5	883392	821505	852448	16.2583			81.07	529.18
\par	136	23	xpk1	0.5	826063	768433	797248	14.2818	15.9864	1.09004	82.27	524.54
\par	137	23	xpk2	0.5	1025763	955914	990838	18.0157			79.88	530.33
\par	138	23	xpk3	0.5	923616	857300	890458	15.6616			81.68	524.46
\par	139	23	WT1	0.5	4929629	4536493	4733061				79.71	560.25
\par	140	23	WT2	0.5	4588235	4239937	4414086				80.25	552.71
\par	141	23	WT3	0.5	4565811	4215598	4.3907e+06				79.87	557.94
\par	142	23	xpk1	0.5	4976625	4593413	4785019				77.73	547.47
\par	143	23	xpk2	0.5	4691191	4326860	4.50903e+06				79.91	555.55
\par	144	23	xpk3	0.5	4978956	4611351	4.79515e+06				78.45	546.09
\par	145	25	WT1	0.5	991614	921830	956722	17.4372	17.0217	0.451063	82.7	526.81
\par	146	25	WT2	0.5	997013	927061	962037	17.5074			78.53	518.69
\par	147	25	WT3	0.5	954772	887850	921311	16.1205			82.5	532.4
\par	148	25	xpk1	0.5	1038015	961922	999968	18.3278	18.3315	0.278468	80.67	536.23
\par	149	25	xpk2	0.5	1027864	955811	991838	17.8511			82.11	522.46
\par	150	25	xpk3	0.5	1215420	1129306	1172363	18.8157			81.88	524.47
\par	151	25	WT1	0.5	4709293	4350600	4.52995e+06				79.96	555.44
\par	152	25	WT2	0.5	4699479	4366504	4.53299e+06				77.38	551.53
\par	153	25	WT3	0.5	4991205	4596485	4793845				77.67	568.8
\par	154	25	xpk1	0.5	4649156	4262973	4.45606e+06				78.22	558.44
\par	155	25	xpk2	0.5	4746221	4382427	4564324				78.88	548.36
\par	156	25	xpk3	0.5	5255055	4861728	5.05839e+06				81.11	554.92
\par	157	27	WT1	0.5	1149621	1070084	1.10985e+06	19.9211	19.865	1.15111	82.26	522.35
\par	158	27	WT2	0.5	1151165	1071388	1.11128e+06	21.3244			81.65	532.98
\par	159	27	WT3	0.5	1071981	997756	1.03487e+06	18.0507			83.53	527.69
\par	160	27	xpk1	0.5	853443	783849	818646	17.7307	19.9593	1.3197	77.13	527.76
\par	161	27	xpk2	0.5	1241727	1157813	1199770	22.2982			81.39	516.94
\par	162	27	xpk3	0.5	1034038	965395	999716	19.8489			84.3	525.81
\par	163	27	WT1	0.5	4655396	4267376	4461386				78.31	551.77
\par	164	27	WT2	0.5	4268927	3931086	4.10001e+06				76.93	540.4
\par	165	27	WT3	0.5	4884988	4511500	4698244				78.08	558.03
\par	166	27	xpk1	0.5	3972274	3624679	3.79848e+06				85.79	560.98
\par	167	27	xpk2	0.5	4347683	4013905	4180794				80.19	553.96
\par	168	27	xpk3	0.5	4202450	3871383	4.03692e+06				79.71	542.68
\par	169	30	WT1	0.5	1188646	1107891	1.14827e+06	23.439	21.0729	1.24508	88.98	585.58
\par	170	30	WT2	0.5	938615	858172	898394	19.2178			76.58	518.26
\par	171	30	WT3	0.5	1021316	928270	974793	20.5617			74.03	536.87
\par	172	30	xpk1	0.5	1092241	1021210	1.05673e+06	19.1291	20.5558	0.868455	82.29	528.13
\par	173	30	xpk2	0.5	998803	914387	956595	22.1271			75.91	527.22
\par	174	30	xpk3	0.5	949052	868243	908648	20.4113			74.85	519.43
\par	175	30	WT1	0.5	3927628	3573748	3750688				85.32	553.99
\par	176	30	WT2	0.5	3949103	3603707	3776405				86.65	558.08
\par	177	30	WT3	0.5	3943214	3588823	3.76602e+06				86.47	547.5
\par	178	30	xpk1	0.5	4634981	4299938	4.46746e+06				79.17	555.77
\par	179	30	xpk2	0.5	3523816	3209376	3366596				87.08	561.05
\par	180	30	xpk3	0.5	3708498	3377600	3543049				85.79	553.28
\par	181	31	WT1	0.5	1028330	960500	994415	19.7429	20.0565	0.167294	83.85	530.91
\par	182	31	WT2	0.5	1142488	1066335	1.10441e+06	20.3144			80.73	525.96
\par	183	31	WT3	0.5	1316136	1230259	1.2732e+06	20.1122			81.19	525.39
\par	184	31	xpk2	0.5	1316912	1233259	1.27509e+06	20.6353	21.2409	0.303035	80.05	523.68
\par	185	31	xpk2	0.5	1189509	1106886	1.1482e+06	21.5229			81.28	526.28
\par	186	31	xpk3	0.5	1373186	1280766	1326976	21.5645			80.27	519.62
\par	187	31	WT1	0.5	4203624	3881186	4042405				77.65	547.77
\par	188	31	WT2	0.5	4502773	4161617	4332195				79.78	540.28
\par	189	31	WT3	0.5	5248564	4866010	5057287				74.54	542.46
\par	190	31	xpk2	0.5	5085113	4722998	4.90406e+06				77.93	572.65
\par	191	31	xpk2	0.5	4354794	4018352	4186573				79.2	539.99
\par	192	31	xpk3	0.5	4999396	4653685	4.82654e+06				77.99	550.41
\par	193	33	WT1	0.5	1536365	1440211	1488288	19.5172	19.2742	0.558693	81.8	524.48
\par	194	33	WT2	0.5	1278724	1193195	1.23596e+06	20.0971			81.42	533.72
\par	195	33	WT3	0.5	1228940	1144337	1.18664e+06	18.2081			81.77	519.79
\par	196	33	xpk2	0.5	1310729	1220751	1265740	21.7883	21.5795	0.464202	79.76	526.14
\par	197	33	xpk2	0.5	1348963	1260239	1304601	22.2585			79.58	516.18
\par	198	33	xpk3	0.5	1238547	1153506	1.19603e+06	20.6917			80.18	519.65
\par	199	33	WT1	0.5	6352919	5921519	6137219				79.87	574.15
\par	200	33	WT2	0.5	5104815	4723133	4913974				78.82	564.87
\par	201	33	WT3	0.5	5518740	5142165	5.33045e+06				77.5	570.35
\par	202	33	xpk2	0.5	4716035	4371024	4.54353e+06				74.91	522.55
\par	203	33	xpk2	0.5	4733307	4379748	4.55653e+06				80.31	555.37
\par	204	33	xpk3	0.5	4753222	4415185	4.5842e+06				76.86	553.6
\par	205	35	WT1	0.5	1107805	1038542	1.07317e+06	17.8023	18.1575	0.331434	81.68	524.83
\par	206	35	WT2	0.5	1277331	1191000	1.23417e+06	18.8198			81.37	519.42
\par	207	35	WT3	0.5	1097597	1026967	1062282	17.8504			83.75	528.3
\par	208	35	xpk2	0.5	1160739	1087559	1124149	20.5646	20.4491	0.0668631	81.11	522.77
\par	209	35	xpk2	0.5	1199789	1121903	1160846	20.4497			80.15	518.51
\par	210	35	xpk3	0.5	1238297	1156805	1197551	20.333			82.05	524.3
\par	211	35	WT1	0.5	5150814	4759432	4955123				77.9	568.77
\par	212	35	WT2	0.5	5517129	5130169	5323649				74.54	560.16
\par	213	35	WT3	0.5	5081134	4696345	4.88874e+06				74.99	551.65
\par	214	35	xpk2	0.5	4514902	4169651	4.34228e+06				79.25	537.04
\par	215	35	xpk2	0.5	4688512	4342992	4515752				75.2	545.84
\par	216	35	xpk3	0.5	4878782	4505505	4.69214e+06				77.95	551.48
\par	217	37	WT1	0.5	1292885	1210221	1251553	16.5939	17.4349	0.466003	82.53	523.61
\par	218	37	WT2	0.5	1538482	1447641	1.49306e+06	18.2032			82.35	520.55
\par	219	37	WT3	0.5	1382435	1293337	1337886	17.5077			83.33	529.81
\par	220	37	xpk1	0.5	1185184	1108380	1146782	19.0715	19.6115	0.269999	82.66	526.97
\par	221	37	xpk2	0.5	1299917	1219174	1.25955e+06	19.8855			79.61	528.55
\par	222	37	xpk3	0.5	1284398	1197367	1.24088e+06	19.8775			81.84	525.47
\par	223	37	WT1	0.5	6516991	6064412	6.2907e+06				79.98	566.52
\par	224	37	WT2	0.5	6934716	6483512	6709114				77.91	560.32
\par	225	37	WT3	0.5	6521756	6085851	6.3038e+06				77.96	580.19
\par	226	37	xpk1	0.5	5051576	4680985	4.86628e+06				78.02	544.71
\par	227	37	xpk2	0.5	5255289	4893611	5074450				77.8	560.84
\par	228	37	xpk3	0.5	5188839	4814706	5.00177e+06				74.21	542.04
\par	229	40	WT1	0.5	1279002	1202133	1.24057e+06	14.359	14.5958	0.164819	85.22	531.73
\par	230	40	WT2	0.5	961736	901509	931622	14.5155			82.39	526.16
\par	231	40	WT3	0.5	1345508	1265659	1.30558e+06	14.9128			84.74	534.19
\par	232	40	xpk1	0.5	1359269	1277771	1318520	16.543	17.6737	0.684582	84.63	530.94
\par	233	40	xpk2	0.5	1267156	1185913	1.22653e+06	17.5702			83.49	524.59
\par	234	40	xpk3	0.5	1268788	1189526	1229157	18.9077			81.23	520.02
\par	235	40	WT1	0.5	7652977	7145213	7399095				75.92	552.61
\par	236	40	WT2	0.5	5673740	5299229	5.48648e+06				75.21	555.61
\par	237	40	WT3	0.5	7720325	7178118	7.44922e+06				75.68	0
\par	238	40	xpk1	0.5	6883394	6420051	6.65172e+06				80.05	580.4
\par	239	40	xpk2	0.5	5949257	5559202	5.75423e+06				77.01	549.57
\par	240	40	xpk3	0.5	5476171	5067159	5271665				76.57	575.73
\par
\par	}

## Sheet: 10LD ATP
	WT										xpk
min	repeats	OD	cell V (ul)	illumin read	nM in 200ul reaction	pmole in 200ul	mM in cell	AVG	SE		OD	cell V (ul)	illumin read	nM in 200ul reaction	pmole in 200ul	mM in cell	AVG	SE
1	1	1.507	0.231475	98553	307.835	11.8516	0.79793	0.922489	0.0702833		1.336	0.20521	105316	329.739	12.695	0.964105	0.957358	0.0647116
	2	1.486	0.22825	112547	353.16	13.5966	0.928351				1.356	0.208282	117752	370.018	14.2457	1.06592					WT		xpk
	3	1.422	0.218419	120533	379.025	14.5925	1.04119				1.333	0.204749	92228	287.349	11.0629	0.842053				min	AVG	SE	AVG	SE
3	1	1.635	0.251136	159715	505.93	19.4783	1.20874	1.21274	0.0203069		1.383	0.212429	128864	406.008	15.6313	1.14676	1.31693	0.0960578		1	0.922489	0.0702833	0.957358	0.0647116
	2	1.474	0.226406	140955	445.169	17.139	1.17974				1.341	0.205978	160297	507.815	19.5509	1.47923				3	1.21274	0.0203069	1.31693	0.0960578
	3	1.486	0.22825	150296	475.423	18.3038	1.24975				1.365	0.209664	146441	462.938	17.8231	1.3248				5	1.31702	0.031438	1.55019	0.190198
5	1	1.567	0.240691	162736	515.715	19.855	1.28558	1.31702	0.031438		1.394	0.214118	132651	418.274	16.1035	1.17208	1.55019	0.190198		7	1.4626	0.0360466	1.49769	0.0323637
	2	1.402	0.215347	94776	295.602	11.3807	0.823605				1.328	0.203981	182286	579.035	22.2928	1.7032				10	1.17846	0.0776426	1.21799	0.0495491
	3	1.451	0.222874	158160	500.894	19.2844	1.34846				1.325	0.20352	189432	602.18	23.1839	1.77529				11	0.479015	0.0713423	0.453161	0.0519898
7	1	1.588	0.243917	178508	566.798	21.8217	1.39424	1.36431	0.0216914		1.268	0.194765	155645	492.748	18.9708	1.51798	1.49769	0.0323637		13	0.872749	0.0207324	0.762988	0.0365681
	2	1.635	0.251136	181401	576.168	22.1825	1.37655				1.369	0.210278	170230	539.987	20.7895	1.54078				15	0.899179	0.09205	1.05711	0.0192202
	3	1.603	0.246221	171027	542.568	20.8889	1.32215				1.333	0.204749	154629	489.457	18.8441	1.43432				17	1.2093	0.125218	1.38846	0.0409404
10	1	1.567	0.240691	166583	528.175	20.3347	1.31665	1.17846	0.0776426		1.394	0.214118	128968	406.345	15.6443	1.13865	1.21799	0.0495491		20	1.30868	0.113385	1.37455	0.0416942
	2	1.454	0.223334	138054	435.773	16.7773	1.17073				1.328	0.203981	130122	410.083	15.7882	1.20624				21	1.04477	0.0307947	0.977842	0.0165839
	3	1.451	0.222874	123703	389.292	14.9878	1.04802				1.325	0.20352	140607	444.042	17.0956	1.30909				23	1.16147	0.093429	1.09221	0.0495543
11	1	1.507	0.231475	75847	234.293	9.02029	0.607304	0.479015	0.0713423		1.336	0.20521	59367	180.917	6.96529	0.528971	0.453161	0.0519898		25	1.17514	0.0442214	1.07796	0.0747134
	2	1.486	0.22825	58590	178.4	6.8684	0.46896				1.356	0.208282	54621	165.545	6.37348	0.476888				27	1.24597	0.0237662	1.05247	0.0580641
	3	1.422	0.218419	44059	131.336	5.05644	0.360782				1.333	0.204749	40767	120.674	4.64594	0.353625				30	1.27484	0.0916067	1.19414	0.0122534
13	1	1.507	0.231475	102577	320.868	12.3534	0.831712	0.872749	0.0207324		1.383	0.212429	92335	287.696	11.0763	0.812589	0.762988	0.0365681		31	0.587823	0.0100091	0.692275	0.0222119
	2	1.486	0.22825	109031	341.772	13.1582	0.898416				1.341	0.205978	86685	269.396	10.3717	0.784734				33	0.626266	0.0651111	0.581604	0.00325599
	3	1.422	0.218419	103329	323.304	12.4472	0.888119				1.365	0.209664	78130	241.687	9.30497	0.691642				35	0.943359	0.0636539	0.945204	0.0410521
15	1	1.635	0.251136	110876	347.747	13.3883	0.830818	0.899179	0.09205		1.336	0.20521	111672	350.326	13.4875	1.0243	1.05711	0.0192202		37	0.919819	0.0433735	0.930342	0.0531616
	2	1.474	0.226406	129497	408.058	15.7102	1.0814				1.356	0.208282	116707	366.633	14.1154	1.05617				40	1.138	0.00506798	1.08975	0.0788404
	3	1.486	0.22825	95748	298.75	11.5019	0.785324				1.333	0.204749	118442	372.253	14.3317	1.09086
17	1	1.588	0.243917	135649	427.984	16.4774	1.05278	1.2093	0.125218		1.268	0.194765	150855	477.234	18.3735	1.47019	1.38846	0.0409404
	2	1.484	0.227942	134674	424.826	16.3558	1.11825				1.369	0.210278	149806	473.836	18.2427	1.35203
	3	1.435	0.220416	168750	535.194	20.605	1.45686				1.333	0.204749	145027	458.358	17.6468	1.34318
20	1	1.567	0.240691	141262	446.164	17.1773	1.11221	1.30868	0.113385		1.394	0.214118	149569	473.069	18.2131	1.32563	1.37455	0.0416942
	2	1.454	0.223334	153927	487.184	18.7566	1.30885				1.328	0.203981	156495	495.501	19.0768	1.45749
	3	1.451	0.222874	176111	559.035	21.5228	1.50498				1.325	0.20352	143900	454.708	17.5062	1.34053
21	1	1.388	0.213197	114084	358.138	13.7883	1.00791	1.04477	0.0307947		1.229	0.188774	100821	315.181	12.1345	1.00177	0.977842	0.0165839
	2	1.51	0.231936	125303	394.474	15.1873	1.02047				1.3	0.19968	104799	328.065	12.6305	0.985772
	3	1.388	0.213197	124838	392.968	15.1293	1.10593				1.143	0.175565	88972	276.803	10.6569	0.945987
23	1	1.4	0.21504	115397	362.39	13.952	1.01113	1.16147	0.093429		1.298	0.199373	86888	270.053	10.3971	0.812709	1.09221	0.0495543
	2	1.454	0.223334	134583	424.531	16.3445	1.14053				1.325	0.20352	112704	353.668	13.6162	1.04265
	3	1.459	0.224102	157200	497.785	19.1647	1.33274				1.315	0.201984	122181	384.363	14.798	1.14176
25	1	1.396	0.214426	128420	404.57	15.5759	1.13206	1.17514	0.0442214		1.229	0.188774	86688	269.406	10.3721	0.856278	1.07796	0.0747134
	2	1.402	0.215347	143531	453.513	17.4602	1.26358				1.3	0.19968	106595	333.882	12.8544	1.00325
	3	1.388	0.213197	127456	401.448	15.4557	1.12979				1.143	0.175565	107645	337.283	12.9854	1.15268
27	1	1.396	0.214426	142313	449.568	17.3084	1.25797	1.24597	0.0237662		1.267	0.194611	114722	360.204	13.8679	1.11053	1.05247	0.0580641
	2	1.402	0.215347	136502	430.747	16.5837	1.20015				1.288	0.197837	90935	283.161	10.9017	0.858772
	3	1.492	0.229171	154434	488.826	18.8198	1.27981				1.216	0.186778	99084	309.555	11.9179	0.994406
30	1	1.388	0.213197	161934	513.117	19.755	1.44407	1.27484	0.0916067		1.229	0.188774	121188	381.147	14.6741	1.21144	1.19414	0.0122534
	2	1.51	0.231936	152821	483.602	18.6187	1.25104				1.3	0.19968	126865	399.534	15.382	1.20052
	3	1.603	0.246221	146608	463.479	17.8439	1.12942				1.143	0.175565	109251	342.484	13.1856	1.17045
31	1	1.635	0.251136	77442	239.459	9.21918	0.572102	0.587823	0.0100091		1.383	0.212429	74774	230.818	8.88649	0.651939	0.692275	0.0222119
	2	1.51	0.231936	75885	234.416	9.02502	0.606416				1.325	0.20352	79810	247.129	9.51446	0.728564
	3	1.603	0.246221	77623	240.045	9.24175	0.584951				1.365	0.209664	78635	243.323	9.36794	0.696323
33	1	1.48	0.227328	91067	283.589	10.9182	0.748492	0.626266	0.0651111		1.267	0.194611	61485	187.777	7.2294	0.578928	0.581604	0.00325599
	2	1.443	0.221645	72405	223.145	8.59108	0.604061				1.288	0.197837	63378	193.908	7.46545	0.588084
	3	1.442	0.221491	63488	194.264	7.47916	0.526244				1.216	0.186778	59043	179.867	6.92489	0.577801
35	1	1.4	0.21504	94460	294.578	11.3413	0.821926	0.943359	0.0636539		1.298	0.199373	95683	298.539	11.4938	0.898435	0.945204	0.0410521
	2	1.454	0.223334	122706	386.063	14.8634	1.03718				1.325	0.20352	98827	308.722	11.8858	0.910148
	3	1.459	0.224102	115481	362.662	13.9625	0.970973				1.315	0.201984	110256	345.739	13.311	1.02703
37	1	1.48	0.227328	112755	353.833	13.6226	0.933893	0.919819	0.0433735		1.267	0.194611	103934	325.263	12.5226	1.00281	0.930342	0.0531616
	2	1.443	0.221645	116071	364.573	14.0361	0.986912				1.288	0.197837	87673	272.596	10.4949	0.82673
	3	1.442	0.221491	99095	309.59	11.9192	0.838653				1.216	0.186778	95920	299.307	11.5233	0.961486
40	1	1.48	0.227328	137074	432.599	16.6551	1.14178	1.138	0.00506798		1.267	0.194611	123758	389.47	14.9946	1.20076	1.08975	0.0788404
	2	1.443	0.221645	134017	422.698	16.2739	1.14426				1.288	0.197837	98926	309.043	11.8982	0.937266
	3	1.442	0.221491	132070	416.392	16.0311	1.12797				1.216	0.186778	112233	352.143	13.5575	1.13121

## Sheet: 300622 250LD 14C
min		WT								xpk
	replicates	OD730	cell	cell corr OD1	medium	(cell/cel+medium)%	AVG	SE		OD730	cell	medium	(cell/cel+medium)%	AVG	SE
1	1	1.3	615960	473815	5752524	7.44	7.41193	0.596262		1	622891	8694653	6.68514	7.08482	0.477619
	2	1.3	759408	584160	8417662	6.36543				1	593205	8486517	6.53329
	3	1.3	985042	757725	8002994	8.43037				1	692270	7922308	8.03603
3	1	1.3	887233	682487	8056714	7.63071	7.66304	0.0714036		1	708146	8447065	7.7349	8.3784	0.604239
	2	1.3	919777	707521	8151385	7.79967				1	700857	8268044	7.8143
	3	1.3	925976	712289	8497406	7.55874				1	798042	7527028	9.58601
10	1	1.3	1408701	1.08362e+06	7457798	12.2215	13.3908	0.622093		1	1249992	6882032	15.3712	14.2284	0.589691
	2	1.3	1527150	1.17473e+06	7105930	13.6073				1	1083745	6707635	13.9095
	3	1.3	1598032	1.22926e+06	6972047	14.3436				1	1103256	7127186	13.4046
60	1	1.3	3189832	2.45372e+06	5746304	27.4584	26.5989	0.575499		1	2239054	6222294	26.4621	24.9428	0.82677
	2	1.3	3118731	2.39902e+06	5822096	26.8322				1	2122359	6453453	24.7482
	3	1.3	3104621	2388170	6258487	25.5062				1	2129358	6886458	23.618
250	1	1.3	9182447	7.06342e+06	1997251	63.1808	63.7686	0.329784		1	5788177	3648695	61.3358	62.3208	0.533327
	2	1.3	9646219	7.42017e+06	1889826	64.3216				1	6.07244e+06	3649842	62.459
	3	1.3	8.58054e+06	6.60042e+06	1.76439e+06	63.8034				1	6.27849e+06	3.66091e+06	63.1677
253	1	1.3	9218230	7.09095e+06	2071623	62.8081	63.1861	0.302187		1	5773742	2759482	67.6619	66.4805	0.660295
	2	1.3	8651774	6.65521e+06	1782285	63.7835				1	5400743	2859959	65.3787
	3	1.3	8641735	6.64749e+06	1915410	62.9667				1	6299227	3187440	66.4008
255	1	1.3	8701205	6.69323e+06	2100704	61.9634	62.2197	0.14766		1	5392076	1631312	76.7731	73.8216	3.73161
	2	1.3	8322661	6.40205e+06	1.96662e+06	62.2206				1	9613198	2666987	78.2822
	3	1.3	8559382	6584140	1979466	62.4749				1	6908376	3494337	66.4094
260	1	1.3	7.90541e+06	6.08108e+06	1942293	61.7513	61.2481	0.376429		1	8562827	3723205	69.6956	70.6759	0.800429
	2	1.3	7143465	5.49497e+06	1937401	60.5116				1	5827588	2305110	71.6563
	3	1.3	9229805	7099850	2318137	61.4815				1	6.67326e+06	3.80704e+06	63.6743
310	1	1.3	5913515	4.54886e+06	1738013	59.4503	57.95	1.0947		1	5876570	3384501	63.4545	62.3977	1.63496
	2	1.3	8136203	6.25862e+06	2.54754e+06	58.5807				1	5.69866e+06	3.92918e+06	59.1894
	3	1.3	5440533	4.18503e+06	2056967	55.8189				1	6.9985e+06	3.84363e+06	64.5491
500	1	1.3	2781001	2.13923e+06	1895070	45.7485	52.0748	3.17046		1	5300248	3.52454e+06	60.0609	58.9047	1.50298
	2	1.3	3.89038e+06	2.9926e+06	1491033	55.6099				1	4493000	3541170	55.9236
	3	1.3	6.30772e+06	4.85209e+06	2535788	54.8662				1	6729513	4.35161e+06	60.7295
503	1	1.3	6458367	4.96797e+06	2507002	55.4129	55.5163	0.29416		1	6150411	3192049	65.8329	59.1089	5.00978
	2	1.3	3991268	3.07021e+06	1.58419e+06	55.0664				1	6733660	4095640	62.18
	3	1.3	3.7654e+06	2.89646e+06	1400436	56.0696				1	3.84716e+06	3954221	49.3138
510	1	1.3	5.44057e+06	4.18506e+06	1.52024e+06	60.1231	60.52	1.21856		1	6852252	4141133	62.3307	61.4424	3.34505
	2	1.3	7.66003e+06	5.89233e+06	2.38897e+06	58.636				1	4992087	4042431	55.2557
	3	1.3	7.69679e+06	5.92061e+06	1730799	62.8009				1	7490260	3732665	66.7407
560	1	1.3	7.70651e+06	5.92808e+06	1654019	63.3307	63.1794	0.0861192		1	7.55321e+06	3.03111e+06	71.3623	68.6462	1.50285
	2	1.3	7576347	5.82796e+06	1.66962e+06	63.0324				1	7170185	3312101	68.4029
	3	1.3	8484091	6.52622e+06	1846262	63.1752				1	6.87164e+06	3512663	66.1733
750	1	1	7.95314e+06	7.95314e+06	1.73358e+06	82.1036	82.0933	0.0402287		1	8.19954e+06	1.462e+06	84.8679	83.0999	0.887329
	2	1	7391116	7391116	1620350	82.019				1	7.38522e+06	1.58295e+06	82.3492
	3	1	7861959	7861959	1707447	82.1572				1	8.16146e+06	1.78152e+06	82.0826
753	1	1	8459429	8459429	1941409	81.3341	80.5948	0.470336		1	8.95929e+06	2076553	81.1836	83.2479	1.04643
	2	1	8152784	8152784	1.94618e+06	80.7289				1	11232211	2.04805e+06	84.5783
	3	1	6510583	6510583	1656081	79.7215				1	1.2882e+07	2457010	83.9819
760	1	1	8908469	8908469	2577846	77.5572	77.726	0.313227		1	9.76568e+06	1.95808e+06	83.2982	82.9762	0.794747
	2	1	7.19215e+06	7.19215e+06	1.98937e+06	78.3329				1	7956143	1.80993e+06	81.4671
	3	1	8.41616e+06	8.41616e+06	2473199	77.2879				1	1.31861e+07	2.48122e+06	84.1631
810	1	1	7.8329e+06	7.8329e+06	2382099	76.6804	76.5338	0.301057		1	6.04351e+06	1582168	79.2521	80.001	1.44053
	2	1	9.15941e+06	9.15941e+06	2741139	76.9663				1	6.85114e+06	1.76228e+06	79.5403
	3	1	7.3917e+06	7.3917e+06	2.34002e+06	75.9548				1	8.41703e+06	1947407	81.2107
1000	1	1	5541477	5541477	2.21984e+06	71.3986	71.6931	0.572557		1	5.46994e+06	1929309	73.9256	77.0334	1.61658
	2	1	5980940	5980940	2456949	70.8819				1	8.2916e+06	2156546	79.3595
	3	1	7.12869e+06	7.12869e+06	2.66365e+06	72.7987				1	7.95092e+06	2.2668e+06	77.815
		WT		xpk		difference in 14C incoporation %
	min	AVG	SE	AVG	SE	xpk-wt
light	1	7.41193	0.596262	7.08482	0.477619	-0.327112
	3	7.66304	0.0714036	8.3784	0.604239	0.71536
	10	13.3908	0.622093	14.2284	0.589691	0.837663
	60	26.5989	0.575499	24.9428	0.82677	-1.65613
	250	63.7686	0.329784	62.3208	0.533327	-1.44778
dark	253	63.1861	0.302187	66.4805	0.660295	3.29437
	255	62.2197	0.14766	73.8216	3.73161	11.6019
	260	61.2481	0.376429	70.6759	0.800429	9.42783
	310	57.95	1.0947	62.3977	1.63496	4.44769
	500	52.0748	3.17046	58.9047	1.50298	6.82985
light	503	55.5163	0.29416	59.1089	5.00978	3.59259
	510	60.52	1.21856	61.4424	3.34505	0.922374
	560	63.1794	0.0861192	68.6462	1.50285	5.46673
	750	82.0933	0.0402287	83.0999	0.887329	1.00664
dark	753	80.5948	0.470336	83.2479	1.04643	2.65309
	760	77.726	0.313227	82.9762	0.794747	5.25014
	810	76.5338	0.301057	80.001	1.44053	3.46722
	1000	71.6931	0.572557	77.0334	1.61658	5.34031

## Sheet: 250LD ATP
	WT													xpk
min	repeats	OD	cell V (ul)	illumin read	nM in 200ul reaction	extract. V (ul)	extr. ul in 200ul	pmole in 200ul	mM in cell	AVG	SE		min	repeats	OD	cell V (ul)	illumin read	nM in 200ul reaction	extract. V (ul)	extr. ul in 200ul	pmole in 200ul	mM in cell	AVG	SE
1	1	1.557	0.239155	155529	492.372	600	50	24.6186	1.23528	1.08687	0.0742148		1	1	1.562	0.239923	127318	401.001	600	50	20.05	1.00282	0.986822	0.0172846
	2	1.591	0.244378	130573	411.543	600	50	20.5772	1.01043					2	1.568	0.240845	121530	382.254	600	50	19.1127	0.952284
	3	1.552	0.238387	128008	403.236	600	50	20.1618	1.01491					3	1.551	0.238234	126757	399.184	600	50	19.9592	1.00536
3	1	1.561	0.23977	141165	445.849	600	50	22.2925	1.11569	1.10527	0.064053		3	1	1.546	0.237466	137487	433.937	600	50	21.6968	1.09642	1.04707	0.0386802
	2	1.602	0.246067	128800	405.801	600	50	20.29	0.989488					2	1.558	0.239309	123058	387.203	600	50	19.3602	0.970804
	3	1.562	0.239923	152975	484.1	600	50	24.205	1.21064					3	1.553	0.238541	135341	426.986	600	50	21.3493	1.074
10	1	1.549	0.237926	166527	527.994	600	50	26.3997	1.33149	1.12664	0.110264		10	1	1.528	0.234701	158804	502.98	600	50	25.149	1.28584	1.26258	0.0187615
	2	1.511	0.23209	117384	368.826	600	50	18.4413	0.953492					2	1.561	0.23977	154707	489.71	600	50	24.4855	1.22545
	3	1.523	0.233933	135314	426.899	600	50	21.3449	1.09493					3	1.527	0.234547	157569	498.98	600	50	24.949	1.27645
60	1	1.546	0.237466	164892	522.698	600	50	26.1349	1.32069	1.23916	0.0760315		60	1	1.533	0.235469	164397	521.095	600	50	26.0547	1.32781	1.28764	0.02119
	2	1.577	0.242227	166740	528.683	600	50	26.4342	1.30956					2	1.52	0.233472	157201	497.788	600	50	24.8894	1.27927
	3	1.582	0.242995	139458	440.321	600	50	22.016	1.08723					3	1.525	0.23424	154884	490.283	600	50	24.5142	1.25585
250	1	1.557	0.239155	145275	459.161	700	50	22.9581	1.34395	1.3769	0.0212632		250	1	1.562	0.239923	166798	528.871	550	50	26.4436	1.21238	1.23474	0.0583395
	2	1.591	0.244378	175802	558.034	600	50	27.9017	1.37009					2	1.568	0.240845	203554	647.919	500	50	32.396	1.3451
	3	1.552	0.238387	212047	675.427	500	50	33.7713	1.41666					3	1.551	0.238234	144090	455.323	600	50	22.7662	1.14675
253	1	1.602	0.246067	120885	380.165	400	50	19.0083	0.617986	0.508018	0.0562463		253	1	1.562	0.239923	111326	349.205	400	50	17.4602	0.582194	0.553345	0.0253836
	2	1.602	0.246067	93453	291.317	400	50	14.5658	0.473556					2	1.558	0.239309	96374	300.777	400	50	15.0389	0.502743
	3	1.562	0.239923	83606	259.423	400	50	12.9712	0.432511					3	1.553	0.238541	109398	342.96	400	50	17.148	0.575097
260	1	1.549	0.237926	107471	336.719	500	50	16.836	0.707612	0.678555	0.0198892		260	1	1.528	0.234701	121722	382.876	400	50	19.1438	0.652535	0.640311	0.0199353
	2	1.511	0.23209	102046	319.148	500	50	15.9574	0.687554					2	1.561	0.23977	114799	360.453	400	50	18.0227	0.601333
	3	1.523	0.233933	80611	249.723	600	50	12.4862	0.6405					3	1.527	0.234547	100122	312.917	500	50	15.6458	0.667065
500	1	1.546	0.237466	119385	375.307	600	50	18.7653	0.948281	0.959937	0.00640806		500	1	1.533	0.235469	131025	413.007	600	50	20.6504	1.05239	1.07071	0.0651724
	2	1.577	0.242227	124463	391.754	600	50	19.5877	0.970379					2	1.52	0.233472	119819	376.713	600	50	18.8356	0.968114
	3	1.582	0.242995	111136	348.589	670	50	17.4295	0.96115					3	1.525	0.23424	147144	465.215	600	50	23.2607	1.19164
503	1	1.557	0.239155	107242	335.977	700	50	16.7989	0.983395	1.00155	0.0307405		503	1	1.562	0.239923	143990	454.999	600	50	22.75	1.13786	1.10925	0.0435628
	2	1.591	0.244378	117925	370.578	700	50	18.5289	1.06149					2	1.568	0.240845	148044	468.13	600	50	23.4065	1.16622
	3	1.552	0.238387	97695	305.056	750	50	15.2528	0.959749					3	1.551	0.238234	129003	406.458	600	50	20.3229	1.02368
510	1	1.561	0.23977	176042	558.811	600	50	27.9406	1.39837	1.18431	0.108484		510	1	1.546	0.237466	150035	474.578	600	50	23.7289	1.19911	1.16952	0.0161958
	2	1.602	0.246067	123755	389.461	700	50	19.473	1.10792					2	1.558	0.239309	144301	456.006	600	50	22.8003	1.14331
	3	1.562	0.239923	114267	358.73	700	50	17.9365	1.04663					3	1.553	0.238541	146653	463.624	600	50	23.1812	1.16615
560	1	1.549	0.237926	195096	620.525	500	50	31.0262	1.30403	1.21253	0.138412		560	1	1.528	0.234701	161058	510.28	600	50	25.514	1.3045	1.2479	0.03818
	2	1.511	0.23209	138300	436.57	500	50	21.8285	0.94052					2	1.561	0.23977	148508	469.632	600	50	23.4816	1.17521
	3	1.523	0.233933	186446	592.509	550	50	29.6254	1.39305					3	1.527	0.234547	156063	494.102	600	50	24.7051	1.26397
750	1	1.546	0.237466	194224	617.7	500	50	30.885	1.30061	1.205	0.101907		750	1	1.533	0.235469	144571	456.881	650	50	22.844	1.2612	1.25713	0.0382415
	2	1.577	0.242227	190724	606.364	400	50	30.3182	1.00132					2	1.52	0.233472	176675	560.862	550	50	28.0431	1.32125
	3	1.582	0.242995	200536	638.144	500	50	31.9072	1.31308					3	1.525	0.23424	175484	557.004	500	50	27.8502	1.18896
753	1	1.602	0.246067	97545	304.57	400	50	15.2285	0.495101	0.500363	0.0043339		753	1	1.562	0.239923	99765	311.76	400	50	15.588	0.519767	0.543904	0.0124872
	2	1.591	0.244378	97263	303.657	400	50	15.1828	0.497029					2	1.568	0.240845	113392	355.896	380	50	17.7948	0.561526
	3	1.552	0.238387	97160	303.323	400	50	15.1662	0.508959					3	1.551	0.238234	119183	374.653	350	50	18.7326	0.55042
760	1	1.561	0.23977	98724	308.389	600	50	15.4194	0.771713	0.717617	0.0271698		760	1	1.546	0.237466	114580	359.744	500	50	17.9872	0.757466	0.709637	0.0270735
	2	1.602	0.246067	90386	281.383	600	50	14.0691	0.686113					2	1.558	0.239309	101592	317.678	500	50	15.8839	0.66374
	3	1.562	0.239923	106479	333.506	500	50	16.6753	0.695027					3	1.553	0.238541	96584	301.457	560	50	15.0729	0.707704
810	1	1.549	0.237926	100078	312.774	750	50	15.6387	0.985938	0.977664	0.095359		810	1	1.528	0.234701	129298	407.414	600	50	20.3707	1.04153	0.982522	0.0390837
	2	1.511	0.23209	112289	352.324	750	50	17.6162	1.13854					2	1.561	0.23977	115616	363.1	600	50	18.155	0.908621
	3	1.523	0.233933	81371	252.185	750	50	12.6092	0.808516					3	1.527	0.234547	123891	389.901	600	50	19.4951	0.997414
1000	1	1.546	0.237466	108493	340.029	750	50	17.0015	1.07393	1.04124	0.0187352		1000	1	1.533	0.235469	145404	459.579	600	50	22.9789	1.17106	1.06866	0.0542113
	2	1.577	0.242227	107288	336.126	750	50	16.8063	1.04074					2	1.52	0.233472	111462	349.645	700	50	17.4823	1.04831
	3	1.582	0.242995	104446	326.921	750	50	16.3461	1.00904					3	1.525	0.23424	105441	330.144	700	50	16.5072	0.986599
									WT		xpk
									AVG	SE	AVG	SE
								1	1.08687	0.0742148	0.986822	0.0172846
								3	1.10527	0.064053	1.04707	0.0386802
								10	1.12664	0.110264	1.26258	0.0187615
								60	1.23916	0.0760315	1.28764	0.02119
								250	1.3769	0.0212632	1.23474	0.0583395
								253	0.508018	0.0562463	0.553345	0.0253836
								260	0.678555	0.0198892	0.640311	0.0199353
								500	0.959937	0.00640806	1.07071	0.0651724
								503	1.00155	0.0307405	1.10925	0.0435628
								510	1.18431	0.108484	1.16952	0.0161958
								560	1.21253	0.138412	1.2479	0.03818
								750	1.205	0.101907	1.25713	0.0382415
								753	0.500363	0.0043339	0.543904	0.0124872
								760	0.717617	0.0271698	0.709637	0.0270735
								810	0.977664	0.095359	0.982522	0.0390837
								1000	1.04124	0.0187352	1.06866	0.0542113
