# Supplementary material for: An ATP-sensitive phosphoketolase regulates carbon fixation in cyanobacteria
Source: Nat Metab. 2023 Jun 22;5(7):1111–26. doi: 10.1038/s42255-023-00831-w (PMC10365998; doi:10.1038/s42255-023-00831-w)
Supplement: Source Data Fig. 3 — The increases of 13C-labeled RuBisCO substrate precursors in Δxpk after transition to darkness. [file 42255_2023_831_MOESM9_ESM.xlsx]

## Sheet: interrupted light 10min
	G6P 259>97	260	261	262	C13/12C	AVG	SE		F6P 259>97	260	261	262	C13/12C	AVG	SE		Xu5P/Ru5P 229	230	C13/12C	AVG	SE		S7P 289	290	291	C13/12C	AVG	SE		GAP 169	170	13C/12C	AVG	SE		3PG/2PG 185	186	187	188	13C/12C	AVG	SE	AcCoA 808	809	810	13C/12C	AVG	SE
WT1 5min_005.lcd	1967089	112317	5386	3936	6.18371	5.05797	0.886223		1022507	70546	5897	1651	7.6375	6.93854	0.379932		9245	0	0	0	0		63852	2023	539	4.0124	2.54	1.4724		7191	0	0	0.724839	0.376479		2939068	100134	27178	838	4.36023	4.64031	0.225427	65333	9841	4275	21.6062	21.9046	0.260687
WT2 5min_006.lcd	1771905	92256	3830	4571	5.68072				939168	56010	1396	2052	6.33092				7352	0	0				62097	2966	1618	7.382				20643	188	0.91072				2096114	85995	19689	931	5.08632			99703	15030	6589	21.6834
WT3 5min_007.lcd	1899881	52780	5148	4948	3.30947				1034657	62151	6637	2057	6.8472				8381	0	0				50487	269	270	1.0676				75566	955	1.2638				2270060	85318	16253	0	4.47438			118877	20459	6198	22.424
xpk1 5min_008.lcd	2638274	60344	2628	8406	2.70548	5.13415	1.216		1437019	96327	8126	2649	7.45307	8.31125	0.429304		6784	0	0	0	0		45491	3509	0	7.71361	2.29283	0.924111		78706	1158	1.4713	0.666895	0.430256		2640624	91945	27849	744	4.56475	4.52757	0.278275	94850	14720	8273	24.2414	21.5643	2.14534
xpk2 5min_025.lcd	904776	49554	7121	1760	6.4585				1040687	69001	18584	3619	8.76383				9059	0	0				23083	268	0	1.16103				3697	0	0				2067924	78501	24407	279	4.98988			47593	8220	2788	23.1295
xpk3 5min_026.lcd	981329	51388	8252	1580	6.23848				1266352	82310	27067	1009	8.71685				5726	0	0				23623	809	0	3.42463				7367	39	0.529388				2413814	81017	15749	464	4.02807			81169	10106	3954	17.3219
WT1 10min_027.lcd	699920	17333	9595	2449	4.19719	5.08656	0.463081		1047250	72204	10974	3158	8.24407	8.77696	0.386288		11694	0	0	0	0		8904	674	0	7.56963	1.42538	0.479786		22563	352	1.56008	0.400828	0.076626		2462397	83519	22194	556	4.31567	4.1744	0.10033	90856	13873	5662	21.5011	21.8175	0.742024
WT2 10min_028.lcd	721033	31156	4240	2872	5.30739				984043	69256	14652	316	8.55898				4708	0	0				14171	134	0	0.945593				12338	40	0.324202				1984870	69146	14758	0	4.22718			93687	14146	5266	20.7201
WT3 10min_029.lcd	688921	33012	5694	942	5.75509				1004215	68395	25954	1331	9.52784				5603	0	0				14172	270	0	1.90517				11310	54	0.477454				2097953	70269	12958	279	3.98036			66931	11623	3926	23.2314
xpk1 10min_030.lcd	668336	32973	5997	1173	6.00641	4.12744	0.940025		1006696	67428	17011	781	8.46532	8.24771	0.289233		5868	0	0	0.988419	0.988419		10800	269	0	2.49074	1.78591	0.479355		7789	30	0.385159	0.342216	0.0661101		2410876	82968	18966	1212	4.27836	4.32757	0.049789	93651	14164	6185	21.7285	20.8071	1.69386
xpk2 10min_031.lcd	587383	15109	2970	970	3.24303				967056	55332	18048	839	7.67474				2276	0	0				10256	134	0	1.30655				11297	24	0.212446				1635072	59702	12127	558	4.42714			58443	9204	4337	23.1696
xpk3 10min_032.lcd	701976	16726	4488	778	3.13287				1177312	81869	18466	950	8.60307				4519	134	2.96526				11875	269	0	2.26526				15150	65	0.429043				1905499	64468	17034	0	4.2772			78696	8801	4989	17.5231
WT1 11min_001.lcd	2556072	467401	62453	31807	21.9736	23.3964	1.19505		1173677	332455	71637	14178	35.6376	33.4288	1.39469		9741	621	6.37512	7.18574	0.723711		33746	10391	3104	39.9899	30.8222	5.08663		8431	655	7.76895	9.96789	1.23449		1778219	424248	120205	24285	31.9836	30.6545	1.07146	79957	18212	8244	33.0878	34.8897	1.80161
WT2 11min_002.lcd	2236082	476892	79180	20188	25.771				1069793	293790	55607	12191	33.7998				9233	605	6.55258				52965	13762	2158	30.0576				16097	1625	10.095				1379788	330458	85868	17557	31.4456			100699	29248	9514	38.4929
WT3 11min_003.lcd	2223627	415968	68075	15041	22.4446				1076902	262470	59904	9841	30.8491				10916	942	8.62953				46322	7419	2966	22.4192				16429	1978	12.0397				1590473	343112	89798	20918	28.5342			99083	22587	10198	33.0884
xpk1 11min_004.lcd	1405877	543509	101076	31130	48.0636	41.061	3.75662		762612	349819	68202	18697	57.2661	49.5715	5.06109		10346	404	3.90489	9.77699	3.14807		55617	17949	5397	41.9764	35.8203	6.1561		10479	802	7.6534	5.49823	1.11348		1412203	300419	82942	23748	28.8279	26.3982	1.23513	23250	4554	1672	26.7785	26.1344	2.79486
xpk2 11min_005.lcd	1468007	480468	75603	29922	39.9176				715905	272959	79677	15480	51.4197				4128	606	14.6802				54136	14306	1753	29.6642				2643	104	3.93492				1234248	230160	65713	19713	25.5691			14445	2199	835	21.0038
xpk3 11min_006.lcd	985300	243982	75286	27576	35.2019				622164	198013	45302	5729	40.0287				6905	742	10.7458				21328	3238	270	16.4479				21788	1069	4.90637				1464741	272521	74553	16145	24.7975			85892	17855	8446	30.621
WT1 13min_007.lcd	1363535	140441	19358	9234	12.3967	13.9202	1.8537		672746	91790	21553	1159	17.0201	15.7774	1.53538		7810	0	0	10.1156	2.70438		28615	4317	1077	18.8503	19.0549	0.204694		1032	11	1.06589	6.63604	0		1370164	313276	77182	16529	29.7035	26.6359	1.55934	37927	7964	2818	28.4283	25.2677	1.83311
WT2 13min_008.lcd	1780397	174785	24981	9519	11.755				873765	124733	23681	5263	17.5879				10024	1346	13.4278				40629	5398	2427	19.2596				3037	38	1.25123				1272640	248707	63225	13724	25.589			59052	11066	3872	25.2963
WT3 13min_009.lcd	771045	85306	31366	19102	17.6091				718333	70569	19109	1724	12.7242				4924	335	6.80341				22945	1214	0	5.29091				38095	2528	6.63604				1081987	193311	59858	13165	24.6153			69620	10661	4710	22.0784
xpk1 13min_010.lcd	696518	195457	73979	19284	41.4519	34.1931	3.77366		759285	141723	36356	6866	24.3578	35.616	6.87631		5308	943	17.7656	17.7656	0		31716	3642	673	13.6051	22.0965	8.34229		8929	293	3.28144	3.24798	0.492491		1421319	291967	86364	20835	28.0842	26.2455	1.86997	68847	12698	7128	28.7972	24.3357	4.21646
xpk2 13min_011.lcd	941101	175307	77738	17746	28.7739				456127	120801	31127	5001	34.4047				8536	134	1.56982				46569	6475	0	13.9041				3195	76	2.37872				968317	161244	45424	11259	22.5057			21606	2447	990	15.9076
xpk3 13min_012.lcd	1631473	420136	81734	25967	32.3534				781648	269830	90743	15286	48.0855				9245	269	2.90968				31315	11201	943	38.7801				955	39	4.08377				1257270	254682	79775	19422	28.1466			22878	4648	1827	28.3023
WT1 15min_013.lcd	869892	65597	15964	4878	9.93675	11.4023	0.782048		430136	45578	10192	945	13.1854	14.4596	0.889883		7352	672	9.14037	8.65296	2.56885		16600	809	539	8.12048	8.92732	0.514796		1143	20	1.74978	1.91546	0.547557		1245091	267140	60581	15783	27.5887	27.4835	0.570255	17770	2322	1392	20.9004	21.7782	1.40094
WT2 15min_014.lcd	769763	72976	14420	2372	11.6618				360785	47817	9056	1476	16.1728				8381	1076	12.8386				25919	2562	0	9.88464				13080	384	2.93578				984086	200969	50985	8311	26.4474			68116	11281	5422	24.5214
WT3 15min_015.lcd	581950	57132	13826	2416	12.6083				285678	34982	4028	1044	14.0207				6784	270	3.97995				19973	1753	0	8.77685				7070	75	1.06082				842436	185251	45250	8872	28.4144			41230	6384	1826	19.9127
xpk1 15min_016.lcd	456111	81991	40691	2543	27.4549	27.031	0.257357		224158	43611	14092	1202	26.2783	27.7244	0.989149		3070	673	21.9218	14.2211	7.70074		10797	134	270	3.74178	17.5157	3.58116		997	0	0	2.68856	1.46304		1129337	206347	56963	20729	25.151	23.5864	1.29812	3872	277	61	8.72934	18.7668	5.13808
xpk2 15min_017.lcd	483550	85998	39844	2619	26.5662				234421	45810	17509	627	27.2783				4659	200	4.29277				17410	2426	0	13.9345				8606	261	3.03277				857260	157185	41828	11859	24.5984			28672	4399	1874	21.8785
xpk3 15min_018.lcd	359242	72344	22436	2473	27.0717				202211	37846	20935	1107	29.6166				6196	404	6.52034				12144	1753	809	21.0968				23545	1185	5.03292				954711	146587	42995	11001	21.0098			55483	9763	4492	25.6926
WT1 20min_019.lcd	459014	44343	8575	2841	12.1476	13.0053	0.790614		232755	34859	8062	863	18.8112	18.4827	0.728544		3236	0	0	6.33566	4.3772		9445	1214	0	12.8534	8.78052	2.64302		420	0	0	0	0		1149931	200853	58660	12793	23.6802	22.6169	0.714256	2632	215	61	10.4863	7.9632	2.52313
WT2 20min_020.lcd	428199	49756	9346	3349	14.5846				187541	24431	6843	775	17.0891				3370	66	1.95846				12554	1213	0	9.66226				336	0	0				824730	143202	36426	9330	22.9115			928	185	30	23.1681
WT3 20min_021.lcd	444798	41231	11577	1830	12.2838				174628	26599	6797	740	19.5478				2511	269	10.7129				14088	539	0	3.82595				394	0	0				907667	142613	42320	8029	21.2591			2261	0	123	5.44007
xpk1 20min_022.lcd	245052	64488	10568	9736	34.6016	33.5963	0.935689		140234	34859	10209	960	32.8223	26.1334	2.58641		3910	0	0	0	0		8394	539	0	6.42125	9.25671	2.36478		59	0	0	0	0		939593	156896	47093	12144	23.0028	21.096	1.90687	2664	154	61	8.07057	4.91557	3.155
xpk2 20min_023.lcd	236243	53612	13510	7830	31.7267				142245	27842	10468	2093	28.4038				1414	0	0				14575	1078	0	7.39623				117	0	0				12691	99507	31799	5413	1077.29			494	309	0	62.5506
xpk3 20min_024.lcd	222272	57546	9782	9268	34.4605				151733	27679	7809	720	23.863				3100	0	0				10980	1532	0	13.9526				106	0	0				920841	133409	36384	6908	19.1891			1704	30	0	1.76056
		G6P	WT		xpk				F6P	WT		xpk				Xu5P/Ru5P	WT		xpk				S7P	WT		xpk				G3P	WT		xpk				3PG/2PG	WT		xpk				AcCoA	WT		xpk
		min	AVG	SE	AVG	SE	xpk/WT		min	AVG	SE	AVG	SE	xpk/WT		min	AVG	SE	AVG	SE	xpk/WT		min	AVG	SE	AVG	SE	xpk/WT		min	AVG	SE	AVG	SE	xpk/WT		min	AVG	SE	AVG	SE	xpk/WT		min	AVG	SE	AVG	SE	xpk/WT
	-5	1	5.05797	0.886223	5.13415	1.216	1.01506		-5	6.93854	0.379932	8.31125	0.429304	1.19784		-5	0	0	0	0	1		-5	2.54	1.4724	2.29283	0.924111	0.902687		-5	0.724839	0.376479	0.666895	0.430256	0.92006		-5	4.64031	0.225427	4.52757	0.278275	0.975705		-5	21.9046	0.260687	21.5643	2.14534	0.984465
	0	2	5.08656	0.463081	4.12744	0.940025	0.81144		0	8.77696	0.386288	8.24771	0.289233	0.9397		0	0	0	0.988419	0.988419	1		0	1.42538	0.479786	1.78591	0.479355	1.25294		0	0.400828	0.076626	0.342216	0.0661101	0.853773		0	4.1744	0.10033	4.32757	0.049789	1.03669		0	21.8175	0.742024	20.8071	1.69386	0.953688
	1	3	23.3964	1.19505	41.061	3.75662	1.75502		1	33.4288	1.39469	49.5715	5.06109	1.4829		1	7.18574	0.723711	9.77699	3.14807	1.36061		1	30.8222	5.08663	35.8203	6.1561	1.16216		1	9.96789	1.23449	5.49823	1.11348	0.551594		1	30.6545	1.07146	26.3982	1.23513	0.861153		1	34.8897	1.80161	26.1344	2.79486	0.749059
	3	4	13.9202	1.8537	34.1931	3.77366	2.45635		3	15.7774	1.53538	35.616	6.87631	2.2574		3	10.1156	2.70438	17.7656	0	1.75626		3	19.0549	0.204694	22.0965	8.34229	1.15962		3	6.63604	0	3.24798	0.492491	0.489445		3	26.6359	1.55934	26.2455	1.86997	0.985343		3	25.2677	1.83311	24.3357	4.21646	0.963115
	5	5	11.4023	0.782048	27.031	0.257357	2.37066		5	14.4596	0.889883	27.7244	0.989149	1.91737		5	8.65296	2.56885	14.2211	7.70074	1.64349		5	8.92732	0.514796	17.5157	3.58116	1.96203		5	1.91546	0.547557	2.68856	1.46304	1.40361		5	27.4835	0.570255	23.5864	1.29812	0.858202		5	21.7782	1.40094	18.7668	5.13808	0.861725
	10	6	13.0053	0.790614	33.5963	0.935689	2.58327		10	18.4827	0.728544	26.1334	2.58641	1.41394
																							dot	wt		xpk				dot	wt		xpk					dot	wt		xpk				dot	wt		xpk
		dot	wt		xpk			dot	wt		xpk					dot	wt		xpk				0.86	4.0124	1.2	7.71361				0.86	0	1.2	1.4713					0.86	4.36023	1.2	4.56475				0.86	21.6062	1.2	24.2414
		0.86	6.18371	1.2	2.70548			0.86	7.6375	1.2	7.45307					0.86	0	1.2	0				0.86	7.382	1.2	1.16103				0.86	0.91072	1.2	0					0.86	5.08632	1.2	4.98988				0.86	21.6834	1.2	23.1295
		0.86	5.68072	1.2	6.4585			0.86	6.33092	1.2	8.76383					0.86	0	1.2	0				0.86	1.0676	1.2	3.42463				0.86	1.2638	1.2	0.529388					0.86	4.47438	1.2	4.02807				0.86	22.424	1.2	17.3219
		0.86	3.30947	1.2	6.23848			0.86	6.8472	1.2	8.71685					0.86	0	1.2	0				1.86	7.56963	2.15	2.49074				1.86	1.56008	2.15	0.385159					1.86	4.31567	2.15	4.27836				1.86	21.5011	2.15	21.7285
		1.86	4.19719	2.15	6.00641			1.86	8.24407	2.15	8.46532					1.86	0	2.15	0				1.86	0.945593	2.15	1.30655				1.86	0.324202	2.15	0.212446					1.86	4.22718	2.15	4.42714				1.86	20.7201	2.15	23.1696
		1.86	5.30739	2.15	3.24303			1.86	8.55898	2.15	7.67474					1.86	0	2.15	0				1.86	1.90517	2.15	2.26526				1.86	0.477454	2.15	0.429043					1.86	3.98036	2.15	4.2772				1.86	23.2314	2.15	17.5231
		1.86	5.75509	2.15	3.13287			1.86	9.52784	2.15	8.60307					1.86	0	2.15	2.96526				2.86	39.9899	3.15	41.9764				2.86	7.76895	3.15	7.6534					2.86	31.9836	3.15	28.8279				2.86	33.0878	3.15	26.7785
		2.86	21.9736	3.15	48.0636			2.86	35.6376	3.15	57.2661					2.86	6.37512	3.15	3.90489				2.86	30.0576	3.15	29.6642				2.86	10.095	3.15	3.93492					2.86	31.4456	3.15	25.5691				2.86	38.4929	3.15	21.0038
		2.86	25.771	3.15	39.9176			2.86	33.7998	3.15	51.4197					2.86	6.55258	3.15	14.6802				2.86	22.4192	3.15	16.4479				2.86	12.0397	3.15	4.90637					2.86	28.5342	3.15	24.7975				2.86	33.0884	3.15	30.621
		2.86	22.4446	3.15	35.2019			2.86	30.8491	3.15	40.0287					2.86	8.62953	3.15	10.7458				3.86	18.8503	4.15	13.6051				3.86	1.06589	4.15	3.28144					3.86	29.7035	4.15	28.0842				3.86	28.4283	4.15	28.7972
		3.86	12.3967	4.15	41.4519			3.86	17.0201	4.15	24.3578					3.86	0	4.15	17.7656				3.86	19.2596	4.15	13.9041				3.86	1.25123	4.15	2.37872					3.86	25.589	4.15	22.5057				3.86	25.2963	4.15	15.9076
		3.86	11.755	4.15	28.7739			3.86	17.5879	4.15	34.4047					3.86	13.4278	4.15	1.56982				3.86	5.29091	4.15	38.7801				3.86	6.63604	4.15	4.08377					3.86	24.6153	4.15	28.1466				3.86	22.0784	4.15	28.3023
		3.86	17.6091	4.15	32.3534			3.86	12.7242	4.15	48.0855					3.86	6.80341	4.15	2.90968				4.86	8.12048	5.15					4.86	1.74978	5.15						4.86	27.5887	5.15	25.151				4.86	20.9004	5.15	8.72934
		4.86	9.93675	5.15	27.4549			4.86	13.1854	5.15	26.2783					4.86	9.14037	5.15	21.9218				4.86	9.88464	5.15	13.9345				4.86	2.93578	5.15	3.03277					4.86	26.4474	5.15	24.5984				4.86	24.5214	5.15	21.8785
		4.86	11.6618	5.15	26.5662			4.86	16.1728	5.15	27.2783					4.86	12.8386	5.15	4.29277				4.86	8.77685	5.15	21.0968				4.86	1.06082	5.15	5.03292					4.86	28.4144	5.15	21.0098				4.86	19.9127	5.15	25.6926
		4.86	12.6083	5.15	27.0717			4.86	14.0207	5.15	29.6166					4.86	3.97995	5.15	6.52034

## Sheet: interrupted 10min p
G6P	total 13C/12C-%			F6P				Xu5P/R5P				S7P
min	WT	xpk	p-vzlue	min	WT	xpk	p-vzlue	min	WT	xpk	p-vzlue	min	WT	xpk	p-vzlue
-5	6.18371	2.70548		-5	7.6375	7.45307		-5	0	0		-5	4.0124	1.16103
	5.68072	6.4585			6.33092	8.76383			0	0			1.0676	3.42463
	3.30947	6.23848			6.8472	8.71685			0	0
0	4.19719	6.00641		0	8.24407	8.46532		0	0	0		0	0.945593	2.49074
	5.30739	3.24303			8.55898	7.67474			0	0			1.90517	1.30655
	5.75509	3.13287			9.52784	8.60307			0	2.96526				2.26526
1	21.9736	48.0636	0.01	1	35.6376	57.2661	0.037	1	6.37512	14.6802	0.05	1	39.9899	41.9764
	25.771	39.9176			33.7998	51.4197			6.55258	10.7458			30.0576	29.6642
	22.4446	35.2019			30.8491	40.0287			8.62953				22.4192
3	12.3967	41.4519	0.008	3	17.0201	24.3578	0.048	3	13.4278	17.7656		3	18.8503	13.6051
	11.755	28.7739			17.5879	34.4047			6.80341				19.2596	13.9041
	17.6091	32.3534			12.7242	48.0855								38.7801
5	9.93675	27.4549	4.53641e-05	5	13.1854	26.2783	0.000568676	5	9.14037	21.9218		5	8.12048	13.9345	0.05
	11.6618	26.5662			16.1728	27.2783			12.8386	6.52034			9.88464	21.0968
	12.6083	27.0717			14.0207	29.6166			3.97995				8.77685
G3P	total 13C/12C-%			3PG/2PG	total 13C/12C-%			AcCoA	total 13C/12C-%
min	WT	xpk	p-vzlue	min	WT	xpk	p-vzlue	min	WT	xpk	p-vzlue
-5	0	1.4713		-5	4.36023	4.56475		-5	21.6062	24.2414
	0.91072	0			5.08632	4.98988			21.6834	23.1295
	1.2638	0.529388			4.47438	4.02807			22.424	17.3219
0	0.324202	0.385159		0	4.31567	4.27836		0	21.5011	21.7285
	0.477454	0.212446			4.22718	4.42714			20.7201	23.1696
		0.429043			3.98036	4.2772			23.2314	17.5231
1	7.76895	7.6534	0.05	1	31.9836	28.8279		1	33.0878	26.7785
	10.095	3.93492			31.4456	25.5691			38.4929	21.0038
	12.0397	4.90637			28.5342	24.7975			33.0884	30.621
3	1.06589	3.28144		3	29.7035	28.0842		3	28.4283	28.7972
	1.25123	2.37872			25.589	22.5057			25.2963	15.9076
	6.63604	4.08377			24.6153	28.1466			22.0784	28.3023
5	1.74978	0		5	27.5887	25.151	0.05	5	20.9004	8.72934
	2.93578	3.03277			26.4474	24.5984			24.5214	21.8785
	1.06082	5.03292			28.4144	21.0098			19.9127	25.6926

## Sheet: raw 080622 10min
Glc6P				M+0	M+1	M+2	M+3	M+4			13C/12C				13C/13C+12C				F6P		M+0	M+1	M+2	M+3			13C/12C						G1P		M+0	M+1	M+3			13C/12C						Xu5P,Ru5P		M+0	M+1
Data file	Time		Ret time	259	260	261	262	263	Sum	13C/12C	AVG	SE		ratio (13C/12C+13C)*100	AVG	SE			Data file	Ret time	259	260	261	262	sum	ratio (13C/12C)*100	AVG	SE					Data file	Ret time	259	260	262	sum	13C/12C	AVG	SE	ratio (13C/12C+13C)*100	AVG	SE		Data file	Ret time	229	230
001_002.lcd	-5	WT1	5.483	551291	36589	8712	1454	343	598389	8.481	8.37362	0.30956		7.81348	7.71569	0.254167			001_002.lcd	6.82	48264	2174	2838	223	5235	10.8466	10.8396	0.0937512					001_002.lcd	7.124	10501	0	1668	12169	15.8842	17.4821	1.07568	13.707	14.8664	0.775374		001_002.lcd	6.579	6971	102
002_003.lcd	-5	WT2	5.54	586777	36723	9551	-553	-538	631960	7.79189				7.23479					002_003.lcd	6.83	51471	2454	3096	111	5661	10.9984							002_003.lcd	7.123	11178	511	1393	13082	17.0335			14.5543				002_003.lcd	6.666	4841	0
003_004.lcd	-5	WT3	5.478	444316	28624	9565	1124	1788	485417	8.84798				8.09881					003_004.lcd	6.808	53926	3068	2577	111	5756	10.6739							003_004.lcd	7.057	10139	256	1724	12119	19.5286			16.338				003_004.lcd	6.544	5164	0
004_005.lcd	-5	xpk1	5.442	280043	13092	12637	-1196	-768	303808	8.76044	9.02609	0.195748		8.07517	8.27645	0.16501			004_005.lcd	6.771	31391	1374	2962	165	4501	14.3385	9.15939	2.59022					004_005.lcd	7.045	8416	444	1355	10215	21.376	18.4044	1.48642	17.6114	15.5174	1.04748		004_005.lcd	6.573	6800	167
005_006.lcd	-5	xpk2	5.516	383541	25972	12972	-4771	1556	419270	8.90987				8.1506					005_006.lcd	6.831	42131	1562	1163	0	2725	6.46792							005_006.lcd	7.132	11013	127	1728	12868	16.8437			14.4156				005_006.lcd	6.621	3234	0
006_007.lcd	-5	xpk3	5.462	464075	31065	10484	2111	-272	507463	9.40796				8.60358					006_007.lcd	6.733	64196	2900	1272	111	4283	6.67176							006_007.lcd	7.087	11681	448	1537	13666	16.9934			14.5251				006_007.lcd	6.527	5287	0
007_008.lcd	0	WT1	5.498	299928	14567	12732	-423	-2150	324654	8.96082	9.19277	0.419815		8.27835	8.43909	0.331805			007_008.lcd	6.796	24334	927	2943	278	4148	17.0461	14.4413	1.59803					007_008.lcd	7.108	6009	0	1243	7252	20.6856	20.0103	3.63228	17.1401	16.5195	2.55113		007_008.lcd	6.577	6381	79
008_009.lcd	0	WT2	5.555	231106	15480	2566	1852	-1088	249916	8.6099				7.96188					008_009.lcd	6.839	27973	1729	2284	111	4124	14.7428							008_009.lcd	7.113	6512	512	1177	8201	25.9367			20.595				008_009.lcd	6.621	4079	0
009_010.lcd	0	WT3	5.543	400526	25222	11217	3644	977	441586	10.0076				9.07705					009_010.lcd	6.827	43927	2453	2670	-56	5067	11.535							009_010.lcd	7.101	10978	0	1472	12450	13.4086			11.8233				009_010.lcd	6.651	928	0
010_011.lcd	0	xpk1	5.5	704068	47040	25106	-692	-6792	768730	10.1487	8.47441	0.839469		9.29507	7.85789	0.721666			010_011.lcd	6.82	71975	4575	6342	387	11304	15.7055	14.3624	0.678987					010_011.lcd	7.065	14728	346	1409	16483	11.9161	15.652	1.888	10.6473	13.4869	1.43361		010_011.lcd	6.586	8676	42
011_012.lcd	0	xpk2	5.54	750625	51084	4580	855	-2487	804657	7.52959				7.02399					011_012.lcd	6.831	79770	4352	6151	557	11060	13.8649							011_012.lcd	7.127	15543	897	1900	18340	17.9952			15.2508				011_012.lcd	6.533	9609	0
012_013.lcd	0	xpk3	5.493	834305	49693	13738	1185	-8234	890687	7.74489				7.25462					012_013.lcd	6.825	78901	4130	6089	446	10665	13.5169							012_013.lcd	7.086	12039	304	1748	14091	17.0446			14.5625				012_013.lcd	6.615	9303	0
013_014.lcd	1	WT1	5.511	454318	142218	61211	26503	8925	693175	50.6104	49.4915	3.88943		33.1708	32.5256	1.67692			013_014.lcd	6.835	44471	12390	7590	1952	21932	49.3175	52.9184	5.2668					013_014.lcd	7.082	9238	1863	3074	14175	53.4423	53.0263	3.42102	34.8289	34.5861	1.4694		013_014.lcd	6.619	2205	136
014_015.lcd	1	WT2	5.467	340704	109896	52927	26604	10266	540397	55.5987				35.0533					014_015.lcd	6.83	32908	11521	7690	1617	20828	63.2916							014_015.lcd	7.115	9659	1984	3689	15332	58.7328			37.001				014_015.lcd	6.58	2028	0
015_016.lcd	1	WT3	5.462	453988	123791	49633	18456	7835	653703	42.2654				29.3528					015_016.lcd	6.815	48936	12503	8183	1896	22582	46.146							015_016.lcd	7.083	9609	2221	2286	14116	46.9039			31.9283				015_016.lcd	6.604	2448	0
016_017.lcd	1	xpk1	5.348	454407	158731	56228	34483	12063	715912	54.894	66.8454	6.12997		34.8426	38.573	1.90544			016_017.lcd	6.708	48268	17031	13899	2355	33285	68.9587	68.4605	0.752247					016_017.lcd	7.046	8027	1911	2960	12898	60.6827	66.6896	3.9833	37.7655	39.9405	1.41754		016_017.lcd	6.549	8030	249
017_018.lcd	1	xpk2	5.333	274018	104158	51468	37431	18434	485509	70.4541				39.7638					017_018.lcd	6.705	43846	11613	14978	3856	30447	69.4408							017_018.lcd	7.096	8215	1207	4146	13568	65.1613			39.4531				017_018.lcd	6.398	7775	345
018_019.lcd	1	xpk3	5.333	277523	104152	58477	46035	21355	507542	75.188				41.1127					018_019.lcd	6.799	45778	13565	12076	5022	30663	66.982							018_019.lcd	7.086	12128	3125	5877	21130	74.2249			42.6029				018_019.lcd	6.441	6144	0
019_020.lcd	3	WT1	5.53	751964	120822	33740	17757	3943	928226	22.9159	24.4889	1.23935		18.5643	19.5714	0.79191			019_020.lcd	6.855	60416	10052	6980	1226	18258	30.2205	31.5456	2.31172					019_020.lcd	7.129	12745	2395	2112	17252	35.3629	35.0597	1.7203	26.1245	25.9346	0.946766		019_020.lcd	6.565	4126	313
020_021.lcd	3	WT2	5.551	541643	99128	33427	13333	2783	690314	26.9343				21.1336					020_021.lcd	6.809	52025	9879	8037	836	18752	36.0442							020_021.lcd	7.082	11819	1793	1982	15594	31.9401			24.208				020_021.lcd	6.619	3176	166
021_022.lcd	3	WT3	5.505	638205	105144	30235	15342	3664	792590	23.6164				19.0163					021_022.lcd	6.862	55195	9487	5170	1003	15660	28.3721							021_022.lcd	7.14	10067	1214	2599	13880	37.8762			27.4712				021_022.lcd	6.554	2532	166
022_023.lcd	3	xpk1	5.522	423103	89150	30412	18961	5622	567248	32.7398	40.1177	4.77579		24.4202	28.0939	2.33199			022_023.lcd	6.851	39962	6975	7338	1066	15379	38.4841	48.7762	6.66093					022_023.lcd	7.151	9212	2245	1836	13293	44.3009	57.6572	7.46029	30.7004	36.2828	3.05136		022_023.lcd	6.597	2034	82
023_024.lcd	3	xpk2	5.439	376654	93010	67985	23792	8551	569992	49.0601				32.4192					023_024.lcd	6.734	49016	9319	11572	1949	22840	46.597							023_024.lcd	7.093	6835	1141	3650	11626	70.0951			41.2094				023_024.lcd	6.552	5951	82
024_025.lcd	3	xpk3	5.485	369696	74765	45655	22109	7151	519376	38.553				27.4424					024_025.lcd	6.857	39249	9098	12318	2623	24039	61.2474							024_025.lcd	7.133	8116	1808	2946	12870	58.5757			36.9386				024_025.lcd	6.561	5373	0
025_026.lcd	5	WT1	5.547	774560	118775	25889	12237	4995	936456	20.2568	20.1946	0.0495833		16.7548	16.7298	0.0356448			025_026.lcd	6.881	73389	8199	3040	1204	12443	16.9549	16.5803	0.532801					025_026.lcd	7.144	14584	1664	2911	19159	31.37	27.9314	1.94416	23.8791	21.797	1.18681		025_026.lcd	6.604	2748	0
026_027.lcd	5	WT2	5.509	570435	89129	16267	9242	3052	688125	20.0966				16.6595					026_027.lcd	6.869	63951	7164	3371	501	11036	17.257							026_027.lcd	7.176	13155	1508	2147	16810	27.7841			21.743				026_027.lcd	6.582	5543	273
027_028.lcd	5	WT3	5.456	625402	94799	21708	10014	2295	754218	20.2303				16.7751					027_028.lcd	6.831	70880	6732	3664	611	11007	15.5291							027_028.lcd	7.12	10418	1214	1353	12985	24.64			19.769				027_028.lcd	6.514	3002	83
028_029.lcd	5	xpk1	5.475	452938	83698	20394	20445	6927	584402	27.4954	31.7469	2.54082		21.3102	23.8387	1.47927			028_029.lcd	6.859	46047	7310	7171	559	15040	32.6623	37.874	3.05422					028_029.lcd	7.148	9822	2499	1279	13600	38.4647	40.0343	4.79007	27.7794	28.424	2.41262		028_029.lcd	6.662	5785	0
029_030.lcd	5	xpk2	5.468	408073	81055	41828	25179	4001	560136	36.2832				26.4332					029_030.lcd	6.861	46590	9606	6798	1170	17574	37.7205							029_030.lcd	7.125	7633	1596	895	10124	32.6346			24.6049				029_030.lcd	6.526	5535	198
030_031.lcd	5	xpk3	5.431	449085	84452	38756	18084	3965	594342	31.4622				23.7728					030_031.lcd	6.741	43241	9997	7194	1506	18697	43.2391							030_031.lcd	7.099	8481	1464	2692	12637	49.0037			32.8876				030_031.lcd	6.555	5033	76
031_032.lcd	10	WT1	5.493	637134	91968	21968	7171	3629	761870	19.0081	17.9228	1.19879		15.896	15.127	0.871953			031_032.lcd	6.832	61182	8158	2600	1280	12038	19.6757	23.1451	1.74889					031_032.lcd	7.134	11599	1422	1535	14556	25.4936	25.1421	2.27578	20.3146	20.0377	1.46095		031_032.lcd	6.581	4351	82
032_033.lcd	10	WT2	5.581	450879	64257	16282	6172	1053	538643	19.2315				16.098					032_033.lcd	6.862	48762	6750	5083	111	11944	24.4945							032_033.lcd	7.151	11299	1471	1794	14564	28.8964			22.4183				032_033.lcd	6.642	3734	42
033_034.lcd	10	WT3	5.518	559752	67774	12913	6235	2626	649300	15.5287				13.387					033_034.lcd	6.882	62244	7689	7982	55	15726	25.2651							033_034.lcd	7.124	13258	806	1983	16047	21.0364			17.3802				033_034.lcd	6.642	4289	0
034_035.lcd	10	xpk1	5.491	576576	102091	25972	18132	4591	727362	25.3557	26.1272	1.77146		20.0993	20.5581	1.10105			034_035.lcd	6.852	59582	12410	6682	389	19481	32.6961	30.6884	1.00414					034_035.lcd	7.111	10585	2653	2580	15818	49.4379	36.4346	6.50183	33.0826	26.3856	3.34858		034_035.lcd	6.548	8169	239
035_036.lcd	10	xpk2	5.534	471934	97324	28165	13767	3552	614742	29.5075				22.6528					035_036.lcd	6.88	52245	8261	6044	1225	15530	29.7253							035_036.lcd	7.187	12187	2128	1510	15825	29.8515			22.9889				035_036.lcd	6.641	3861	610
036_037.lcd	10	xpk3	5.466	709037	124540	22881	19332	5462	881252	23.5182				18.9223					036_037.lcd	6.865	76657	13469	7192	2063	22724	29.6437							036_037.lcd	7.121	13257	2830	1149	17236	30.0143			23.0854				036_037.lcd	6.592	8117	166
																																							dot	wt		xpk				dot	wt		xpk
																																							0.86	8.481	1.15	8.76044				0.86	10.8466	1.15	14.3385
																																							0.86	7.79189	1.15	8.90987				0.86	10.9984	1.15	6.46792
																																							0.86	8.84798	1.15	9.40796				0.86	10.6739	1.15	6.67176
																																							1.86	8.96082	2.15	10.1487				1.86	17.0461	2.15	15.7055
																																							1.86	8.6099	2.15	7.52959				1.86	14.7428	2.15	13.8649
																																							1.86	10.0076	2.15	7.74489				1.86	11.535	2.15	13.5169
																																							2.85	50.6104	3.15	54.894				2.85	49.3175	3.15	68.9587
																																							2.85	55.5987	3.15	70.4541				2.85	63.2916	3.15	69.4408
																																							2.85	42.2654	3.15	75.188				2.85	46.146	3.15	66.982
																																							3.86	22.9159	4.15	32.7398				3.86	30.2205	4.15	38.4841
																																							3.86	26.9343	4.15	49.0601				3.86	36.0442	4.15	46.597
																																							3.86	23.6164	4.15	38.553				3.86	28.3721	4.15	61.2474
																																							4.86	20.2568	5.15	27.4954				4.86	16.9549	5.15	32.6623
																																							4.86	20.0966	5.15	36.2832				4.86	17.257	5.15	37.7205
																																							4.86	20.2303	5.15	31.4622				4.86	15.5291	5.15	43.2391
																																							5.86	19.0081	6.15	25.3557				5.86	19.6757	6.15	32.6961
																																							5.86	19.2315	6.15	29.5075				5.86	24.4945	6.15	29.7253
																																							5.86	15.5287	6.15	23.5182				5.86	25.2651	6.15	29.6437
																																							13c/12c						13c/12c
																																							G6P						F6P
																																								WT		xpk				WT		xpk
																																								AVG	SE	AVG	SE	xpk/WT		AVG	SE	AVG	SE
																																							-5	8.37362	0.30956	9.02609	0.195748	1.07792	-5	10.8396	0.0937512	9.15939	2.59022
																																							0	9.19277	0.419815	8.47441	0.839469	0.921856	0	14.4413	1.59803	14.3624	0.678987
																																							1	49.4915	3.88943	66.8454	6.12997	1.35064	1	52.9184	5.2668	68.4605	0.752247
																																							3	24.4889	1.23935	40.1177	4.77579	1.6382	3	31.5456	2.31172	48.7762	6.66093
																																							5	20.1946	0.0495833	31.7469	2.54082	1.57205	5	16.5803	0.532801	37.874	3.05422
																																							10	17.9228	1.19879	26.1272	1.77146	1.45776	10	23.1451	1.74889	30.6884	1.00414
[truncated: 93 more columns]

## Sheet: 13C 12C p 10min
	G6P				F6P				Xu5P/Ru5P				S7P				G1P
Time	WT	xpk	p-value	Time	WT	xpk	p-value	Time	WT	xpk	p-value	Time	WT	xpk	p-value	Time	WT	xpk	p-value
-5	8.481	8.76044		-5	9.78523	12.5404		-5	7.76072	8.35294		-5	9.49187	8.17388		-5	15.8842	21.376
	7.79189	8.90987			9.90863	6.075			8.92378	2.07174			6.58024	4.5763			17.0335	16.8437
	8.84798	9.40796			9.64445	6.25447			6.04183	16.2663			8.19957	7.12591			19.5286	16.9934
0	8.96082	10.1487		0	14.5636	13.5737		0	8.94844	8.36791		0	6.4875	6.04477		0	20.6856	11.9161
	8.6099	7.52959			12.8486	12.1766			8.92376	8.32553			3.62915	6.58862			25.9367	17.9952
	10.0076	7.74489			10.3421	11.9074			6.46552	7.94367			6.98666	4.27722			13.4086	17.0446
1	50.6104	54.894		1	33.0286	40.8139	0.03	1	27.3016	22.7397		1	70.3469	82.609	0.05	1	53.4423	60.6827	0.05
	55.5987	70.4541			38.7599	50.4984			23.9645	23.6013			74.5017	75.7422			58.7328	65.1613
	42.2654	75.188			31.5753	50.7321			17.2794	16.9271			62.6429	86.3814			46.9039	74.2249
3	22.9159	32.7398	0.033	3	23.2072	27.7895	0.05	3	10.858	23.8446		3	26.2188	31.8403	0.02	3	35.3629	44.3009	0.04
	26.9343	49.0601			26.4945	31.7858			25.7557	30.9024			24.5643	47.1585			31.9401	70.0951
	23.6164	38.553			22.1015	37.9835			26.5403	49.6743			22.3172	41.8907			37.8762	58.5757
5	20.2568	27.4954	0.01	5	14.4969	24.6206	0.001	5	24.5633	24.9611	0.05	5	25.3356	27.1726	0.03	5	31.37	38.4647
	20.0966	36.2832			14.7172	27.3892			15.046	33.6766			23.9015	30.4758			27.7841	32.6346
	20.2303	31.4622	0.01		13.4417	30.1866			16.5223	28.333			21.8319	34.024			24.64	49.0037
10	19.0081	25.3557		10	16.4409	24.6398	0.02	10	9.28522	48.7208		10	21.2196	28.7564	0.02	10	25.4936	49.4379
	19.2315	29.5075			19.6752	22.9141			14.0332	29.2152			16.5929	23.5576			28.8964	29.8515
	15.5287	23.5182			20.1693	22.8655			3.94031	14.1185			14.846	27.9411			21.0364	30.0143
	G3P				3PG/2PG				AcCoA
Time	WT	xpk	p-value	Time	WT	xpk	p-value	Time	WT	xpk	p-value
-5	16.3031	13.3096		-5	4.76233	4.84774		-5	25.6158	20.331
	12.2574	11.4641			5.13783	4.76473			21.8925	21.7873
	10.4972	16.2281			5.04438	4.75815			20.2606	20.1117
0	14.0394	13.1282		0	4.88014	4.7741		0	16.9197	25.0362
	25.8467	14.128			5.04388	4.60925			22.7575	7.47126
	11.2649	16.4783			4.74371	5.11543			24.5327	31.4516
1	77.1407	47.1065		1	56.2817	55.4068		1	43.5897	26.9122	0.006
	79.931	68.5279			54.073	53.874			45.7658	33.0739
	36.9895	27.7271			53.691	55.6091			41.4141	32.8889
3	31.4402	28.0464		3	41.2052	38.145	0.02	3	46.281	12.1673
	53.8016	25.3897			42.96	33.9686			42.8571	26.2976
	32.9841	29.6787			39.8852	34.7426			48.75	41.9048
5	41.6537	30.048		5	34.5282	29.2901	0.003	5	42.8571	31.5068	0.009
	38.0145	34.5852			35.5122	29.9387			40.3846	26.3158
	34.9796	24.2522			33.9446	27.1919			47.9339	32.243
10	32.539	23.9532		10	29.601	21.1472	0.004	10	39.7403	20.0893	0.05
	22.2353	31.7597			28.832	24.7215			35.6688	19.6429
	45.6148	37.3097			28.8509	21.6324			29.717	29.4695

## Sheet: raw 250min
		Glc6P
			M+0	M+1	M+2	M+3	M+4									F6P		M+0	M+1	M+2	M+3								G1P		M+0	M+1	M+3								Xu5P,Ru5P		M+0	M+1	M+2	M+3
	Data file	Ret time	259	260	261	262	263	13C/12C	AVG	SE		13C/13c+12c ratio	AVG	SE		Data file	Ret time	259	260	261	262	13C/12C	AVG	SE		13C ratio	AVG	SE	Data file	Ret time	259	260	262	13C/12C	AVG	SE		13C/13C+12C ratio	AVG	SE	Data file	Ret time	229	230	231	232	13C/12C	AVG	SE
	w1-5_007.lcd	5.641	192856	11807	5002	257	362	9.03679	8.97547	0.17859		8.28784	8.23607	0.150496			6.947	21507	201	1996	223	11.2522	11.7628	4.03438		10.1141	10.4475	3.21287		7.286	4025	0	318	7.90062	7.39892	0.642119		7.32213	6.88697	0.558233		7.806	48736	320	493	0	1.66817	1.06611	0.546575
	w2-5_008.lcd	5.609	146667	7895	4429	411	134	8.7743				8.06652					6.931	16758	501	2066	119	16.0282				13.814				7.228	5423	256	106	6.67527				6.25756				7.764	53496	401	96	0	0.929041
	w3-5_009.lcd	5.617	293835	21513	4621	75	575	9.11532				8.35384					6.936	40834	812	2284	174	8.00803				7.41429				7.197	10445	128	668	7.62087				7.08122				7.785	60388	315	48	0	0.601113
	xpk1-5_010.lcd	5.622	393991	28358	5540	1494	135	9.01721	8.17752	0.730347		8.27136	7.55655	0.621791			6.921	45847	1630	4372	204	13.5363	10.4982	2.67774		11.9225	9.46579	2.16844		7.249	7947	306	230	6.74468	7.35877	0.614179		6.31852	6.85234	0.532888		7.771	69338	79	642	0	1.03983	1.20832	0.178179
	xpk2-5_001.lcd	5.661	485103	33218	2847	610	629	7.68991				7.14079					6.928	57915	1537	2694	681	8.4814				7.81829				7.241	12747	810	128	7.35859				6.85422				8.032	86280	205	662	160	1.19031
	xpk3-5_002.lcd	5.557	515397	35176	3349	856	951	7.82542				7.25749					6.947	52179	1456	3050	439	9.47699				8.65661				7.225	17509	1140	256	7.97304				7.38429				7.81	100873	175	1059	173	1.39482
	w1 0_003.lcd	5.64	370877	24564	779	2119	508	7.54158	7.90819	0.317553		7.01271	7.32809	0.273179			6.944	46702	1405	3657	599	12.1215	9.89798	2.88336		10.8111	8.96422	2.41851		7.25	11113	703	305	9.07046	8.35172	2.26052		8.31615	7.68094	1.94361		7.809	84182	2340	311	0	3.14913	3.1044	0.39928
	w2 0_004.lcd	5.635	623131	42406	5360	2156	460	8.0853				7.48048					6.937	59338	1532	4732	223	10.9323				9.85492				7.237	10152	640	392	10.1655				9.22747				8.031	101712	2605	854	80	3.47943
	w3 0_005.lcd	5.61	721267	51915	4800	1219	472	8.09769				7.49109					6.944	67830	2661	1381	462	6.64013				6.22667				7.285	15930	319	608	5.81921				5.4992				7.787	98300	2233	406	0	2.68464
	xpk1 0_006.lcd	5.602	738256	47329	2302	2823	207	7.13316	7.87514	1.03453		6.65822	7.29458	0.884623			6.954	59760	3034	2146	624	9.71218	9.59608	1.4107		8.85242	8.74577	1.17656		7.24	11619	640	242	7.59101	8.37206	0.711546		7.05544	7.72264	0.607226		7.805	113820	1915	820	0	2.40292	2.96972	0.491518
	xpk2 0_007.lcd	5.607	768398	53532	9897	5532	632	9.05689				8.30474					6.948	61324	4547	1998	167	10.9451				9.86537				7.244	10876	227	702	8.54174				7.86955				7.815	92944	2492	425	83	3.22775
	xpk3 0_008.lcd	5.598	972946	67522	2519	1560	741	7.43536				6.92077					6.96	99300	4597	2834	643	8.13092				7.51951				7.232	10319	871	56	8.98343				8.24293				7.81	103005	2976	401	0	3.27848
	w1 1_009.lcd	5.632	777079	144723	17202	15928	6971	23.7845	23.1999	1.91111		19.2144	18.818	1.26756			6.986	85021	16402	12186	2067	36.0558	35.7925	4.20839		26.5007	26.3109	2.29143		7.292	27619	2883	1920	17.3902	16.1754	1.73963		14.814	13.9103	1.29958		7.812	97128	13535	3329	654	18.036	19.5912	1.35151
	w2 1_010.lcd	5.63	599249	110130	19074	13287	5826	24.7505				19.84					6.989	62504	14487	8620	1809	39.863				28.5015				7.27	27005	2422	1408	14.1826				12.421				8.127	92365	13547	4228	1142	20.4807
	w3 1_011.lcd	5.614	878627	144656	24098	11859	4468	21.0648				17.3996					6.998	75674	16065	5900	1841	31.4586				23.9304				7.254	30330	4119	1023	16.9535				14.4959				7.843	85141	13235	3302	710	20.257
	xpk1 1_012.lcd	5.614	655046	131436	45844	25517	6597	31.9663	29.1756	2.66615		24.2231	22.5641	1.59364			6.969	76293	17516	15964	3223	48.108	43.6511	3.95486		32.4817	30.3521	1.89395		7.241	19468	4688	2287	35.828	28.0443	7.33352		26.3775	21.7327	4.43793		8.102	105451	15123	3423	783	18.3298	18.4608	0.779815
	xpk2 1_013.lcd	5.631	829027	150525	42965	21994	5489	26.6545				21.045					6.973	87556	16257	18207	2559	42.2849				29.7185				7.261	24637	5061	1601	27.0406				21.285				7.831	99286	16277	2034	849	19.2978
	xpk3 1_014.lcd	5.662	586562	108665	37818	17340	5728	28.9059				22.424					7.03	66370	14132	11476	1312	40.5605				28.8563				7.3	27017	4166	1579	21.2644				17.5356				7.843	92488	13190	2274	957	17.7547
	w1 3_015.lcd	5.546	1387170	140994	15215	10728	2873	12.2415	13.3309	1.18191		10.9064	11.7564	0.918331			6.936	142453	13208	8012	448	15.2106	17.9895	3.37152		13.2025	15.2011	2.39649		7.253	40018	3263	1748	12.5219	15.5081	2.65835		11.1284	13.3951	2.01383		7.795	130916	11001	2209	1271	11.0613	10.6991	0.450039
	w2 3_016.lcd	5.614	1002128	113541	10086	6212	2079	13.1638				11.6325					6.955	98403	8808	7086	852	17.0178				14.5429				7.223	8550	912	489	16.386				14.079				7.781	106804	8444	1935	510	10.1953
	w3 3_017.lcd	5.679	850797	92411	18017	10461	3221	14.5875				12.7304					6.975	95827	11900	8432	501	21.7402				17.8579				7.291	25232	3355	1090	17.6165				14.9779				7.847	103221	8308	2393	489	10.8408
	xpk1 3_018.lcd	5.64	1234405	150186	26636	14582	5276	15.9332	15.9892	0.080754		13.7434	13.7851	0.060002			7.013	141895	19446	13388	964	23.819	25.6477	2.63551		19.237	20.3893	1.65122		7.308	14534	3525	446	27.3221	30.1269	2.56724		21.4591	23.1318	1.52627		7.833	142415	11777	3129	256	10.6464	10.7133	0.102155
	xpk2 3_019.lcd	5.652	1364236	157947	41198	14138	4350	15.9527				13.758					6.977	127207	14265	15666	1178	24.4554				19.6499				7.246	21653	6020	987	32.3604				24.4487				7.8	124440	10299	2149	1030	10.8309
	xpk3 3_020.lcd	5.651	1219882	148344	30170	13125	4540	16.0818				13.8539					7.029	103866	13337	15506	934	28.6687				22.281				7.369	13939	3910	369	30.698				23.4878				7.902	125052	10179	3076	79	10.6628
	w1 5_021.lcd	5.621	744503	59024	8734	1312	2985	9.67827	11.49	1.57		8.82424	10.2939	1.27353			7.046	88175	8365	5095	477	15.8061	17.3892	2.34384		13.6487	14.7909	1.68284		7.323	27648	1962	886	10.3009	10.7151	0.397407		9.33893	9.67732	0.324369		7.87	119366	8495	2062	158	8.97659	9.18753	2.25148
	w2 5_022.lcd	5.618	499638	48442	7130	3669	2420	12.3411				10.9854					7.025	76439	6561	5494	389	16.2796				14.0004				7.313	26809	2271	703	11.0933				9.98556				7.857	92502	7534	2988	150	11.537
	w3 5_023.lcd	5.655	451942	40271	9613	4585	1801	12.4507				11.0722					7.018	53581	6419	3733	608	20.0817				16.7234				7.299	29569	2553	626	10.7511				9.70746				7.822	84651	4345	1622	0	7.04894
	xpk1 5_024.lcd	5.624	680831	70540	21078	9114	3489	15.3079	17.1821	2.63584		13.2757	14.6343	1.89775			7.05	71054	8783	9077	111	25.292	28.8605	3.72542		20.1865	22.3535	2.23803		7.296	14541	2765	985	25.7891	28.467	5.93248		20.5019	22.0508	3.51266		7.846	82088	7825	1087	113	10.9943	11.5684	3.74048
	xpk2 5_025.lcd	5.619	752856	95803	42173	11046	3025	20.196				16.8026					6.988	86710	14336	13850	190	32.7252				24.6563				7.314	20702	4017	1023	24.3455				19.5789				7.82	126706	15521	3459	739	15.5628
	xpk3 5_026.lcd	5.661	654653	68631	23743	10188	2460	16.0424				13.8246					7.025	80811	6978	15482	623	28.5642				22.2178				7.317	19676	5185	1754	35.2663				26.0718				8.12	123401	8086	1886	83	8.14823
	w1 10_027.lcd	5.602	491969	39732	8237	4178	720	10.746	10.9605	1.58749		9.70329	9.86557	1.28599			7.007	61118	4097	5220	279	15.7008	16.1464	1.16558		13.5702	13.896	0.859877		7.345	26947	2694	864	13.2037	14.0881	0.802547		11.6637	12.3456	0.618152		7.865	101979	7838	1567	166	9.38527	7.97358	1.52841
	w2 10_028.lcd	5.634	755978	53772	12770	4886	323	9.49115				8.66842					7.024	81680	7644	4225	603	15.2693				13.2467				7.322	25891	3076	624	14.2907				12.5038				7.892	112543	5740	1241	166	6.35046
	w3 10_029.lcd	5.66	594496	49914	16710	7154	1392	12.6443				11.225					7.023	67634	5315	5687	813	17.469				14.8712				7.322	18585	2298	447	14.77				12.8692				7.854	104887	6529	1988	68	8.185
	xpk1 10_030.lcd	5.704	1018296	100636	22282	11174	2894	13.4525	14.7426	1.83472		11.8574	12.8337	1.38202			7.076	118264	15459	7720	702	20.193	23.9096	4.23681		16.8005	19.2337	2.73445		7.388	16188	3901	126	24.8765	26.0847	2.5018		19.9209	20.6676	1.55699		7.937	112321	7911	1185	172	8.25135	7.13601	0.969362
	xpk2 10_031.lcd	5.715	855028	87808	18306	11091	1921	13.9324				12.2287					7.123	100466	12075	10662	383	23.0128				18.7076				7.429	24971	4343	1754	24.4163				19.6247				7.981	115321	5726	1724	42	6.49665
	xpk3 10_032.lcd	5.669	442030	50052	13080	8390	2929	16.843				14.4151					7.096	57515	6999	9073	333	28.523				22.1929				7.394	12496	2980	639	28.9613				22.4573				7.909	103483	5336	1556	0	6.66003
	w1 60_033.lcd	5.671	576665	36353	9599	4291	943	8.87621	9.78672	0.868382		8.15257	8.9105	0.721405			7.115	75782	4852	5744	118	14.1379	15.3062	1.17349		12.3867	13.2684	0.882611		7.398	18230	1716	436	11.8047	11.2407	0.866767		10.5583	10.1012	0.703561		7.935	157256	6223	1391	845	5.37913	5.21826	0.273014
	w2 60_034.lcd	5.557	489613	32844	12163	2052	1306	9.87821				8.99014					7	71405	4374	7063	334	16.4848				14.1519				7.322	16523	1444	485	11.6746				10.4542				7.851	108271	5412	405	0	5.37263
	w3 60_035.lcd	5.692	663811	43631	19323	6492	956	10.6057				9.58877					7.085	92222	4958	9085	63	15.2957				13.2665				7.451	21391	1935	256	10.2426				9.29098				7.98	157433	6375	1094	250	4.90304
	xpk1 60_036.lcd	5.611	461677	44016	11923	3799	1826	13.3349	12.515	0.732919		11.7659	11.1205	0.577379			7.036	55023	4185	9616	191	25.4294	21.586	3.34079		20.2739	17.7129	2.22688		7.329	6569	1603	1344	44.8622	34.7951	9.78547		30.9689	25.553	5.38325		7.839	104824	3871	1178	0	4.81665	4.93124	0.124724
	xpk2 60_037.lcd	5.595	604727	51291	16037	2204	2571	11.9232				10.653					7.053	70508	6465	7602	0	19.9509				16.6326				7.271	4953	1078	176	25.318				20.203				7.849	132403	5392	1313	0	5.06408
	xpk3 60_038.lcd	5.612	730356	61147	19149	7426	2017	12.287				10.9425					7.02	81723	7932	7442	462	19.3777				16.2322				7.269	8145	1248	1538	34.205				25.4871				7.866	111154	4637	824	0	4.913
	w1 250_039.lcd	5.579	244926	11915	13604	2538	1228	11.9567	9.7545	2.44103		10.6797	8.85734	2.03892			6.963	23468	1065	1754	468	14.0063	14.5699	1.37152		12.2856	12.7088	1.03861		7.339	4780	283	340	13.0335	13.5033	0.406948		11.5306	11.8961	0.316536		8.089	64332	1877	142	0	3.13841	4.55558	1.23813
	w2 250_040.lcd	5.564	305227	14691	1821	3676	1574	7.12978				6.65527					6.924	35039	1247	3611	795	16.1335				13.8922				7.21	4183	0	575	13.7461				12.0849				7.841	91299	3981	510	166	5.10082
	w3 250_041.lcd	5.533	340501	20721	10005	3300	627	10.1771				9.23701					6.949	35748	1248	3214	389	13.57				11.9486				7.348	7793	152	918	13.7303				12.0727				7.831	96269	3958	1108	159	5.4275
	xpk1 250_042.lcd	5.568	295435	26086	14624	4519	1087	15.6772	15.5418	0.394318		13.5526	13.4506	0.295833			6.97	32276	1285	4980	222	20.0985	24.9874	4.81595		16.735	19.9125	3.09371		7.336	2817	349	574	32.7654	32.9947	8.99378		24.6791	24.5793	5.09879		7.875	64707	3081	441	0	5.443	4.79925	0.869448
	xpk2 250_043.lcd	5.593	370755	35814	16703	5019	1231	15.8506				13.682					6.965	35086	2765	7602	63	29.727				22.915				7.329	3684	1209	342	42.101				29.6275				7.904	82495	3683	537	24	5.14455
	xpk3 250_044.lcd	5.607	396982	35542	18150	4815	1428	15.0977				13.1173					7.044	40375	4666	5372	111	25.1368				20.0875				7.37	7198	587	1149	24.1178				19.4314				7.884	88342	2524	502	340	3.81019
																														dot	wt		xpk		dot	wt		xpk		dot	wt		xpk		dot	wt		xpk
																														0.86	9.03679	1.15	9.01721		0.86	11.2522	1.15	13.5363		0.86	1.66817	1.15	1.03983		0.86	7.90062	1.15	6.74468
																														0.86	8.7743	1.15	7.68991		0.86	16.0282	1.15	8.4814		0.86	0.929041	1.15	1.19031		0.86	6.67527	1.15	7.35859
																														0.86	9.11532	1.15	7.82542		0.86	8.00803	1.15	9.47699		0.86	0.601113	1.15	1.39482		0.86	7.62087	1.15	7.97304
																														1.86	7.54158	2.15	7.13316		1.86	12.1215	2.15	9.71218		1.86	3.14913	2.15	2.40292		1.86	9.07046	2.15	7.59101
																														1.86	8.0853	2.15	9.05689		1.86	10.9323	2.15	10.9451		1.86	3.47943	2.15	3.22775		1.86	10.1655	2.15	8.54174
																														1.86	8.09769	2.15	7.43536		1.86	6.64013	2.15	8.13092		1.86	2.68464	2.15	3.27848		1.86	5.81921	2.15	8.98343
																														2.85	23.7845	3.15	31.9663		2.85	36.0558	3.15	48.108		2.85	18.036	3.15	18.3298		2.85	17.3902	3.15	35.828
																														2.85	24.7505	3.15	26.6545		2.85	39.863	3.15	42.2849		2.85	20.4807	3.15	19.2978		2.85	14.1826	3.15	27.0406
																														2.85	21.0648	3.15	28.9059		2.85	31.4586	3.15	40.5605		2.85	20.257	3.15	17.7547		2.85	16.9535	3.15	21.2644
																														3.86	12.2415	4.15	15.9332		3.86	15.2106	4.15	23.819		3.86	11.0613	4.15	10.6464		3.86	12.5219	4.15	27.3221
																														3.86	13.1638	4.15	15.9527		3.86	17.0178	4.15	24.4554		3.86	10.1953	4.15	10.8309		3.86	16.386	4.15	32.3604
																														3.86	14.5875	4.15	16.0818		3.86	21.7402	4.15	28.6687		3.86	10.8408	4.15	10.6628		3.86	17.6165	4.15	30.698
																														4.86	9.67827	5.15	15.3079		4.86	15.8061	5.15	25.292		4.86	8.97659	5.15	10.9943		4.86	10.3009	5.15	25.7891
																														4.86	12.3411	5.15	20.196		4.86	16.2796	5.15	32.7252		4.86	11.537	5.15	15.5628		4.86	11.0933	5.15	24.3455
																														4.86	12.4507	5.15	16.0424		4.86	20.0817	5.15	28.5642		4.86	7.04894	5.15	8.14823		4.86	10.7511	5.15	35.2663
																														5.86	10.746	6.15	13.4525		5.86	15.7008	6.15	20.193		5.86	9.38527	6.15	8.25135		5.86	13.2037	6.15	24.8765
																														5.86	9.49115	6.15	13.9324		5.86	15.2693	6.15	23.0128		5.86	6.35046	6.15	6.49665		5.86	14.2907	6.15	24.4163
																														5.86	12.6443	6.15	16.843		5.86	17.469	6.15	28.523		5.86	8.185	6.15	6.66003		5.86	14.77	6.15	28.9613
																														6.86	8.87621	7.15	13.3349		6.86	14.1379	7.15	25.4294		6.86	5.37913	7.15	4.81665		6.86	11.8047	7.15	44.8622
																														6.86	9.87821	7.15	11.9232		6.86	16.4848	7.15	19.9509		6.86	5.37263	7.15	5.06408		6.86	11.6746	7.15	25.318
																														6.86	10.6057	7.15	12.287		6.86	15.2957	7.15	19.3777		6.86	4.90304	7.15	4.913		6.86	10.2426	7.15	34.205
																														7.86	11.9567	8.15	15.6772		7.86	14.0063	8.15	20.0985		7.86	3.13841	8.15	5.443		7.86	13.0335	8.15	32.7654
																														7.86	7.12978	8.15	15.8506		7.86	16.1335	8.15	29.727		7.86	5.10082	8.15	5.14455		7.86	13.7461	8.15	42.101
																														7.86	10.1771	8.15	15.0977		7.86	13.57	8.15	25.1368		7.86	5.4275	8.15	3.81019		7.86	13.7303	8.15	24.1178
																														13C/12C	G6P					13C/12C	F6P					13C/12C	G1P					13C/12C	Xu5P Ru5P
																															WT		xpk				WT		xpk				WT		xpk				WT
																															AVG	SE	AVG	SE	xpk/WT		AVG	SE	AVG	SE	xpk/WT		AVG	SE	AVG	SE	xpk/WT		AVG
																														-5	8.97547	0.17859	8.17752	0.730347	0.911096	-5	11.7628	4.03438	10.4982	2.67774	0.892496	-5	7.39892	0.642119	7.35877	0.614179	0.994574	-5	1.06611
																														0	7.90819	0.317553	7.87514	1.03453	0.99582	0	9.89798	2.88336	9.59608	1.4107	0.969498	0	8.35172	2.26052	8.37206	0.711546	1.00244	0	3.1044
																														1	23.1999	1.91111	29.1756	2.66615	1.25757	1	35.7925	4.20839	43.6511	3.95486	1.21956	1	16.1754	1.73963	28.0443	7.33352	1.73376	1	19.5912
																														3	13.3309	1.18191	15.9892	0.080754	1.19941	3	17.9895	3.37152	25.6477	2.63551	1.4257	3	15.5081	2.65835	30.1269	2.56724	1.94265	3	10.6991
																														5	11.49	1.57	17.1821	2.63584	1.49539	5	17.3892	2.34384	28.8605	3.72542	1.65968	5	10.7151	0.397407	28.467	5.93248	2.65671	5	9.18753
																														10	10.9605	1.58749	14.7426	1.83472	1.34507	10	16.1464	1.16558	23.9096	4.23681	1.4808	10	14.0881	0.802547	26.0847	2.5018	1.85154	10	7.97358
																														60	9.78672	0.868382	12.515	0.732919	1.27878	60	15.3062	1.17349	21.586	3.34079	1.41028	60	11.2407	0.866767	34.7951	9.78547	3.09547	60	5.21826
																														250	9.7545	2.44103	15.5418	0.394318	1.5933	250	14.5699	1.37152	24.9874	4.81595	1.715	250	13.5033	0.406948	32.9947	8.99378	2.44346	250	4.55558
[truncated: 28 more columns]

## Sheet: 13C 12C p 250min
	G6P				F6P				Xu5P/Ru5P				S7P				G1P
Time	WT	xpk	p-value	Time	WT	xpk	p-value	Time	WT	xpk	p-value	Time	WT	xpk	p-value	Time	WT	xpk	p-value
-5	9.03679	9.01721		-5	11.2522	13.5363		-5	1.66817	1.03983		-5	5.62303	6.34085		-5	7.90062	6.74468
	8.7743	7.68991			16.0282	8.4814			0.929041	1.19031			2.46609	8.63648			6.67527	7.35859
	9.11532	7.82542			8.00803	9.47699			0.601113	1.39482			7.62416	5.65858			7.62087	7.97304
0	7.54158	7.13316		0	12.1215	9.71218		0	3.14913	2.40292		0	6.8361	7.29692		0	9.07046	7.59101
	8.0853	9.05689			10.9323	10.9451			3.47943	3.22775			4.92213	7.63597			10.1655	8.54174
	8.09769	7.43536			6.64013	8.13092			2.68464	3.27848			5.41475	5.64531			5.81921	8.98343
1	23.7845	31.9663	0.03	1	36.0558	48.108		1	18.036	18.3298		1	35.8199	47.5414		1	17.3902	35.828	0.05
	24.7505	26.6545			39.863	42.2849			20.4807	19.2978			45.691	47.8257			14.1826	27.0406
	21.0648	28.9059			31.4586	40.5605			20.257	17.7547			50.5507	37.4177			16.9535	21.2644
3	12.2415	15.9332	0.01	3	15.2106	23.819	0.03	3	11.0613	10.6464		3	29.2832	26.9319		3	12.5219	27.3221	0.002
	13.1638	15.9527			17.0178	24.4554			10.1953	10.8309			21.2049	22.3688			16.386	32.3604
	14.5875	16.0818			21.7402	28.6687			10.8408	10.6628			22.1154	21.2856			17.6165	30.698
5	9.67827	15.3079	0.03	5	15.8061	25.292	0.01	5	8.97659	10.9943		5	10.4594	16.5316		5	10.3009	25.7891	0.006
	12.3411	20.196			16.2796	32.7252			11.537	15.5628			13.6536	21.3918			11.0933	24.3455
	12.4507	16.0424			20.0817	28.5642			7.04894	8.14823			12.5961	12.7148			10.7511	35.2663
10	10.746	13.4525	0.05	10	15.7008	20.193	0.03	10	9.38527	8.25135		10	12.7891	13.5562		10	13.2037	24.8765	0.001
	9.49115	13.9324			15.2693	23.0128			6.35046	6.49665			12.0341	12.7791			14.2907	24.4163
	12.6443	16.843			17.469	28.523			8.185	6.66003			11.3236	10.4536			14.77	28.9613
60	8.87621	13.3349	0.01	60	14.1379	25.4294	0.03	60	5.37913	4.81665		60	10.7143	10.2192		60	11.8047	44.8622	0.01
	9.87821	11.9232			16.4848	19.9509			5.37263	5.06408			12.7727	14.6225			11.6746	25.318
	10.6057	12.287			15.2957	19.3777			4.90304	4.913			12.7203	7.449			10.2426	34.205
250	11.9567	15.6772	0.01	250	14.0063	20.0985	0.02	250	3.13841	5.443		250	10.4367	12.2632		250	13.0335	32.7654	0.02
	7.12978	15.8506			16.1335	29.727			5.10082	5.14455			12.206	9.15519			13.7461	42.101
	10.1771	15.0977			13.57	25.1368			5.4275	3.81019			6.7357	8.90081			13.7303	24.1178
	G3P				3PG/2PG				AcCoA
Time	WT	xpk	p-value	Time	WT	xpk	p-value	Time	WT	xpk	p-value
-5	11.1538	7.32026		-5	4.47965	4.52363		-5	13.1267	18.7833
	5.58109	8.40456			4.69554	4.62179			18.6717	16.635
	4.98512	4.45515			4.84356	4.75796			22.1188	18.0049
0	7.87528	7.79221		0	4.65412	4.73816		0	14.7925	17.0408
	8.8654	16.0934			4.73339	4.71325			17.5589	16.3784
	5.13401	2.58789			4.55856	4.72468			16.5434	21.7437
1	18.6718	35.6314		1	71.082	76.0624		1	37.9953	28.1991
	20.6166	39.8381			76.455	68.4097			52.2763	33.9088
	29.6583	20.2332			83.9838	73.5562			38.3378	31.5615
3	19.1214	24.8465		3	60.5061	54.684	0.005	3	46.6961	31.426	0.034
	22.9185	18.9032			59.7521	54.101			33.8158	27.6139
	24.1586	18.1056			62.7936	56.1272			41.6425	26.9865
5	16.3195	16.1321		5	59.8578	54.7938	0.05	5	22.8393	31.5495
	19.9713	22.449			59.3329	52.7091			32.7203	25.3694
	13.6828	14.2981			55.2512	53.5616			34.3476	29.0286
10	8.60686	13.8741		10	49.0741	45.2179	0.01	10	27.9331	26.5791
	9.11759	11.5593			49.6388	43.8666			25.8382	22.1754
	13.8243	9.70425			51.3236	40.8637			32.0318	26.1661
60	9.48579	8.02168		60	28.9225	30.481		60	16.1194	27.3759
	12.5693	9.09755			30.3126	22.4152			27.6795	26.4029
	6.21327	13.3013			31.5284	28.4414			28.9121	21.1571
250	16.6516	16.5485		250	26.4059	25.9493		250	30.4887	28.7554
	11.8585	6.914			25.687	26.7406			21.4076	31.3931
	13.7506	10.3532			24.6828	25.0962			25.2648	26.3527
