# Supplementary material for: An ATP-sensitive phosphoketolase regulates carbon fixation in cyanobacteria
Source: Nat Metab. 2023 Jun 22;5(7):1111–26. doi: 10.1038/s42255-023-00831-w (PMC10365998; doi:10.1038/s42255-023-00831-w)
Supplement: Source Data Fig. 4 — High-density culture of the Δxpk strain enhanced net carbon fixation resulting in sucrose secretion at night. [file 42255_2023_831_MOESM10_ESM.xlsx]

## Sheet: raw data1
Software Version	3.09.07
Experiment File Path:
Protocol File Path:
Plate Number	Plate 1
Date	2022-07-13
Time	15:35:52
Reader Type:	Synergy H1
Reader Serial Number:	161201B
Reading Type	Reader
Procedure Details
Plate Type	Costar 96 white opaque
Eject plate on completion
Read	Luminescence Endpoint
	Random
	Integration Time: 0:01.00 (MM:SS.ss)
	Filter Set 1
	Emission: Full light
	Optics: Top, Gain: 100
	Read Speed: Normal, Delay: 100 msec
	Extended Dynamic Range
	Read Height: 1 mm
Results		WT
Actual Temperature:	36.7					xpk
		0.462	0.454	0.466		0.578	0.57	0.575
		1	2	3	4	5	6	7	8	9	10	11	12
	A	48934	47938	44906		63777	57985	61166						Lum
	B	0.899	0.897	0.892		5.028	5.06	5.072						Lum
	C	96330	96334	98652		312645	312589	315207						Lum
	D	4.89	4.72	4.342		0.914	0.916	0.916						Lum
	E	341615	301988	279738		103241	108296	108377						Lum
	F													Lum
	G													Lum
	H													Lum

## Sheet: raw data2
Software Version	3.09.07
Experiment File Path:
Protocol File Path:
Plate Number	Plate 1
Date	2022-07-15
Time	14:57:15
Reader Type:	Synergy H1
Reader Serial Number:	161201B
Reading Type	Reader
Procedure Details
Plate Type	Costar 96 white opaque
Eject plate on completion
Read	Luminescence Endpoint
	Random
	Integration Time: 0:01.00 (MM:SS.ss)
	Filter Set 1
	Emission: Full light
	Optics: Top, Gain: 100
	Read Speed: Normal, Delay: 100 msec
	Extended Dynamic Range
	Read Height: 1 mm
Results
Actual Temperature:	26.9
		1.3				1.9
		1	2	3	4	5	6	7	8	9	10	11	12
	A	116107	136457	126389		140949	141757	136282						Lum
	B	1.8				1.35								Lum
	C	131481	137728	144306		129352	121985	134049						Lum
	D													Lum
	E													Lum
	F													Lum
	G													Lum
	H													Lum

## Sheet: raw data3
Software Version	3.09.07
Experiment File Path:
Protocol File Path:
Plate Number	Plate 2
Date	2022-09-21
Time	13:39:15
Reader Type:	Synergy H1
Reader Serial Number:	161201B
Reading Type	Reader
Procedure Details
Plate Type	Costar 96 white opaque
Eject plate on completion
Read	Luminescence Endpoint
	Random
	Integration Time: 0:01.00 (MM:SS.ss)
	Filter Set 1
	Emission: Full light
	Optics: Top, Gain: 100
	Read Speed: Normal, Delay: 100 msec
	Extended Dynamic Range
	Read Height: 1 mm
							5.425
Results
		1	2	3	4	5	6	7	8	9	10	11	12
	A	2.38	2.27	2.09		2.59	2.75	3.01						Lum
	B	194939	165301	155563		197356	205014	233353						Lum
	C													Lum
	D	152822	185050	202572		239123	255215	254014						Lum
	E	2.02	2.53	2.61		3.15	3.56	3.67						Lum
	F	68	71	74		75	71	63						Lum
	G													Lum
	H													Lum

## Sheet: Fig 4a ATP under different OD
	OD	cell ul (400ul culture)	illumi read	nM in 200ul reac	final extract V	extr ul in 200ul react	pmole in 200ul	mM in cell
WT	0.462	0.0709632	48934	147.126	500	38	5.59077	1.03663
	0.454	0.0697344	47938	143.9	500	38	5.46818	1.03177
	0.466	0.0715776	44906	134.079	500	38	5.09502	0.936601
	0.899	0.138086	96330	300.635	500	38	11.4241	1.08858
	0.897	0.137779	96334	300.648	500	38	11.4246	1.09105
	0.892	0.137011	98652	308.155	500	38	11.7099	1.12456
	5.42	0.832512	341615	1095.08	500	38	41.613	0.657696
	4.72	0.724992	301988	966.734	500	38	36.7359	0.66672
	4.342	0.666931	279738	894.669	500	38	33.9974	0.670735
	1.301	0.199834	116107	364.69	500	38	13.8582	0.912484
	1.376	0.211354	136457	430.601	500	38	16.3628	1.01867
	1.322	0.203059	126389	397.992	500	38	15.1237	0.97999
	1.802	0.276787	131481	414.484	500	38	15.7504	0.748742
	1.845	0.283392	137728	434.717	500	38	16.5193	0.76699
	1.894	0.290918	144306	456.023	500	38	17.3289	0.783764
	2.59	0.397824	197356	627.845	500	38	23.8581	0.789098
	2.75	0.4224	205014	652.648	500	38	24.8006	0.772547
	3.01	0.462336	233353	744.434	500	38	28.2885	0.805079
	2.38	0.365568	194939	620.016	500	38	23.5606	0.848018
	2.27	0.348672	165301	524.023	500	38	19.9129	0.751455
	2.09	0.321024	155563	492.483	500	38	18.7143	0.767049
xpk	0.578	0.0887808	63777	195.2	500	38	7.4176	1.09934
	0.57	0.087552	57985	176.44	500	38	6.70474	1.00763
	0.575	0.08832	61166	186.743	500	38	7.09625	1.0572
	0.914	0.14039	103241	323.019	500	38	12.2747	1.15043
	0.916	0.140698	108296	339.391	500	38	12.8969	1.2061
	0.916	0.140698	108377	339.653	500	38	12.9068	1.20703
	5.18	0.795648	312645	1001.25	500	38	38.0475	0.629204
	5.26	0.807936	312589	1001.07	500	38	38.0406	0.619522
	5.072	0.779059	315207	1009.55	500	38	38.3628	0.647928
	1.35	0.20736	129352	407.589	500	38	15.4884	0.982804
	1.341	0.205978	121985	383.728	500	38	14.5817	0.93148
	1.389	0.21335	134049	422.802	500	38	16.0665	0.990862
	1.902	0.292147	140949	445.15	500	38	16.9157	0.761859
	1.912	0.293683	141757	447.767	500	38	17.0151	0.76233
	1.891	0.290458	136282	430.034	500	38	16.3413	0.74027
	3.15	0.48384	239123	763.122	500	38	28.9986	0.78861
	3.56	0.546816	255215	815.242	500	38	30.9792	0.745445
	3.67	0.563712	254014	811.352	500	38	30.8314	0.719651
	2.02	0.310272	152822	483.605	500	38	18.377	0.779324
	2.53	0.388608	185050	587.987	500	38	22.3435	0.75653
	2.61	0.400896	202572	644.738	500	38	24.5001	0.804122

## Sheet: Fig 4bcd
															slope			slope					slope		slope	increase fold			slope		slope	increase fold			slope			increse fold
		OD730	normalized OD to	factor for normalized OD	CPMA	CPMB	AVG	incoporation %	corr	AVG	SE		OD730 =1	WT	0.872149		xpk	1.07922			OD730 =2	WT	1.35057	xpk	2.05646	1.52266	OD730 =5	WT	1.4555	xpk	2.34626	1.612	OD730=5, light 75uE	WT	1.85371	xpk	2.63727	1.4227
1	15	1.13	1	1.13	1656658	1542510	1542510	22.7307	20.1157	18.9031	1.17293		min	AVG	SE		AVG	SE			min	AVG	SE	AVG	SE		min	AVG	SE	AVG	SE		min	AVG	SE	AVG	SE
2	15	1.02	1	1.02	1433128	1340740	1340740	20.4368	20.036				0	0	0		0	0			0	0	0	0	0		0	0	0	0	0		0	0	0	0	0
3	15	1.16	1	1.16	1420866	1330390	1330390	19.207	16.5577				10	16.478	0.413811		15.2808	0.605552			10	17.9804	0.601922	22.2353	0.38834		10	20.0618	1.54438	29.3381	1.55071		10	18.999	0.840975	37.208	0.615189
4	10	1.42	1	1.42	1165542	1093182	1093182	23.2462	16.3705	15.2808	0.605552		15	18.9031	1.17293		18.5092	1.1693			15	23.3397	2.30923	33.623	3.24223		15	23.3397	2.30923	33.623	3.24223		15	29.4576	2.96948	50.9759	1.60598
5	10	1.33	1	1.33	1131200	1061246	1061246	20.2074	15.1935				20	26.7721	1.09075		27.5654	1.27139			20	30.9296	1.62064	52.375	3.15174		20	30.9296	1.62064	52.375	3.15174		20	37.5361	1.3566	63.5807	1.32984
6	10	1.43	1	1.43	1246862	1169674	1169674	20.418	14.2783				30	33.1011	0.839		35.9768	1.39549			30	44.5892	1.49783	62.6691	1.48708		30	45.2346	1.48949	70.2211	0.326034		30	56.3692	0.612495	75.5552	1.33019
7	10				5442628	5044396	5243512						60	50.1502	2.16053		51.7553	1.85246			60	67.2662	0.693687	82.3891	2.27837		60	68.256	0.817611	86.4927	1.26496		60	76.6178	1.46859	89.2855	0.419915
8	10				5413042	5026340	5219691						120	65.2364	1.96887		63.212	1.41836			120	82.416	1.03042	93.5429	2.41744		120	78.65	1.22646	91.1526	1.54617
9	10				5800830	5391588	5596209
10	10				3749874	3469032	3609453							curve fit	ssr		curve fit	ssr				curve fit	ssr	curve fit	ssr			curve fit	ssr	curve fit	ssr			curve fit	ssr	curve fit	ssr
11	10				4353968	4027072	4190520						0	0	0		0	0			0	0	0	0	0		0	0	0	0	0		0	0	0	0	0
12	10				4720532	4397428	4558980						10	14.9235	2.41651		14.1382	1.30541			10	15.2138	7.65419	22.6838	0.201192		10	16.3112	14.0668	25.3184	16.1575		10	18.1472	0.725613	37.3113	0.0106609
13	10	5.57	5	1.114	1281954	1188472	1235213	23.7616	21.33	20.0618	1.54438		15	20.7182	3.29442		20.6578	4.61661			15	23.9952	0.429596	36.0258	5.77341		15	24.8499	2.2805	39.1826	30.9092		15	29.1012	0.12702	51.5196	0.295619
14	10	5.58	5	1.116	1266638	1170882	1218760	24.4033	21.8668				20	25.7654	1.01358		26.457	1.22863			20	32.1521	1.49451	47.823	20.7211		20	32.6691	3.02601	51.2333	1.30349		20	39.2546	2.95338	62.3587	1.49318
15	10	5.47	5	1.094	1115502	1037542	1076522	18.5855	16.9886				30	34.0756	0.949691		35.9471	0.000884486			30	45.5843	0.990343	65.1081	5.94881		30	45.6639	0.184305	68.8385	1.91134		30	55.5612	0.652814	76.332	0.60338
16	10	5.01	5	1.002	1328344	1237108	1282726	28.1679	28.1117	29.3381	1.55071		60	49.5644	0.343175		51.7969	0.00172924			60	65.0195	5.04795	81.928	0.212571		60	66.6	2.74219	86.9241	0.186091		60	76.4315	0.0346851	89.1176	0.0281702
17	10	4.73	5	0.946	1366524	1266386	1316455	26.0001	27.4843
18	10	4.75	5	0.95	1344746	1244104	1294425	30.7973	32.4183													A	k	n	ssr			A	k	n	ssr			A	k	n	ssr
19	10				4122898	3803388	3963143					A	k	n	ssr		A	k	n	ssr		70	0.0115343	1.32728	15.6166			75	0.0147177	1.22175	22.2998			80	0.0104581	1.39094	4.49351
20	10				3918438	3632526	3775482					65	0.0290883	0.952649	8.01737		60.2714	0.0206369	1.1124	7.15326		83.3364	0.0119487	1.42473	32.857			88.8802	0.0147243	1.35737	50.4677			90.7092	0.0389106	1.13411	2.43101
21	10				4877008	4554462	4715735
22	10				3400582	3141688	3271135
23	10				3890344	3603282	3746813
24	10				3024184	2793048	2908616
25	10	2.15	2	1.075	1268106	1185598	1226852	19.6065	18.2386	17.9804	0.601922
26	10	2.21	2	1.105	1320580	1238496	1279538	20.851	18.8696
27	10	2.16	2	1.08	1155250	1081692	1118471	18.1797	16.833
28	10	2.03	2	1.015	1380402	1295016	1337709	22.2243	21.8959	22.2353	0.38834
29	10	1.87	2	0.935	1257562	1175650	1216606	21.5143	23.01
30	10	2.06	2	1.03	1440638	1347442	1394040	22.454	21.8
31	10				5219634	4841414	5030524
32	10				5030004	4684102	4857053
33	10				5229628	4838056	5033842
34	10				4860690	4502134	4681412
35	10				4590548	4285960	4438254
36	10				4985958	4642820	4814389
37	10	1.13	1	1.13	1455124	1367336	1411230	19.1189	16.9194	16.478	0.413811
38	10	1.02	1	1.02	1471868	1386160	1429014	17.201	16.8637
39	10	1.16	1	1.16	1503452	1413734	1458593	18.1552	15.651
40	15	1.42	1	1.42	1379590	1304772	1342181	24.8049	17.4682	18.5092	1.1693
41	15	1.33	1	1.33	1745088	1648452	1696770	27.7215	20.8433
42	15	1.43	1	1.43	1618252	1528238	1573245	24.619	17.2161
43	15				6178654	5761578	5970116
44	15				7114426	6643048	6878737
45	15				6801140	6349726	6575433
46	15				4221900	3915636	4068768
47	15				4589154	4258840	4423997
48	15				4994974	4639274	4817124
49	15	5.57	5	1.114	1550486	1448856	1499671	24.5673	22.0532	24.634	1.3794
50	15	5.58	5	1.116	1927168	1801086	1864127	29.8739	26.7687
51	15	5.47	5	1.094	1717964	1605638	1661801	27.4374	25.0799
52	15	5.01	5	1.002	2005724	1868948	1937336	37.2295	37.1552	38.5546	0.740752
53	15	4.73	5	0.946	1877298	1750500	1813899	36.7363	38.8333
54	15	4.75	5	0.95	1947302	1819166	1883234	37.6916	39.6754
55	15				4767842	4441504	4604673
56	15				4523774	4227944	4375859
57	15				4557944	4231834	4394889
58	15				3394802	3138064	3266433
59	15				3234036	3013406	3123721
60	15				3215068	3011314	3113191
61	15	2.15	2	1.075	1859756	1752356	1806056	29.8975	27.8116	23.3397	2.30923
62	15	2.21	2	1.105	1480534	1396234	1438384	22.2151	20.1042
63	15	2.16	2	1.08	1482042	1396364	1439203	23.8716	22.1034
64	15	2.03	2	1.015	2091260	1971822	2031541	34.9044	34.3886	33.623	3.24223
65	15	1.87	2	0.935	2190010	2062296	2126153	36.2935	38.8166
66	15	2.06	2	1.03	1787738	1683432	1735585	28.4937	27.6637
67	15				4390390	4079150	4234770
68	15				5209482	4863350	5036416
69	15				4748882	4430568	4589725
70	15				3926146	3651362	3788754
71	15				3867580	3596550	3732065
72	15				4505638	4205448	4355543
73	20	1.13	1	1.13	2583186	2440350	2511768	30.6351	27.1107	26.7721	1.09075
74	20	1.02	1	1.02	2549012	2401132	2475072	29.0386	28.4692
75	20	1.16	1	1.16	2346082	2215442	2280762	28.6944	24.7365
76	20	1.42	1	1.42	2493430	2363044	2428237	40.6562	28.6311	27.5654	1.27139
77	20	1.33	1	1.33	2213126	2097394	2155260	33.2942	25.0332
78	20	1.43	1	1.43	2867524	2714212	2790868	41.5157	29.0319
79	20				5880164	5494264	5687214
80	20				6261010	5835642	6048326
81	20				5863180	5472236	5667708
82	20				3672522	3416222	3544372
83	20				4479088	4157168	4318128
84	20				4074832	3788320	3931576
85	20	5.57	5	1.114	2208102	2068068	2138085	34.9134	31.3406	31.7144	1.13461
86	20	5.58	5	1.116	2019750	1902690	1961220	33.4387	29.963
87	20	5.47	5	1.094	2341464	2208758	2275111	37.0206	33.8397
88	20	5.01	5	1.002	3309830	3107320	3208575	54.9361	54.8265	56.9998	2.26216
89	20	4.73	5	0.946	3517786	3297486	3407636	58.2007	61.5229
90	20	4.75	5	0.95	2797218	2614468	2705843	51.9174	54.6499
91	20				4117862	3853906	3985884
92	20				4035788	3772022	3903905
93	20				4004128	3736702	3870415
94	20				2722068	2541890	2631979
95	20				2531536	2363144	2447340
96	20				2596026	2415942	2505984
97	20	2.15	2	1.075	2310014	2182974	2246494	35.6277	33.142	30.9296	1.62064
98	20	2.21	2	1.105	1953522	1851088	1902305	30.688	27.7719
99	20	2.16	2	1.08	2273904	2151964	2212934	34.4247	31.8747
100	20	2.03	2	1.015	3140096	2973346	3056721	51.0719	50.3171	52.375	3.15174
101	20	1.87	2	0.935	3360248	3179660	3269954	54.7572	58.5638
102	20	2.06	2	1.03	3006774	2843120	2924947	49.6914	48.2441
103	20				4197198	3920768	4058983
104	20				4455390	4137720	4296555
105	20				4382848	4047952	4215400
106	20				3042552	2814278	2928415
107	20				2806580	2596988	2701784
108	20				3071520	2851036	2961278
109	30	1.13	1	1.13	2838324	2687162	2762743	35.6246	31.5262	33.1011	0.839
110	30	1.02	1	1.02	3113480	2946832	3030156	35.0779	34.3901
111	30	1.16	1	1.16	3128728	2964640	3046684	38.7288	33.3869
112	30	1.42	1	1.42	3450030	3275556	3362793	52.1164	36.7017	35.9768	1.39549
113	30	1.33	1	1.33	3437906	3265294	3351600	50.4714	37.9484
114	30	1.43	1	1.43	3439750	3262658	3351204	47.5907	33.2802
115	30				5174296	4810522	4992409
116	30				5819176	5397228	5608202
117	30				4993500	4646560	4820030
118	30				3211146	2968192	3089669
119	30				3409272	3168704	3288988
120	30				3826058	3554960	3690509
121	30	5.57	5	1.114	2943080	2779468	2861274	48.1266	43.2016	45.2346	1.48949
122	30	5.58	5	1.116	3653772	3442168	3547970	53.7207	48.1368
123	30	5.47	5	1.094	3300288	3112440	3206364	48.5358	44.3655
124	30	5.01	5	1.002	4736372	4460128	4598250	70.666	70.525	70.2211	0.326034
125	30	4.73	5	0.946	4341360	4080606	4210983	66.758	70.5687
126	30	4.75	5	0.95	4264734	4005754	4135244	66.091	69.5695
127	30				3193776	2974300	3084038
128	30				3165246	2947762	3056504
129	30				3526252	3273376	3399814
130	30				1977838	1839694	1908766
131	30				2179210	2014490	2096850
132	30				2200856	2042444	2121650
133	30	2.15	2	1.075	3275356	3110192	3192774	49.7381	46.268	44.5892	1.49783
134	30	2.21	2	1.105	3138636	2978608	3058622	45.9692	41.6011
135	30	2.16	2	1.08	3526712	3340274	3433493	49.5702	45.8983
136	30	2.03	2	1.015	4667094	4419840	4543467	62.9553	62.0249	62.6691	1.48708
137	30	1.87	2	0.935	4346130	4118444	4232287	61.2479	65.5058
138	30	2.06	2	1.03	4405918	4174344	4290131	62.291	60.4767
139	30				3342672	3110118	3226395
140	30				3733110	3456908	3595009
141	30				3622950	3363112	3493031
142	30				2770986	2576024	2673505
143	30				2772834	2582782	2677808
144	30				2691466	2502762	2597114
145	60	1.13	1	1.13	5417140	5151932	5284536	54.4632	48.1975	50.1502	2.16053
146	60	1.02	1	1.02	5753414	5478488	5615951	55.5541	54.4648
147	60	1.16	1	1.16	5335516	5079546	5207531	55.4345	47.7883
148	60	1.42	1	1.42	5418372	5175094	5296733	73.6763	51.8847	51.7553	1.85246
149	60	1.33	1	1.33	6142138	5865306	6003722	73.0134	54.8973
150	60	1.43	1	1.43	6021212	5752524	5886868	69.3322	48.4841
151	60				4584644	4252172	4418408
152	60				4655342	4330698	4493020
153	60				4340124	4032870	4186497
154	60				1962320	1822612	1892466
155	60				2302466	2135630	2219048
156	60				2703936	2503954	2603945
157	60	5.57	5	1.114	5907888	5591286	5749587	75.4546	67.733	68.256	0.817611
158	60	5.58	5	1.116	5974972	5649218	5812095	74.968	67.1756
159	60	5.47	5	1.094	6483400	6137592	6310496	76.426	69.8592
160	60	5.01	5	1.002	6823988	6444000	6633994	84.3416	84.1732	86.4927	1.26496
161	60	4.73	5	0.946	6847764	6458492	6653128	82.0914	86.7774
162	60	4.75	5	0.95	7306998	6895228	7101113	84.101	88.5274
163	60				1931652	1809030	1870341
164	60				2009398	1871948	1940673
165	60				2019756	1873264	1946510
166	60				1275058	1188208	1231633
167	60				1499858	1402952	1451405
168	60				1385644	1299240	1342442
169	60	2.15	2	1.075	5712804	5441390	5577097	73.3988	68.2779	67.2662	0.693687
170	60	2.21	2	1.105	6634822	6317368	6476095	74.6787	67.5825
171	60	2.16	2	1.08	5469048	5209018	5339033	71.2133	65.9382
172	60	2.03	2	1.015	7165278	6822570	6993924	82.3654	81.1482	82.3891	2.27837
173	60	1.87	2	0.935	7358518	7000710	7179614	81.1642	86.8066
174	60	2.06	2	1.03	7398490	7046500	7222495	81.5888	79.2124
175	60				2091926	1950580	2021253
176	60				2276316	2115392	2195854
177	60				2233280	2083142	2158211
178	60				1552648	1442184	1497416
179	60				1725578	1606776	1666177
180	60				1686962	1572678	1629820
181	120	1.13	1	1.13	7862310	7521416	7691863	71.5517	63.3201	65.2364	1.96887
182	120	1.02	1	1.02	7647672	7313152	7480412	70.5572	69.1737
183	120	1.16	1	1.16	7051298	6737690	6894494	73.33	63.2155
184	120	1.42	1	1.42	7938620	7602476	7770548	88.6355	62.4194	63.212	1.41836
185	120	1.33	1	1.33	8205720	7851642	8028681	87.7362	65.9671
186	120	1.43	1	1.43	9057766	8666982	8862374	87.5867	61.2494
187	120				3161000	2955440	3058220
188	120				3230682	3012332	3121507
189	120				2598180	2416860	2507520
190	120				1030200	962410	996305
191	120				1159148	1085348	1122248
192	120				1299532	1212532	1256032
193	120	5.57	5	1.114	6855748	6519040	6687394	86.8982	78.0056	78.65	1.22646
194	120	5.58	5	1.116	6661204	6312272	6486738	85.8456	76.9225
195	120	5.47	5	1.094	8039356	7608234	7823795	88.6379	81.0219
196	120	5.01	5	1.002	9114802	8594052	8854427	88.2366	88.0605	91.1526	1.54617
197	120	4.73	5	0.946	8802640	8315572	8559106	87.7252	92.7327
198	120	4.75	5	0.95	8768545	8287202	8.52787e+06	88.0313	92.6645
199	120				1037116	979425	1.00827e+06
200	120				1101643	1037459	1069551
201	120				1031571	974216	1.00289e+06
202	120				1211664	1149214	1180439
203	120				1230706	1164539	1.19762e+06
204	120				1190403	1128487	1159445
205	120	2.15	2	1.075	8150708	7748098	7949403	89.7423	83.4812	82.416	1.03042
206	120	2.21	2	1.105	7988367	7599859	7794113	88.7929	80.3555
207	120	2.16	2	1.08	10106739	9613798	9.86027e+06	90.0841	83.4112
208	120	2.03	2	1.015	10147281	9642049	9894665	93.1206	91.7444	93.5429	2.41744
209	120	1.87	2	0.935	8823592	8391834	8607713	91.9375	98.3288
210	120	2.06	2	1.03	10077039	9574441	9825740	93.2722	90.5556
211	120				937808	879461	908634
212	120				1016737	950758	983748
213	120				1121777	1048930	1.08535e+06
214	120				752063	709903	730983
215	120				777750	731971	754860
216	120				728585	688885	708735

## Sheet: Fig4e
																															WT		xpk					WT		xpk
													CO2																		AVG	SE	AVG	SE				AVG	SE	AVG	SE
hr	sample		mg in 2ml tube	emp tube	mg in 2ml	g/L	AVG	SE	carbon in biomass	biomass increase	carbon in biomass increase AVG	SE	SIM Area	mM NaHCO3	umole (0.2ml in 1mL)	carbon g/L	carbon uptake and respiration (g/L)	AVG	SE											0	0	0	0	0			0	0	0	0	0
0	48	WT1	1091.2	1086.7	4.5	2.25			1.34455	0			2934420	81.9396	81.9396	1.96655	0	0	0											0.5	-0.80872	0.079131	-1.10293	0.069073			0.5	0.808718	0.079131	1.10293	0.069073
0	42	WT2	1089.9	1085.3	4.6	2.3			1.37443	0			3167014	88.4344	88.4344	2.12243	0													1	-0.36348	0.075278	-0.57262	0.080314			1	0.363482	0.075278	0.572618	0.080314
0	46 0	WT3	1090.5	1086.3	4.2	2.1			1.25492	0			3077670	85.9396	85.9396	2.06255	0													1.5	-0.9833	0.093507	-1.32802	0.042121			1.5	0.983305	0.093507	1.32802	0.042121
0	477	xpk1	1092.6	1087.9	4.7	2.35			1.40431	0			3677114	102.678	102.678	2.46428	0	0	0											2	-0.72031	0.061288	-1.06414	0.104679			2	0.720313	0.061288	1.06414	0.104679
0	488	xpk2	1096.2	1091.5	4.7	2.35			1.40431	0			3371184	94.1356	94.1356	2.25925	0													2.5	-1.07363	0.05454	-1.51617	0.10318			2.5	1.07363	0.05454	1.51617	0.10318
0	45	xpk3	1092.6	1087.8	4.8	2.4			1.43419	0			3046166	85.0599	85.0599	2.04144	0													3	-0.92205	0.060877	-1.39398	0.101886			3	0.922054	0.060877	1.39398	0.101886
12	54	WT1	1093.2	1087.2	6	3			1.79274	0.448185			1926695	53.8003	53.8003	1.29121	-0.67534	-0.80872	0.079131											3.5	-1.14065	0.021978	-1.74019	0.122611			3.5	1.14064	0.021978	1.74019	0.122611
12	53	WT2	1095.9	1089.9	6	3			1.79274	0.418306			1970857	55.0334	55.0334	1.3208	-0.80162													4	-0.99444	0.007451	-1.62886	0.115857			4	0.994445	0.007451	1.62886	0.115857
12	50	WT3	1093.2	1087.1	6.1	3.05			1.82262	0.567701			1661326	46.3902	46.3902	1.11336	-0.94919
12	52	xpk1	1097.4	1091.2	6.2	3.1			1.8525	0.448185			1857635	51.8719	51.8719	1.24493	-1.21935	-1.10293	0.069073
12	51	xpk2	1094.1	1087.5	6.6	3.3			1.97201	0.567701			1716178	47.9219	47.9219	1.15013	-1.10913
12	49	xpk3	1093.5	1087.4	6.1	3.05			1.82262	0.388427			1583368	44.2133	44.2133	1.06112	-0.98032
24	1	WT1	1091.7	1085.4	6.3	3.15			1.88238	0.537822			2609264	72.8601	72.8601	1.74864	-0.21791	-0.36348	0.075278
24	3	WT2	1091.8	1085.5	6.3	3.15			1.88238	0.507943			2466395	68.8706	68.8706	1.6529	-0.46953
24	4	WT3	1094.9	1088.5	6.4	3.2			1.91226	0.657338			2476316	69.1477	69.1477	1.65954	-0.40301
24	2	xpk1	1093.3	1086.9	6.4	3.2			1.91226	0.507943			2652549	74.0687	74.0687	1.77765	-0.68663	-0.57262	0.080314
24	5	xpk2	1092.7	1086.1	6.6	3.3			1.97201	0.567701			2455587	68.5688	68.5688	1.64565	-0.6136
24	6	xpk3	1092.5	1086	6.5	3.25			1.94213	0.507943			2423005	67.659	67.659	1.62382	-0.41762
36	7	WT1	1093.5	1086.4	7.1	3.55			2.12141	0.776854			1745741	48.7474	48.7474	1.16994	-0.79661	-0.9833	0.093507
36	8	WT2	1098.4	1091.6	6.8	3.4			2.03177	0.657338			1546297	43.1782	43.1782	1.03628	-1.08615
36	10	WT3	1091.5	1085	6.5	3.25			1.94213	0.687217			1485302	41.475	41.475	0.9954	-1.06715
36	9	xpk1	1089.7	1083.1	6.6	3.3			1.97201	0.567701			1587353	44.3246	44.3246	1.06379	-1.40049	-1.32802	0.042121
36	11	xpk2	1090	1083.2	6.8	3.4			2.03177	0.627459			1388130	38.7616	38.7616	0.930278	-1.32898
36	12	xpk3	1089.8	1083	6.8	3.4			2.03177	0.59758			1174115	32.7855	32.7855	0.786852	-1.25459
48	16	WT1	1090.5	1083.3	7.2	3.6			2.15129	0.806733			2028988	56.6566	56.6566	1.35976	-0.60679	-0.72031	0.061288
48	14	WT2	1086.4	1079.9	6.5	3.25			1.94213	0.567701			1947748	54.3881	54.3881	1.30532	-0.81711
48	15	WT3	1092.3	1085.5	6.8	3.4			2.03177	0.776854			1977887	55.2297	55.2297	1.32551	-0.73704
48	13	xpk1	1090.3	1083.7	6.6	3.3			1.97201	0.567701			1781461	49.7448	49.7448	1.19388	-1.2704	-1.06414	0.104679
48	18	xpk2	1093.5	1087	6.5	3.25			1.94213	0.537822			1890876	52.8001	52.8001	1.2672	-0.99205
48	17	xpk3	1093.5	1086.9	6.6	3.3			1.97201	0.537822			1658518	46.3118	46.3118	1.11148	-0.92996
60	19	WT1	1093.5	1086	7.5	3.75			2.24092	0.89637			1495121	41.7492	41.7492	1.00198	-0.96457	-1.07363	0.05454
60	20	WT2	1088.9	1081.6	7.3	3.65			2.18117	0.806733			1480912	41.3524	41.3524	0.992458	-1.12997
60	21	WT3	1093.8	1086.6	7.2	3.6			2.15129	0.89637			1396968	39.0084	39.0084	0.936201	-1.12635
60	22	xpk1	1089.1	1082	7.1	3.55			2.12141	0.717096			1139386	31.8158	31.8158	0.763578	-1.7007	-1.51617	0.10318
60	23	xpk2	1090.1	1083.1	7	3.5			2.09153	0.687217			1127124	31.4734	31.4734	0.755361	-1.50389
60	30	xpk3	1091.6	1084.4	7.2	3.6			2.15129	0.717096			1040832	29.0638	29.0638	0.697531	-1.34391
72	25	WT1	1086.5	1079	7.5	3.75			2.24092	0.89637			1736159	48.4798	48.4798	1.16352	-0.80303	-0.92205	0.060877
72	26	WT2	1090.9	1083.9	7	3.5			2.09153	0.717096			1735517	48.4619	48.4619	1.16308	-0.95934
72	27	WT3	1094.1	1087.1	7	3.5			2.09153	0.836612			1579853	44.1152	44.1152	1.05876	-1.00379
72	28	xpk1	1090.8	1084.1	6.7	3.35			2.00189	0.59758			1327578	37.0708	37.0708	0.889698	-1.57458	-1.39398	0.101886
72	29	xpk2	1091.2	1084.1	7.1	3.55			2.12141	0.717096			1303901	36.4096	36.4096	0.873831	-1.38542
72	24	xpk3	1090.9	1084.2	6.7	3.35			2.00189	0.567701			1222816	34.1454	34.1454	0.81949	-1.22195
84	31	WT1	1091.9	1084.2	7.7	3.85			2.30068	0.956128			1282291	35.8062	35.8062	0.859348	-1.1072	-1.14065	0.021978
84	32	WT2	1089.9	1082.6	7.3	3.65			2.18117	0.806733			1403170	39.1816	39.1816	0.940357	-1.18207
84	33	WT3	1091.2	1083.9	7.3	3.65			2.18117	0.926249			1387544	38.7452	38.7452	0.929885	-1.13267
84	34	xpk1	1091.2	1084	7.2	3.6			2.15129	0.746975			771092	21.5317	21.5317	0.51676	-1.94752	-1.74019	0.122611
84	35	xpk2	1092	1084.7	7.3	3.65			2.18117	0.776854			759981	21.2214	21.2214	0.509314	-1.74994
84	36	xpk3	1090.8	1083.4	7.4	3.7			2.21105	0.776854			773422	21.5967	21.5967	0.518321	-1.52312
96	37	WT1	1091.7	1084.2	7.5	3.75	3.65	0.1	2.24092	0.89637	0.856531	0.0263508	1472613	41.1207	41.1207	0.986896	-0.97965	-0.99444	0.007451
96	38	WT2	1091.3	1083.8	7.5	3.75			2.24092	0.866491			1669758	46.6257	46.6257	1.11902	-1.00341
96	39	WT3	1091.8	1084.9	6.9	3.45			2.06165	0.806733			1585100	44.2617	44.2617	1.06228	-1.00027
96	40	xpk1	1092	1084.6	7.4	3.7	3.68333	0.0166667	2.21105	0.806733	0.786813	0.00995966	925139	25.8332	25.8332	0.619997	-1.84428	-1.62886	0.115857
96	41	xpk2	1091	1083.7	7.3	3.65			2.18117	0.776854			991092	27.6749	27.6749	0.664197	-1.59506
96	42 corr	xpk3	1092.2	1084.8	7.4	3.7			2.21105	0.776854			886651	24.7585	24.7585	0.594204	-1.44723

## Sheet: Fig4f
	13C feed for 2 days	13C SIM area	500ul	NaHCO3 mM	carbon umole/ml	carbon g/L	increase	relative 13C release via respiration	AVG	SE	AVG	SE	AVG	SE
0 after refreshed with BG11	W1	1234.34	1234.34	0.0532248	0.0532248	0.0012774
	W2	1150.28	1150.28	0.0496005	0.0496005	0.00119041
	W3	1328.78	1328.78	0.0572971	0.0572971	0.00137513										carbon release																carbon release
	x1	1553.68	1553.68	0.0669948	0.0669948	0.00160787										13C	WT					xpk										13C	WT		xpk
	x2	1720.27	1720.27	0.0741783	0.0741783	0.00178028										min	AVG	SE	curve fit	sr		AVG	SE	curve fit	sr							min	AVG	SE	AVG	SE
	x3	1422.62	1422.62	0.0613435	0.0613435	0.00147224										0	0	0	0	0		0	0	0	0							0	0.0455	0.00742699	0.0510607	0.000309793
add 12C	W1	50761.1	50761.1	2.18883	2.18883	0.0525319	0	0					0.0455	0.00742699		5	0.0184594	0.00864247	0.0216873	1.04193e-05		0.0204322	0.0014654	0.0182477	4.77225e-06							5	0.0639594	0.00369664	0.0714929	0.00141235
	W2	51518.1	51518.1	2.22147	2.22147	0.0533153	0	0								10	0.0503756	0.0112043	0.0470588	1.10014e-05		0.0393145	0.00398071	0.0398979	3.40309e-07							10	0.0923597	0.00406306	0.0903752	0.00413918
	W3	29619.7	29619.7	1.27721	1.27721	0.0306529	0	0								20	0.103749	0.00711916	0.0934287	0.00010651		0.0718808	0.0106274	0.0805132	7.45181e-05							20	0.149249	0.0107456	0.122941	0.0108832
	x1	49299.1	49299.1	2.12579	2.12579	0.0510189	0	0					0.0510607	0.000309793		30	0.128941	0.0169659	0.129489	3.00939e-07		0.101982	0.0145453	0.11338	0.000129897							30	0.174441	0.0124392	0.153043	0.0147133
	x2	48842.4	48842.4	2.10609	2.10609	0.0505462	0	0								60	0.188898	0.00864777	0.185171	1.389e-05		0.164335	0.034921	0.168351	1.61326e-05							60	0.234398	0.00980104	0.215395	0.0350794
	x3	49877	49877	2.15071	2.15071	0.0516169	0	0
5	W1	55185.2	55185.2	2.3796	2.3796	0.0571103	0.00457846	0.0227294	0.0987463	0.044812	0.0184594	0.00864247	0.0639594	0.00369664			A	k	n	SSR		A	k	n	SSR
	W2	60698.1	67442.3	2.90812	2.90812	0.069795	0.0164797	0.0956399									0.205263	0.0156338	1.22159	0.000142122		0.192627	0.0139338	1.22159	0.00022566
	W3	56504.4	62782.7	2.7072	2.7072	0.0649728	0.0343199	0.177869
	x1	64631.2	71812.5	3.09657	3.09657	0.0743176	0.0232987	0.228602	0.142501	0.0440925	0.0204322	0.0014654	0.0714929	0.00141235
	x2	60940.7	67711.9	2.91975	2.91975	0.070074	0.0195277	0.115959
	x3	60952.1	67724.6	2.9203	2.9203	0.0700871	0.0184702	0.0829439
10	W1	71158.8	88948.5	3.83547	3.83547	0.0920514	0.0395195	0.196192	0.246075	0.0551788	0.0503756	0.0112043	0.0923597	0.00406306
	W2	65958.7	82448.4	3.55519	3.55519	0.0853246	0.0320093	0.185766
	W3	76835.6	96044.5	4.14145	4.14145	0.0993949	0.068742	0.356269
	x1	75007.6	93759.5	4.04293	4.04293	0.0970302	0.0460114	0.451454	0.273714	0.0889511	0.0393145	0.00398071	0.0903752	0.00413918
	x2	63994.6	79993.2	3.44932	3.44932	0.0827837	0.0322375	0.191431
	x3	70587	88233.7	3.80465	3.80465	0.0913117	0.0396947	0.178257
20	W1	130940	163675	7.05767	7.05767	0.169384	0.116852	0.580105	0.548313	0.0160364	0.103749	0.00711916	0.149249	0.0107456
	W2	112622	140777	6.07034	6.07034	0.145688	0.0923729	0.536085
	W3	102562	128203	5.52812	5.52812	0.132675	0.102022	0.528749
	x1	95330.4	105923	4.5674	4.5674	0.109618	0.0585988	0.574959	0.457683	0.0595623	0.0718808	0.0106274	0.122941	0.0108832
	x2	110831	110831	4.77906	4.77906	0.114697	0.0641511	0.380939
	x3	139638	139638	6.02122	6.02122	0.144509	0.0928924	0.417151
30	W1	171981	182959	7.88921	7.88921	0.189341	0.136809	0.67918	0.678259	0.0682544	0.128941	0.0169659	0.174441	0.0124392
	W2	130221	144690	6.23904	6.23904	0.149737	0.0964216	0.559582
	W3	160230	178034	7.67684	7.67684	0.184244	0.153591	0.796017
	x1	110817	123130	5.30938	5.30938	0.127425	0.0764063	0.749682	0.643077	0.0545969	0.101982	0.0145453	0.153043	0.0147133
	x2	133330	148145	6.38803	6.38803	0.153313	0.102766	0.610243
	x3	155140	172378	7.43297	7.43297	0.178391	0.126774	0.569305
60	W1	220864	245404	10.5819	10.5819	0.253965	0.201433	1	1	0	0.188898	0.00864777	0.234398	0.00980104
	W2	196218	218020	9.40106	9.40106	0.225625	0.17231	1
	W3	194459	216065	9.31678	9.31678	0.223603	0.19295	1
	x1	133004	147782	6.37238	6.37238	0.152937	0.101918	1	1	0	0.164335	0.034921	0.215395	0.0350794
	x2	190412	211568	9.12286	9.12286	0.218949	0.168403	1
	x3	238548	265054	11.4292	11.4292	0.2743	0.222683	1
																relative carbon release via respiration
																13C	WT					xpk
																min	AVG	SE	curve fit	sr		AVG	SE	curve fit	sr
																0	0	0	0	0		0	0	0	0
																5	0.0987463	0.044812	0.111297	0.000157521		0.142501	0.0440925	0.0935511	0.00239614
																10	0.246075	0.0551788	0.246596	2.71468e-07		0.273714	0.0889511	0.211009	0.00393195
																20	0.548313	0.0160364	0.496083	0.00272799		0.457683	0.0595623	0.441448	0.000263574
																30	0.678259	0.0682544	0.687825	9.15063e-05		0.643077	0.0545969	0.636387	4.47505e-05
																60	1	0	0.967437	0.00106032		1	0	0.982363	0.000311062
																	A	k	n	SSR		A	k	n	SSR
																	1.05	0.014831	1.25646	0.00403762		1.15	0.011231	1.25646	0.00694747

## Sheet: Fig4g
hr	genotype	OD730	ml	biomass g	mg	load ul	lactate (DAD UV210 area internal control)	nmole	input 25nmole	corr factor	Suc (HPLC RID area)	nmole	mM in medium	total ug	mg/ml	AVG	SE	mg/g	AVG mg/g	SE	mmole/g	AVG	SE		Glc (HPLC RID area)	nmole	mM in medium	ug	mg/ml	AVG	SE	mg/g	AVG	SE
0	WT1	3.86	2	0.0037	3.7	10	317	22.6834	25	1.10213	0	0	0	0	0	0	0	0	0	0	0				0	0	0	0	0	0	0	0	0	0
	WT2	4.19	2	0.0042	4.2	10	312.5	22.3614	25	1.118	0	0	0	0	0			0			0				0	0	0	0	0			0						Suc(ex) mg/ml
	WT3	3.97	2	0.0036	3.6	10	309.6	22.1538	25	1.12847	0	0	0	0	0			0			0				0	0	0	0	0			0						hr	WT		xpk
	xpk1	4.21	2	0.0035	3.5	10	311.82	22.3127	25	1.12044	0	0	0	0	0	0	0	0	0	0	0				0	0	0	0	0	0	0	0	0	0					AVG	SE	AVG	SE
	xpk2	4.29	2	0.0042	4.2	10	313.4	22.4258	25	1.11479	0	0	0	0	0			0			0				0	0	0	0	0			0					EON	0	0	0	0	0
	xpk3	4.16	2	0.0039	3.9	10	305.6	21.8676	25	1.14324	0	0	0	0	0			0			0				0	0	0	0	0			0					day	12	0	0	0	0
12	WT1	4.48	2	0.0042	4.2	10	297.1	21.2594	25	1.17595	0	0	0	0	0	0	0	0	0	0	0				0	0	0	0	0	0	0	0	0	0			night	24	0	0	0.438355	0.0389709
	WT2	5.12	2	0.0055	5.5	10	310	22.1825	25	1.12702	0	0	0	0	0			0			0				0	0	0	0	0			0					day	36	0	0	0.318878	0.00863546
	WT3	4.8	2	0.0043	4.3	10	305.815	21.883	25	1.14244	0	0	0	0	0			0			0				0	0	0	0	0			0					night	48	0.0819234	0.0192087	0.918143	0.0215377
	xpk1	5.41	2	0.0047	4.7	10	329.52	23.5792	25	1.06025	0	0	0	0	0	0	0	0	0	0	0				0	0	0	0	0	0	0	0	0	0			day	60	0.089153	0.00874866	0.884064	0.0159113
	xpk2	5.18	2	0.0053	5.3	10	296	21.1807	25	1.18032	0	0	0	0	0			0			0				0	0	0	0	0			0					night	72	0.0866883	0.00353291	1.06647	0.0107197
	xpk3	5.59	2	0.0049	4.9	10	297.4	21.2809	25	1.17476	0	0	0	0	0			0			0				0	0	0	0	0			0					day	84	0.0979692	0.0128264	1.02911	0.0823372
24	WT1	4.7	2	0.0046	4.6	10	306.598	21.939	25	1.13952	0	0	0	0	0	0	0	0	0	0	0				0	0	0	0	0	0.00236096	0.00118755	0	1.00108	0.5209			night	96	0.0965516	0.014169	1.35907	0.0321367
	WT2	5.3	2	0.0053	5.3	10	218.04	15.6021	25	1.60234	0	0	0	0	0			0			0				906.2	0.0287546	0.00575091	6.63475	0.00331738			1.25184
	WT3	4.73	2	0.0043	4.3	10	220	15.7424	25	1.58807	0	0	0	0	0			0			0				1037.86	0.0329323	0.00658645	7.53101	0.0037655			1.7514
	xpk1	5.37	2	0.0048	4.8	10	314.6	22.5116	25	1.11054	14895.6	3.39331	1.35732	1031.03	0.515516	0.438355	0.0389709	214.798	179.268	17.8114	0.628066				247.6	0.00785658	0.00157132	1.2564	0.000628201	0.000981165	0.000397414	0.261751	0.400784	0.162259
	xpk2	5.19	2	0.005	5	10	312.68	22.3742	25	1.11736	11754.5	2.67775	1.0711	818.61	0.409305			163.722			0.478719				211.89	0.00672347	0.00134469	1.0818	0.0005409			0.21636
	xpk3	5.24	2	0.0049	4.9	10	310.459	22.2153	25	1.12535	11127.5	2.53491	1.01396	780.488	0.390244			159.283			0.465741				690.156	0.0218993	0.00437986	3.54879	0.00177439			0.724242
36	WT1	5.52	2	0.0057	5.7	10	348.325	24.9249	25	1.00301	0	0	0	0	0	0	0	0	0	0	0				0	0	0	0	0	0	0	0	0	0
	WT2	6.08	2	0.0063	6.3	10	334.894	23.9638	25	1.04324	0	0	0	0	0			0			0				0	0	0	0	0			0
	WT3	5.57	2	0.005	5	10	309.198	22.1251	25	1.12994	0	0	0	0	0			0			0				0	0	0	0	0			0
	xpk1	5.44	2	0.0055	5.5	10	322.534	23.0794	25	1.08322	9937.08	2.26373	0.905491	670.898	0.335449	0.318878	0.00863546	121.981	114.617	3.69254	0.356671				828.2	0.0262795	0.00525591	4.09918	0.00204959	0.0021235	6.09723e-05	0.745305	0.76335	0.0268451
	xpk2	6.06	2	0.0057	5.7	10	322.167	23.0531	25	1.08445	9315.02	2.12202	0.848807	629.616	0.314808			110.459			0.322979				838.1	0.0265937	0.00531874	4.1529	0.00207645			0.728579
	xpk3	5.73	2	0.0055	5.5	10	314.518	22.5058	25	1.11083	8850.32	2.01616	0.806462	612.755	0.306377			111.41			0.32576				884.4	0.0280628	0.00561257	4.4889	0.00224445			0.816164
48	WT1	5.18	2	0.0049	4.9	10	246.33	17.6265	25	1.41832	1143.88	0.260583	0.104233	101.12	0.0505599	0.0819234	0.0192087	20.6367	31.194	5.7186	0.0603412				3434	0.108964	0.0217928	22.2546	0.0111273	0.0125274	0.000729432	4.54176	4.86294	0.253577
	WT2	6.13	2	0.0058	5.8	10	259.57	18.5739	25	1.34598	2785	0.63444	0.253776	233.638	0.116819			40.2824			0.117785				4417	0.140155	0.0280311	27.165	0.0135825			4.68362
	WT3	5.28	2	0.0048	4.8	10	237.695	17.0086	25	1.46985	1711.37	0.38986	0.155944	156.782	0.0783911			32.663			0.0955058				3833.25	0.121633	0.0243265	25.7445	0.0128722			5.36343
	xpk1	5.69	2	0.0051	5.1	10	287.731	20.589	25	1.21424	23345.1	5.31815	2.12726	1766.78	0.883389	0.918143	0.0215377	346.427	350.806	2.38915	1.01295				13105	0.415834	0.0831667	72.7089	0.0363544	0.0398937	0.00471359	14.2566	15.2014	1.55151
	xpk2	6.06	2	0.0052	5.2	10	281.522	20.1447	25	1.24102	23619.4	5.38064	2.15226	1826.96	0.913481			351.339			1.02731				12025.8	0.38159	0.0763179	68.1928	0.0340964			13.114
	xpk3	5.67	2	0.0054	5.4	10	276.612	19.7933	25	1.26305	24327.3	5.5419	2.21676	1915.12	0.95756			354.652			1.03699				17060.7	0.541352	0.10827	98.4607	0.0492303			18.2335						Suc(ex) mg/g
60	WT1	5.8	2	0.0061	6.1	10	287.606	20.58	25	1.21477	2396.81	0.546008	0.218403	181.472	0.0907358	0.089153	0.00874866	29.7494	28.7881	1.82076	0.0869867				3438.18	0.109097	0.0218193	19.0839	0.00954196	0.011818	0.00125018	3.12851	3.82824	0.350046				hr	WT		xpk
	WT2	6.59	2	0.0066	6.6	10	295.423	21.1394	25	1.18263	2807	0.639451	0.255781	206.905	0.103453			31.3493			0.0916645				5127	0.162684	0.0325369	27.7049	0.0138524			4.19771							AVG	SE	AVG	SE
	WT3	5.45	2	0.0058	5.8	10	306.512	21.9329	25	1.13984	2062.69	0.469893	0.187957	146.541	0.0732706			25.2657			0.0738764				4631	0.146946	0.0293892	24.1193	0.0120596			4.1585					EON	0	0	0	0	0
	xpk1	5.7	2	0.0052	5.2	10	370	26.4758	25	0.944257	29279.3	6.67	2.668	1723.19	0.861593	0.884064	0.0159113	331.382	299.249	20.3931	0.968953				10063	0.319308	0.0638617	43.4173	0.0217086	0.0303761	0.0058552	8.34948	10.1727	1.83523			day	12	0	0	0	0
	xpk2	6.19	2	0.0067	6.7	10	364.92	26.1123	25	0.957402	29353	6.68679	2.67472	1751.57	0.875786			261.429			0.764411				12751	0.404601	0.0809202	55.7807	0.0278903			8.32547					night	24	0	0	179.268	17.8114
	xpk3	6.18	2	0.006	6	10	346.9	24.8229	25	1.00713	29147	6.63986	2.65594	1829.63	0.914814			304.938			0.891631				18049	0.572711	0.114542	83.0588	0.0415294			13.8431					day	36	0	0	114.617	3.69254
72	WT1	5.38	2	0.0051	5.1	10	268.52	19.2143	25	1.30111	2002	0.456068	0.182427	162.353	0.0811765	0.0866883	0.00353291	31.8339	31.1248	2.58045	0.0930817				13202	0.418912	0.0837823	78.4874	0.0392437	0.164923	0.125552	15.3897	52.7678	37.6207			night	48	31.194	5.7186	350.806	2.38915
	WT2	6.51	2	0.0065	6.5	10	268.6	19.22	25	1.30073	2112.1	0.481149	0.19246	171.231	0.0856153			26.3432			0.0770268				139998	4.44227	0.888453	832.057	0.416028			128.009					day	60	28.7881	1.82076	299.249	20.3931
	WT3	5.58	2	0.0053	5.3	10	254.145	18.1857	25	1.37471	2177.18	0.495975	0.19839	186.546	0.093273			35.1974			0.102916				12576.3	0.399058	0.0798115	78.9966	0.0394983			14.905					night	72	31.1248	2.58045	368.929	13.9842
	xpk1	5.66	2	0.0056	5.6	10	316.718	22.6632	25	1.10311	31404.1	7.15404	2.86162	2159.17	1.07958	1.06647	0.0107197	385.566	368.929	13.9842	1.12739				34852.3	1.1059	0.221179	175.669	0.0878346	0.100765	0.00774236	31.3695	34.9147	3.38184			day	84	30.0727	4.83973	331.32	16.0559
	xpk2	5.95	2	0.0063	6.3	10	320.77	22.9531	25	1.08918	31658.8	7.21206	2.88483	2149.18	1.07459			341.14			0.997487				40127.5	1.27328	0.254657	199.703	0.0998517			31.6989					night	96	31.9291	5.02715	455.225	27.0843
	xpk3	5.69	2	0.0055	5.5	10	310.871	22.2448	25	1.12386	29843.2	6.79846	2.71938	2090.44	1.04522			380.08			1.11135				44636.4	1.41635	0.283271	229.217	0.114608			41.6757
84	WT1	5.6	2	0.0062	6.2	10	321.156	22.9808	25	1.08787	2905.82	0.661963	0.264785	197.027	0.0985135	0.0979692	0.0128264	31.7785	30.0727	4.83973	0.0929197				12208.2	0.387378	0.0774757	60.6839	0.030342	0.0331464	0.00144072	9.78773	10.0537	0.282011
	WT2	6.79	2	0.0072	7.2	10	320.206	22.9128	25	1.09109	2220	0.505729	0.202292	150.972	0.075486			20.9683			0.0613109				14089.5	0.447073	0.0894147	70.2431	0.0351216			9.75599
	WT3	6.09	2	0.0064	6.4	10	331	23.6852	25	1.05551	3645.3	0.830421	0.332168	239.816	0.119908			37.4713			0.109565				14089.4	0.447068	0.0894136	67.9516	0.0339758			10.6174
	xpk1	6.18	2	0.0057	5.7	10	386.9	27.6852	25	0.903011	33029.2	7.52425	3.0097	1858.97	0.929485	1.02911	0.0823372	326.135	331.32	16.0559	0.953611				34114.3	1.08248	0.216496	140.759	0.0703793	0.095483	0.0159489	24.6945	30.4944	3.89661
	xpk2	6.04	2	0.0063	6.3	10	393.2	28.136	25	0.888543	34863	7.942	3.1768	1930.74	0.965371			306.467			0.896102				44824	1.42231	0.284461	181.984	0.0909922			28.8864
	xpk3	5.71	2	0.0066	6.6	10	322.9	23.1055	25	1.08199	35365.1	8.05638	3.22255	2384.95	1.19248			361.357			1.0566				50598.8	1.60555	0.321109	250.155	0.125077			37.9023
96	WT1	5.6	2	0.0059	5.9	10	285.7	20.4436	25	1.22287	3156.79	0.719136	0.287654	240.607	0.120304	0.0965516	0.014169	40.7809	31.9291	5.02715	0.119242				74496	2.36383	0.472765	416.255	0.208128	0.0867807	0.0606789	70.5517	29.1753	20.6894
	WT2	6.27	2	0.0062	6.2	10	279.8	20.0215	25	1.24866	2520	0.574071	0.229628	196.122	0.0980609			31.6326			0.0924928				9643.7	0.306003	0.0612007	55.0216	0.0275108			8.87445
	WT3	5.88	2	0.0061	6.1	10	279.841	20.0244	25	1.24848	1832.31	0.417411	0.166964	142.581	0.0712903			23.3739			0.0683447				8661	0.274822	0.0549643	49.4076	0.0247038			8.09961
	xpk1	5.45	2	0.0057	5.7	10	284.2	20.3363	25	1.22933	35394.2	8.06301	3.2252	2711.95	1.35597	1.35907	0.0321367	475.78	455.225	27.0843	1.39117				50730	1.60971	0.321942	284.956	0.142478	0.13696	0.00611901	49.9923	45.9708	3.79673
	xpk2	5.47	2	0.0065	6.5	10	309.6	22.1538	25	1.12847	37108.7	8.45358	3.38143	2610.04	1.30502			401.545			1.17411				48384.2	1.53528	0.307055	249.482	0.124741			38.3819
	xpk3	5.41	2	0.0058	5.8	10	301.617	21.5826	25	1.15834	39232.2	8.93733	3.57493	2832.43	1.41622			488.351			1.42793				54286	1.72254	0.344509	287.322	0.143661			49.5383
															ex	in	sum	AVG	SE
														w1	0.120304	0.0135	0.133804	0.149944	0.0121625
															0.0980609	0.0757143	0.173775
															0.0712903	0.0709643	0.142255
														x1	1.35597	0.0462857	1.40226	1.41217	0.0331575
															1.30502	0.0553214	1.36034
															1.41622	0.0576964	1.47391

## Sheet: Fig4h
biomass increae g/L in 4 days	WT	AVG	SE	% of gDCW	AVG	SE	xpk	AVG	SE	% of gDCW	AVG	SE	Δxpk/WT	AVG	SE
1	1.1	1.11667	0.0726483	100			1.1	1.06667	0.0600925	100			1	1	0
2	1			100			1.15			100			1
3	1.25			100			0.95			100			1
protein g/L
1	0.878958	1.01106	0.0917626	79.9053	91.9973	13.3939	0.90036	1.0054	0.0620393	81.8509	95.4172	11.0827	1.02435	1.09162	0.229048
2	1.18744			118.744			1.00073			87.0198			0.732834
3	0.96678			77.3424			1.11512			117.381			1.51768
glycogen g/L
1	0.90176	1.05529	0.131978	81.9782	96.489	17.7487	0.592076	0.55316	0.0197476	53.8251	52.1734	3.251	0.656578	0.585067	0.121457
2	1.318			131.8			0.527865			45.9013			0.348265
3	0.946109			75.6887			0.53954			56.7937			0.750358
sucrose g/L
1	0.133804	0.149944	0.0121625	12.164	13.6406	1.88209	1.40226	1.41217	0.0331575	127.478	133.639	11.077	10.48	10.3067	1.97237
2	0.173775			17.3775			1.36034			118.291			6.80711
3	0.142255			11.3804			1.47391			155.149			13.633
glucose g/L
1	0.403694	0.162429	0.120633	36.6995	14.7408	10.982	0.142478	0.13696	0.00611901	12.9525	12.9739	1.23418	0.352935	2.48993	1.20419
2	0.0417744			4.17744			0.124741			10.8471			2.59658
3	0.0418176			3.34541			0.143661			15.1222			4.52029
	biomass and composition (% of g DCW)	WT		Δxpk		Δxpk/WT		g/L	WT		Δxpk
		g L-1	% of gDCW	g L-1	% of gDCW				AVG	SE	AVG	SE
	biomass gDCW	2.97 ± 0.07	100	3.00 ± 0.12	100	1		biomass	2.97	0.07	3	0.12
	protein	1.01 ± 0.09	34.01 ± 2.46	1.01 ± 0.06	33.61 ± 2.43	0.99 ± 0.1		protein	1.01	0.09	1	0.06
	glycogen	1.06 ± 0.13	35.43 ± 3.62	0.55 ± 0.02	18.54 ± 1.31	9.49 ± 1.03		sucrose	0.15	0.01	1.41	0.03
	sucrose	0.15 ± 0.01	5.04 ± 0.31	1.41 ± 0.03	47.29 ± 2.76	0.54 ± 0.09		glycogen	1.06	0.13	0.55	0.02
	glucose	0.16 ± 0.12	5.50 ± 4.09	0.14 ± 0.01	4.60 ± 0.38	2.2 ± 0.93		glucose	0.16	0.12	0.14	0.01
			carbon mg/ml					mg/ml	WT		Δxpk
	mw	carbon	WT	SE	xpk	SE			AVG	SE	AVG	SE
biomass	20.081	12	0.669289	0.0418306	0.63941	0.0358548		biomass	1.12	0.07	1.07	0.06
protein (a.a)	119	64.2	0.544891	0.0485546	0.544891	0.0323697		protein	1.01	0.09	1.01	0.06
sucrose(ex) accumulation in 4 days	342	144	0.0421053	0.00421053	0.572632	0.0126316		sucrose(ex)	0.1	0.01	1.36	0.03
sucrose(in)	342	144	0.0210526	0.00842105	0.0210526	0.00126316		sucrose(in)	0.05	0.02	0.05	0.003
glycogen (glucose-h2o)	168	72	0.454286	0.0557143	0.24	0.00857143		glycogen	1.06	0.13	0.56	0.02
glucose(in)	180	72	0.008	0.0004	0.004	0.0004		glucose(in)	0.02	0.001	0.01	0.001
glucose(ex)	180	72	0.036	0.024	0.056	0.0024		glucose(ex)	0.09	0.06	0.14	0.006
total carbon mg/ml (biomass + extracellular sugars)			0.747395		1.26804
	total carbon composition g/L	WT	SE	xpk	SE
	biomass	0.669289	0.0418306	0.63941	0.0358548
	protein	0.544891	0.0485546	0.544891	0.0323697
	glycogen	0.454286	0.0557143	0.24	0.00857143
	sucrose(in)	0.0210526	0.00842105	0.0210526	0.00126316
	glucose (in)	0.008	0.0004	0.004	0.0004
	sucrose(ex)	0.04	0.004	0.57	0.01
	glucose(ex)	0.036	0.024	0.056	0.024
	C	12		Biomass
	H	1.81	empirical formula	CH1.81N0.17O0.20P0.013S0.009
	N	2.38
	O	3.2		Nutrient management and medium reuse for cultivation of a cyanobacterial consortium at high pH and alkalinity
	P	0.403
	S	0.288
	Sum	20.081
