# Supplementary material for: An ATP-sensitive phosphoketolase regulates carbon fixation in cyanobacteria
Source: Nat Metab. 2023 Jun 22;5(7):1111–26. doi: 10.1038/s42255-023-00831-w (PMC10365998; doi:10.1038/s42255-023-00831-w)
Supplement: Source Data Fig. 5 — SeXPK functions as a regulator in rapid L/D cycles. [file 42255_2023_831_MOESM11_ESM.xlsx]

## Sheet: OD1 dot growth 2min_2min
WT		Area	Mean	IntDen	RawIntDen	delta Int
WT	1	3436	92.065	316336	316336	1.079
d1	2	3436	92.147	316617	316617	1.234
	3	3436	91.524	314477	314477	0.683
	4	3436	91.8	315424	315424	0.843
	5	3436	92.816	318917	318917	1.57
	6	3436	92.391	317454	317454	2.261
	7	69	90.986	6278	6278
	8	69	90.913	6273	6273
	9	69	90.841	6268	6268
	10	69	90.957	6276	6276
	11	69	91.246	6296	6296
	12	69	90.13	6219	6219
xpk	1	3436	206.11	708194	708194	1.052
d1	2	3436	212.427	729898	729898	2.123
	3	3436	212.719	730901	730901	1.762
	4	3436	213.745	734429	734429	1.6
	5	3436	215.069	738978	738978	2.591
	6	3436	214.722	737784	737784	2.055
	7	69	205.058	14149	14149
	8	69	210.304	14511	14511
	9	69	210.957	14556	14556
	10	69	212.145	14638	14638
	11	69	212.478	14661	14661
	12	69	212.667	14674	14674
WT	1	3176	164.048	521018	521018	3.241
d2	2	3176	166.572	529033	529033	4.862
	3	3176	166.335	528281	528281	4.322
	4	3176	167.767	532827	532827	4.3
	5	3176	170.216	540607	540607	4.42
	6	3176	169.776	539208	539208	5.803
	7	207	160.807	33287	33287
	8	207	161.71	33474	33474
	9	225	162.013	36453	36453
	10	225	163.467	36780	36780
	11	225	165.796	37304	37304
	12	225	163.973	36894	36894
xpk	1	3745	70.135	262654	262654	0.112
d2	2	3745	74.42	278704	278704	3.454
	3	3745	74.073	277403	277403	2.44
	4	3745	75.121	281330	281330	2.29
	5	3745	76.577	286782	286782	3.848
	6	3745	75.507	282774	282774	0.722
	7	177	70.023	12394	12394
	8	177	70.966	12561	12561
	9	177	71.633	12679	12679
	10	177	72.831	12891	12891
	11	177	72.729	12873	12873
	12	177	74.785	13237	13237
WT	1	3228	100.689	325025	325025	14.436
d3	2	3228	103.064	332690	332690	13.914
	3	3228	101.473	327554	327554	14.067
	4	3228	102.954	332336	332336	12.391
	5	3228	106.26	343007	343007	12.54
	6	3228	103.629	334513	334513	16.69
	7	293	86.253	25272	25272
	8	293	89.15	26121	26121
	9	293	87.406	25610	25610
	10	293	90.563	26535	26535
	11	293	93.72	27460	27460
	12	293	86.939	25473	25473
xpk	1	3640	89.621	326221	326221	1.276
d3	2	3640	96.175	350078	350078	7.13
	3	3640	96.144	349963	349963	4.455
	4	3640	97.376	354449	354449	5.416
	5	3640	98.802	359639	359639	7.017
	6	3640	96.456	351099	351099	3.213
	7	177	88.345	15637	15637
	8	177	89.045	15761	15761
	9	177	91.689	16229	16229
	10	177	91.96	16277	16277
	11	177	91.785	16246	16246
	12	177	93.243	16504	16504
WT	1	3313	63.864	211583	211583	12.902
d4	2	3313	64.902	215019	215019	12.984
	3	3313	64.83	214781	214781	13.455
	4	3313	64.997	215336	215336	12.55
	5	3313	66.116	219041	219041	13.837
	6	3313	64.121	212434	212434	15.188
	7	208	50.962	10600	10600
	8	208	51.918	10799	10799
	9	208	51.375	10686	10686
	10	208	52.447	10909	10909
	11	208	52.279	10874	10874
	12	208	48.933	10178	10178
xpk d4	1	3745	63.451	237625	237625	5.949
	2	3745	68.603	256920	256920	11.811
	3	3745	68.304	255797	255797	10.012
	4	3745	69.062	258636	258636	10.213
	5	3745	69.742	261182	261182	9.034
	6	3521	68.224	240218	240218	6.214
	7	225	57.502	12938	12938
	8	192	56.792	10904	10904
	9	192	58.292	11192	11192
	10	192	58.849	11299	11299
	11	192	60.708	11656	11656
	12	97	62.01	6015	6015

## Sheet: 2min_2min summary of od1
										WT	0	1		2		3		4
										repeats	day0	day1	AVG	day2	AVG	day3	AVG	day4	rate (d-1)	AVG	SE
										1		1.079		3.241		14.436		12.902	6.6785	6.07275	0.272274
										2		1.234	1.0825	4.862	4.476	13.914	13.228	12.984	6.34
										3		0.683		4.322		14.067		13.455	6.692
										4		0.843		4.3		12.391		12.55	5.774
										5		1.57		4.42		12.54		13.837	5.485
										6		2.261		5.803		16.69		15.188	7.2145
										xpk	0	1		2		3		4
										repeats	day0	day1		day2		day3		day4	rate (d-1)
										1		1.052		0.112		1.276		5.949	1.5855	2.7742	0.213951
										2		2.123	2.019	3.454	3.008	7.13	6.0045	11.811	3.274
										3		1.762		2.44		4.455		10.012	2.6765
										4		1.6		2.29		5.416		10.213	2.8965
										5		2.591		3.848		7.017		9.034	2.2498
										6		2.055		0.722		3.213		6.214	1.4968

## Sheet: 2min_2min od 10-2 dot
WT		Area	Mean	IntDen	RawIntDen	delta Int
WT	1
d1	2
	3
	4
	5
	6
	7
	8
	9
	10
	11
	12
xpk	1
d1	2
	3
	4
	5
	6
	7
	8
	9
	10
	11
	12
WT	1	3228	161.141	520162	520162	0.141
d2	2	3228	162.288	523867	523867	0.455
	3	3228	163.419	527515	527515	0.259
	4	3228	163.897	529058	529058	0.724
	5	3228	164.359	530551	530551	0.782
	6	3228	164.292	530334	530334	1.324
	7	156	161	25116	25116
	8	156	161.833	25246	25246
	9	156	163.16	25453	25453
	10	156	163.173	25455	25455
	11	156	163.577	25518	25518
	12	156	162.968	25423	25423
xpk	1	3745	73.973	277030	277030	0.344
d2	2	3745	73.632	275753	275753	-0.384
	3	3745	74.44	278779	278779	-0.548
	4	3745	74.977	280788	280788	0.168
	5	3745	75.504	282764	282764	0.246
	6	3745	76.734	287370	287370	-0.5
	7	256	73.629	18849	18849
	8	256	74.016	18948	18948
	9	256	74.988	19197	19197
	10	256	74.809	19151	19151
	11	256	75.258	19266	19266
	12	256	77.234	19772	19772
WT	1	3313	92.47	306352	306352	1.556
d3	2	3313	92.985	308058	308058	2.602
	3	3313	93.435	309549	309549	2.091
	4	3313	92.877	307702	307702	2.437
	5	3313	92.117	305182	305182	2.373
	6	3313	90.705	300506	300506	3.521
	7	256	90.914	23274	23274
	8	256	90.383	23138	23138
	9	256	91.344	23384	23384
	10	207	90.44	18721	18721
	11	207	89.744	18577	18577
	12	207	87.184	18047	18047
xpk	1	3313	88.605	293548	293548	0.701
d3	2	3313	88.438	292995	292995	0.425
	3	3313	88.168	292099	292099	0.335
	4	3313	87.929	291309	291309	0.641
	5	3313	87.39	289522	289522	0.396
	6	3313	86.626	286992	286992	0.635
	7	156	87.904	13713	13713
	8	156	88.013	13730	13730
	9	156	87.833	13702	13702
	10	156	87.288	13617	13617
	11	156	86.994	13571	13571
	12	112	85.991	9631	9631
WT	1	3436	87.935	302146	302146	2.964
d4	2	3436	89.81	308588	308588	3.805
	3	3436	90.891	312302	312302	3.804
	4	3436	90.339	310406	310406	4.653
	5	3436	88.991	305774	305774	4.426
	6	3436	87.262	299832	299832	4.233
	7	207	84.971	17589	17589
	8	207	86.005	17803	17803
	9	207	87.087	18027	18027
	10	207	85.686	17737	17737
	11	207	84.565	17505	17505
	12	207	83.029	17187	17187
xpk d4	1	3745	58.711	219871	219871	1.764
	2	3745	58.443	218869	218869	1.225
	3	3745	58.931	220698	220698	0.953
	4	3745	59.437	222591	222591	1.321
	5	3745	59.916	224386	224386	0.943
	6	3745	60.583	226882	226882	0.694
	7	225	56.947	12813	12813
	8	225	57.218	12874	12874
	9	225	57.978	13045	13045
	10	225	58.116	13076	13076
	11	225	58.973	13269	13269
	12	225	59.889	13475	13475

## Sheet: 2min_2min summary of od 10-2
								WT	0	1	2	3	4
								repeats	day0	day1	day2	day3	day4	rate (d-1)	AVG	SE
								1	0	0	0.141	1.556	2.964	1.4115	1.8085	0.0603024
								2	0	0	0.455	2.602	3.805	1.675
								3	0	0	0.259	2.091	3.804	1.7725
								4	0	0	0.724	2.437	4.653	1.9645
								5	0	0	0.782	2.373	4.426	1.822
								6	0	0	1.324	3.521	4.233	1.4545
								AVG	0	0	0.555	2.37575	4.172
								xpk	0	1	2	3	4
								repeats	day0	day1	day2	day3	day4	rate (d-1)	AVG	SE
								1	0	0	0.344	0.701	1.764	0.71	0.58575	0.0927884
								2	0	0	0	0.425	1.225	0.8
								3	0	0	0	0.335	0.953	0.618
								4	0	0	0.168	0.641	1.321	0.5765
								5	0	0	0.246	0.396	0.943	0.3485
								6	0	0	0	0.635	0.694	0.347
								AVG	0	0	0.1035	0.44925	1.1105

## Sheet: 10min_10min OD1
		Area	Mean	IntDen	RawIntDen	delta Int
WT	1	1396	197.862	276216	276216	1.803
d0	2	1396	197.473	275673	275673	1.12
	3	1396	195.86	273420	273420	0.772
	4	1396	195.981	273590	273590	0.893
	5	1396	197.081	275125	275125	1.219		WT
	6	1396	197.265	275382	275382	1.903		day	0	1	2	3	4
	7	34	196.059	6666	6666			1	1.803	5.361	10.17	13.43	12.957
	8	34	196.353	6642	6642			2	1.12	6.746	11.817	14.515	13.687	5.3485
	9	34	195.088	6633	6633			3	0.772	5.284	11.621	13.195	13.759	5.4245
	10	34	195.088	6633	6633			4	0.893	5.078	11.776	13.943	13.518	5.4415
	11	69	195.862	13480	13480			5	1.219	7.38	10.506	14.199	14.408	4.6435
	12	69	195.362	13480	13480			6	1.903	7.263	11.385	13.141	13.775
xpk	1	2377	193.993	461122	461122	2.464
d0	2	2377	194.439	462182	462182	1.881
	3	2377	192.517	457612	457612	1.286		xpk
	4	2377	192.638	457900	457900	0.815		day	0	1	2	3	4
	5	2377	194.581	462518	462518	2.36		1	2.464	3.89	6.328	11.133	14.164
	6	2377	196.243	466470	466470	3.378		2	1.881	4.781	7.533	12.239	14.602	2.826
	7	104	191.529	19919	19919			3	1.286	3.402	6.594	10.074	13.888	2.654
	8	104	192.558	19974	19974			4	0.815	4.306	5.518	9.477	12.962	2.3515
	9	104	191.231	19888	19888			5	2.36	4.665	6.763	10.629	14.085	2.2015
	10	104	191.823	19856	19856			6	3.378	4.598	6.464	12.302	12.755
	11	104	192.221	19991	19991
	12	104	192.865	20058	20058
WT	1	2644	190.581	503896	503896	5.361
d1	2	2644	189.893	502077	502077	6.746
	3	2644	188.137	497433	497433	5.284
	4	2644	187.304	495233	495233	5.078
	5	2644	187.77	496464	496464	7.38
	6	2644	186.736	493729	493729	7.263
	7	177	185.22	32784	32784
	8	177	183.147	32417	32417
	9	177	182.853	32365	32365
	10	177	182.226	32254	32254
	11	177	180.39	31929	31929
	12	146	179.473	26203	26203
xpk	1	2217	182.582	404785	404785	3.89
d1	2	2217	183.018	405751	405751	4.781
	3	2217	181.021	401324	401324	3.402
	4	2217	180.966	401201	401201	4.306
	5	2217	182.5	404603	404603	4.665
	6	2217	183.732	407334	407334	4.598
	7	104	178.692	18584	18584
	8	97	178.237	17289	17289
	9	97	177.619	17229	17229
	10	97	176.66	17136	17136
	11	97	177.835	17250	17250
	12	97	179.134	17376	17376
WT	1	2472	199.82	493956	493956	10.17
d2	2	2472	199.93	494227	494227	11.817
	3	2472	198.834	491517	491517	11.621
	4	2472	198.576	490880	490880	11.776
	5	2472	198.318	490241	490241	10.506
	6	2472	198.397	490437	490437	11.385
	7	80	189.65	15172	15172
	8	80	188.113	15049	15049
	9	80	187.213	14977	14977
	10	80	186.8	14944	14944
	11	80	187.812	15025	15025
	12	80	187.012	14961	14961
xpk	1	2377	187.415	445486	445486	6.328
d2	2	2377	188.148	447227	447227	7.533
	3	2377	186.277	442781	442781	6.594
	4	2377	185.605	441182	441182	5.518
	5	2377	186.994	444484	444484	6.763
	6	2377	187.637	446014	446014	6.464
	7	104	181.087	18833	18833
	8	104	180.615	18784	18784
	9	104	179.683	18687	18687
	10	104	180.087	18729	18729
	11	104	180.231	18744	18744
	12	104	181.173	18842	18842
WT	1	2472	80.404	198759	198759	13.43
d3	2	2472	80.171	198183	198183	14.515
	3	2472	79.133	195616	195616	13.195
	4	2472	78.589	194271	194271	13.943
	5	2472	78.308	193577	193577	14.199
	6	2472	78.276	193498	193498	13.141
	7	192	66.974	12859	12859
	8	192	65.656	12606	12606
	9	192	65.938	12660	12660
	10	192	64.646	12412	12412
	11	192	64.109	12309	12309
	12	192	65.135	12506	12506
xpk	1	2733	199.199	544411	544411	11.133
d3	2	2733	200.305	547434	547434	12.239
	3	2733	198.577	542711	542711	10.074
	4	2733	198.205	541695	541695	9.477
	5	2733	199.569	545423	545423	10.629
	6	2733	200.209	547172	547172	12.302
	7	151	188.066	28398	28398
	8	151	188.066	28398	28398
	9	151	188.503	28464	28464
	10	151	188.728	28498	28498
	11	151	188.94	28530	28530
	12	151	187.907	28374	28374
WT	1	2733	206.497	564355	564355	12.957
d4	2	2733	206.161	563439	563439	13.687
	3	2733	205.65	562042	562042	13.759
	4	2733	204.868	559904	559904	13.518
	5	2733	205.59	561877	561877	14.408
	6	2733	205.87	562643	562643	13.775
	7	137	193.54	26515	26515
	8	137	192.474	26369	26369
	9	137	191.891	26289	26289
	10	137	191.35	26215	26215
	11	137	191.182	26192	26192
	12	137	192.095	26317	26317
xpk d4	1	2292	201.785	462492	462492	14.164
	2	2292	202.461	464040	464040	14.602
	3	2292	201.108	460939	460939	13.888
	4	2292	200.51	459569	459569	12.962
	5	2292	201.503	461846	461846	14.085
	6	2292	201.546	461943	461943	12.755
	7	177	187.621	33209	33209
	8	177	187.859	33251	33251
	9	177	187.22	33138	33138
	10	177	187.548	33196	33196
	11	177	187.418	33173	33173
	12	177	188.791	33416	33416

## Sheet: 10min_10min OD0.1
		Area	Mean	IntDen	RawIntDen	delta Int
WT	1
d0	2
	3
	4
	5
	6								WT
	7								day	0	1	2	3	4		AVG	SE
	8								1	0	0	3.074	5.964	9.866	3.396	3.33713	0.111937
	9								2	0	0	3.25	6.37	9.419	3.0845
	10								3	0	0	2.858	6.274	9.445	3.2935
	11								4	0	0	3.021	6.807	9.706	3.3425
	12								5	0	0	2.985	7.611	10.241	3.628
xpk	1								6	0	0	2.756	6.391	10.005	3.6245
d0	2								AVG	0	0	3.0285	6.7655	9.70275
	3
	4								xpk
	5								day	0	1	2	3	4
	6								1	0	0	0.607	2.258	4.638	2.0155	1.61987	0.143828
	7								2	0	0	1.481	2.185	4.554	1.5365
	8								3	0	0	1.964	3.139	5.284	1.66
	9								4	0	0	1.619	2.763	4.211	1.296
	10								5	0	0	1.258	3.185	5.232	1.987
	11								6	0	0	1.805	3.166	5.651	1.923
	12								AVG	0	0	1.5805	2.818	4.82025
WT	1
d1	2
	3
	4
	5
	6
	7
	8
	9
	10
	11
	12
xpk	1
d1	2
	3
	4
	5
	6
	7
	8
	9
	10
	11
	12
WT	1	2217	189.592	420325	420325	3.074
d2	2	2217	190.223	421725	421725	3.25
	3	2217	189.831	420856	420856	2.858
	4	2217	189.539	420209	420209	3.021
	5	2217	188.164	417160	417160	2.985
	6	2217	186.685	413880	413880	2.756
	7	137	186.518	25553	25553
	8	112	186.973	20941	20941
	9	112	186.973	20941	20941
	10	112	186.518	20890	20890
	11	112	185.179	20740	20740
	12	112	183.929	20600	20600
xpk	1	2644	179.422	474391	474391	0.607
d2	2	2644	178.908	473033	473033	1.481
	3	2644	178.996	473266	473266	1.964
	4	2644	178.03	470712	470712	1.619
	5	2644	177.806	470120	470120	1.258
	6	2644	177.361	468942	468942	1.805
	7	124	178.815	22173	22173
	8	124	177.427	22001	22001
	9	124	177.032	21952	21952
	10	124	176.411	21875	21875
	11	124	176.548	21892	21892
	12	124	175.556	21769	21769
WT	1	2377	71.531	170028	170028	5.964
d3	2	2377	72.092	171362	171362	6.37
	3	2377	71.267	169402	169402	6.274
	4	2377	70.844	168395	168395	6.807
	5	2377	69.765	165832	165832	7.611
	6	2377	68.237	162200	162200	6.391
	7	97	65.567	6360	6360
	8	97	65.722	6375	6375
	9	136	64.993	8839	8839
	10	136	64.037	8709	8709
	11	136	62.154	8453	8453
	12	136	61.846	8411	8411
xpk	1	2128	189.893	404092	404092	2.258
d3	2	2128	190.232	404813	404813	2.185
	3	2128	191.244	406967	406967	3.139
	4	2128	189.961	404236	404236	2.763
	5	2128	190.08	404490	404490	3.185
	6	2128	189.247	402717	402717	3.166
	7	104	187.635	19514	19514
	8	86	188.047	16172	16172
	9	86	188.105	16177	16177
	10	86	187.198	16099	16099
	11	86	186.895	16073	16073
	12	86	186.081	16003	16003
WT	1	2292	200.402	459321	459321	9.866
d4	2	2292	201.223	461202	461202	9.419
	3	2292	200.749	460117	460117	9.445
	4	2292	200.715	460038	460038	9.706
	5	2292	200.034	458478	458478	10.241
	6	2292	198.812	455678	455678	10.005
	7	112	190.536	21340	21340
	8	112	191.804	21482	21482
	9	112	191.304	21426	21426
	10	112	191.009	21393	21393
	11	140	189.793	26571	26571
	12	140	188.807	26433	26433
xpk d4	1	2377	191.138	454335	454335	4.638
	2	2377	191.707	455688	455688	4.554
	3	2377	191.244	454586	454586	5.284
	4	2377	190.767	453452	453452	4.211
	5	2377	191.184	454444	454444	5.232
	6	2377	190.353	452468	452468	5.651
	7	112	186.5	20888	20888
	8	124	187.153	23083	23083
	9	124	185.96	22935	22935
	10	124	186.556	23009	23009
	11	124	185.952	22934	22934
	12	124	184.702	22779	22779

## Sheet: 50min_50min OD1
		Area	Mean	IntDen	RawIntDen	delta Int
WT	1	2828	74.684	211207	211207	-1.847
d0	2	2828	77.991	220558	220558	1.494			WT1
	3	2828	77.588	219419	219419	0.893			day	0	1	2	3	4	rate
	4	2828	78.15	221009	221009	1.687			1	-1.847	7.281	15.002	14.765	19.287
	5	2828	78.455	221871	221871	1.444			2	1.494	9.487	20.379	21.074	19.862	9.4425	9.59437	0.150349
	6	2828	69.884	197633	197633	-4.557			3	0.893	8.115	19.53	21.378	20.397	9.3185
	7	177	76.531	13546	13546				4	1.687	8.69	20.902	20.316	19.465	9.6075
	8	177	76.497	13540	13540				5	1.444	9.967	21.462	21.203	22.376	10.009
	9	177	76.695	13575	13575				6	-4.557	-1.506	5.285	5.97	12.443
	10	177	76.463	13534	13534
	11	177	77.011	13631	13631				xpk1
	12	177	74.441	13176	13176				1	1.616	4.428	7.51	11.768	12.637		AVG	SE
xpk	1	2733	192.116	525052	525052	1.616			2	2.222	6.246	8.795	13.545	13.131	3.6518	3.86402	0.134388
d0	2	2733	192.184	525238	525238	2.222			3	1.411	4.725	8.518	13.656	11.99	4.0528
	3	2733	190.844	521577	521577	1.411			4	0.778	4.003	9.687	12.671	13.296	4.1363
	4	2733	189.691	518425	518425	0.778			5	2.272	4.943	9.199	12.904	14.073	3.6152
	5	2733	190.859	521617	521617	2.272			6	2.749	5.423	9.302	13.189	16.212
	6	2733	191.98	524681	524681	2.749
	7	104	190.5	19812	19812
	8	104	189.962	19756	19756
	9	104	189.433	19701	19701
	10	104	188.913	19647	19647
	11	104	188.587	19613	19613
	12	104	189.231	19680	19680
WT	1	2292	69.112	158404	158404	7.281
d1	2	2292	72.2	165483	165483	9.487
	3	2292	71.156	163090	163090	8.115
	4	2292	69.903	160218	160218	8.69
	5	2292	71.926	164855	164855	9.967
	6	2292	60.584	138858	138858	-1.506
	7	136	61.831	8409	8409
	8	122	62.713	7651	7651
	9	122	63.041	7691	7691
	10	122	61.213	7468	7468
	11	122	61.959	7559	7559
	12	122	62.09	7575	7575
xpk	1	2733	192.59	526348	526348	4.428
d1	2	2733	193.319	528342	528342	6.246
	3	2733	192.125	525078	525078	4.725
	4	2733	190.987	521968	521968	4.003
	5	2733	192.172	525207	525207	4.943
	6	2733	193.245	528139	528139	5.423
	7	315	188.162	59271	59271
	8	315	187.073	58928	58928
	9	315	187.4	59031	59031
	10	315	186.984	58900	58900
	11	315	187.229	58977	58977
	12	315	187.822	59164	59164
WT	1	2644	65.049	171989	171989	15.002
d2	2	2644	67.179	177622	177622	20.379
	3	2644	66.357	175448	175448	19.53
	4	2644	65.875	174173	174173	20.902
	5	2644	66.769	176537	176537	21.462
	6	2644	51.924	137287	137287	5.285
	7	300	50.047	15014	15014
	8	300	46.8	14040	14040
	9	300	46.827	14048	14048
	10	300	44.973	13492	13492
	11	176	45.307	7974	7974
	12	274	46.639	12779	12779
xpk	1	2933	183.868	539284	539284	7.51
d2	2	2933	186.272	546336	546336	8.795
	3	2933	186.273	546339	546339	8.518
	4	2933	186.257	546291	546291	9.687
	5	2933	186.934	548278	548278	9.199
	6	2933	187.282	549299	549299	9.302
	7	151	176.358	26630	26630
	8	151	177.477	26799	26799
	9	151	177.755	26841	26841
	10	151	176.57	26662	26662
	11	151	177.735	26838	26838
	12	151	177.98	26875	26875
WT	1	2828	195.81	553751	553751	14.765
d3	2	2828	199.215	563381	563381	21.074
	3	2828	198.615	561683	561683	21.378
	4	2828	198.226	560582	560582	20.316
	5	2828	199.1	563055	563055	21.203
	6	2828	184.233	521011	521011	5.97
	7	156	181.045	28243	28243
	8	156	178.141	27790	27790
	9	156	177.237	27649	27649
	10	156	177.91	27754	27754
	11	156	177.897	27752	27752
	12	156	178.263	27809	27809
xpk	1	2933	200.954	589399	589399	11.768
d3	2	2933	202.616	594274	594274	13.545
	3	2933	201.885	592129	592129	13.656
	4	2933	201.457	590873	590873	12.671
	5	2933	202.161	592938	592938	12.904
	6	2933	202.754	594677	594677	13.189
	7	70	189.186	13243	13243
	8	70	189.071	13235	13235
	9	70	188.229	13176	13176
	10	70	188.786	13215	13215
	11	70	189.257	13248	13248
	12	69	189.565	13080	13080
WT	1	2828	206.89	585084	585084	19.287
d4	2	2828	207.884	587895	587895	19.862
	3	2828	207.419	586582	586582	20.397
	4	2828	206.7	584549	584549	19.465
	5	2828	206.788	584796	584796	22.376
	6	2828	187.619	530586	530586	12.443
	7	136	187.603	25514	25514
	8	136	188.022	25571	25571
	9	136	187.022	25435	25435
	10	136	187.235	25464	25464
	11	136	184.412	25080	25080
	12	136	175.176	23824	23824
xpk d4	1	3313	202.957	672398	672398	12.637
	2	3313	202.533	670992	670992	13.131
	3	3313	202.413	670595	670595	11.99
	4	3313	202.626	671301	671301	13.296
	5	3313	202.826	671963	671963	14.073
	6	3313	201.274	666820	666820	16.212
	7	97	190.32	18461	18461
	8	97	189.402	18372	18372
	9	97	190.423	18471	18471
	10	97	189.33	18365	18365
	11	97	188.753	18309	18309
	12	97	185.062	17951	17951

## Sheet: 50min_50min OD0.1
		Area	Mean	IntDen	RawIntDen	delta Int
WT	1
d0	2
	3								WT1
	4								day	0	1	2	3	4	rate	AVG
	5								1	0	0	2.585	4.134	10.636
	6								2	0	0	2.236	3.704	9.698	3.731	3.78937	0.205547
	7								3	0	0	2.082	3.838	9.75	3.834
	8								4	0	0	1.818	3.231	10.412	4.297
	9								5	0	0	1.625	3.34	8.216	3.2955
	10								6	0	0	1.505	3.451	10.035
	11								AVG	0	0	1.94025	3.52825	9.519
	12								xpk1
xpk	1								1	0	0	2.156	2.245	5.776
d0	2								2	0	0	1.008	1.617	5.971	2.4815	2.30912	0.0873407
	3								3	0	0	2.181	2.946	6.748	2.2835
	4								4	0	0	1.122	2.009	5.911	2.3945
	5								5	0	0	1.338	2.121	5.492	2.077
	6								6	0	0	1.566	1.665	4.323
	7									0	0	1.41225	2.17325	6.0305
	8
	9
	10
	11
	12
WT	1
d1	2
	3
	4
	5
	6
	7
	8
	9
	10
	11
	12
xpk	1
d1	2
	3
	4
	5
	6
	7
	8
	9
	10
	11
	12
WT	1	2644	97.641	258163	258163	2.585
d2	2	2644	97.253	257138	257138	2.236
	3	2644	97.082	256685	256685	2.082
	4	2644	96.812	255971	255971	1.818
	5	2644	96.535	255238	255238	1.625
	6	2644	96.505	255158	255158	1.505
	7	177	95.056	16825	16825
	8	177	95.017	16818	16818
	9	177	95	16815	16815
	10	177	94.994	16814	16814
	11	177	94.91	16799	16799
	12	177	95	16815	16815
xpk	1	2561	171.309	438723	438723	2.156
d2	2	2561	170.767	437334	437334	1.008
	3	2561	171.531	439291	439291	2.181
	4	2561	171.75	439853	439853	1.122
	5	2561	172.046	440611	440611	1.338
	6	2561	172.376	441454	441454	1.566
	7	137	169.153	23174	23174
	8	137	169.759	23257	23257
	9	137	169.35	23201	23201
	10	137	170.628	23376	23376
	11	137	170.708	23387	23387
	12	137	170.81	23401	23401
WT	1	2561	68.384	175131	175131	4.134
d3	2	2561	67.999	174145	174145	3.704
	3	2561	67.874	173826	173826	3.838
	4	2561	67.142	171950	171950	3.231
	5	2561	66.545	170421	170421	3.34
	6	2561	66.451	170180	170180	3.451
	7	112	64.25	7196	7196
	8	112	64.295	7201	7201
	9	112	64.036	7172	7172
	10	112	63.911	7158	7158
	11	112	63.205	7079	7079
	12	112	63	7056	7056
xpk	1	3228	58.974	190367	190367	2.245
d3	2	3228	59.303	191429	191429	1.617
	3	3228	59.989	193643	193643	2.946
	4	3228	59.809	193064	193064	2.009
	5	3228	59.221	191167	191167	2.121
	6	3228	58.708	189508	189508	1.665
	7	70	56.729	3971	3971
	8	70	57.686	4038	4038
	9	70	57.043	3993	3993
	10	70	57.8	4046	4046
	11	70	57.1	3997	3997
	12	70	57.043	3993	3993
WT	1	2561	197.651	506185	506185	10.636
d4	2	2561	197.581	506005	506005	9.698
	3	2561	197.378	505485	505485	9.75
	4	2561	196.062	502114	502114	10.412
	5	2561	193.428	495370	495370	8.216
	6	2561	194.327	497672	497672	10.035
	7	137	187.015	25621	25621
	8	137	187.883	25740	25740
	9	137	187.628	25705	25705
	10	137	185.65	25434	25434
	11	137	185.212	25374	25374
	12	137	184.292	25248	25248
xpk d4	1	3024	198.356	599828	599828	5.776
	2	3024	198.31	599690	599690	5.971
	3	3024	198.569	600473	600473	6.748
	4	3024	197.259	596512	596512	5.911
	5	3024	195.528	591277	591277	5.492
	6	3024	193.564	585337	585337	4.323
	7	112	192.58	21569	21569
	8	112	192.339	21542	21542
	9	112	191.821	21484	21484
	10	112	191.348	21431	21431
	11	112	190.036	21284	21284
	12	112	189.241	21195	21195

## Sheet: 250min_OD1
		Area	Mean	IntDen	RawIntDen	delta Int
WT	1	2644	183.451	485045	485045	-0.041
d0	2	2644	185.848	491383	491383	0.531			WT1
	3	2644	186.882	494115	494115	0.662			day	0	1	2	3	4	rate
	4	2644	188.732	499007	499007	0.608			1	-0.041	8.901	16.682	24.38	22.488
	5	2644	190.036	502456	502456	0.681			2	0.531	8.427	15.849	22.881	21.062	7.659	7.79688	0.0775743
	6	2644	184.706	488362	488362	-2.314			3	0.662	9.853	16.682	22.875	20.872	8.01
	7	256	183.492	46974	46974				4	0.608	9.743	16.226	21.725	21.24	7.809
	8	256	185.317	47006	47006				5	0.681	9.135	16.1	21.009	22.202	7.7095
	9	256	186.22	47186	47186				6	-2.314	6.028	15.888	20.838	20.161
	10	256	188.124	47827	47827					0.6205	9.2895	16.2143	22.1225
	11	256	189.355	48142	48142				xpk1
	12	256	187.02	47877	47877				1	0.654	9.993	17.19	22.409	21.914		AVG	SE
xpk	1	2644	189.128	500055	500055	0.654			2	0.478	9.258	16.022	22.309	19.862	7.772	7.84025	0.108459
d0	2	2644	191.337	505895	505895	0.478			3	0.439	8.76	15.947	19.864	18.63	7.754
	3	2644	189.803	501839	501839	0.439			4	0.575	8.932	15.926	21.483	19.5	7.6755
	4	2644	190.739	504313	504313	0.575			5	0.655	10.575	16.974	23.354	21.124	8.1595
	5	2644	192.534	509061	509061	0.655			6	-0.013	9.496	17.254	23.495	22.515
	6	2644	190.25	503020	503020	-0.013				0.53675	9.38125	16.2173	21.7525
	7	192	188.474	36091	36091
	8	192	190.859	36069	36069
	9	137	189.364	25888	25888
	10	137	190.164	25888	25888
	11	137	191.879	25849	25849
	12	137	190.263	25792	25792
WT	1	2733	198.822	543381	543381	8.901
d1	2	2733	199.076	544075	544075	8.427
	3	2733	200.678	548453	548453	9.853
	4	2733	200.753	548658	548658	9.743
	5	2733	200.784	548742	548742	9.135
	6	2733	195.956	535548	535548	6.028
	7	97	189.921	18238	18238
	8	97	190.649	18396	18396
	9	97	190.825	18413	18413
	10	97	191.01	18431	18431
	11	97	191.649	18590	18590
	12	97	189.928	18423	18423
xpk	1	2644	202.632	535758	535758	9.993
d1	2	2644	204.134	539729	539729	9.258
	3	2644	201.832	533644	533644	8.76
	4	2644	202.736	536034	536034	8.932
	5	2644	204.482	540650	540650	10.575
	6	2644	201.888	533793	533793	9.496
	7	97	192.639	18492	18492
	8	97	194.876	18612	18612
	9	97	193.072	18534	18534
	10	97	193.804	18508	18508
	11	97	193.907	18712	18712
	12	97	192.392	18662	18662
WT	1	3024	211.34	626995	626995	16.682
d2	2	3024	211.698	628078	628078	15.849
	3	3024	214.242	632749	632749	16.682
	4	3024	215.235	635750	635750	16.226
	5	3024	215.722	637222	637222	16.1
	6	3024	213.217	629649	629649	15.888
	7	225	194.658	43798	43798
	8	225	195.849	44066	44066
	9	225	197.56	44451	44451
	10	225	199.009	44777	44777
	11	225	199.622	44915	44915
	12	225	197.329	44399	44399
xpk	1	2472	212.233	524640	524640	17.19
d2	2	2472	212.008	524083	524083	16.022
	3	2472	210.933	521427	521427	15.947
	4	2472	211.535	522914	522914	15.926
	5	2472	212.467	525218	525218	16.974
	6	2472	211.761	523473	523473	17.254
	7	69	195.043	13458	13458
	8	69	195.986	13523	13523
	9	69	194.986	13454	13454
	10	69	195.609	13497	13497
	11	69	195.493	13489	13489
	12	69	194.507	13421	13421
WT	1	2644	210.616	556869	556869	24.38
d3	2	2644	210.477	556502	556502	22.881
	3	2644	212.177	560997	560997	22.875
	4	2644	211.472	559132	559132	21.725
	5	2644	211.196	558402	558402	21.009
	6	2644	208.874	552263	552263	20.838
	7	225	186.236	41903	41903
	8	225	187.596	42209	42209
	9	225	189.302	42593	42593
	10	225	189.747	42693	42693
	11	225	190.187	42792	42792
	12	225	188.036	42308	42308
xpk	1	2733	213.048	582260	582260	22.409
d3	2	2733	212.295	580201	580201	22.309
	3	2733	210.624	575635	575635	19.864
	4	2733	212.19	579915	579915	21.483
	5	2733	213.114	582441	582441	23.354
	6	2733	212.288	580183	580183	23.495
	7	208	190.639	39653	39653
	8	208	189.986	39517	39517
	9	208	190.76	39678	39678
	10	208	190.707	39667	39667
	11	208	189.76	39470	39470
	12	208	188.793	39269	39269
WT	1	3024	209.852	634592	634592	22.488
d4	2	3024	209.431	633318	633318	21.062
	3	3024	209.992	635015	635015	20.872
	4	3024	210.48	636492	636492	21.24
	5	3024	210.918	637817	637817	22.202
	6	3024	208.223	629667	629667	20.161
	7	225	187.364	42157	42157
	8	225	188.369	42383	42383
	9	225	189.12	42552	42552
	10	225	189.24	42579	42579
	11	225	188.716	42461	42461
	12	225	188.062	42314	42314
xpk d4	1	2733	215.664	589409	589409	21.914
	2	2733	213.814	584354	584354	19.862
	3	2733	212.505	580776	580776	18.63
	4	2733	214.082	585087	585087	19.5
	5	2733	214.081	585084	585084	21.124
	6	2733	213.424	583287	583287	22.515
	7	208	193.75	40300	40300
	8	208	193.952	40342	40342
	9	208	193.875	40326	40326
	10	208	194.582	40473	40473
	11	208	192.957	40135	40135
	12	208	190.909	39709	39709

## Sheet: 250min_OD0.1
		Area	Mean	IntDen	RawIntDen	delta Int
WT	1
d0	2
	3								WT1
	4								day	0	1	2	3	4	rate	AVG
	5								1	0	0	-0.442	4.133	11.259
	6								2	0	0	1.261	4.599	10.961	4.85	4.54063	0.11862
	7								3	0	0	2.046	5.313	10.992	4.473
	8								4	0	0	1.664	5.498	10.784	4.56
	9								5	0	0	1.644	5.888	10.203	4.2795
	10								6	0	0	2.71	5.781	10.741
	11								AVG	0	0	1.65375	5.3245	10.735
	12								xpk1
xpk	1								1	0	0	1.355	4.27	9.657
d0	2								2	0	0	1.886	4.712	10.132	4.123	4.44575	0.14222
	3								3	0	0	1.01	4.755	10.642	4.816
	4								4	0	0	1.163	5.566	10.033	4.435
	5								5	0	0	1.717	5.779	10.535	4.409
	6								6	0	0	2.55	5.523	8.913
	7									0	0	1.444	5.203	10.3355
	8
	9
	10
	11
	12
WT	1
d1	2
	3
	4
	5
	6
	7
	8
	9
	10
	11
	12
xpk	1
d1	2
	3
	4
	5
	6
	7
	8
	9
	10
	11
	12
WT	1	2933	194.958	571812	571812	-0.442
d2	2	2933	198.421	581968	581968	1.261
	3	2933	200.793	588925	588925	2.046
	4	2933	201.637	591402	591402	1.664
	5	2933	201.226	590196	590196	1.644
	6	2933	200.194	587170	587170	2.71
	7	225	195.4	43965	43965
	8	225	197.16	44361	44361
	9	225	198.747	44718	44718
	10	225	199.973	44994	44994
	11	225	199.582	44906	44906
	12	225	197.484	44434	44434
xpk	1	2561	197.14	504876	504876	1.355
d2	2	2561	199.993	512182	512182	1.886
	3	2561	201.225	515337	515337	1.01
	4	2561	201.121	515072	515072	1.163
	5	2561	199.807	511707	511707	1.717
	6	2561	198.364	508011	508011	2.55
	7	177	195.785	34654	34654
	8	177	198.107	35065	35065
	9	177	200.215	35438	35438
	10	177	199.958	35304	35304
	11	177	198.09	35062	35062
	12	177	195.814	34659	34659
WT	1	2561	195.062	499554	499554	4.133
d3	2	2561	197.456	505685	505685	4.599
	3	2561	198.884	509342	509342	5.313
	4	2561	199.257	510296	510296	5.498
	5	2561	198.977	509579	509579	5.888
	6	2561	198.299	507844	507844	5.781
	7	112	190.929	21384	21384
	8	112	192.857	21488	21488
	9	112	193.571	21568	21568
	10	112	193.759	21589	21589
	11	112	193.089	21514	21514
	12	112	192.518	21450	21450
xpk	1	2561	197.188	504999	504999	4.27
d3	2	2561	198.217	507633	507633	4.712
	3	2561	198.714	508906	508906	4.755
	4	2561	197.947	506942	506942	5.566
	5	2561	196.563	503397	503397	5.779
	6	2561	195.554	500814	500814	5.523
	7	97	192.918	18713	18713
	8	97	193.505	18770	18770
	9	97	193.959	18717	18717
	10	97	192.381	18661	18661
	11	97	190.784	18506	18506
	12	97	190.031	18336	18336
WT	1	2733	204.033	557622	557622	11.259
d4	2	2733	205.984	562953	562953	10.961
	3	2733	206.985	565691	565691	10.992
	4	2733	207.536	567197	567197	10.784
	5	2733	207.021	565789	565789	10.203
	6	2733	206.267	563728	563728	10.741
	7	177	192.774	33944	33944
	8	177	195.023	34342	34342
	9	137	195.993	26577	26577
	10	137	196.752	26681	26681
	11	137	196.818	26690	26690
	12	137	195.526	26650	26650
xpk d4	1	2561	205.635	526630	526630	9.657
	2	2561	206.709	529383	529383	10.132
	3	2561	207.517	531452	531452	10.642
	4	2561	206.828	529686	529686	10.033
	5	2561	205.428	526101	526101	10.535
	6	2561	205.377	525970	525970	8.913
	7	137	195.978	26849	26849
	8	137	196.577	26794	26794
	9	112	196.875	21938	21938
	10	112	196.795	21929	21929
	11	112	194.893	21716	21716
	12	112	196.464	21892	21892

[truncated: 3 more sheets: 12h_12h OD1, 12_12 OD0.1, OD0.1 plot]
