# Supplementary material for: An ATP-sensitive phosphoketolase regulates carbon fixation in cyanobacteria
Source: Nat Metab. 2023 Jun 22;5(7):1111–26. doi: 10.1038/s42255-023-00831-w (PMC10365998; doi:10.1038/s42255-023-00831-w)
Supplement: Source Data Fig. 7 — NCBI accession number of all sequences for alignment. [file 42255_2023_831_MOESM12_ESM.xlsx]

## Sheet: Cyanobacterium
Description	Scientific Name	Max Score	Total Score	Query Cover	E value	Per. ident	Acc. Len	Accession
MULTISPECIES: phosphoketolase family protein [Synechococcus]	Synechococcus	1642	1642	1	0	100	796	WP_011244323.1	Cyanobacteria
phosphoketolase family protein [Synechococcus elongatus]	Synechococcus elongatus	1636	1636	1	0	99.62	796	WP_126147624.1	Cyanobacteria
phosphoketolase family protein [Synechococcus elongatus]	Synechococcus elongatus	1611	1611	1	0	97.49	796	WP_208678874.1	Cyanobacteria
phosphoketolase family protein [Synechococcus elongatus]	Synechococcus elongatus	1609	1609	1	0	97.49	796	WP_208676326.1	Cyanobacteria
phosphoketolase family protein [Gloeomargaritaceae cyanobacterium C42_A2020_066]	Gloeomargaritaceae cyanobacterium C42_A2020_066	1230	1230	0.98	0	73.72	799	MBF2099311.1	Cyanobacteria
phosphoketolase [Rhodocyclus tenuis]	Rhodocyclus tenuis	1210	1210	0.99	0	73.39	801	WP_200383344.1	Cyanobacteria
phosphoketolase family protein [Planktothrix sp. PCC 11201]	Planktothrix sp. PCC 11201	1227	1227	0.98	0	73	802	WP_079678383.1	Cyanobacteria
phosphoketolase family protein [Chlorogloeopsis fritschii]	Chlorogloeopsis fritschii	1236	1236	0.98	0	72.72	799	WP_016876026.1	Cyanobacteria
phosphoketolase [Planktothrix sp. FACHB-1365]	Planktothrix sp. FACHB-1365	1236	1236	0.98	0	72.59	802	WP_190520861.1	Cyanobacteria
putative D-xylulose 5-phosphate/D-fructose 6-phosphate phosphoketolase [Planktothrix agardhii NIES-204]	Planktothrix agardhii NIES-204	1234	1234	0.98	0	72.34	802	BBD53249.1	Cyanobacteria
TPA: phosphoketolase [Planktothrix sp. UBA8402]	Planktothrix sp. UBA8402	1233	1233	0.98	0	72.34	802	HAN76186.1	Cyanobacteria
phosphoketolase family protein [Planktothrix agardhii]	Planktothrix agardhii	1216	1216	0.98	0	72.34	802	WP_141293675.1	Cyanobacteria
phosphoketolase [Phormidium sp. OSCR]	Phormidium sp. OSCR	1226	1226	0.99	0	72.31	801	KPQ40343.1	Cyanobacteria
phosphoketolase [Geitlerinema sp. P-1104]	Geitlerinema sp. P-1104	1223	1223	0.99	0	72.25	801	WP_170188483.1	Cyanobacteria
phosphoketolase family protein [Planktothrix paucivesiculata]	Planktothrix paucivesiculata	1234	1234	0.98	0	72.21	802	WP_083620286.1	Cyanobacteria
phosphoketolase family protein [Planktothrix tepida]	Planktothrix tepida	1232	1232	0.98	0	72.21	802	WP_072719947.1	Cyanobacteria
phosphoketolase [Planktothrix mougeotii]	Planktothrix mougeotii	1231	1231	0.98	0	72.21	802	WP_193870590.1	Cyanobacteria
MULTISPECIES: phosphoketolase family protein [Planktothrix]	Planktothrix	1229	1229	0.98	0	72.21	802	WP_026796259.1	Cyanobacteria
phosphoketolase [Microcoleus sp. FACHB-831]	Microcoleus sp. FACHB-831	1234	1234	0.99	0	72.09	808	WP_190486597.1	Cyanobacteria
phosphoketolase [Oscillatoriales cyanobacterium CG2_30_40_61]	Oscillatoriales cyanobacterium CG2_30_40_61	1229	1229	0.98	0	72.08	802	OIP69069.1	Cyanobacteria
Phosphoketolase [Cyanobacterium stanieri PCC 7202]	Cyanobacterium stanieri PCC 7202	1212	1212	0.97	0	71.99	825	AFZ47976.1	Cyanobacteria
phosphoketolase family protein [Pleurocapsales cyanobacterium LEGE 06147]	Pleurocapsales cyanobacterium LEGE 06147	1230	1230	0.99	0	71.93	803	MBE9167481.1	Cyanobacteria
phosphoketolase [Microcoleus sp. IPPAS B-353]	Microcoleus sp. IPPAS B-353	1216	1216	0.99	0	71.93	801	WP_159784125.1	Cyanobacteria
phosphoketolase family protein [Planktothrix agardhii]	Planktothrix agardhii	1204	1204	0.98	0	71.83	802	WP_027255285.1	Cyanobacteria
phosphoketolase family protein [Phormidium sp. SL48-SHIP]	Phormidium sp. SL48-SHIP	1223	1223	0.99	0	71.8	801	TAO04666.1	Cyanobacteria
phosphoketolase family protein [Phormidium willei]	Phormidium willei	1219	1219	0.99	0	71.8	801	WP_068788991.1	Cyanobacteria
phosphoketolase family protein [Phormidium sp. GEM2.Bin31]	Phormidium sp. GEM2.Bin31	1217	1217	0.99	0	71.75	801	TVR12901.1	Cyanobacteria
phosphoketolase family protein [Scytonema sp. UIC 10036]	Scytonema sp. UIC 10036	1231	1231	0.99	0	71.73	799	WP_155748790.1	Cyanobacteria
phosphoketolase family protein [Planktothrix serta]	Planktothrix serta	1226	1226	0.98	0	71.7	802	WP_083625487.1	Cyanobacteria
MULTISPECIES: phosphoketolase family protein [Planktothrix]	Planktothrix	1205	1205	0.98	0	71.57	802	WP_026796084.1	Cyanobacteria
phosphoketolase family protein [Planktothrix rubescens]	Planktothrix rubescens	1204	1204	0.98	0	71.57	802	WP_026785626.1	Cyanobacteria
phosphoketolase family protein [Cyanobacteria bacterium SBC]	Cyanobacteria bacterium SBC	1201	1201	1	0	71.32	802	MBP0002435.1	Cyanobacteria
phosphoketolase family protein [Cyanobacteria bacterium SID2]	Cyanobacteria bacterium SID2	1199	1199	1	0	71.2	802	MBO9997771.1	Cyanobacteria
phosphoketolase family protein [Cyanothece sp. SIO1E1]	Cyanothece sp. SIO1E1	1204	1204	0.98	0	71.19	803	NET37664.1	Cyanobacteria
phosphoketolase family protein [Geminocystis sp. NIES-3708]	Geminocystis sp. NIES-3708	1208	1208	0.98	0	71.16	800	WP_066346375.1	Cyanobacteria
phosphoketolase [Cyanobacteria bacterium M5B4]	Cyanobacteria bacterium M5B4	1217	1217	0.99	0	70.91	803	PLS69624.1	Cyanobacteria
phosphoketolase family protein [Symploca sp. SIO2B6]	Symploca sp. SIO2B6	1217	1217	0.98	0	70.9	803	NET06912.1	Cyanobacteria
phosphoketolase family protein [Symploca sp. SIO3C6]	Symploca sp. SIO3C6	1215	1215	0.98	0	70.78	803	NEO32307.1	Cyanobacteria
phosphoketolase family protein [Symploca sp. SIO2E9]	Symploca sp. SIO2E9	1212	1212	0.98	0	70.78	803	NEP01178.1	Cyanobacteria
phosphoketolase family protein [Hydrococcus sp. C42_A2020_068]	Hydrococcus sp. C42_A2020_068	1201	1201	0.98	0	70.72	804	MBF2020116.1	Cyanobacteria
phosphoketolase family protein [Pleurocapsa minor]	Pleurocapsa minor	1201	1201	0.98	0	70.72	804	WP_015145685.1	Cyanobacteria
phosphoketolase family protein [Calothrix sp. 336/3]	Calothrix sp. 336/3	1216	1216	0.99	0	70.71	808	WP_035151677.1	Cyanobacteria
phosphoketolase family protein [Hydrococcus rivularis]	Hydrococcus rivularis	1202	1202	0.98	0	70.6	804	WP_073599773.1	Cyanobacteria
phosphoketolase family protein [Pseudanabaena sp. UWO311]	Pseudanabaena sp. UWO311	1211	1211	0.98	0	70.5	815	WP_142654631.1	Cyanobacteria
phosphoketolase family protein [Pseudanabaena sp. BC1403]	Pseudanabaena sp. BC1403	1207	1207	0.98	0	70.5	815	WP_103670904.1	Cyanobacteria
MULTISPECIES: phosphoketolase family protein [Nostocaceae]	Nostocaceae	1214	1214	0.99	0	70.46	808	WP_010995653.1	Cyanobacteria
phosphoketolase family protein [Leptolyngbya sp. SIO4C1]	Leptolyngbya sp. SIO4C1	1186	1186	0.99	0	70.44	800	NEP16254.1	Cyanobacteria
phosphoketolase family protein [Roseofilum sp. SID3]	Roseofilum sp. SID3	1176	1176	0.98	0	70.43	802	MBP0012710.1	Cyanobacteria
TPA: phosphoketolase [Cyanobacteria bacterium UBA11371]	Cyanobacteria bacterium UBA11371	1211	1211	0.99	0	70.4	814	HAZ49090.1	Cyanobacteria
phosphoketolase [Pseudanabaena sp.]	Pseudanabaena sp.	1211	1211	0.98	0	70.37	815	PZU98469.1	Cyanobacteria
phosphoketolase [Oscillatoriales cyanobacterium CG2_30_44_21]	Oscillatoriales cyanobacterium CG2_30_44_21	1205	1205	0.98	0	70.37	815	OIP69107.1	Cyanobacteria
TPA: phosphoketolase [Cyanobacteria bacterium UBA11691]	Cyanobacteria bacterium UBA11691	1161	1161	0.97	0	70.35	779	HBR00950.1	Cyanobacteria
phosphoketolase family protein [Geminocystis herdmanii]	Geminocystis herdmanii	1188	1188	0.98	0	70.34	802	WP_017294014.1	Cyanobacteria
phosphoketolase family protein [Roseofilum sp. Guam]	Roseofilum sp. Guam	1179	1179	0.98	0	70.34	802	MBP0027997.1	Cyanobacteria
phosphoketolase [Roseofilum reptotaenium AO1-A]	Roseofilum reptotaenium AO1-A	1177	1177	0.98	0	70.34	802	OJJ26304.1	Cyanobacteria
phosphoketolase family protein [Nostoc sp. 'Peltigera membranacea cyanobiont' 232]	Nostoc sp. 'Peltigera membranacea cyanobiont' 232	1222	1222	0.99	0	70.34	808	WP_094346262.1	Cyanobacteria
phosphoketolase family protein [Spirulinaceae cyanobacterium SM2_1_0]	Spirulinaceae cyanobacterium SM2_1_0	1181	1181	0.98	0	70.3	799	NJK99069.1	Cyanobacteria
phosphoketolase family protein [Roseofilum sp. Belize BBD 4]	Roseofilum sp. Belize BBD 4	1173	1173	0.98	0	70.3	802	MBP0032245.1	Cyanobacteria
TPA: phosphoketolase [Cyanobacteria bacterium UBA11372]	Cyanobacteria bacterium UBA11372	1208	1208	0.99	0	70.28	814	HAX78403.1	Cyanobacteria
phosphoketolase [Pseudanabaena sp. lw0831]	Pseudanabaena sp. lw0831	1204	1204	0.98	0	70.24	817	WP_201322120.1	Cyanobacteria
xylulose-5-phosphate phosphoketolase [Pseudanabaena sp. lw0831]	Pseudanabaena sp. lw0831	1203	1203	0.98	0	70.24	810	GBO53625.1	Cyanobacteria
phosphoketolase [Pseudanabaena yagii]	Pseudanabaena yagii	1201	1201	0.98	0	70.24	819	WP_169363645.1	Cyanobacteria
phosphoketolase [Nostoc sp. C052]	Nostoc sp. C052	1221	1221	0.99	0	70.21	808	WP_179069703.1	Cyanobacteria
phosphoketolase family protein [Geitlerinema sp. PCC 7105]	Geitlerinema sp. PCC 7105	1199	1199	0.98	0	70.2	802	WP_017662317.1	Cyanobacteria
phosphoketolase family protein [Aphanothece sacrum]	Aphanothece sacrum	1190	1190	0.98	0	70.18	802	WP_124973357.1	Cyanobacteria
phosphoketolase family protein [Roseofilum sp. Belize Diploria]	Roseofilum sp. Belize Diploria	1170	1170	0.98	0	70.18	802	MBP0010049.1	Cyanobacteria
phosphoketolase [Cyanobacterium stanieri]	Cyanobacterium stanieri	1196	1196	0.99	0	70.16	804	WP_193801719.1	Cyanobacteria
phosphoketolase [Pseudanabaena biceps PCC 7429]	Pseudanabaena biceps PCC 7429	1209	1209	0.98	0	70.11	840	ELS31117.1	Cyanobacteria
phosphoketolase family protein [Pseudanabaena biceps]	Pseudanabaena biceps	1208	1208	0.98	0	70.11	818	WP_040689445.1	Cyanobacteria
phosphoketolase [Pseudanabaena sp.]	Pseudanabaena sp.	1201	1201	0.98	0	70.11	815	PZV19611.1	Cyanobacteria
phosphoketolase [Pseudanabaena sp. FACHB-1050]	Pseudanabaena sp. FACHB-1050	1201	1201	0.98	0	70.11	815	WP_190581664.1	Cyanobacteria
TPA: phosphoketolase [Pseudanabaena sp.]	Pseudanabaena sp.	1200	1200	0.98	0	70.11	819	HBC42996.1	Cyanobacteria
phosphoketolase [Pseudanabaena sp. FACHB-723]	Pseudanabaena sp. FACHB-723	1210	1210	0.99	0	70.11	815	WP_190404193.1	Cyanobacteria
phosphoketolase family protein [Cyanobacteria bacterium J149]	Cyanobacteria bacterium J149	1144	1144	0.94	0	70.11	756	RMD69551.1	Cyanobacteria
phosphoketolase family protein [Arthrospira sp. PLM2.Bin9]	Arthrospira sp. PLM2.Bin9	1192	1192	0.98	0	70.04	805	TVU52545.1	Cyanobacteria
phosphoketolase family protein [Cyanobacterium sp. IPPAS B-1200]	Cyanobacterium sp. IPPAS B-1200	1194	1194	0.99	0	70.04	804	WP_069791027.1	Cyanobacteria
phosphoketolase family protein [Cyanobacterium aponinum]	Cyanobacterium aponinum	1195	1195	0.98	0	69.99	801	WP_015218705.1	Cyanobacteria
phosphoketolase family protein [Hydrococcus sp. CRU_1_1]	Hydrococcus sp. CRU_1_1	1194	1194	0.98	0	69.99	805	NJP18161.1	Cyanobacteria
phosphoketolase [Pseudanabaena frigida]	Pseudanabaena frigida	1212	1212	0.98	0	69.99	815	PZO35335.1	Cyanobacteria
phosphoketolase family protein [Pseudanabaena sp. ABRG5-3]	Pseudanabaena sp. ABRG5-3	1201	1201	0.98	0	69.99	819	WP_126384659.1	Cyanobacteria
Xylulose-5-phosphate phosphoketolase [Geitlerinema sp. FC II]	Geitlerinema sp. FC II	1196	1196	0.98	0	69.95	802	PPT06643.1	Cyanobacteria
phosphoketolase family protein [Leptolyngbya valderiana]	Leptolyngbya valderiana	1194	1194	0.98	0	69.95	802	WP_063718942.1	Cyanobacteria
phosphoketolase family protein [Cyanobacteria bacterium J083]	Cyanobacteria bacterium J083	1204	1204	0.98	0	69.92	792	RMF23320.1	Cyanobacteria
phosphoketolase family protein [Gloeothece citriformis]	Gloeothece citriformis	1184	1184	0.98	0	69.92	802	WP_015955755.1	Cyanobacteria
phosphoketolase family protein [Cyanobacterium aponinum]	Cyanobacterium aponinum	1193	1193	0.98	0	69.86	801	WP_099436092.1	Cyanobacteria
phosphoketolase [Cyanobacterium aponinum]	Cyanobacterium aponinum	1193	1193	0.98	0	69.86	801	WP_190360619.1	Cyanobacteria
phosphoketolase family protein [Pseudanabaena sp. SR411]	Pseudanabaena sp. SR411	1202	1202	0.98	0	69.86	815	WP_094534046.1	Cyanobacteria
MULTISPECIES: phosphoketolase family protein [Leptolyngbya]	Leptolyngbya	1201	1201	0.99	0	69.82	808	WP_017288996.1	Cyanobacteria
phosphoketolase [filamentous cyanobacterium CCP2]	filamentous cyanobacterium CCP2	1193	1193	0.98	0	69.8	799	PSB14572.1	Cyanobacteria
phosphoketolase family protein [Gloeothece verrucosa]	Gloeothece verrucosa	1187	1187	0.98	0	69.8	802	WP_013324399.1	Cyanobacteria
phosphoketolase Xfp [Cyanobacterium sp. HL-69]	Cyanobacterium sp. HL-69	1191	1191	0.99	0	69.79	804	AUC60153.1	Cyanobacteria
phosphoketolase family protein [Rippkaea orientalis]	Rippkaea orientalis	1191	1191	0.98	0	69.76	802	WP_015783776.1	Cyanobacteria
phosphoketolase family protein [Cyanobacterium aponinum]	Cyanobacterium aponinum	1192	1192	0.98	0	69.74	801	WP_155082580.1	Cyanobacteria
phosphoketolase family protein [Pseudanabaena sp. UWO310]	Pseudanabaena sp. UWO310	1204	1204	0.98	0	69.73	818	WP_155082580.1	Cyanobacteria
phosphoketolase family protein [Pseudanabaena sp. 'Roaring Creek']	Pseudanabaena sp. 'Roaring Creek'	1200	1200	0.98	0	69.73	818	WP_055073876.1	Cyanobacteria
phosphoketolase [Pseudanabaena sp. FACHB-1998]	Pseudanabaena sp. FACHB-1998	1199	1199	0.98	0	69.73	815	WP_190398829.1	Cyanobacteria
phosphoketolase [Pseudanabaena sp. FACHB-1277]	Pseudanabaena sp. FACHB-1277	1194	1194	0.98	0	69.73	819	WP_190351298.1	Cyanobacteria
MULTISPECIES: phosphoketolase family protein [Arthrospira]	Arthrospira	1187	1187	0.98	0	69.66	805	WP_006618556.1	Cyanobacteria
phosphoketolase family protein [Rippkaea orientalis]	Rippkaea orientalis	1190	1190	0.98	0	69.63	802	WP_012595000.1	Cyanobacteria
phosphoketolase family protein [Geminocystis sp. NIES-3709]	Geminocystis sp. NIES-3709	1192	1192	0.99	0	69.62	802	WP_066118383.1	Cyanobacteria
phosphoketolase family protein [Moorea sp. SIO4A5]	Moorea sp. SIO4A5	1192	1192	0.99	0	69.56	809	NEO24901.1	Cyanobacteria
phosphoketolase family protein [Cyanothece sp. PCC 7425]	Cyanothece sp. PCC 7425	1182	1182	0.98	0	69.5	821	WP_012627458.1	Cyanobacteria
phosphoketolase [Aphanocapsa montana]	Aphanocapsa montana	1186	1186	0.99	0	69.46	803	WP_166277188.1	Cyanobacteria
phosphoketolase family protein [Gloeocapsa sp. PCC 73106]	Gloeocapsa sp. PCC 73106	1154	1154	0.98	0	69.44	804	WP_006528187.1	Cyanobacteria
phosphoketolase family protein [Cyanobacterium sp. T60_A2020_053]	Cyanobacterium sp. T60_A2020_053	1188	1188	0.99	0	69.41	804	MBF2057407.1	Cyanobacteria
phosphoketolase family protein [Cyanobacteria bacterium J003]	Cyanobacteria bacterium J003	1167	1167	0.98	0	69.39	798	RMH64080.1	Cyanobacteria
TPA: phosphoketolase family protein [Thermosynechococcus sp. M3746_W2019_013]	Thermosynechococcus sp. M3746_W2019_013	1167	1167	0.98	0	69.39	812	HIK23649.1	Cyanobacteria
phosphoketolase [Pseudanabaena biceps]	Pseudanabaena biceps	1188	1188	0.98	0	69.35	815	WP_175358301.1	Cyanobacteria
phosphoketolase [filamentous cyanobacterium CCP3]	filamentous cyanobacterium CCP3	1139	1139	0.98	0	69.33	799	PSR19824.1	Cyanobacteria
phosphoketolase family protein [Cyanobacteria bacterium FACHB-63]	Cyanobacteria bacterium FACHB-63	1183	1183	0.98	0	69.31	811	MBD1844830.1	Cyanobacteria
phosphoketolase family protein [Halomicronema hongdechloris]	Halomicronema hongdechloris	1171	1171	0.98	0	69.28	799	WP_088430576.1	Cyanobacteria
phosphoketolase family protein [Leptolyngbyaceae cyanobacterium CRU_2_3]	Leptolyngbyaceae cyanobacterium CRU_2_3	1072	1072	0.88	0	69.26	707	NJR66645.1	Cyanobacteria
phosphoketolase family protein [Thermosynechococcus sp. NK55a]	Thermosynechococcus sp. NK55a	1165	1165	0.98	0	69.26	812	WP_024124489.1	Cyanobacteria
phosphoketolase family protein [Hydrococcus sp. SU_1_0]	Hydrococcus sp. SU_1_0	1178	1178	0.99	0	69.24	806	NJL51641.1	Cyanobacteria
phosphoketolase family protein [Gloeocapsa sp. DLM2.Bin57]	Gloeocapsa sp. DLM2.Bin57	1154	1154	0.99	0	69.18	804	TVQ43514.1	Cyanobacteria
phosphoketolase family protein [Pleurocapsa sp. PCC 7319]	Pleurocapsa sp. PCC 7319	1170	1170	0.98	0	69.16	803	WP_019506869.1	Cyanobacteria
TPA: phosphoketolase family protein [Leptolyngbyaceae cyanobacterium M65_K2018_010]	Leptolyngbyaceae cyanobacterium M65_K2018_010	1148	1148	0.98	0	69.16	799	HIK44376.1	Cyanobacteria
phosphoketolase [Nodosilinea sp. FACHB-13]	Nodosilinea sp. FACHB-13	1145	1145	0.98	0	69.16	799	WP_190523223.1	Cyanobacteria
phosphoketolase family protein [Leptolyngbya sp. SIO1E4]	Leptolyngbya sp. SIO1E4	1158	1158	0.98	0	69.15	804	MBE7385986.1	Cyanobacteria
phosphoketolase family protein [Leptolyngbya sp. BC1307]	Leptolyngbya sp. BC1307	1173	1173	1	0	69.12	802	WP_121968450.1	Cyanobacteria
phosphoketolase [Oscillatoria sp. FACHB-1406]	Oscillatoria sp. FACHB-1406	1176	1176	0.98	0	69.11	804	WP_190717288.1	Cyanobacteria
phosphoketolase [Nostoc sp. FACHB-280]	Nostoc sp. FACHB-280	1196	1196	0.99	0	69.09	808	WP_190981741.1	Cyanobacteria
phosphoketolase [Leptolyngbya sp.]	Leptolyngbya sp.	1138	1138	0.98	0	69.04	799	PZV19824.1	Cyanobacteria
phosphoketolase [Shackletoniella antarctica]	Shackletoniella antarctica	1136	1136	0.98	0	69.04	799	PZO45636.1	Cyanobacteria
phosphoketolase [Microcoleus sp. FACHB-1515]	Microcoleus sp. FACHB-1515	1186	1186	0.98	0	69.01	862	WP_190766997.1	Cyanobacteria
phosphoketolase family protein [Limnospira indica]	Limnospira indica	1181	1181	0.99	0	69	805	WP_008053299.1	Cyanobacteria
phosphoketolase family protein [Pleurocapsales cyanobacterium LEGE 10410]	Pleurocapsales cyanobacterium LEGE 10410	1177	1177	0.99	0	68.97	800	MBE9045489.1	Cyanobacteria
phosphoketolase family protein [Phormidium ambiguum]	Phormidium ambiguum	1179	1179	0.98	0	68.96	812	WP_073593575.1	Cyanobacteria
phosphoketolase family protein [Leptolyngbya sp. KIOST-1]	Leptolyngbya sp. KIOST-1	1133	1133	0.98	0	68.95	799	WP_035985112.1	Cyanobacteria
phosphoketolase family protein [Crocosphaera subtropica]	Crocosphaera subtropica	1187	1187	0.98	0	68.91	802	WP_009547557.1	Cyanobacteria
MULTISPECIES: phosphoketolase [Cyanobacteria]	Cyanobacteria	1144	1144	0.98	0	68.91	799	WP_190630211.1	Cyanobacteria
phosphoketolase family protein [Chondrocystis sp. NIES-4102]	Chondrocystis sp. NIES-4102	1184	1184	0.99	0	68.88	803	WP_096721118.1	Cyanobacteria
phosphoketolase family protein [Pantanalinema sp. GBBB05]	Pantanalinema sp. GBBB05	1187	1187	0.98	0	68.88	812	MBL1174728.1	Cyanobacteria
phosphoketolase family protein [Desertifilum sp. SIO1I2]	Desertifilum sp. SIO1I2	1184	1184	0.98	0	68.88	811	NES97384.1	Cyanobacteria
MULTISPECIES: phosphoketolase family protein [Fischerella]	Fischerella	1181	1181	0.98	0	68.88	813	WP_016868244.1	Cyanobacteria
phosphoketolase [Phormidium sp. LEGE 05292]	Phormidium sp. LEGE 05292	1174	1174	0.98	0	68.88	812	WP_193985738.1	Cyanobacteria
phosphoketolase family protein [Fischerella thermalis]	Fischerella thermalis	1186	1186	0.98	0	68.83	813	WP_102148379.1	Cyanobacteria
phosphoketolase [filamentous cyanobacterium CCT1]	filamentous cyanobacterium CCT1	1135	1135	0.98	0	68.82	799	PSN13434.1	Cyanobacteria
phosphoketolase [Nodosilinea sp. LEGE 07298]	Nodosilinea sp. LEGE 07298	1133	1133	0.98	0	68.82	799	WP_194024042.1	Cyanobacteria
phosphoketolase [Nodosilinea sp. FACHB-131]	Nodosilinea sp. FACHB-131	1146	1146	0.98	0	68.78	799	WP_190755123.1	Cyanobacteria
phosphoketolase family protein [Phormidium tenue]	Phormidium tenue	1135	1135	0.98	0	68.78	799	WP_073608487.1	Cyanobacteria
phosphoketolase family protein [Lyngbya aestuarii]	Lyngbya aestuarii	1159	1159	0.98	0	68.77	804	WP_023068117.1	Cyanobacteria
phosphoketolase family protein [Fischerella major]	Fischerella major	1183	1183	0.98	0	68.75	813	WP_073556107.1	Cyanobacteria
phosphoketolase family protein [Fischerella thermalis]	Fischerella thermalis	1182	1182	0.98	0	68.75	813	WP_102207081.1	Cyanobacteria
phosphoketolase family protein [Pseudanabaena sp. PCC 7367]	Pseudanabaena sp. PCC 7367	1180	1180	0.98	0	68.75	811	WP_015165416.1	Cyanobacteria
phosphoketolase family protein [Arthrospira sp. O9.13F]	Arthrospira sp. O9.13F	1175	1175	0.99	0	68.75	805	WP_111891489.1	Cyanobacteria
MULTISPECIES: phosphoketolase family protein [Thermosynechococcus]	Thermosynechococcus	1158	1158	0.98	0	68.75	812	WP_011057028.1	Cyanobacteria
phosphoketolase family protein [Alkalinema sp. FL-bin-369]	Alkalinema sp. FL-bin-369	1167	1167	0.99	0	68.71	808	MBC7516736.1	Cyanobacteria
phosphoketolase [Limnospira fusiformis]	Limnospira fusiformis	1179	1179	0.99	0	68.7	805	WP_187758340.1	Cyanobacteria
MULTISPECIES: phosphoketolase family protein [Microcoleaceae]	Microcoleaceae	1179	1179	0.99	0	68.7	805	WP_006623996.1	Cyanobacteria
phosphoketolase family protein [Fischerella thermalis]	Fischerella thermalis	1184	1184	0.98	0	68.7	813	WP_009457136.1	Cyanobacteria
phosphoketolase family protein [cyanobacterium endosymbiont of Epithemia turgida]	cyanobacterium endosymbiont of Epithemia turgida	1181	1181	0.98	0	68.65	802	WP_044105528.1	Cyanobacteria
phosphoketolase family protein [Xenococcus sp. PCC 7305]	Xenococcus sp. PCC 7305	1154	1154	0.98	0	68.65	803	WP_006508968.1	Cyanobacteria
MULTISPECIES: phosphoketolase family protein [unclassified Desertifilum]	unclassified Desertifilum	1183	1183	0.98	0	68.62	811	WP_069967594.1	Cyanobacteria
phosphoketolase family protein [Calothrix sp. NIES-3974]	Calothrix sp. NIES-3974	1162	1162	0.98	0	68.62	815	WP_096620521.1	Cyanobacteria
phosphoketolase family protein [Rubidibacter lacunae]	Rubidibacter lacunae	1159	1159	0.98	0	68.62	811	WP_022604557.1	Cyanobacteria
phosphoketolase [Leptolyngbya foveolarum]	Leptolyngbya foveolarum	1173	1173	0.99	0	68.62	809	PZO15736.1	Cyanobacteria
phosphoketolase [filamentous cyanobacterium CCP5]	filamentous cyanobacterium CCP5	1158	1158	0.98	0	68.61	804	PSN19061.1	Cyanobacteria
Xylulose-5-phosphate phosphoketolase; Fructose-6-phosphate phosphoketolase [Crocosphaera watsonii WH 0005]	Crocosphaera watsonii WH 0005	1068	1068	0.89	0	68.58	713	CCQ56501.1	Cyanobacteria
phosphoketolase family protein [Fischerella thermalis]	Fischerella thermalis	1181	1181	0.98	0	68.58	813	WP_102222334.1	Cyanobacteria
phosphoketolase family protein [Fischerella thermalis]	Fischerella thermalis	1181	1181	0.98	0	68.58	813	WP_102166180.1	Cyanobacteria
phosphoketolase family protein [Fischerella thermalis M48_A2018_028]	Fischerella thermalis M48_A2018_028	1181	1181	0.98	0	68.58	813	MBF2069463.1	Cyanobacteria
phosphoketolase family protein [Fischerella thermalis M58_A2018_009]	Fischerella thermalis M58_A2018_009	1181	1181	0.98	0	68.58	813	MBF1990508.1	Cyanobacteria
phosphoketolase family protein [Fischerella thermalis M66_A2018_004]	Fischerella thermalis M66_A2018_004	1181	1181	0.98	0	68.58	813	MBF2062705.1	Cyanobacteria
phosphoketolase [Leptolyngbya sp. FACHB-1624]	Leptolyngbya sp. FACHB-1624	1178	1178	0.98	0	68.54	812	WP_190650777.1	Cyanobacteria
phosphoketolase family protein [cyanobacterium endosymbiont of Rhopalodia gibberula]	cyanobacterium endosymbiont of Rhopalodia gibberula	1176	1176	0.98	0	68.53	802	WP_119260129.1	Cyanobacteria
phosphoketolase [Nodosilinea sp. LEGE 07088]	Nodosilinea sp. LEGE 07088	1134	1134	0.98	0	68.53	799	WP_193965503.1	Cyanobacteria
phosphoketolase [Phormidesmis priestleyi]	Phormidesmis priestleyi	1154	1154	0.98	0	68.51	798	PZO54763.1	Cyanobacteria
phosphoketolase family protein [Fischerella thermalis]	Fischerella thermalis	1186	1186	0.99	0	68.48	813	WP_102175829.1	Cyanobacteria
phosphoketolase [Fischerella thermalis CCMEE 5319]	Fischerella thermalis CCMEE 5319	1184	1184	0.99	0	68.48	813	PMB18695.1	Cyanobacteria
phosphoketolase family protein [Fischerella thermalis]	Fischerella thermalis	1178	1178	0.98	0	68.45	813	WP_102176741.1	Cyanobacteria
phosphoketolase family protein [Stanieria sp. NIES-3757]	Stanieria sp. NIES-3757	1169	1169	0.98	0	68.44	802	WP_096382072.1	Cyanobacteria
phosphoketolase family protein [Symploca sp. SIO1C2]	Symploca sp. SIO1C2	1160	1160	0.98	0	68.44	802	NER20478.1	Cyanobacteria
phosphoketolase family protein [Calothrix sp. 336/3]	Calothrix sp. 336/3	1160	1160	0.98	0	68.41	811	WP_035157267.1	Cyanobacteria
phosphoketolase [Nodosilinea sp. FACHB-141]	Nodosilinea sp. FACHB-141	1142	1142	0.98	0	68.4	799	WP_190698668.1	Cyanobacteria
phosphoketolase family protein [Fischerella thermalis]	Fischerella thermalis	1186	1186	0.99	0	68.39	813	WP_102177672.1	Cyanobacteria
phosphoketolase [Thermosynechococcus sp. TA-1]	Thermosynechococcus sp. TA-1	1154	1154	0.98	0	68.37	812	WP_206201095.1	Cyanobacteria
phosphoketolase family protein [Fischerella thermalis]	Fischerella thermalis	1182	1182	0.99	0	68.35	813	WP_102187469.1	Cyanobacteria
phosphoketolase [filamentous cyanobacterium CCT1]	filamentous cyanobacterium CCT1	1137	1137	0.98	0	68.35	802	PSN09172.1	Cyanobacteria
phosphoketolase [Nodosilinea sp. LEGE 07088]	Nodosilinea sp. LEGE 07088	1128	1128	0.98	0	68.35	802	WP_193967821.1	Cyanobacteria
phosphoketolase family protein [Pleurocapsales cyanobacterium LEGE 10410]	Pleurocapsales cyanobacterium LEGE 10410	1165	1165	0.99	0	68.34	802	MBE9044086.1	Cyanobacteria
TPA: phosphoketolase family protein [Oscillatoriales cyanobacterium SpSt-418]	Oscillatoriales cyanobacterium SpSt-418	1179	1179	0.98	0	68.32	811	HFM99960.1	Cyanobacteria
phosphoketolase family protein [Crocosphaera subtropica]	Crocosphaera subtropica	1177	1177	0.98	0	68.27	802	WP_009545231.1	Cyanobacteria
phosphoketolase family protein [Cyanothece sp. BG0011]	Cyanothece sp. BG0011	1175	1175	0.98	0	68.27	802	WP_107668111.1	Cyanobacteria
phosphoketolase [Chroococcus sp. FPU101]	Chroococcus sp. FPU101	1152	1152	0.98	0	68.27	805	WP_206816367.1	Cyanobacteria
phosphoketolase family protein [Lyngbya sp. PCC 8106]	Lyngbya sp. PCC 8106	1151	1151	0.98	0	68.27	804	WP_009785202.1	Cyanobacteria
phosphoketolase family protein [Oscillatoriales cyanobacterium SM2_3_0]	Oscillatoriales cyanobacterium SM2_3_0	1147	1147	0.98	0	68.27	805	NJK37109.1	Cyanobacteria
phosphoketolase family protein [Fischerella sp. NIES-3754]	Fischerella sp. NIES-3754	1184	1184	0.99	0	68.26	813	WP_062247543.1	Cyanobacteria
phosphoketolase family protein [Fischerella thermalis]	Fischerella thermalis	1184	1184	0.99	0	68.26	813	WP_102152071.1	Cyanobacteria
phosphoketolase family protein [Fischerella thermalis]	Fischerella thermalis	1182	1182	0.99	0	68.26	813	WP_102174515.1	Cyanobacteria
phosphoketolase family protein [Fischerella thermalis]	Fischerella thermalis	1182	1182	0.99	0	68.26	813	WP_102183388.1	Cyanobacteria
phosphoketolase family protein [Thermosynechococcus sp. CL-1]	Thermosynechococcus sp. CL-1	1153	1153	0.98	0	68.24	812	WP_149820831.1	Cyanobacteria
TPA: phosphoketolase family protein [Thermosynechococcus sp. M46_R2017_013]	Thermosynechococcus sp. M46_R2017_013	1152	1152	0.98	0	68.24	812	HIK25493.1	Cyanobacteria
phosphoketolase family protein [Synechococcus sp. PCC 7336]	Synechococcus sp. PCC 7336	1182	1182	0.98	0	68.23	804	WP_026100870.1	Cyanobacteria
phosphoketolase family protein [filamentous cyanobacterium LEGE 07170]	filamentous cyanobacterium LEGE 07170	1160	1160	0.98	0	68.23	804	MBE9101751.1	Cyanobacteria
phosphoketolase family protein [Hyella patelloides]	Hyella patelloides	1183	1183	0.99	0	68.21	802	WP_144867395.1	Cyanobacteria
phosphoketolase family protein [Fischerella sp. PCC 9605]	Fischerella sp. PCC 9605	1169	1169	0.98	0	68.19	813	WP_026733347.1	Cyanobacteria
phosphoketolase family protein [Nodosilinea nodulosa]	Nodosilinea nodulosa	1128	1128	0.98	0	68.19	799	WP_017297268.1	Cyanobacteria
phosphoketolase family protein [Symploca sp. SIO1A3]	Symploca sp. SIO1A3	1159	1159	0.98	0	68.19	802	NER47098.1	Cyanobacteria
phosphoketolase [Phormidium sp. FACHB-1136]	Phormidium sp. FACHB-1136	1144	1144	0.98	0	68.17	799	WP_190499935.1	Cyanobacteria
phosphoketolase family protein [Crocosphaera watsonii]	Crocosphaera watsonii	1177	1177	0.98	0	68.15	802	WP_048323214.1	Cyanobacteria
phosphoketolase family protein [Leptolyngbya sp. LCM1.Bin17]	Leptolyngbya sp. LCM1.Bin17	1125	1125	0.98	0	68.15	799	TVP68711.1	Cyanobacteria
phosphoketolase family protein [Leptolyngbya sp. PCC 7375]	Leptolyngbya sp. PCC 7375	1125	1125	0.98	0	68.14	805	WP_006513631.1	Cyanobacteria
phosphoketolase [Oculatella sp. LEGE 06141]	Oculatella sp. LEGE 06141	1193	1193	0.99	0	68.14	811	WP_193881192.1	Cyanobacteria
phosphoketolase family protein [Oscillatoriophycideae cyanobacterium NC_groundwater_1537_Pr4_S-0.65um_50_18]	Oscillatoriophycideae cyanobacterium NC_groundwater_1537_Pr4_S-0.65um_50_18	1169	1169	0.98	0	68.11	811	MBI4781573.1	Cyanobacteria
phosphoketolase [Synechocystis salina]	Synechocystis salina	1153	1153	0.98	0	68.11	805	WP_194019682.1	Cyanobacteria
phosphoketolase family protein [Synechocystis sp. PCC 6714]	Synechocystis sp. PCC 6714	1149	1149	0.98	0	68.11	805	WP_028947210.1	Cyanobacteria
phosphoketolase family protein [Symploca sp. SIO1B1]	Symploca sp. SIO1B1	1152	1152	0.98	0	68.06	802	NER98342.1	Cyanobacteria
phosphoketolase family protein [Synechococcus sp. PCC 7502]	Synechococcus sp. PCC 7502	1159	1159	0.98	0	68.03	807	WP_015168812.1	Cyanobacteria
phosphoketolase [Phormidium sp. FACHB-592]	Phormidium sp. FACHB-592	1166	1166	0.98	0	68.03	825	WP_190453336.1	Cyanobacteria
phosphoketolase [Leptolyngbya sp. FACHB-321]	Leptolyngbya sp. FACHB-321	1165	1165	0.98	0	68.03	825	WP_190512573.1	Cyanobacteria
xylulose-5-phosphate/fructose-6-phosphate phosphoketolase [Chroococcidiopsis sp. PCC 6712]	Chroococcidiopsis sp. PCC 6712	1157	1157	0.98	0	68.02	802	NMN44410.1	Cyanobacteria
phosphoketolase family protein [Thermosynechococcus elongatus]	Thermosynechococcus elongatus	1153	1153	0.98	0	67.98	812	WP_181495637.1	Cyanobacteria
phosphoketolase family protein [Synechococcus sp. PCC 6312]	Synechococcus sp. PCC 6312	1150	1150	0.98	0	67.98	813	WP_015124360.1	Cyanobacteria
MULTISPECIES: phosphoketolase [unclassified Leptolyngbya]	unclassified Leptolyngbya	1160	1160	0.98	0	67.98	808	WP_190773209.1	Cyanobacteria
phosphoketolase family protein [Symploca sp. SIO2G7]	Symploca sp. SIO2G7	1126	1126	0.98	0	67.97	807	NEP59871.1	Cyanobacteria
phosphoketolase family protein [Hapalosiphon sp. MRB220]	Hapalosiphon sp. MRB220	1169	1169	0.98	0	67.94	813	WP_053458641.1	Cyanobacteria
phosphoketolase family protein [Fischerella sp.]	Fischerella sp.	1165	1165	0.98	0	67.94	813	NWF59600.1	Cyanobacteria
phosphoketolase family protein [Cylindrospermopsis raciborskii KL1]	Cylindrospermopsis raciborskii KL1	1137	1137	0.98	0	67.89	802	MBG0744352.1	Cyanobacteria
phosphoketolase [filamentous cyanobacterium CCP5]	filamentous cyanobacterium CCP5	1132	1132	0.98	0	67.89	794	PSN19905.1	Cyanobacteria
phosphoketolase family protein [Microcystis aeruginosa Ma_AC_P_19900807_S299]	Microcystis aeruginosa Ma_AC_P_19900807_S299	1132	1132	0.97	0	67.89	790	TRT77061.1	Cyanobacteria
phosphoketolase family protein [Leptolyngbyaceae cyanobacterium CCMR0082]	Leptolyngbyaceae cyanobacterium CCMR0082	1125	1125	0.98	0	67.89	805	NEZ67847.1	Cyanobacteria
phosphoketolase [Phormidium sp. CLA17]	Phormidium sp. CLA17	1154	1154	0.98	0	67.86	811	WP_171572853.1	Cyanobacteria
phosphoketolase [Synechocystis sp. CACIAM 05]	Synechocystis sp. CACIAM 05	1152	1152	0.98	0	67.86	805	WP_162329432.1	Cyanobacteria
TPA: phosphoketolase family protein [Thermosynechococcus sp. M98_K2018_005]	Thermosynechococcus sp. M98_K2018_005	1149	1149	0.98	0	67.86	812	HIK35727.1	Cyanobacteria
phosphoketolase [Synechocystis sp. FACHB-383]	Synechocystis sp. FACHB-383	1149	1149	0.98	0	67.86	805	WP_190599530.1	Cyanobacteria
phosphoketolase family protein [Synechococcus lividus]	Synechococcus lividus	1147	1147	0.98	0	67.86	809	WP_099799353.1	Cyanobacteria
phosphoketolase [Leptolyngbyaceae cyanobacterium JSC-12]	Leptolyngbyaceae cyanobacterium JSC-12	1164	1164	0.98	0	67.81	811	EKQ70119.1	Cyanobacteria
phosphoketolase family protein [Caldora sp. SIO3E6]	Caldora sp. SIO3E6	1156	1156	0.98	0	67.81	802	NES19898.1	Cyanobacteria
phosphoketolase family protein [Halothece sp. PCC 7418]	Halothece sp. PCC 7418	1174	1174	0.99	0	67.79	807	WP_015226873.1	Cyanobacteria
phosphoketolase [Spirulina major]	Spirulina major	1165	1165	0.98	0	67.77	802	WP_204102676.1	Cyanobacteria
phosphoketolase family protein [Crocosphaera chwakensis]	Crocosphaera chwakensis	1165	1165	0.98	0	67.77	802	WP_008276971.1	Cyanobacteria
phosphoketolase family protein [Aphanothece hegewaldii]	Aphanothece hegewaldii	1148	1148	0.98	0	67.76	805	WP_106457437.1	Cyanobacteria
phosphoketolase family protein [Leptolyngbyaceae cyanobacterium JSC-12]	Leptolyngbyaceae cyanobacterium JSC-12	1153	1153	0.98	0	67.73	812	MBF2028261.1	Cyanobacteria
MULTISPECIES: phosphoketolase family protein [Hapalosiphonaceae]	Hapalosiphonaceae	1150	1150	0.98	0	67.68	813	WP_131118453.1	Cyanobacteria
phosphoketolase family protein [Leptolyngbya sp. SIO3F4]	Leptolyngbya sp. SIO3F4	1038	1038	0.91	0	67.67	735	NEQ54090.1	Cyanobacteria
phosphoketolase [Leptolyngbya sp. BL0902]	Leptolyngbya sp. BL0902	1132	1132	0.98	0	67.67	799	WP_198807747.1	Cyanobacteria
phosphoketolase [Nodosilinea sp. P-1105]	Nodosilinea sp. P-1105	1123	1123	0.98	0	67.64	799	WP_169614821.1	Cyanobacteria
phosphoketolase [Leptolyngbyaceae cyanobacterium JSC-12]	Leptolyngbyaceae cyanobacterium JSC-12	1167	1167	0.99	0	67.63	812	EKQ69764.1	Cyanobacteria
phosphoketolase family protein [Microcystis aeruginosa Ma_QC_Ch_20071001_S25D]	Microcystis aeruginosa Ma_QC_Ch_20071001_S25D	1137	1137	0.99	0	67.63	806	TRU45167.1	Cyanobacteria
phosphoketolase family protein [Microcystis aeruginosa LL13-06]	Microcystis aeruginosa LL13-06	1137	1137	0.99	0	67.63	806	NCR56298.1	Cyanobacteria
phosphoketolase family protein [Fischerella sp. PCC 9339]	Fischerella sp. PCC 9339	1164	1164	0.98	0	67.56	813	WP_017312814.1	Cyanobacteria
phosphoketolase family protein [Synechococcales cyanobacterium T60_A2020_003]	Synechococcales cyanobacterium T60_A2020_003	1154	1154	0.98	0	67.56	811	MBF2079524.1	Cyanobacteria
phosphoketolase [Hapalosiphonaceae cyanobacterium JJU2]	Hapalosiphonaceae cyanobacterium JJU2	1146	1146	0.98	0	67.56	813	RAM53237.1	Cyanobacteria
phosphoketolase family protein [Leptolyngbya sp. SIOISBB]	Leptolyngbya sp. SIOISBB	1127	1127	0.98	0	67.51	805	NEQ44909.1	Cyanobacteria
phosphoketolase family protein [Cyanobacteria bacterium RU_5_0]	Cyanobacteria bacterium RU_5_0	1173	1173	0.99	0	67.51	811	NJO40891.1	Cyanobacteria
phosphoketolase family protein [Microcystis viridis]	Microcystis viridis	1135	1135	0.99	0	67.5	806	WP_125730465.1	Cyanobacteria
phosphoketolase family protein [Microcystis aeruginosa]	Microcystis aeruginosa	1134	1134	0.99	0	67.5	806	WP_002750156.1	Cyanobacteria
phosphoketolase family protein [Microcystis aeruginosa]	Microcystis aeruginosa	1134	1134	0.99	0	67.5	806	WP_123231024.1	Cyanobacteria
phosphoketolase family protein [Microcystis novacekii Mn_MB_F_20050700_S1D]	Microcystis novacekii Mn_MB_F_20050700_S1D	1134	1134	0.99	0	67.5	806	TRU81301.1	Cyanobacteria
phosphoketolase family protein [Microcystis aeruginosa F13-15]	Microcystis aeruginosa F13-15	1133	1133	0.99	0	67.5	806	NCS29136.1	Cyanobacteria
phosphoketolase family protein [Microcystis aeruginosa]	Microcystis aeruginosa	1133	1133	0.99	0	67.5	806	WP_149987886.1	Cyanobacteria
phosphoketolase family protein [Microcystis aeruginosa]	Microcystis aeruginosa	1132	1132	0.99	0	67.5	806	WP_147072168.1	Cyanobacteria
phosphoketolase family protein [Microcystis aeruginosa]	Microcystis aeruginosa	1130	1130	0.99	0	67.5	806	WP_151696631.1	Cyanobacteria
hypothetical protein MYO_131380 [Synechocystis sp. PCC 6803]	Synechocystis sp. PCC 6803	1146	1146	0.98	0	67.47	821	AGF53357.1	Cyanobacteria
MULTISPECIES: phosphoketolase family protein [unclassified Synechocystis]	unclassified Synechocystis	1145	1145	0.98	0	67.47	805	WP_020861888.1	Cyanobacteria
phosphoketolase family protein [Fischerella muscicola]	Fischerella muscicola	1164	1164	0.98	0	67.43	813	WP_016859248.1	Cyanobacteria
phosphoketolase family protein [Fischerella sp. PCC 9431]	Fischerella sp. PCC 9431	1162	1162	0.98	0	67.43	813	WP_026723163.1	Cyanobacteria
phosphoketolase family protein [Acaryochloris sp. CCMEE 5410]	Acaryochloris sp. CCMEE 5410	1118	1118	1	0	67.42	806	WP_029315343.1	Cyanobacteria
phosphoketolase family protein [Okeania sp. SIO2G5]	Okeania sp. SIO2G5	1165	1165	0.99	0	67.38	808	NEP70571.1	Cyanobacteria
phosphoketolase family protein [Microcystis aeruginosa G13-11]	Microcystis aeruginosa G13-11	1136	1136	0.99	0	67.38	806	NCS04039.1	Cyanobacteria
phosphoketolase family protein [Microcystis aeruginosa Ma_QC_Ca_00000000_S207]	Microcystis aeruginosa Ma_QC_Ca_00000000_S207	1135	1135	0.99	0	67.38	806	TRU46990.1	Cyanobacteria
phosphoketolase family protein [Microcystis aeruginosa W13-16]	Microcystis aeruginosa W13-16	1135	1135	0.99	0	67.38	806	NCQ69576.1	Cyanobacteria
phosphoketolase family protein [Microcystis aeruginosa G13-03]	Microcystis aeruginosa G13-03	1135	1135	0.99	0	67.38	803	NCT52550.1	Cyanobacteria
phosphoketolase family protein [Microcystis aeruginosa L211-11]	Microcystis aeruginosa L211-11	1134	1134	0.99	0	67.38	806	NCR01315.1	Cyanobacteria
phosphoketolase family protein [Microcystis aeruginosa]	Microcystis aeruginosa	1134	1134	0.99	0	67.38	806	WP_158200192.1	Cyanobacteria
phosphoketolase family protein [Microcystis panniformis Mp_MB_F_20080800_S26D]	Microcystis panniformis Mp_MB_F_20080800_S26D	1134	1134	0.99	0	67.38	806	TRV46097.1	Cyanobacteria
phosphoketolase family protein [Microcystis aeruginosa]	Microcystis aeruginosa	1133	1133	0.99	0	67.38	806	WP_012266358.1	Cyanobacteria
phosphoketolase family protein [Microcystis aeruginosa]	Microcystis aeruginosa	1133	1133	0.99	0	67.38	806	WP_002793127.1	Cyanobacteria
phosphoketolase family protein [Microcystis aeruginosa PMC 728.11]	Microcystis aeruginosa PMC 728.11	1133	1133	0.99	0	67.38	806	MBE5230086.1	Cyanobacteria
phosphoketolase family protein [Microcystis aeruginosa]	Microcystis aeruginosa	1133	1133	0.99	0	67.38	806	WP_024968908.1	Cyanobacteria
MULTISPECIES: phosphoketolase family protein [Microcystis]	Microcystis	1133	1133	0.99	0	67.38	806	WP_002739607.1	Cyanobacteria
phosphoketolase family protein [Microcystis sp. M_QC_C_20170808_M3Col]	Microcystis sp. M_QC_C_20170808_M3Col	1133	1133	0.99	0	67.38	806	TRT65676.1	Cyanobacteria
phosphoketolase family protein [Microcystis aeruginosa L211-07]	Microcystis aeruginosa L211-07	1132	1132	0.99	0	67.38	806	NCR53971.1	Cyanobacteria
phosphoketolase family protein [Microcystis aeruginosa Ma_QC_B_20070730_S2]	Microcystis aeruginosa Ma_QC_B_20070730_S2	1132	1132	0.99	0	67.38	806	TRU20886.1	Cyanobacteria
phosphoketolase family protein [Microcystis aeruginosa LG13-12]	Microcystis aeruginosa LG13-12	1132	1132	0.99	0	67.38	806	NCR73306.1	Cyanobacteria
phosphoketolase family protein [Microcystis aeruginosa]	Microcystis aeruginosa	1132	1132	0.99	0	67.38	806	WP_002798207.1	Cyanobacteria
phosphoketolase [Microcystis aeruginosa]	Microcystis aeruginosa	1132	1132	0.99	0	67.38	806	WP_194014387.1	Cyanobacteria
phosphoketolase family protein [Microcystis aeruginosa]	Microcystis aeruginosa	1131	1131	0.99	0	67.38	806	WP_130756715.1	Cyanobacteria
phosphoketolase family protein [Microcystis aeruginosa]	Microcystis aeruginosa	1131	1131	0.99	0	67.38	806	WP_103111501.1	Cyanobacteria
phosphoketolase [Microcystis aeruginosa]	Microcystis aeruginosa	1131	1131	0.99	0	67.38	806	WP_185238135.1	Cyanobacteria
phosphoketolase family protein [Microcystis aeruginosa]	Microcystis aeruginosa	1131	1131	0.99	0	67.38	806	WP_150975710.1	Cyanobacteria
phosphoketolase family protein [Microcystis aeruginosa]	Microcystis aeruginosa	1131	1131	0.99	0	67.38	806	WP_002743684.1	Cyanobacteria
phosphoketolase [Microcystis flos-aquae]	Microcystis flos-aquae	1131	1131	0.99	0	67.38	806	WP_190723144.1	Cyanobacteria
phosphoketolase family protein [Microcystis aeruginosa]	Microcystis aeruginosa	1131	1131	0.99	0	67.38	806	WP_002783018.1	Cyanobacteria
phosphoketolase [Microcystis aeruginosa]	Microcystis aeruginosa	1131	1131	0.99	0	67.38	806	WP_159294133.1	Cyanobacteria
phosphoketolase [Microcystis sp. LEGE 08355]	Microcystis sp. LEGE 08355	1131	1131	0.99	0	67.38	806	WP_193959945.1	Cyanobacteria
phosphoketolase family protein [Microcystis wesenbergii Mw_QC_B_20070930_S4D]	Microcystis wesenbergii Mw_QC_B_20070930_S4D	1131	1131	0.99	0	67.38	806	TRV04891.1	Cyanobacteria
phosphoketolase family protein [Microcystis flos-aquae DF17]	Microcystis flos-aquae DF17	1131	1131	0.99	0	67.38	806	REJ45620.1	Cyanobacteria
phosphoketolase family protein [Microcystis wesenbergii Mw_QC_S_20081001_S30D]	Microcystis wesenbergii Mw_QC_S_20081001_S30D	1130	1130	0.99	0	67.38	806	TRU92100.1	Cyanobacteria
phosphoketolase family protein [Microcystis aeruginosa K13-10]	Microcystis aeruginosa K13-10	1130	1130	0.99	0	67.38	806	NCR78610.1	Cyanobacteria
phosphoketolase family protein [Leptolyngbya sp. Heron Island J]	Leptolyngbya sp. Heron Island J	1124	1124	0.99	0	67.34	808	WP_023072651.1	Cyanobacteria
phosphoketolase family protein [Synechococcales cyanobacterium RM1_1_8]	Synechococcales cyanobacterium RM1_1_8	1135	1135	0.99	0	67.33	819	NJN32047.1	Cyanobacteria
phosphoketolase [Phormidesmis priestleyi Ana]	Phormidesmis priestleyi Ana	1117	1117	1	0	67.29	802	KPQ33474.1	Cyanobacteria
phosphoketolase family protein [Okeania hirsuta]	Okeania hirsuta	1164	1164	0.99	0	67.25	808	WP_124144857.1	Cyanobacteria
phosphoketolase family protein [Microcystis aeruginosa W13-18]	Microcystis aeruginosa W13-18	1133	1133	0.99	0	67.25	806	NCQ84377.1	Cyanobacteria
phosphoketolase family protein [Microcystis aeruginosa G11-04]	Microcystis aeruginosa G11-04	1133	1133	0.99	0	67.25	806	NCS55599.1	Cyanobacteria
phosphoketolase family protein [Microcystis aeruginosa]	Microcystis aeruginosa	1132	1132	0.99	0	67.25	806	WP_149107087.1	Cyanobacteria
phosphoketolase family protein [Microcystis aeruginosa]	Microcystis aeruginosa	1132	1132	0.99	0	67.25	806	WP_002776550.1	Cyanobacteria
phosphoketolase family protein [Microcystis aeruginosa Ma_SC_T_19800800_S464]	Microcystis aeruginosa Ma_SC_T_19800800_S464	1132	1132	0.99	0	67.25	806	TRU21350.1	Cyanobacteria
phosphoketolase family protein [Microcystis aeruginosa]	Microcystis aeruginosa	1132	1132	0.99	0	67.25	806	WP_002757306.1	Cyanobacteria
phosphoketolase family protein [Microcystis aeruginosa]	Microcystis aeruginosa	1131	1131	0.99	0	67.25	806	WP_079210186.1	Cyanobacteria
MULTISPECIES: phosphoketolase family protein [Microcystis]	Microcystis	1131	1131	0.99	0	67.25	806	WP_008200346.1	Cyanobacteria
phosphoketolase family protein [Microcystis aeruginosa LG13-11]	Microcystis aeruginosa LG13-11	1131	1131	0.99	0	67.25	806	NCR10837.1	Cyanobacteria
phosphoketolase family protein [Microcystis wesenbergii Mw_MB_S_20031200_S109]	Microcystis wesenbergii Mw_MB_S_20031200_S109	1130	1130	0.99	0	67.25	806	TRV14594.1	Cyanobacteria
phosphoketolase [Microcystis sp. LEGE 00066]	Microcystis sp. LEGE 00066	1130	1130	0.99	0	67.25	806	WP_194033263.1	Cyanobacteria
phosphoketolase family protein [Microcystis aeruginosa LG13-13]	Microcystis aeruginosa LG13-13	1130	1130	0.99	0	67.25	806	NCQ93095.1	Cyanobacteria
phosphoketolase family protein [Microcystis aeruginosa]	Microcystis aeruginosa	1130	1130	0.99	0	67.25	806	WP_002768186.1	Cyanobacteria
phosphoketolase [Microcystis wesenbergii]	Microcystis wesenbergii	1130	1130	0.99	0	67.25	806	WP_190357689.1	Cyanobacteria
phosphoketolase family protein [Microcystis aeruginosa BS13-02]	Microcystis aeruginosa BS13-02	1130	1130	0.99	0	67.25	806	NCS24108.1	Cyanobacteria
phosphoketolase family protein [Microcystis aeruginosa W11-03]	Microcystis aeruginosa W11-03	1130	1130	0.99	0	67.25	806	NCQ93945.1	Cyanobacteria
phosphoketolase [Microcystis aeruginosa]	Microcystis aeruginosa	1130	1130	0.99	0	67.25	806	WP_193955841.1	Cyanobacteria
phosphoketolase family protein [Microcystis aeruginosa]	Microcystis aeruginosa	1130	1130	0.99	0	67.25	806	WP_052277987.1	Cyanobacteria
phosphoketolase family protein [Microcystis aeruginosa W13-11]	Microcystis aeruginosa W13-11	1130	1130	0.99	0	67.25	806	NCR40747.1	Cyanobacteria
phosphoketolase family protein [Microcystis aeruginosa]	Microcystis aeruginosa	1129	1129	0.99	0	67.25	806	WP_002802887.1	Cyanobacteria
phosphoketolase family protein [Microcystis aeruginosa Ma_QC_C_20070703_M131]	Microcystis aeruginosa Ma_QC_C_20070703_M131	1126	1126	0.99	0	67.25	806	TRT56181.1	Cyanobacteria
phosphoketolase family protein [Microcystis aeruginosa]	Microcystis aeruginosa	1124	1124	0.99	0	67.25	806	WP_104398251.1	Cyanobacteria
phosphoketolase family protein [Microcystis flos-aquae Ma_QC_C_20070823_S18D]	Microcystis flos-aquae Ma_QC_C_20070823_S18D	1123	1123	0.99	0	67.25	806	TRT93430.1	Cyanobacteria
MULTISPECIES: phosphoketolase family protein [Cyanobacteria]	Cyanobacteria	1127	1127	0.98	0	67.13	806	WP_039726056.1	Cyanobacteria
phosphoketolase [Synechocystis sp. LEGE 06083]	Synechocystis sp. LEGE 06083	1147	1147	0.99	0	67.13	805	WP_194072190.1	Cyanobacteria
phosphoketolase family protein [Microcystis aeruginosa]	Microcystis aeruginosa	1130	1130	0.99	0	67.13	806	WP_110580549.1	Cyanobacteria
phosphoketolase family protein [Microcystis aeruginosa]	Microcystis aeruginosa	1129	1129	0.99	0	67.13	806	WP_004161595.1	Cyanobacteria
phosphoketolase family protein [Microcystis aeruginosa TA09]	Microcystis aeruginosa TA09	1129	1129	0.99	0	67.13	806	REJ56843.1	Cyanobacteria
phosphoketolase family protein [Microcystis aeruginosa]	Microcystis aeruginosa	1128	1128	0.99	0	67.13	806	WP_110546039.1	Cyanobacteria
phosphoketolase family protein [Microcystis aeruginosa]	Microcystis aeruginosa	1127	1127	0.99	0	67.13	806	WP_149977325.1	Cyanobacteria
phosphoketolase family protein [Microcystis sp. 0824]	Microcystis sp. 0824	1123	1123	0.99	0	67.13	806	WP_108936974.1	Cyanobacteria
phosphoketolase [Halomicronema sp. CCY15110]	Halomicronema sp. CCY15110	1130	1130	1	0	67.12	806	WP_204139669.1	Cyanobacteria
phosphoketolase family protein [Cyanothece sp. PCC 7425]	Cyanothece sp. PCC 7425	1152	1152	0.98	0	67.09	813	WP_012627302.1	Cyanobacteria
phosphoketolase family protein [Cyanobacteria bacterium J069]	Cyanobacteria bacterium J069	1141	1141	0.98	0	67.09	811	RMF69844.1	Cyanobacteria
phosphoketolase family protein [Okeania sp. SIO3B5]	Okeania sp. SIO3B5	1163	1163	0.99	0	67.09	813	NEO53226.1	Cyanobacteria
phosphoketolase family protein [Cylindrospermopsis raciborskii]	Cylindrospermopsis raciborskii	1139	1139	1	0	67.08	802	WP_100054429.1	Cyanobacteria
phosphoketolase family protein [Acaryochloris sp. CCMEE 5410]	Acaryochloris sp. CCMEE 5410	1127	1127	1	0	67.08	808	WP_039781025.1	Cyanobacteria
phosphoketolase family protein [Fischerella sp. NIES-4106]	Fischerella sp. NIES-4106	1160	1160	0.98	0	67.05	813	WP_096676258.1	Cyanobacteria
phosphoketolase family protein [Elainella sp. C42_A2020_010]	Elainella sp. C42_A2020_010	1151	1151	0.98	0	67.05	812	MBF2051317.1	Cyanobacteria
phosphoketolase family protein [Stenomitos frigidus]	Stenomitos frigidus	1139	1139	0.98	0	67.05	811	WP_106255153.1	Cyanobacteria
phosphoketolase family protein [Okeania sp. SIO2C2]	Okeania sp. SIO2C2	1162	1162	0.99	0	67	808	NEP88685.1	Cyanobacteria
phosphoketolase [Pseudanabaena sp.]	Pseudanabaena sp.	1153	1153	0.98	0	66.92	808	PZV18998.1	Cyanobacteria
phosphoketolase family protein [Okeania sp. SIO2B3]	Okeania sp. SIO2B3	1160	1160	0.99	0	66.92	813	NET43279.1	Cyanobacteria
phosphoketolase family protein [Okeania sp. SIO2D1]	Okeania sp. SIO2D1	1159	1159	0.99	0	66.92	813	NES65852.1	Cyanobacteria
phosphoketolase family protein [Acaryochloris marina]	Acaryochloris marina	1115	1115	1	0	66.92	806	WP_012161106.1	Cyanobacteria
phosphoketolase family protein [Okeania sp. SIO2C9]	Okeania sp. SIO2C9	1162	1162	0.99	0	66.88	808	NEQ74323.1	Cyanobacteria
phosphoketolase family protein [Okeania sp. SIO2F4]	Okeania sp. SIO2F4	1159	1159	0.99	0	66.88	808	NES02625.1	Cyanobacteria
phosphoketolase [Leptolyngbya sp. FACHB-711]	Leptolyngbya sp. FACHB-711	1152	1152	0.99	0	66.83	827	WP_190791999.1	Cyanobacteria
TPA: phosphoketolase family protein [Synechococcales cyanobacterium M55_K2018_004]	Synechococcales cyanobacterium M55_K2018_004	1150	1150	0.99	0	66.83	811	HIK53661.1	Cyanobacteria
phosphoketolase family protein [Cylindrospermopsis raciborskii]	Cylindrospermopsis raciborskii	1135	1135	1	0	66.83	802	WP_085728204.1	Cyanobacteria
phosphoketolase [Cyanobacteria bacterium RI_101]	Cyanobacteria bacterium RI_101	1140	1140	0.98	0	66.79	811	MBJ7900250.1	Cyanobacteria
phosphoketolase family protein [Okeania sp. SIO1I7]	Okeania sp. SIO1I7	1160	1160	0.99	0	66.79	813	NET29286.1	Cyanobacteria
phosphoketolase family protein [Cyanobacteria bacterium RM1_2_2]	Cyanobacteria bacterium RM1_2_2	1131	1131	0.98	0	66.75	824	NJO81222.1	Cyanobacteria
phosphoketolase [Leptolyngbya ectocarpi]	Leptolyngbya ectocarpi	1112	1112	0.99	0	66.75	806	WP_193994099.1	Cyanobacteria
phosphoketolase family protein [Okeania sp. SIO3H1]	Okeania sp. SIO3H1	1158	1158	0.99	0	66.67	813	NEN88885.1	Cyanobacteria
phosphoketolase family protein [Leptolyngbya ohadii]	Leptolyngbya ohadii	1146	1146	0.99	0	66.67	832	WP_088893339.1	Cyanobacteria
phosphoketolase family protein [Leptolyngbya sp. RL_3_1]	Leptolyngbya sp. RL_3_1	1130	1130	0.98	0	66.67	804	NJN22613.1	Cyanobacteria
phosphoketolase family protein [Leptolyngbya sp. 'hensonii']	Leptolyngbya sp. 'hensonii'	1154	1154	0.99	0	66.62	811	WP_075597066.1	Cyanobacteria
phosphoketolase family protein [Gloeomargarita lithophora]	Gloeomargarita lithophora	1154	1154	0.99	0	66.62	812	WP_071455199.1	Cyanobacteria
MULTISPECIES: phosphoketolase [unclassified Thermoleptolyngbya]	unclassified Thermoleptolyngbya	1144	1144	0.99	0	66.62	811	WP_172358161.1	Cyanobacteria
phosphoketolase family protein [Thermoleptolyngbya sp. C42_A2020_037]	Thermoleptolyngbya sp. C42_A2020_037	1140	1140	0.99	0	66.62	811	MBF2084844.1	Cyanobacteria
phosphoketolase family protein [Cyanobacteria bacterium SBLK]	Cyanobacteria bacterium SBLK	1148	1148	1	0	66.58	802	MBP0019668.1	Cyanobacteria
phosphoketolase family protein [Acaryochloris sp. RCC1774]	Acaryochloris sp. RCC1774	1109	1109	0.98	0	66.54	809	WP_199464257.1	Cyanobacteria
phosphoketolase family protein [Synechococcus sp. PCC 7335]	Synechococcus sp. PCC 7335	1112	1112	0.98	0	66.54	808	WP_006454828.1	Cyanobacteria
phosphoketolase family protein [Stanieria cyanosphaera]	Stanieria cyanosphaera	1123	1123	0.98	0	66.45	797	WP_015193290.1	Cyanobacteria
TPA: phosphoketolase family protein [Thermoleptolyngbya sp. M55_K2018_002]	Thermoleptolyngbya sp. M55_K2018_002	1142	1142	0.99	0	66.37	811	HIK40157.1	Cyanobacteria
phosphoketolase family protein [Okeania sp. SIO3B3]	Okeania sp. SIO3B3	1153	1153	0.99	0	66.25	808	NEP82510.1	Cyanobacteria
phosphoketolase family protein [Pseudanabaena sp. PCC 6802]	Pseudanabaena sp. PCC 6802	1149	1149	0.99	0	66.25	812	WP_019503081.1	Cyanobacteria
phosphoketolase family protein [Leptolyngbya sp. O-77]	Leptolyngbya sp. O-77	1140	1140	0.99	0	66.25	811	WP_068509566.1	Cyanobacteria
Xylulose-5-phosphate phosphoketolase [Leptolyngbya sp. O-77]	Leptolyngbya sp. O-77	1139	1139	0.99	0	66.25	819	BAU41868.1	Cyanobacteria
phosphoketolase [Romeria gracilis]	Romeria gracilis	1122	1122	0.99	0	66.25	791	WP_193904455.1	Cyanobacteria
phosphoketolase family protein [Acaryochloris sp. RCC1774]	Acaryochloris sp. RCC1774	1118	1118	1	0	66.13	809	WP_110988552.1	Cyanobacteria
phosphoketolase family protein [Okeania sp. SIO3I5]	Okeania sp. SIO3I5	1158	1158	0.99	0	66.12	808	NEQ38157.1	Cyanobacteria
phosphoketolase family protein [Gemmatimonadaceae bacterium]	Gemmatimonadaceae bacterium	1107	1107	0.99	0	66.12	791	MBC8122485.1	Cyanobacteria
phosphoketolase family protein [Chamaesiphon minutus]	Chamaesiphon minutus	1114	1114	0.98	0	66.11	788	WP_015158062.1	Cyanobacteria
phosphoketolase family protein [Hydrocoleum sp. CS-953]	Hydrocoleum sp. CS-953	1153	1153	0.99	0	65.99	808	WP_094673661.1	Cyanobacteria
phosphoketolase [Pseudanabaena sp. FACHB-2040]	Pseudanabaena sp. FACHB-2040	1120	1120	0.98	0	65.99	823	WP_190483494.1	Cyanobacteria
phosphoketolase [cf. Phormidesmis sp. LEGE 11477]	cf. Phormidesmis sp. LEGE 11477	1117	1117	0.99	0	65.96	808	WP_193857742.1	Cyanobacteria
phosphoketolase family protein [Geitlerinema sp. PCC 7407]	Geitlerinema sp. PCC 7407	1114	1114	0.99	0	65.95	791	WP_015170545.1	Cyanobacteria
phosphoketolase family protein [Pleurocapsa sp. CCALA 161]	Pleurocapsa sp. CCALA 161	1129	1129	0.98	0	65.95	804	WP_106233753.1	Cyanobacteria
MULTISPECIES: phosphoketolase family protein [unclassified Synechococcus]	unclassified Synechococcus	1115	1115	0.98	0	65.94	791	WP_011430799.1	Cyanobacteria
phosphoketolase family protein [Merismopedia glauca]	Merismopedia glauca	1096	1096	0.95	0	65.92	779	WP_106288032.1	Cyanobacteria
phosphoketolase [Nostoc sp. TCL26-01]	Nostoc sp. TCL26-01	1106	1106	0.98	0	65.91	793	WP_179051169.1	Cyanobacteria
phosphoketolase family protein [Scytonema hofmannii]	Scytonema hofmannii	1122	1122	0.98	0	65.9	793	WP_017741794.1	Cyanobacteria
phosphoketolase family protein [Chlorogloeopsis fritschii]	Chlorogloeopsis fritschii	1121	1121	0.98	0	65.9	793	WP_016874476.1	Cyanobacteria
phosphoketolase [Nostoc sp. CENA67]	Nostoc sp. CENA67	1085	1085	0.98	0	65.9	793	WP_198123782.1	Cyanobacteria
phosphoketolase [filamentous cyanobacterium CCP2]	filamentous cyanobacterium CCP2	1082	1082	0.98	0	65.78	791	PSB07752.1	Cyanobacteria
MULTISPECIES: phosphoketolase [Nostoc]	Nostoc	1103	1103	0.98	0	65.78	793	WP_190953247.1	Cyanobacteria
phosphoketolase [Nostoc sp. B(2019)]	Nostoc sp. B(2019)	1092	1092	0.98	0	65.78	793	WP_162398929.1	Cyanobacteria
phosphoketolase family protein [Nostoc sp. T09]	Nostoc sp. T09	1114	1114	0.99	0	65.74	793	WP_086688389.1	Cyanobacteria
TPA: phosphoketolase family protein [Synechococcus sp.]	Synechococcus sp.	1109	1109	0.98	0	65.69	791	HDW99555.1	Cyanobacteria
phosphoketolase [Nostoc parmelioides]	Nostoc parmelioides	1110	1110	0.98	0	65.65	793	WP_190565750.1	Cyanobacteria
MULTISPECIES: phosphoketolase family protein [Nostocaceae]	Nostocaceae	1108	1108	0.98	0	65.65	793	WP_011317375.1	Cyanobacteria
phosphoketolase family protein [Nostoc sp. HG1]	Nostoc sp. HG1	1102	1102	0.98	0	65.65	793	MBC6430953.1	Cyanobacteria
phosphoketolase family protein [Nostoc sp. NIES-4103]	Nostoc sp. NIES-4103	1082	1082	0.98	0	65.65	793	WP_096551068.1	Cyanobacteria
phosphoketolase family protein [Leptolyngbyaceae cyanobacterium RM1_1_2]	Leptolyngbyaceae cyanobacterium RM1_1_2	1116	1116	0.99	0	65.57	795	NJN02896.1	Cyanobacteria
phosphoketolase family protein [Synechococcus sp. JA-2-3B'a(2-13)]	Synechococcus sp. JA-2-3B'a(2-13)	1111	1111	0.98	0	65.56	791	WP_011432775.1	Cyanobacteria
phosphoketolase [Cyanobacteria bacterium QH_10_48_56]	Cyanobacteria bacterium QH_10_48_56	1103	1103	0.98	0	65.56	793	PSO55642.1	Cyanobacteria
phosphoketolase [Cyanobacteria bacterium SW_6_48_11]	Cyanobacteria bacterium SW_6_48_11	1103	1103	0.98	0	65.56	793	PSO93832.1	Cyanobacteria
phosphoketolase [Cyanobacteria bacterium QH_7_48_89]	Cyanobacteria bacterium QH_7_48_89	1102	1102	0.98	0	65.56	793	PSO60855.1	Cyanobacteria
phosphoketolase [Cyanobacteria bacterium QS_1_48_34]	Cyanobacteria bacterium QS_1_48_34	1101	1101	0.98	0	65.56	793	PSO74864.1	Cyanobacteria
phosphoketolase family protein [Chlorogloeopsis fritschii C42_A2020_084]	Chlorogloeopsis fritschii C42_A2020_084	1113	1113	0.98	0	65.52	793	MBF2005015.1	Cyanobacteria
phosphoketolase [Tolypothrix sp. PCC 7910]	Tolypothrix sp. PCC 7910	1105	1105	0.98	0	65.52	793	WP_167723625.1	Cyanobacteria
phosphoketolase [Nostoc minutum NIES-26]	Nostoc minutum NIES-26	1103	1103	0.98	0	65.52	793	RCJ25639.1	Cyanobacteria
phosphoketolase [Nostoc sp. UHCC 0702]	Nostoc sp. UHCC 0702	1082	1082	0.98	0	65.52	793	WP_206263417.1	Cyanobacteria
phosphoketolase family protein [Nostoc sp. 106C]	Nostoc sp. 106C	1112	1112	0.99	0	65.49	793	WP_086767094.1	Cyanobacteria
phosphoketolase family protein [Nostoc sp. RF31YmG]	Nostoc sp. RF31YmG	1111	1111	0.99	0	65.49	793	WP_086836571.1	Cyanobacteria
phosphoketolase family protein [Hormoscilla sp. SP12CHS1]	Hormoscilla sp. SP12CHS1	1119	1119	0.98	0	65.43	800	MBC6420679.1	Cyanobacteria
phosphoketolase [Cyanobacteria bacterium SW_8_48_13]	Cyanobacteria bacterium SW_8_48_13	1100	1100	0.98	0	65.43	793	PSP26302.1	Cyanobacteria
phosphoketolase [Cyanobacteria bacterium QS_5_48_63]	Cyanobacteria bacterium QS_5_48_63	1100	1100	0.98	0	65.43	793	PSO86280.1	Cyanobacteria
phosphoketolase [Cyanobacteria bacterium QS_4_48_99]	Cyanobacteria bacterium QS_4_48_99	1099	1099	0.98	0	65.43	793	PSO83289.1	Cyanobacteria
phosphoketolase family protein [Chroococcidiopsis sp. TS-821]	Chroococcidiopsis sp. TS-821	1117	1117	1	0	65.41	826	WP_104545062.1	Cyanobacteria
phosphoketolase family protein [Gloeocapsa sp. PCC 7428]	Gloeocapsa sp. PCC 7428	1108	1108	1	0	65.41	826	WP_015188211.1	Cyanobacteria
phosphoketolase [Anabaena subtropica]	Anabaena subtropica	1103	1103	0.98	0	65.4	793	WP_190405420.1	Cyanobacteria
phosphoketolase family protein [Leptolyngbya sp. DLM2.Bin15]	Leptolyngbya sp. DLM2.Bin15	1110	1110	0.98	0	65.39	793	TVQ20612.1	Cyanobacteria
phosphoketolase [Tolypothrix bouteillei]	Tolypothrix bouteillei	1110	1110	0.98	0	65.39	793	WP_038080432.1	Cyanobacteria
phosphoketolase family protein [Synechococcales cyanobacterium K32_A2020_035]	Synechococcales cyanobacterium K32_A2020_035	1107	1107	0.98	0	65.39	793	MBF2087753.1	Cyanobacteria
phosphoketolase [Leptolyngbya sp. CCY15150]	Leptolyngbya sp. CCY15150	1107	1107	0.98	0	65.39	793	WP_204153226.1	Cyanobacteria
phosphoketolase family protein [Calothrix sp. NIES-2100]	Calothrix sp. NIES-2100	1105	1105	0.98	0	65.39	793	WP_096598829.1	Cyanobacteria
phosphoketolase [Plectonema radiosum]	Plectonema radiosum	1100	1100	0.98	0	65.39	793	WP_193925612.1	Cyanobacteria
MULTISPECIES: phosphoketolase [unclassified Nostoc]	unclassified Nostoc	1095	1095	0.98	0	65.39	793	WP_190708538.1	Cyanobacteria
D-xylulose 5-phosphate/D-fructose 6-phosphate phosphoketolase [Cylindrospermum sp. NIES-4074]	Cylindrospermum sp. NIES-4074	1085	1085	0.98	0	65.39	793	BAZ33243.1	Cyanobacteria
phosphoketolase [Cyanobacteria bacterium QH_2_48_84]	Cyanobacteria bacterium QH_2_48_84	1099	1099	0.98	0	65.31	793	PSO66617.1	Cyanobacteria
phosphoketolase family protein [Chroogloeocystis siderophila]	Chroogloeocystis siderophila	1108	1108	1	0	65.29	827	WP_073548907.1	Cyanobacteria
phosphoketolase [Komarekiella sp. 'clone 1']	Komarekiella sp. 'clone 1'	1102	1102	0.98	0	65.27	793	WP_191759223.1	Cyanobacteria
phosphoketolase [Calothrix membranacea]	Calothrix membranacea	1100	1100	0.98	0	65.27	793	WP_190620821.1	Cyanobacteria
phosphoketolase family protein [Scytonema sp. UIC 10036]	Scytonema sp. UIC 10036	1099	1099	0.98	0	65.27	793	WP_155746639.1	Cyanobacteria
phosphoketolase family protein [Nostoc carneum]	Nostoc carneum	1098	1098	0.98	0	65.27	793	WP_096732348.1	Cyanobacteria
phosphoketolase family protein [Aliterella atlantica]	Aliterella atlantica	1078	1078	0.98	0	65.27	829	WP_045056542.1	Cyanobacteria
phosphoketolase family protein [Acaryochloris sp. CCMEE 5410]	Acaryochloris sp. CCMEE 5410	1103	1103	1	0	65.26	809	WP_010476498.1	Cyanobacteria
TPA: phosphoketolase family protein [Gloeobacter violaceus SpSt-379]	Gloeobacter violaceus SpSt-379	1069	1069	1	0	65.24	792	HGZ85967.1	Cyanobacteria
phosphoketolase family protein [Gloeobacter violaceus]	Gloeobacter violaceus	1104	1104	0.98	0	65.23	793	WP_011140999.1	Cyanobacteria
phosphoketolase family protein [Scytonema sp. HK-05]	Scytonema sp. HK-05	1096	1096	0.98	0	65.22	793	WP_073627119.1	Cyanobacteria
phosphoketolase [Nostocales cyanobacterium HT-58-2]	Nostocales cyanobacterium HT-58-2	1114	1114	0.98	0	65.18	793	ARV57490.1	Cyanobacteria
phosphoketolase [Gloeocapsopsis crepidinum]	Gloeocapsopsis crepidinum	1106	1106	0.99	0	65.15	827	WP_193929923.1	Cyanobacteria
MULTISPECIES: phosphoketolase family protein [Nostocaceae]	Nostocaceae	1106	1106	0.98	0	65.15	793	WP_010996723.1	Cyanobacteria
phosphoketolase family protein [Tolypothrix sp. NIES-4075]	Tolypothrix sp. NIES-4075	1097	1097	0.98	0	65.15	805	WP_089125394.1	Cyanobacteria
phosphoketolase family protein [Mastigocladopsis repens]	Mastigocladopsis repens	1115	1115	0.98	0	65.14	793	WP_017314599.1	Cyanobacteria
phosphoketolase family protein [Fischerella sp. PCC 9605]	Fischerella sp. PCC 9605	1109	1109	0.98	0	65.14	793	WP_026735051.1	Cyanobacteria
phosphoketolase [Calothrix sp. FACHB-156]	Calothrix sp. FACHB-156	1102	1102	0.98	0	65.14	793	WP_190584388.1	Cyanobacteria
phosphoketolase [Nostoc linckia]	Nostoc linckia	1100	1100	0.98	0	65.14	793	WP_190654409.1	Cyanobacteria
phosphoketolase [Fortiea sp. LEGE XX443]	Fortiea sp. LEGE XX443	1097	1097	0.98	0	65.14	793	WP_193887068.1	Cyanobacteria
phosphoketolase [Nostoc spongiaeforme]	Nostoc spongiaeforme	1097	1097	0.98	0	65.14	793	WP_190968584.1	Cyanobacteria
phosphoketolase family protein [Nostoc piscinale]	Nostoc piscinale	1096	1096	0.98	0	65.14	793	WP_062294613.1	Cyanobacteria
MULTISPECIES: phosphoketolase family protein [Nostocales]	Nostocales	1096	1096	0.98	0	65.14	793	WP_096584335.1	Cyanobacteria
phosphoketolase family protein [Rivularia sp. T60_A2020_040]	Rivularia sp. T60_A2020_040	1095	1095	0.98	0	65.14	793	MBF2018277.1	Cyanobacteria
phosphoketolase [Richelia sinica]	Richelia sinica	1095	1095	0.98	0	65.14	793	WP_190601445.1	Cyanobacteria
phosphoketolase family protein [Gloeocapsopsis sp. AAB1 = 1H9]	Gloeocapsopsis sp. AAB1 = 1H9	1093	1093	0.98	0	65.14	824	WP_105220107.1	Cyanobacteria
phosphoketolase [Nostoc sp. BAE]	Nostoc sp. BAE	1091	1091	0.98	0	65.14	793	WP_196528186.1	Cyanobacteria
phosphoketolase family protein [Synechococcaceae cyanobacterium SM2_3_2]	Synechococcaceae cyanobacterium SM2_3_2	1087	1087	0.98	0	65.1	796	NJL98968.1	Cyanobacteria
phosphoketolase family protein [Tolypothrix campylonemoides]	Tolypothrix campylonemoides	1113	1113	0.98	0	65.1	793	WP_041036175.1	Cyanobacteria
phosphoketolase family protein [Scytonema sp. NIES-4073]	Scytonema sp. NIES-4073	1093	1093	0.98	0	65.1	793	WP_096566921.1	Cyanobacteria
phosphoketolase [Nostoc sp. ATCC 43529]	Nostoc sp. ATCC 43529	1102	1102	0.99	0	65.08	793	RCJ14638.1	Cyanobacteria
phosphoketolase family protein [Calothrix parietina]	Calothrix parietina	1088	1088	0.98	0	65.05	788	WP_085953332.1	Cyanobacteria
phosphoketolase family protein [Stenomitos frigidus]	Stenomitos frigidus	1081	1081	0.98	0	65.05	828	WP_106254456.1	Cyanobacteria
phosphoketolase [Nodosilinea sp. LEGE 07088]	Nodosilinea sp. LEGE 07088	1128	1128	1	0	65.04	795	WP_193963167.1	Cyanobacteria
phosphoketolase [Oculatella sp. LEGE 06141]	Oculatella sp. LEGE 06141	1095	1095	1	0	65.04	794	WP_193887093.1	Cyanobacteria
phosphoketolase [Nostoc sp. PCC 7120 = FACHB-418]	Nostoc sp. PCC 7120 = FACHB-418	1104	1104	0.98	0	65.02	793	WP_190665051.1	Cyanobacteria
phosphoketolase [Anabaena azotica]	Anabaena azotica	1104	1104	0.98	0	65.02	793	WP_190475656.1	Cyanobacteria
phosphoketolase family protein [Tolypothrix sp. Co-bin9]	Tolypothrix sp. Co-bin9	1101	1101	0.98	0	65.02	805	MBD0265395.1	Cyanobacteria
phosphoketolase family protein [Nostoc sp. NIES-3756]	Nostoc sp. NIES-3756	1100	1100	0.98	0	65.02	793	WP_067770575.1	Cyanobacteria
phosphoketolase [Nostoc sp. WHI]	Nostoc sp. WHI	1094	1094	0.98	0	65.02	793	WP_196516952.1	Cyanobacteria
phosphoketolase [Nostoc sp. MG11]	Nostoc sp. MG11	1101	1101	0.98	0	65.01	793	WP_193196961.1	Cyanobacteria
phosphoketolase family protein [Sphaerospermopsis kisseleviana]	Sphaerospermopsis kisseleviana	1099	1099	0.98	0	65.01	793	WP_096565979.1	Cyanobacteria
phosphoketolase [Sphaerospermopsis sp. LEGE 08334]	Sphaerospermopsis sp. LEGE 08334	1098	1098	0.98	0	65.01	793	WP_194059935.1	Cyanobacteria
phosphoketolase family protein [Anabaena sp. 4-3]	Anabaena sp. 4-3	1098	1098	0.98	0	65.01	793	WP_066425668.1	Cyanobacteria
phosphoketolase family protein [Nostoc linckia]	Nostoc linckia	1097	1097	0.98	0	65.01	793	WP_099071537.1	Cyanobacteria
MULTISPECIES: phosphoketolase [Nostocales]	Nostocales	1097	1097	0.98	0	65.01	793	WP_190594711.1	Cyanobacteria
phosphoketolase family protein [Richelia sp. SM2_1_7]	Richelia sp. SM2_1_7	1095	1095	0.98	0	65.01	796	NJL80077.1	Cyanobacteria
phosphoketolase [Nostoc punctiforme]	Nostoc punctiforme	1095	1095	0.98	0	65.01	793	WP_190949636.1	Cyanobacteria
phosphoketolase family protein [Richelia sp. SM1_7_0]	Richelia sp. SM1_7_0	1095	1095	0.98	0	65.01	793	NJM20373.1	Cyanobacteria
phosphoketolase family protein [Nodularia sp. (in: Bacteria)]	Nodularia sp. (in: Bacteria)	1094	1094	0.98	0	65.01	793	TVP61686.1	Cyanobacteria
phosphoketolase [Nostoc sp. MBR 210]	Nostoc sp. MBR 210	1094	1094	0.98	0	65.01	793	OCQ95390.1	Cyanobacteria
phosphoketolase family protein [Nostoc sp. CENA543]	Nostoc sp. CENA543	1094	1094	0.98	0	65.01	793	WP_103140363.1	Cyanobacteria
D-xylulose 5-phosphate/D-fructose 6-phosphate phosphoketolase [Tolypothrix sp. PCC 7601]	Tolypothrix sp. PCC 7601	1100	1100	0.99	0	64.98	797	EKF06034.1	Cyanobacteria
MULTISPECIES: phosphoketolase family protein [Nostocales]	Nostocales	1100	1100	0.99	0	64.98	793	WP_045868791.1	Cyanobacteria
phosphoketolase [Brasilonema sp. UFV-L1]	Brasilonema sp. UFV-L1	1110	1110	0.98	0	64.97	793	WP_169218147.1	Cyanobacteria
phosphoketolase family protein [Microcoleus sp. SIO2G3]	Microcoleus sp. SIO2G3	1091	1091	0.98	0	64.97	820	NEQ18770.1	Cyanobacteria
phosphoketolase [Anabaena minutissima]	Anabaena minutissima	1084	1084	0.97	0	64.96	793	WP_190698860.1	Cyanobacteria
phosphoketolase family protein [Anabaena sp. PCC 7108]	Anabaena sp. PCC 7108	1098	1098	0.99	0	64.95	793	WP_016950066.1	Cyanobacteria
putative phosphoketolase [Calothrix desertica PCC 7102]	Calothrix desertica PCC 7102	1100	1100	0.98	0	64.94	825	RUT06163.1	Cyanobacteria
phosphoketolase family protein [Calothrix desertica]	Calothrix desertica	1099	1099	0.98	0	64.94	805	WP_127081825.1	Cyanobacteria
phosphoketolase family protein [Anaerolineae bacterium]	Anaerolineae bacterium	1102	1102	1	0	64.91	794	MBC7883406.1	Cyanobacteria
phosphoketolase family protein [Nostoc sp. PCC 7107]	Nostoc sp. PCC 7107	1101	1101	0.98	0	64.89	793	WP_015115169.1	Cyanobacteria
phosphoketolase family protein [Nostoc sp. NIES-2111]	Nostoc sp. NIES-2111	1096	1096	0.98	0	64.89	793	WP_096680430.1	Cyanobacteria
phosphoketolase [Brasilonema bromeliae]	Brasilonema bromeliae	1106	1106	0.98	0	64.89	793	WP_169157103.1	Cyanobacteria
phosphoketolase [Sphaerospermopsis sp. LEGE 00249]	Sphaerospermopsis sp. LEGE 00249	1101	1101	0.98	0	64.89	793	WP_187040506.1	Cyanobacteria
phosphoketolase [Nostoc sp. LEGE 06077]	Nostoc sp. LEGE 06077	1099	1099	0.98	0	64.89	793	WP_193900065.1	Cyanobacteria
phosphoketolase family protein [Nostoc sp. PA-18-2419]	Nostoc sp. PA-18-2419	1098	1098	0.98	0	64.89	793	WP_138502929.1	Cyanobacteria
phosphoketolase [Oscillatoria sp. FACHB-1407]	Oscillatoria sp. FACHB-1407	1098	1098	0.98	0	64.89	793	WP_190507690.1	Cyanobacteria
MULTISPECIES: phosphoketolase [Calothrix]	Calothrix	1097	1097	0.98	0	64.89	793	WP_190548172.1	Cyanobacteria
phosphoketolase [Desmonostoc muscorum]	Desmonostoc muscorum	1097	1097	0.98	0	64.89	793	WP_193920208.1	Cyanobacteria
phosphoketolase [Sphaerospermopsis aphanizomenoides]	Sphaerospermopsis aphanizomenoides	1097	1097	0.98	0	64.89	793	WP_193943282.1	Cyanobacteria
MULTISPECIES: phosphoketolase family protein [Sphaerospermopsis]	Sphaerospermopsis	1097	1097	0.98	0	64.89	793	WP_137667561.1	Cyanobacteria
phosphoketolase [Sphaerospermopsis sp. FACHB-1194]	Sphaerospermopsis sp. FACHB-1194	1096	1096	0.98	0	64.89	793	WP_190348026.1	Cyanobacteria
phosphoketolase family protein [Anabaena sp. CA = ATCC 33047]	Anabaena sp. CA = ATCC 33047	1096	1096	0.98	0	64.89	793	WP_066384465.1	Cyanobacteria
phosphoketolase [Nostoc sp. 2RC]	Nostoc sp. 2RC	1095	1095	0.98	0	64.89	793	WP_185570335.1	Cyanobacteria
phosphoketolase [Tolypothrix sp. FACHB-123]	Tolypothrix sp. FACHB-123	1095	1095	0.98	0	64.89	793	WP_190750439.1	Cyanobacteria
phosphoketolase family protein [Nostoc sp. GBBB01]	Nostoc sp. GBBB01	1094	1094	0.98	0	64.89	793	MBL1202217.1	Cyanobacteria
phosphoketolase family protein [Scytonema tolypothrichoides]	Scytonema tolypothrichoides	1094	1094	0.98	0	64.89	793	WP_048866664.1	Cyanobacteria
phosphoketolase family protein [Nostocales cyanobacterium LEGE 11386]	Nostocales cyanobacterium LEGE 11386	1092	1092	0.98	0	64.89	793	MBE9053332.1	Cyanobacteria
MULTISPECIES: phosphoketolase [unclassified Calothrix]	unclassified Calothrix	1092	1092	0.98	0	64.89	793	WP_190629165.1	Cyanobacteria
phosphoketolase family protein [Nostoc sp. PCC 7524]	Nostoc sp. PCC 7524	1091	1091	0.98	0	64.89	793	WP_015141375.1	Cyanobacteria
phosphoketolase [Nostoc flagelliforme]	Nostoc flagelliforme	1086	1086	0.98	0	64.89	793	WP_190942397.1	Cyanobacteria
phosphoketolase family protein [Chroococcidiopsis cubana]	Chroococcidiopsis cubana	1104	1104	0.98	0	64.85	828	WP_106169101.1	Cyanobacteria
phosphoketolase family protein [Fischerella thermalis]	Fischerella thermalis	1080	1080	0.98	0	64.84	797	WP_102182033.1	Cyanobacteria
phosphoketolase [Fischerella thermalis CCMEE 5328]	Fischerella thermalis CCMEE 5328	1079	1079	0.98	0	64.84	797	PMB08972.1	Cyanobacteria
phosphoketolase family protein [Fischerella thermalis]	Fischerella thermalis	1078	1078	0.98	0	64.84	797	WP_102148941.1	Cyanobacteria
phosphoketolase family protein [Nostoc linckia]	Nostoc linckia	1100	1100	0.99	0	64.82	793	WP_096535601.1	Cyanobacteria
phosphoketolase family protein [Nostoc sp. NOS(2021)]	Nostoc sp. NOS(2021)	1092	1092	0.99	0	64.82	793	MBN3898824.1	Cyanobacteria
phosphoketolase family protein [Calothrix sp. C42_A2020_038]	Calothrix sp. C42_A2020_038	1100	1100	0.98	0	64.81	805	MBF2065306.1	Cyanobacteria
phosphoketolase family protein [Halothece sp. PCC 7418]	Halothece sp. PCC 7418	1112	1112	0.98	0	64.8	792	WP_015225514.1	Cyanobacteria
phosphoketolase [Chroococcales cyanobacterium IPPAS B-1203]	Chroococcales cyanobacterium IPPAS B-1203	1103	1103	1	0	64.79	826	PIG92466.1	Cyanobacteria
phosphoketolase family protein [Hormoscilla sp. GM7CHS1pb]	Hormoscilla sp. GM7CHS1pb	1122	1122	0.99	0	64.77	789	MBC6476610.1	Cyanobacteria
phosphoketolase family protein [Aphanizomenon flos-aquae AFA_KM1/D3]	Aphanizomenon flos-aquae AFA_KM1/D3	1099	1099	0.98	0	64.77	793	QSV71764.1	Cyanobacteria
phosphoketolase [Aphanizomenon sp. UHCC 0183]	Aphanizomenon sp. UHCC 0183	1099	1099	0.98	0	64.77	793	WP_168465757.1	Cyanobacteria
phosphoketolase family protein [Tolypothrix sp. T3-bin4]	Tolypothrix sp. T3-bin4	1097	1097	0.98	0	64.77	805	MBD0303331.1	Cyanobacteria
phosphoketolase family protein [Hassallia byssoidea]	Hassallia byssoidea	1092	1092	0.98	0	64.77	805	WP_039741547.1	Cyanobacteria
phosphoketolase [Nostoc sp. FACHB-973]	Nostoc sp. FACHB-973	1098	1098	0.98	0	64.76	793	WP_190880656.1	Cyanobacteria
phosphoketolase family protein [Nodularia spumigena]	Nodularia spumigena	1096	1096	0.98	0	64.76	793	WP_006194930.1	Cyanobacteria
phosphoketolase family protein [Nostoc cycadae]	Nostoc cycadae	1095	1095	0.98	0	64.76	793	WP_103123897.1	Cyanobacteria
phosphoketolase family protein [Calothrix brevissima]	Calothrix brevissima	1093	1093	0.98	0	64.76	793	WP_096642326.1	Cyanobacteria
phosphoketolase family protein [Nostoc calcicola]	Nostoc calcicola	1092	1092	0.98	0	64.76	793	WP_073643332.1	Cyanobacteria
phosphoketolase [Nostoc sp. FACHB-110]	Nostoc sp. FACHB-110	1091	1091	0.98	0	64.76	793	WP_190693375.1	Cyanobacteria
phosphoketolase family protein [Nostocales cyanobacterium]	Nostocales cyanobacterium	1090	1090	0.98	0	64.76	793	TAE56517.1	Cyanobacteria
phosphoketolase [Nostoc sp. FACHB-280]	Nostoc sp. FACHB-280	1088	1088	0.98	0	64.76	793	WP_190983210.1	Cyanobacteria
phosphoketolase [Nostoc sp. FACHB-892]	Nostoc sp. FACHB-892	1088	1088	0.98	0	64.76	793	WP_190913574.1	Cyanobacteria
phosphoketolase [Leptolyngbya sp. FACHB-261]	Leptolyngbya sp. FACHB-261	1075	1075	0.98	0	64.76	826	WP_190803722.1	Cyanobacteria
phosphoketolase [Cyanobacteria bacterium QS_8_64_29]	Cyanobacteria bacterium QS_8_64_29	1071	1071	0.98	0	64.76	793	PSP16895.1	Cyanobacteria
phosphoketolase family protein [Microcoleus sp. SU_5_3]	Microcoleus sp. SU_5_3	1096	1096	0.99	0	64.74	824	NJK65519.1	Cyanobacteria
phosphoketolase family protein [Chroococcidiopsis sp. CCALA 051]	Chroococcidiopsis sp. CCALA 051	1104	1104	0.98	0	64.72	828	WP_106547047.1	Cyanobacteria
phosphoketolase [Cyanosarcina cf. burmensis CCALA 770]	Cyanosarcina cf. burmensis CCALA 770	1104	1104	0.98	0	64.72	828	PSB46686.1	Cyanobacteria
phosphoketolase family protein [Chroococcidiopsis thermalis]	Chroococcidiopsis thermalis	1103	1103	0.98	0	64.72	828	WP_015152495.1	Cyanobacteria
phosphoketolase family protein [Scytonema millei]	Scytonema millei	1102	1102	0.98	0	64.72	828	WP_039715037.1	Cyanobacteria
phosphoketolase [Fischerella thermalis CCMEE 5319]	Fischerella thermalis CCMEE 5319	1078	1078	0.98	0	64.71	797	PMB29886.1	Cyanobacteria
phosphoketolase family protein [Trichormus variabilis]	Trichormus variabilis	1098	1098	0.99	0	64.7	793	WP_127054570.1	Cyanobacteria
phosphoketolase family protein [Calothrix sp. HK-06]	Calothrix sp. HK-06	1100	1100	0.98	0	64.68	805	WP_073624302.1	Cyanobacteria
phosphoketolase family protein [Nostoc sp. KVJ20]	Nostoc sp. KVJ20	1069	1069	0.98	0	64.68	793	WP_069069496.1	Cyanobacteria
phosphoketolase family protein [Desertifilum sp. SIO1I2]	Desertifilum sp. SIO1I2	1101	1101	0.98	0	64.67	834	NES96136.1	Cyanobacteria
phosphoketolase family protein [Gloeobacter kilaueensis]	Gloeobacter kilaueensis	1091	1091	0.99	0	64.65	791	WP_144080488.1	Cyanobacteria
phosphoketolase family protein [Anabaena sp. WA102]	Anabaena sp. WA102	1094	1094	0.98	0	64.64	793	WP_053539711.1	Cyanobacteria
phosphoketolase [Iningainema tapete]	Iningainema tapete	1103	1103	0.98	0	64.63	793	WP_190830264.1	Cyanobacteria
phosphoketolase family protein [Nostocaceae cyanobacterium CENA357]	Nostocaceae cyanobacterium CENA357	1098	1098	0.98	0	64.63	793	MBH8556172.1	Cyanobacteria
putative phosphoketolase [Nostoc sp. HK-01]	Nostoc sp. HK-01	1092	1092	0.98	0	64.63	793	BBD58305.1	Cyanobacteria
phosphoketolase family protein [Nostocaceae cyanobacterium CENA369]	Nostocaceae cyanobacterium CENA369	1092	1092	0.98	0	64.63	793	MBH8576900.1	Cyanobacteria
phosphoketolase family protein [Nostoc sp. 'Peltigera membranacea cyanobiont' 210A]	Nostoc sp. 'Peltigera membranacea cyanobiont' 210A	1091	1091	0.98	0	64.63	793	WP_094347526.1	Cyanobacteria
phosphoketolase [Anabaena sphaerica]	Anabaena sphaerica	1091	1091	0.98	0	64.63	793	WP_190564776.1	Cyanobacteria
phosphoketolase [Nostoc sp. NZL]	Nostoc sp. NZL	1089	1089	0.98	0	64.63	793	WP_196510515.1	Cyanobacteria
phosphoketolase [Nostoc sp. LEGE 12447]	Nostoc sp. LEGE 12447	1087	1087	0.98	0	64.63	793	WP_194144115.1	Cyanobacteria
MULTISPECIES: phosphoketolase [Nostoc]	Nostoc	1087	1087	0.98	0	64.63	793	WP_190892287.1	Cyanobacteria
phosphoketolase family protein [Nostoc sp. NMS1]	Nostoc sp. NMS1	1084	1084	0.98	0	64.63	793	MBN3905854.1	Cyanobacteria
phosphoketolase family protein [Synechocystis sp. PCC 7509]	Synechocystis sp. PCC 7509	1065	1065	0.98	0	64.63	826	WP_009633636.1	Cyanobacteria
phosphoketolase family protein [Oscillatoriales cyanobacterium]	Oscillatoriales cyanobacterium	1100	1100	0.99	0	64.62	825	TAG88995.1	Cyanobacteria
TPA: phosphoketolase [Microcoleaceae bacterium UBA10368]	Microcoleaceae bacterium UBA10368	1100	1100	0.99	0	64.62	799	HBK96517.1	Cyanobacteria
phosphoketolase family protein [Calothrix sp. NIES-2098]	Calothrix sp. NIES-2098	1097	1097	0.99	0	64.6	793	WP_096587686.1	Cyanobacteria
TPA: phosphoketolase [Microcoleaceae bacterium UBA11344]	Microcoleaceae bacterium UBA11344	1070	1070	0.96	0	64.6	772	HAT14871.1	Cyanobacteria
phosphoketolase [cyanobacterium TDX16]	cyanobacterium TDX16	1104	1104	0.98	0	64.59	828	OWY68613.1	Cyanobacteria
phosphoketolase [Calothrix sp. PCC 6303]	Calothrix sp. PCC 6303	1095	1095	0.99	0	64.57	794	AFY99159.1	Cyanobacteria
phosphoketolase family protein [Calothrix sp. PCC 7103]	Calothrix sp. PCC 7103	1097	1097	0.98	0	64.56	805	WP_019490951.1	Cyanobacteria
phosphoketolase [Aphanizomenon flos-aquae]	Aphanizomenon flos-aquae	1093	1093	0.98	0	64.51	793	WP_190384096.1	Cyanobacteria
phosphoketolase [Dolichospermum flos-aquae]	Dolichospermum flos-aquae	1091	1091	0.98	0	64.51	793	WP_168637272.1	Cyanobacteria
phosphoketolase [Nostoc edaphicum]	Nostoc edaphicum	1092	1092	0.98	0	64.5	793	WP_181929848.1	Cyanobacteria
phosphoketolase family protein [Anabaenopsis circularis]	Anabaenopsis circularis	1090	1090	0.98	0	64.5	793	WP_096580681.1	Cyanobacteria
phosphoketolase family protein [Dolichospermum sp.]	Dolichospermum sp.	1088	1088	0.98	0	64.5	793	MBJ7298078.1	Cyanobacteria
phosphoketolase family protein [Nostoc sphaeroides]	Nostoc sphaeroides	1087	1087	0.98	0	64.5	793	WP_152590474.1	Cyanobacteria
phosphoketolase family protein [Nostoc sphaeroides]	Nostoc sphaeroides	1086	1086	0.98	0	64.5	793	WP_118166335.1	Cyanobacteria
phosphoketolase [Nostoc sp. UIC 10630]	Nostoc sp. UIC 10630	1084	1084	0.98	0	64.5	793	WP_163928673.1	Cyanobacteria
phosphoketolase [Nostoc sp. FACHB-888]	Nostoc sp. FACHB-888	1083	1083	0.98	0	64.5	793	WP_190735375.1	Cyanobacteria
phosphoketolase [Cyanobacteria bacterium 13_1_20CM_4_61_6]	Cyanobacteria bacterium 13_1_20CM_4_61_6	1083	1083	0.98	0	64.5	799	OLE97431.1	Cyanobacteria
phosphoketolase [Nostoc edaphicum]	Nostoc edaphicum	1080	1080	0.98	0	64.5	793	WP_194045068.1	Cyanobacteria
phosphoketolase [Chroococcidiopsis sp. FACHB-1243]	Chroococcidiopsis sp. FACHB-1243	1098	1098	0.98	0	64.47	828	WP_192153552.1	Cyanobacteria
phosphoketolase [Gloeobacter kilaueensis JS1]	Gloeobacter kilaueensis JS1	1095	1095	1	0	64.46	795	AGY58622.1	Cyanobacteria
phosphoketolase family protein [Trichormus sp. NMC-1]	Trichormus sp. NMC-1	1093	1093	0.99	0	64.45	793	WP_071188416.1	Cyanobacteria
phosphoketolase family protein [Calothrix sp. CSU_2_0]	Calothrix sp. CSU_2_0	1085	1085	0.98	0	64.43	805	NJR17660.1	Cyanobacteria
phosphoketolase family protein [Calothrix elsteri]	Calothrix elsteri	1082	1082	0.98	0	64.43	805	WP_095721498.1	Cyanobacteria
phosphoketolase family protein [Synechococcus sp. SB0668_bin_13]	Synechococcus sp. SB0668_bin_13	1058	1058	0.98	0	64.42	803	MXW12577.1	Cyanobacteria
phosphoketolase family protein [Synechococcus sp. SB0676_bin_10]	Synechococcus sp. SB0676_bin_10	1057	1057	0.98	0	64.42	803	MYG38151.1	Cyanobacteria
phosphoketolase family protein [Kamptonema sp. SIO1D9]	Kamptonema sp. SIO1D9	1106	1106	0.98	0	64.41	808	NET91351.1	Cyanobacteria
phosphoketolase [Nodularia sp. LEGE 06071]	Nodularia sp. LEGE 06071	1098	1098	1	0	64.41	793	WP_194002039.1	Cyanobacteria
phosphoketolase [Cylindrospermum sp. FACHB-282]	Cylindrospermum sp. FACHB-282	1095	1095	1	0	64.41	793	WP_190456036.1	Cyanobacteria
phosphoketolase [Dolichospermum sp. LEGE 00246]	Dolichospermum sp. LEGE 00246	1091	1091	0.98	0	64.39	793	WP_193964180.1	Cyanobacteria
phosphoketolase family protein [Aphanizomenon flos-aquae]	Aphanizomenon flos-aquae	1091	1091	0.98	0	64.39	793	WP_027403972.1	Cyanobacteria
TPA: phosphoketolase [Cyanobacteria bacterium UBA8543]	Cyanobacteria bacterium UBA8543	1097	1097	0.98	0	64.38	825	HAJ59569.1	Cyanobacteria
phosphoketolase [Nostoc sp. C052]	Nostoc sp. C052	1087	1087	0.98	0	64.38	793	WP_179064604.1	Cyanobacteria
phosphoketolase [Anabaena sp. AL09]	Anabaena sp. AL09	1087	1087	0.98	0	64.38	793	OBQ13142.1	Cyanobacteria
phosphoketolase [Nostoc sp. 'Peltigera malacea cyanobiont' DB3992]	Nostoc sp. 'Peltigera malacea cyanobiont' DB3992	1087	1087	0.98	0	64.38	793	PHM07295.1	Cyanobacteria
phosphoketolase family protein [Nostoc sp. ATCC 53789]	Nostoc sp. ATCC 53789	1086	1086	0.98	0	64.38	793	WP_114085182.1	Cyanobacteria
phosphoketolase family protein [Nostoc sp. KVJ20]	Nostoc sp. KVJ20	1085	1085	0.98	0	64.38	793	WP_069068315.1	Cyanobacteria
phosphoketolase [Cyanobium sp. CACIAM 14]	Cyanobium sp. CACIAM 14	1034	1034	0.97	0	64.37	806	KEF41468.1	Cyanobacteria
phosphoketolase family protein [Tychonema bourrellyi]	Tychonema bourrellyi	1091	1091	0.99	0	64.37	825	WP_096831119.1	Cyanobacteria
phosphoketolase family protein [Microcoleus sp. PCC 7113]	Microcoleus sp. PCC 7113	1103	1103	0.98	0	64.34	827	WP_015180247.1	Cyanobacteria
phosphoketolase family protein [Myxosarcina sp. GI1]	Myxosarcina sp. GI1	1098	1098	0.98	0	64.32	797	WP_036483738.1	Cyanobacteria
phosphoketolase family protein [Calothrix sp. PCC 7507]	Calothrix sp. PCC 7507	1082	1082	0.99	0	64.32	793	WP_015129070.1	Cyanobacteria
putative phosphoketolase [Calothrix sp. NIES-4101]	Calothrix sp. NIES-4101	1080	1080	0.98	0	64.3	805	BAZ39135.1	Cyanobacteria
phosphoketolase [Microcoleus sp. FACHB-1]	Microcoleus sp. FACHB-1	1117	1117	1	0	64.29	826	WP_190779872.1	Cyanobacteria
phosphoketolase [Anabaenopsis elenkinii]	Anabaenopsis elenkinii	1095	1095	0.98	0	64.27	796	WP_200989142.1	Cyanobacteria
phosphoketolase family protein [Calothrix parasitica]	Calothrix parasitica	1088	1088	0.99	0	64.27	792	WP_096657101.1	Cyanobacteria
phosphoketolase family protein [Dolichospermum compactum]	Dolichospermum compactum	1090	1090	0.98	0	64.26	793	WP_096671308.1	Cyanobacteria
phosphoketolase [Dolichospermum sp. UHCC 0259]	Dolichospermum sp. UHCC 0259	1088	1088	0.98	0	64.26	793	WP_168644743.1	Cyanobacteria
MULTISPECIES: phosphoketolase family protein [Nostocales]	Nostocales	1087	1087	0.98	0	64.26	805	WP_029637461.1	Cyanobacteria
phosphoketolase [Dolichospermum sp. LEGE 00240]	Dolichospermum sp. LEGE 00240	1083	1083	0.98	0	64.26	793	WP_193894490.1	Cyanobacteria
phosphoketolase family protein [Scytonema sp. RU_4_4]	Scytonema sp. RU_4_4	1105	1105	0.98	0	64.25	793	NJM70759.1	Cyanobacteria
phosphoketolase family protein [Sphaerospermopsis sp. SIO1G1]	Sphaerospermopsis sp. SIO1G1	1087	1087	0.98	0	64.25	793	NET01983.1	Cyanobacteria
phosphoketolase family protein [Dolichospermum sp. DEX182a]	Dolichospermum sp. DEX182a	1086	1086	0.98	0	64.25	793	MBO1048484.1	Cyanobacteria
phosphoketolase family protein [Nostoc sp. NMS8]	Nostoc sp. NMS8	1085	1085	0.98	0	64.25	793	MBN3959406.1	Cyanobacteria
phosphoketolase family protein [Dolichospermum sp. JUN01]	Dolichospermum sp. JUN01	1085	1085	0.98	0	64.25	793	MBO1058004.1	Cyanobacteria
phosphoketolase [Anabaena sp. LE011-02]	Anabaena sp. LE011-02	1084	1084	0.98	0	64.25	793	OBQ13370.1	Cyanobacteria
phosphoketolase [Anabaena sp. MDT14b]	Anabaena sp. MDT14b	1084	1084	0.98	0	64.25	793	OBQ34611.1	Cyanobacteria
phosphoketolase [Nostoc sp. 'Peltigera membranacea cyanobiont' N6]	Nostoc sp. 'Peltigera membranacea cyanobiont' N6	1084	1084	0.98	0	64.25	799	AVH65862.1	Cyanobacteria
phosphoketolase [Desmonostoc muscorum]	Desmonostoc muscorum	1084	1084	0.98	0	64.25	793	WP_190962567.1	Cyanobacteria
MULTISPECIES: phosphoketolase [unclassified Dolichospermum]	unclassified Dolichospermum	1084	1084	0.98	0	64.25	793	WP_168653414.1	Cyanobacteria
phosphoketolase family protein [Rivularia sp. PCC 7116]	Rivularia sp. PCC 7116	1083	1083	0.98	0	64.25	792	WP_015118131.1	Cyanobacteria
phosphoketolase [Nostoc sp. TCL240-02]	Nostoc sp. TCL240-02	1083	1083	0.98	0	64.25	793	WP_174710565.1	Cyanobacteria
MULTISPECIES: phosphoketolase family protein [unclassified Nostoc]	unclassified Nostoc	1083	1083	0.98	0	64.25	793	WP_094329671.1	Cyanobacteria
phosphoketolase [Nostoc sp. FACHB-133]	Nostoc sp. FACHB-133	1083	1083	0.98	0	64.25	793	WP_190936107.1	Cyanobacteria
phosphoketolase [Nostoc sp. C057]	Nostoc sp. C057	1081	1081	0.98	0	64.25	793	WP_179074979.1	Cyanobacteria
TPA: phosphoketolase family protein [Anabaena sp.]	Anabaena sp.	1080	1080	0.98	0	64.25	793	HFS09226.1	Cyanobacteria
phosphoketolase family protein [Oscillatoriales cyanobacterium]	Oscillatoriales cyanobacterium	1098	1098	0.99	0	64.24	825	TAE13812.1	Cyanobacteria
phosphoketolase family protein [Oscillatoriales cyanobacterium]	Oscillatoriales cyanobacterium	1097	1097	0.99	0	64.24	825	TAE39164.1	Cyanobacteria
phosphoketolase family protein [Oscillatoriales cyanobacterium]	Oscillatoriales cyanobacterium	1096	1096	0.99	0	64.24	825	TAF91638.1	Cyanobacteria
phosphoketolase family protein [Nodosilinea nodulosa]	Nodosilinea nodulosa	1048	1048	0.98	0	64.2	804	WP_017301665.1	Cyanobacteria
phosphoketolase [Cuspidothrix issatschenkoi]	Cuspidothrix issatschenkoi	1092	1092	0.99	0	64.2	793	WP_193937958.1	Cyanobacteria
phosphoketolase family protein [Nostocales cyanobacterium]	Nostocales cyanobacterium	1088	1088	0.99	0	64.2	793	TAF08466.1	Cyanobacteria
phosphoketolase family protein [Fortiea contorta]	Fortiea contorta	1083	1083	0.99	0	64.2	793	WP_017651799.1	Cyanobacteria
phosphoketolase [Microcoleus sp. FACHB-53]	Microcoleus sp. FACHB-53	1114	1114	1	0	64.16	826	WP_190502452.1	Cyanobacteria
phosphoketolase [Anabaena lutea]	Anabaena lutea	1088	1088	1	0	64.16	793	WP_190711558.1	Cyanobacteria
phosphoketolase [Anabaena sp. AL93]	Anabaena sp. AL93	1090	1090	0.98	0	64.13	793	OBQ17022.1	Cyanobacteria
phosphoketolase family protein [Leptolyngbyaceae cyanobacterium RM2_2_4]	Leptolyngbyaceae cyanobacterium RM2_2_4	1090	1090	0.98	0	64.12	828	NJO51033.1	Cyanobacteria
phosphoketolase family protein [Mastigocoleus testarum]	Mastigocoleus testarum	1087	1087	0.98	0	64.12	793	WP_027843628.1	Cyanobacteria
phosphoketolase family protein [Dolichospermum sp. DL01]	Dolichospermum sp. DL01	1087	1087	0.98	0	64.12	793	QSV64300.1	Cyanobacteria
phosphoketolase family protein [Dolichospermum sp. UHCC 0315A]	Dolichospermum sp. UHCC 0315A	1084	1084	0.98	0	64.12	793	WP_148764677.1	Cyanobacteria
phosphoketolase family protein [Nostoc sp. NMS7]	Nostoc sp. NMS7	1083	1083	0.98	0	64.12	793	MBN3952120.1	Cyanobacteria
phosphoketolase family protein [Nodularia sp. NIES-3585]	Nodularia sp. NIES-3585	1082	1082	0.98	0	64.12	793	WP_089093853.1	Cyanobacteria
phosphoketolase family protein [Nostoc punctiforme]	Nostoc punctiforme	1077	1077	0.98	0	64.12	793	WP_012408618.1	Cyanobacteria
phosphoketolase family protein [Nostoc sp. NMS9]	Nostoc sp. NMS9	1075	1075	0.98	0	64.12	793	MBN3942189.1	Cyanobacteria
phosphoketolase family protein [Nostoc flagelliforme]	Nostoc flagelliforme	1074	1074	0.98	0	64.12	793	WP_100900282.1	Cyanobacteria
phosphoketolase family protein [Nostoc commune]	Nostoc commune	1073	1073	0.98	0	64.12	793	WP_109011550.1	Cyanobacteria
phosphoketolase family protein [Oscillatoriales cyanobacterium]	Oscillatoriales cyanobacterium	1092	1092	0.99	0	64.12	825	TAE71383.1	Cyanobacteria
phosphoketolase [Aphanothece cf. minutissima CCALA 015]	Aphanothece cf. minutissima CCALA 015	1045	1045	0.97	0	64.11	805	PSB39575.1	Cyanobacteria
phosphoketolase [Anabaena sp. UHCC 0253]	Anabaena sp. UHCC 0253	1069	1069	0.99	0	64.07	793	WP_168539691.1	Cyanobacteria
phosphoketolase [Anabaena sp. UHCC 0204]	Anabaena sp. UHCC 0204	1068	1068	0.99	0	64.07	793	WP_168497051.1	Cyanobacteria
TPA: phosphoketolase [Cyanobacteria bacterium UBA11049]	Cyanobacteria bacterium UBA11049	1090	1090	1	0	64.04	833	HCF28731.1	Cyanobacteria
phosphoketolase family protein [Synechococcus sp. WH 5701]	Synechococcus sp. WH 5701	1061	1061	0.99	0	64.04	807	WP_006170251.1	Cyanobacteria
phosphoketolase [Trichocoleus sp. FACHB-90]	Trichocoleus sp. FACHB-90	1077	1077	0.98	0	64.04	796	WP_190442247.1	Cyanobacteria
phosphoketolase family protein [Myxosarcina sp. GI1]	Myxosarcina sp. GI1	1110	1110	1	0	64.04	795	WP_036488667.1	Cyanobacteria
phosphoketolase family protein [Dactylococcopsis salina]	Dactylococcopsis salina	1105	1105	0.98	0	64.03	792	WP_015228523.1	Cyanobacteria
MULTISPECIES: phosphoketolase family protein [unclassified Desertifilum]	unclassified Desertifilum	1097	1097	0.98	0	64.03	825	WP_069969262.1	Cyanobacteria
phosphoketolase family protein [Synechococcus sp. SB0675_bin_7]	Synechococcus sp. SB0675_bin_7	1051	1051	0.98	0	64.02	808	MYG63194.1	Cyanobacteria
phosphoketolase family protein [Dolichospermum sp. DET69]	Dolichospermum sp. DET69	1083	1083	0.98	0	64.01	793	QSX68257.1	Cyanobacteria
phosphoketolase family protein [Leptolyngbyaceae cyanobacterium SM1_4_3]	Leptolyngbyaceae cyanobacterium SM1_4_3	1087	1087	0.98	0	63.99	828	NJL40809.1	Cyanobacteria
phosphoketolase [Nostoc sp. RI_552]	Nostoc sp. RI_552	1083	1083	0.98	0	63.99	793	MBI1241648.1	Cyanobacteria
MULTISPECIES: phosphoketolase family protein [Nostocales]	Nostocales	1083	1083	0.98	0	63.99	793	WP_015079103.1	Cyanobacteria
phosphoketolase family protein [Dolichospermum sp. DET73]	Dolichospermum sp. DET73	1082	1082	0.98	0	63.99	793	MBO1054867.1	Cyanobacteria
phosphoketolase [Dolichospermum flos-aquae]	Dolichospermum flos-aquae	1082	1082	0.98	0	63.99	793	WP_168694986.1	Cyanobacteria
phosphoketolase family protein [Dolichospermum sp. UKL201]	Dolichospermum sp. UKL201	1082	1082	0.98	0	63.99	793	QSV53620.1	Cyanobacteria
phosphoketolase [Nostoc punctiforme NIES-2108]	Nostoc punctiforme NIES-2108	1076	1076	0.98	0	63.99	793	RCJ32674.1	Cyanobacteria
phosphoketolase family protein [Nostoc sp. 'Lobaria pulmonaria (5183) cyanobiont']	Nostoc sp. 'Lobaria pulmonaria (5183) cyanobiont'	1075	1075	0.98	0	63.99	793	WP_104905303.1	Cyanobacteria
MULTISPECIES: phosphoketolase [unclassified Nostoc]	unclassified Nostoc	1075	1075	0.98	0	63.99	793	WP_185580318.1	Cyanobacteria
phosphoketolase family protein [Nostocales cyanobacterium LEGE 12452]	Nostocales cyanobacterium LEGE 12452	1073	1073	0.98	0	63.99	793	MBE8971038.1	Cyanobacteria
phosphoketolase family protein [Nitrobacter sp. Nb-311A]	Nitrobacter sp. Nb-311A	1056	1056	0.98	0	63.99	800	WP_040673823.1	Cyanobacteria
phosphoketolase [Microcoleus asticus]	Microcoleus asticus	1088	1088	0.99	0	63.99	824	WP_172185957.1	Cyanobacteria
phosphoketolase [Trichocoleus sp. FACHB-40]	Trichocoleus sp. FACHB-40	1077	1077	0.98	0	63.91	796	WP_190635887.1	Cyanobacteria
phosphoketolase family protein [Cyanobacteria bacterium FACHB-472]	Cyanobacteria bacterium FACHB-472	1075	1075	0.98	0	63.91	796	MBD1832255.1	Cyanobacteria
phosphoketolase family protein [Synechococcus sp. SB0678_bin_12]	Synechococcus sp. SB0678_bin_12	1055	1055	0.99	0	63.91	803	MYF35992.1	Cyanobacteria
phosphoketolase [Euhalothece sp. KZN 001]	Euhalothece sp. KZN 001	1100	1100	0.98	0	63.9	792	PNW54742.1	Cyanobacteria
phosphoketolase family protein [Euhalothece natronophila]	Euhalothece natronophila	1098	1098	0.98	0	63.9	792	WP_146294572.1	Cyanobacteria
MULTISPECIES: phosphoketolase [unclassified Coleofasciculus]	unclassified Coleofasciculus	1088	1088	0.98	0	63.87	802	WP_193878251.1	Cyanobacteria
Probable phosphoketolase [Chrysosporum ovalisporum]	Chrysosporum ovalisporum	1082	1082	0.98	0	63.87	793	CEJ44436.1	Cyanobacteria
phosphoketolase [Dolichospermum sp. UHCC 0260]	Dolichospermum sp. UHCC 0260	1080	1080	0.98	0	63.87	793	WP_168634283.1	Cyanobacteria
phosphoketolase family protein [Nostoc sp. JL31]	Nostoc sp. JL31	1076	1076	0.98	0	63.87	793	MBN3888038.1	Cyanobacteria
phosphoketolase [Microcoleus sp. FACHB-SPT15]	Microcoleus sp. FACHB-SPT15	1097	1097	0.99	0	63.86	827	WP_192217845.1	Cyanobacteria
phosphoketolase family protein [Oscillatoriales cyanobacterium]	Oscillatoriales cyanobacterium	1093	1093	0.99	0	63.86	823	TAE85529.1	Cyanobacteria
phosphoketolase family protein [Cyanobacteria bacterium M_surface_10_m1_298]	Cyanobacteria bacterium M_surface_10_m1_298	1051	1051	0.99	0	63.86	801	MBM5790722.1	Cyanobacteria
phosphoketolase family protein [Cyanobacteria bacterium K_Offshore_surface_m2_011]	Cyanobacteria bacterium K_Offshore_surface_m2_011	1048	1048	0.97	0	63.86	805	MBM5822156.1	Cyanobacteria
phosphoketolase [Trichocoleus sp. FACHB-69]	Trichocoleus sp. FACHB-69	1075	1075	0.98	0	63.79	796	WP_190456540.1	Cyanobacteria
MULTISPECIES: phosphoketolase [unclassified Trichocoleus]	unclassified Trichocoleus	1072	1072	0.98	0	63.79	796	WP_190417818.1	Cyanobacteria
phosphoketolase [Aetokthonos hydrillicola]	Aetokthonos hydrillicola	1087	1087	0.99	0	63.76	829	WP_208348779.1	Cyanobacteria
phosphoketolase [Chroococcus sp. FPU101]	Chroococcus sp. FPU101	1078	1078	0.99	0	63.76	829	WP_206815106.1	Cyanobacteria
phosphoketolase family protein [Nostoc sp. JL34]	Nostoc sp. JL34	1075	1075	0.98	0	63.74	793	MBN3883987.1	Cyanobacteria
phosphoketolase [Phormidium tenue]	Phormidium tenue	1067	1067	0.98	0	63.74	832	WP_191131905.1	Cyanobacteria
phosphoketolase [Shackletoniella antarctica]	Shackletoniella antarctica	1039	1039	0.98	0	63.71	806	PZO42259.1	Cyanobacteria
phosphoketolase [Sphaerospermopsis aphanizomenoides]	Sphaerospermopsis aphanizomenoides	1086	1086	0.99	0	63.69	793	WP_200323641.1	Cyanobacteria
phosphoketolase family protein [Cuspidothrix issatschenkoi]	Cuspidothrix issatschenkoi	1084	1084	0.99	0	63.69	793	WP_104388612.1	Cyanobacteria
MULTISPECIES: phosphoketolase family protein [unclassified Calothrix]	unclassified Calothrix	1085	1085	0.98	0	63.67	805	WP_096688771.1	Cyanobacteria
phosphoketolase [Oculatella sp. FACHB-28]	Oculatella sp. FACHB-28	1097	1097	1	0	63.66	828	WP_190642592.1	Cyanobacteria
phosphoketolase [Aphanizomenon flos-aquae MDT14a]	Aphanizomenon flos-aquae MDT14a	1083	1083	0.98	0	63.62	793	OBQ30318.1	Cyanobacteria
phosphoketolase family protein [Vulcanococcus sp. Clear-D1]	Vulcanococcus sp. Clear-D1	1024	1024	0.97	0	63.62	806	MBD1194227.1	Cyanobacteria
phosphoketolase [Microcoleus sp. FACHB-61]	Microcoleus sp. FACHB-61	1085	1085	0.99	0	63.61	824	WP_190742149.1	Cyanobacteria
phosphoketolase family protein [Mastigocoleus testarum]	Mastigocoleus testarum	1087	1087	0.98	0	63.61	796	WP_027845374.1	Cyanobacteria
phosphoketolase [Dolichospermum sp. FACHB-1091]	Dolichospermum sp. FACHB-1091	1076	1076	0.98	0	63.61	793	WP_190391100.1	Cyanobacteria
phosphoketolase [Nostoc sp. LEGE 12450]	Nostoc sp. LEGE 12450	1068	1068	0.98	0	63.61	793	WP_193950346.1	Cyanobacteria
phosphoketolase family protein [Synechococcaceae bacterium WBB_10_009]	Synechococcaceae bacterium WBB_10_009	1032	1032	0.97	0	63.6	794	NDG23953.1	Cyanobacteria
phosphoketolase family protein [Candidatus Parcubacteria bacterium]	Candidatus Parcubacteria bacterium	1080	1080	0.98	0	63.58	832	MBC7822365.1	Cyanobacteria
phosphoketolase family protein [Calothrix sp. PCC 7103]	Calothrix sp. PCC 7103	1087	1087	0.99	0	63.57	793	WP_019492263.1	Cyanobacteria
phosphoketolase family protein [Synechococcus sp. CB0101]	Synechococcus sp. CB0101	1037	1037	0.99	0	63.57	806	WP_010312298.1	Cyanobacteria
putative phosphoketolase [Cyanobium sp.]	Cyanobium sp.	1039	1039	0.97	0	63.55	810	GDX77314.1	Cyanobacteria
MULTISPECIES: phosphoketolase family protein [Kamptonema]	Kamptonema	1097	1097	1	0	63.53	827	WP_007357139.1	Cyanobacteria
phosphoketolase [filamentous cyanobacterium Phorm 6]	filamentous cyanobacterium Phorm 6	1085	1085	0.99	0	63.53	825	PSB41739.1	Cyanobacteria
phosphoketolase family protein [Synechococcus sp. SB0665_bin_28]	Synechococcus sp. SB0665_bin_28	1051	1051	0.99	0	63.53	803	MXY63251.1	Cyanobacteria
TPA: phosphoketolase family protein [Oscillatoriales cyanobacterium SpSt-418]	Oscillatoriales cyanobacterium SpSt-418	1066	1066	0.98	0	63.53	830	HFN00992.1	Cyanobacteria
phosphoketolase family protein [Synechococcus sp. RSCCF101]	Synechococcus sp. RSCCF101	1071	1071	0.98	0	63.51	812	WP_150883705.1	Cyanobacteria
MULTISPECIES: phosphoketolase family protein [Aphanizomenon]	Aphanizomenon	1082	1082	0.98	0	63.5	793	WP_190385325.1	Cyanobacteria
phosphoketolase family protein [Microcoleus vaginatus]	Microcoleus vaginatus	1083	1083	0.99	0	63.49	824	WP_006634747.1	Cyanobacteria
phosphoketolase [filamentous cyanobacterium CCP3]	filamentous cyanobacterium CCP3	1064	1064	0.98	0	63.49	833	PSR19069.1	Cyanobacteria
phosphoketolase family protein [Cyanobacteria bacterium K_DeepCast_0m_m1_088]	Cyanobacteria bacterium K_DeepCast_0m_m1_088	1031	1031	0.97	0	63.49	805	MBM5793601.1	Cyanobacteria
phosphoketolase family protein [Synechococcaceae bacterium WB9_2_170]	Synechococcaceae bacterium WB9_2_170	1034	1034	0.97	0	63.46	806	NDC13957.1	Cyanobacteria
phosphoketolase family protein [Oscillatoriales cyanobacterium SM2_2_1]	Oscillatoriales cyanobacterium SM2_2_1	1093	1093	1	0	63.45	796	NJK34383.1	Cyanobacteria
phosphoketolase [Synechococcus sp. CBW1004]	Synechococcus sp. CBW1004	1048	1048	0.99	0	63.45	806	WP_197211867.1	Cyanobacteria
phosphoketolase [Leptolyngbya sp. FACHB-541]	Leptolyngbya sp. FACHB-541	1095	1095	1	0	63.41	828	WP_190799850.1	Cyanobacteria
phosphoketolase [Leptolyngbya sp. FACHB-671]	Leptolyngbya sp. FACHB-671	1094	1094	1	0	63.41	828	WP_190686742.1	Cyanobacteria
phosphoketolase family protein [Cyanobacteria bacterium FACHB-471]	Cyanobacteria bacterium FACHB-471	1094	1094	1	0	63.41	828	MBD1866234.1	Cyanobacteria
phosphoketolase [Anabaena catenula]	Anabaena catenula	1078	1078	1	0	63.41	793	WP_190907665.1	Cyanobacteria
phosphoketolase [Synechocystis salina]	Synechocystis salina	1044	1044	0.99	0	63.38	805	WP_194019296.1	Cyanobacteria
phosphoketolase [Cyanobium sp. FACHB-13342]	Cyanobium sp. FACHB-13342	1028	1028	0.97	0	63.38	802	WP_190388617.1	Cyanobacteria
phosphoketolase family protein [Aphanizomenon flos-aquae Clear-A1]	Aphanizomenon flos-aquae Clear-A1	1082	1082	0.98	0	63.37	793	MBD1216368.1	Cyanobacteria
phosphoketolase family protein [Synechococcus sp. 1G10]	Synechococcus sp. 1G10	1029	1029	0.97	0	63.35	795	WP_094554286.1	Cyanobacteria
phosphoketolase family protein [Phormidesmis priestleyi]	Phormidesmis priestleyi	1079	1079	0.98	0	63.32	832	WP_082906422.1	Cyanobacteria
phosphoketolase family protein [Dolichospermum circinale Clear-D4]	Dolichospermum circinale Clear-D4	1079	1079	0.99	0	63.32	793	MBD1215470.1	Cyanobacteria
phosphoketolase [Microcoleus sp. LEGE 07076]	Microcoleus sp. LEGE 07076	1075	1075	0.99	0	63.32	823	WP_193972212.1	Cyanobacteria
phosphoketolase family protein [Leptolyngbya boryana]	Leptolyngbya boryana	1067	1067	0.97	0	63.3	835	WP_017287208.1	Cyanobacteria
MULTISPECIES: phosphoketolase family protein [Leptolyngbya]	Leptolyngbya	1066	1066	0.97	0	63.3	825	WP_081614790.1	Cyanobacteria
phosphoketolase [Tychonema sp. LEGE 06208]	Tychonema sp. LEGE 06208	1073	1073	0.99	0	63.28	825	WP_194069390.1	Cyanobacteria
phosphoketolase family protein [Leptolyngbya sp. KIOST-1]	Leptolyngbya sp. KIOST-1	1064	1064	0.98	0	63.23	824	WP_035985346.1	Cyanobacteria
phosphoketolase [filamentous cyanobacterium CCT1]	filamentous cyanobacterium CCT1	1064	1064	0.98	0	63.23	827	PSN13386.1	Cyanobacteria
phosphoketolase [Aphanothece minutissima]	Aphanothece minutissima	1048	1048	0.99	0	63.2	810	WP_181279975.1	Cyanobacteria
phosphoketolase [Dolichospermum planctonicum]	Dolichospermum planctonicum	1080	1080	0.99	0	63.19	793	WP_168357674.1	Cyanobacteria
MULTISPECIES: phosphoketolase [unclassified Tychonema]	unclassified Tychonema	1072	1072	0.99	0	63.19	824	WP_194012542.1	Cyanobacteria
phosphoketolase family protein [Cyanobacteria bacterium FACHB-63]	Cyanobacteria bacterium FACHB-63	1079	1079	1	0	63.16	825	MBD1842932.1	Cyanobacteria
phosphoketolase family protein [Calothrix sp. SM1_7_51]	Calothrix sp. SM1_7_51	1073	1073	0.98	0	63.15	794	NJL09225.1	Cyanobacteria
phosphoketolase [Synechocystis sp. FACHB-383]	Synechocystis sp. FACHB-383	1041	1041	0.99	0	63.13	805	WP_190599892.1	Cyanobacteria
phosphoketolase [Tychonema sp. LEGE 07203]	Tychonema sp. LEGE 07203	1072	1072	0.99	0	63.11	823	WP_194064312.1	Cyanobacteria
phosphoketolase [Candidatus Synechococcus spongiarum 15L]	Candidatus Synechococcus spongiarum 15L	1038	1038	0.98	0	63.11	807	KKZ13638.1	Cyanobacteria
phosphoketolase family protein [Candidatus Synechococcus spongiarum]	Candidatus Synechococcus spongiarum	1037	1037	0.98	0	63.11	807	WP_078232554.1	Cyanobacteria
MULTISPECIES: phosphoketolase [unclassified Synechococcus]	unclassified Synechococcus	1040	1040	0.97	0	63.11	795	WP_185465970.1	Cyanobacteria
phosphoketolase [Nodosilinea sp. LEGE 06152]	Nodosilinea sp. LEGE 06152	1068	1068	0.98	0	63.1	828	WP_194050763.1	Cyanobacteria
putative phosphoketolase 1 [Cyanobium sp. NIES-981]	Cyanobium sp. NIES-981	1024	1024	0.97	0	63.1	813	SBO43960.1	Cyanobacteria
phosphoketolase family protein [Cyanobium sp. NIES-981]	Cyanobium sp. NIES-981	1023	1023	0.97	0	63.1	795	WP_087069351.1	Cyanobacteria
phosphoketolase family protein [Synechococcus sp. BO 8801]	Synechococcus sp. BO 8801	1053	1053	0.99	0	63.08	810	WP_094586397.1	Cyanobacteria
phosphoketolase [Synechococcus sp. FACHB-909]	Synechococcus sp. FACHB-909	1045	1045	0.99	0	63.08	810	WP_190609975.1	Cyanobacteria
phosphoketolase [Cyanobium sp. Copco_Reservoir_LC18]	Cyanobium sp. Copco_Reservoir_LC18	1045	1045	0.99	0	63.08	810	WP_201295843.1	Cyanobacteria
phosphoketolase family protein [Calothrix sp. C42_A2020_038]	Calothrix sp. C42_A2020_038	1084	1084	0.99	0	63.07	793	MBF2064053.1	Cyanobacteria
phosphoketolase family protein [Richelia sp. CSU_2_1]	Richelia sp. CSU_2_1	1079	1079	1	0	63.03	824	NJR23965.1	Cyanobacteria
phosphoketolase family protein [Cyanobacteria bacterium FACHB-DQ100]	Cyanobacteria bacterium FACHB-DQ100	1078	1078	1	0	63.03	825	MBD1821051.1	Cyanobacteria
phosphoketolase [Leptolyngbya sp. FACHB-17]	Leptolyngbya sp. FACHB-17	1078	1078	1	0	63.03	825	WP_190376143.1	Cyanobacteria
phosphoketolase [Candidatus Synechococcus spongiarum]	Candidatus Synechococcus spongiarum	1041	1041	0.99	0	63.03	815	WP_201768407.1	Cyanobacteria
TPA: phosphoketolase family protein [Synechococcus sp. UBA8638]	Synechococcus sp. UBA8638	1041	1041	0.99	0	63.03	803	HBP53063.1	Cyanobacteria
phosphoketolase family protein [Synechococcus sp. KORDI-49]	Synechococcus sp. KORDI-49	1043	1043	0.98	0	63.02	810	WP_052378220.1	Cyanobacteria
phosphoketolase family protein [Synechococcus sp. BS301-5m-G54]	Synechococcus sp. BS301-5m-G54	1041	1041	0.98	0	63.02	810	MBL6739598.1	Cyanobacteria
phosphoketolase [Nodosilinea sp. LEGE 07298]	Nodosilinea sp. LEGE 07298	1066	1066	0.98	0	62.98	829	WP_194022325.1	Cyanobacteria
phosphoketolase family protein [Cyanobacteria bacterium K_DeepCast_35m_m2_023]	Cyanobacteria bacterium K_DeepCast_35m_m2_023	1023	1023	0.97	0	62.98	803	MBM5799502.1	Cyanobacteria
MULTISPECIES: phosphoketolase family protein [Leptolyngbya]	Leptolyngbya	1053	1053	0.99	0	62.97	793	WP_017292205.1	Cyanobacteria
phosphoketolase [Synechococcus sp. BMK-MC-1]	Synechococcus sp. BMK-MC-1	1040	1040	0.97	0	62.96	811	WP_186472382.1	Cyanobacteria
MULTISPECIES: phosphoketolase family protein [unclassified Synechococcus]	unclassified Synechococcus	1043	1043	0.99	0	62.92	811	WP_071800635.1	Cyanobacteria
phosphoketolase [Oscillatoriales cyanobacterium USR001]	Oscillatoriales cyanobacterium USR001	1090	1090	1	0	62.91	799	OCQ95313.1	Cyanobacteria
phosphoketolase [Hapalosiphonaceae cyanobacterium JJU2]	Hapalosiphonaceae cyanobacterium JJU2	1079	1079	1	0	62.91	793	RAM49993.1	Cyanobacteria
phosphoketolase family protein [Microcoleus sp. SU_5_6]	Microcoleus sp. SU_5_6	1077	1077	1	0	62.91	824	NJK75710.1	Cyanobacteria
phosphoketolase [Synechococcus sp. A15-127]	Synechococcus sp. A15-127	1040	1040	0.98	0	62.9	807	WP_186484634.1	Cyanobacteria
MULTISPECIES: phosphoketolase [unclassified Synechococcus]	unclassified Synechococcus	1032	1032	0.97	0	62.85	795	WP_197156508.1	Cyanobacteria
phosphoketolase family protein [Chamaesiphon minutus]	Chamaesiphon minutus	1061	1061	0.98	0	62.85	824	WP_015162827.1	Cyanobacteria
phosphoketolase family protein [Cyanobium gracile]	Cyanobium gracile	1023	1023	0.99	0	62.83	810	WP_015109986.1	Cyanobacteria
phosphoketolase [Dolichospermum flos-aquae]	Dolichospermum flos-aquae	1080	1080	0.99	0	62.81	793	WP_193849200.1	Cyanobacteria
MULTISPECIES: phosphoketolase [unclassified Anabaena]	unclassified Anabaena	1078	1078	0.99	0	62.81	793	WP_190372056.1	Cyanobacteria
phosphoketolase family protein [Dolichospermum planctonicum]	Dolichospermum planctonicum	1076	1076	0.99	0	62.81	793	WP_137908357.1	Cyanobacteria
phosphoketolase family protein [Dolichospermum circinale]	Dolichospermum circinale	1072	1072	0.99	0	62.81	793	WP_028091115.1	Cyanobacteria
phosphoketolase [Synechococcus sp. XM-24]	Synechococcus sp. XM-24	1030	1030	0.98	0	62.81	806	PWL22521.1	Cyanobacteria
phosphoketolase family protein [Synechococcus sp. CB0205]	Synechococcus sp. CB0205	1029	1029	0.98	0	62.81	806	WP_010314006.1	Cyanobacteria
MULTISPECIES: phosphoketolase [unclassified Synechococcus]	unclassified Synechococcus	1034	1034	0.98	0	62.77	795	WP_185466476.1	Cyanobacteria
phosphoketolase family protein [Dolichospermum circinale]	Dolichospermum circinale	1072	1072	0.99	0	62.69	793	WP_028084092.1	Cyanobacteria
phosphoketolase [Dolichospermum planctonicum]	Dolichospermum planctonicum	1077	1077	1	0	62.66	835	GCL42797.1	Cyanobacteria
phosphoketolase family protein [Nostoc linckia]	Nostoc linckia	1072	1072	1	0	62.66	793	WP_099068812.1	Cyanobacteria
phosphoketolase family protein [Oscillatoria nigro-viridis]	Oscillatoria nigro-viridis	1071	1071	0.99	0	62.61	824	WP_015178572.1	Cyanobacteria
phosphoketolase family protein [Synechococcaceae bacterium WB9_2_112]	Synechococcaceae bacterium WB9_2_112	1028	1028	0.98	0	62.59	809	NDC34253.1	Cyanobacteria
phosphoketolase [Synechococcus sp. PROS-U-1]	Synechococcus sp. PROS-U-1	1043	1043	0.98	0	62.58	809	WP_186571161.1	Cyanobacteria
phosphoketolase [Cyanobacteria bacterium DS2.008]	Cyanobacteria bacterium DS2.008	1045	1045	0.98	0	62.47	797	MBA4050003.1	Cyanobacteria
phosphoketolase family protein [Richelia sp. RM1_1_1]	Richelia sp. RM1_1_1	1045	1045	1	0	62.45	797	NJN11498.1	Cyanobacteria
phosphoketolase family protein [Trichormus azollae]	Trichormus azollae	1073	1073	0.99	0	62.44	793	WP_013190953.1	Cyanobacteria
phosphoketolase family protein [Synechococcus sp. CC9616]	Synechococcus sp. CC9616	1046	1046	1	0	62.39	809	WP_028953397.1	Cyanobacteria
phosphoketolase [Fischerella sp. ATCC 43239]	Fischerella sp. ATCC 43239	1056	1056	0.98	0	62.39	796	AIJ28511.1	Cyanobacteria
phosphoketolase [Hapalosiphonaceae cyanobacterium JJU2]	Hapalosiphonaceae cyanobacterium JJU2	1054	1054	0.98	0	62.39	796	RAM49030.1	Cyanobacteria
phosphoketolase [Microcystis elabens]	Microcystis elabens	1030	1030	0.99	0	62.38	810	WP_190545644.1	Cyanobacteria
phosphoketolase [Cyanobium sp.]	Cyanobium sp.	1038	1038	0.99	0	62.36	818	PZU99056.1	Cyanobacteria
phosphoketolase [Synechococcus sp. MED650]	Synechococcus sp. MED650	1042	1042	0.98	0	62.33	808	MAI96584.1	Cyanobacteria
phosphoketolase family protein [Leptolyngbya sp. NIES-3755]	Leptolyngbya sp. NIES-3755	1073	1073	1	0	62.28	825	WP_068382681.1	Cyanobacteria
MULTISPECIES: phosphoketolase family protein [Hapalosiphonaceae]	Hapalosiphonaceae	1052	1052	0.98	0	62.13	796	WP_044446449.1	Cyanobacteria
phosphoketolase family protein [Fischerella sp. PCC 9339]	Fischerella sp. PCC 9339	1049	1049	0.98	0	62.01	796	WP_017308608.1	Cyanobacteria
phosphoketolase family protein [Oscillatoriophycideae cyanobacterium NC_groundwater_1537_Pr4_S-0.65um_50_18]	Oscillatoriophycideae cyanobacterium NC_groundwater_1537_Pr4_S-0.65um_50_18	1033	1033	1	0	61.96	829	MBI4782931.1	Cyanobacteria
phosphoketolase family protein [Synechococcus sp. UW179B]	Synechococcus sp. UW179B	1037	1037	0.99	0	61.88	803	WP_115072008.1	Cyanobacteria
phosphoketolase [Cyanobium sp.]	Cyanobium sp.	1038	1038	0.99	0	61.8	818	PZV04213.1	Cyanobacteria
phosphoketolase [Synechococcus sp. MED850]	Synechococcus sp. MED850	1043	1043	1	0	61.77	809	MAV11033.1	Cyanobacteria
phosphoketolase family protein [Synechococcus sp. KORDI-100]	Synechococcus sp. KORDI-100	1033	1033	1	0	61.77	809	WP_038542767.1	Cyanobacteria
phosphoketolase family protein [Synechococcus sp. WH 8016]	Synechococcus sp. WH 8016	1038	1038	0.99	0	61.62	803	WP_006852742.1	Cyanobacteria
phosphoketolase [Synechococcus sp. ROS8604]	Synechococcus sp. ROS8604	1034	1034	0.99	0	61.62	803	WP_186543569.1	Cyanobacteria
phosphoketolase family protein [Synechococcus sp. BS307-5m-G38]	Synechococcus sp. BS307-5m-G38	1028	1028	0.98	0	61.06	808	MBL6803447.1	Cyanobacteria
phosphoketolase family protein [Synechococcus sp.]	Synechococcus sp.	1035	1035	0.99	0	61.03	811	NBQ36296.1	Cyanobacteria
phosphoketolase [Fischerella ambigua UTEX 1903]	Fischerella ambigua UTEX 1903	1057	1057	0.98	0	62.52	796	AIJ28543.1	Cyanobacteria
phosphoketolase family protein [Chlorogloea sp. CCALA 695]	Chlorogloea sp. CCALA 695	1068	1068	0.98	0	64.63	826	WP_106368626.1	Cyanobacteria
MULTISPECIES: phosphoketolase [unclassified Microcoleus]	unclassified Microcoleus	1087	1087	0.99	0	63.74	824	WP_190659172.1	Cyanobacteria
phosphoketolase [Microcoleus sp. FACHB-DQ6]	Microcoleus sp. FACHB-DQ6	1085	1085	0.99	0	63.74	824	WP_190738390.1	Cyanobacteria
phosphoketolase family protein [Microcoleus sp. T1-bin1]	Microcoleus sp. T1-bin1	1083	1083	0.99	0	63.74	824	MBD0307455.1	Cyanobacteria
phosphoketolase family protein [Leptolyngbya sp. PCC 7375]	Leptolyngbya sp. PCC 7375	1041	1041	0.98	0	63.57	804	WP_006512682.1	Cyanobacteria
phosphoketolase [Leptolyngbya sp. FACHB-1624]	Leptolyngbya sp. FACHB-1624	1070	1070	0.97	0	63.55	825	WP_190647718.1	Cyanobacteria
phosphoketolase	Unknown	1115	1115	0.98	0	65.01	792	NBD32929.1	Cyanobacteria
phosphoketolase	Unknown	1117	1117	0.98	0	64.8	792	NBD16630.1	Cyanobacteria
phosphoketolase family protein	Unknown	1045	1045	0.99	0	63.32	811	NQV09792.1	Cyanobacteria
phosphoketolase family protein	Cyanobacteria bacterium	1199	1199	0.99	0	70.5	802	NCO75623.1	Cyanobacteria

## Sheet: Phototroph
Description	Scientific Name	Max Score	Total Score	Query Cover	E value	Per. ident	Acc. Len	Accession
phosphoketolase family protein [Rhodocyclus tenuis]	Rhodocyclus tenuis	1211	1211	0.99	0	72.99	801	WP_153590400.1	A facultative purple non sulfur bacterium
phosphoketolase family protein [Chromatiales bacterium]	Chromatiales bacterium	1191	1191	0.98	0	72.96	806	MBL8201073.1	A group of Proteobacteria capable of photosynthesis, collectively referred to as purple bacteri
phosphoketolase family protein [Rhodocyclus tenuis]	Rhodocyclus tenuis	1206	1206	0.99	0	72.89	801	WP_153115621.1	A facultative purple non sulfur bacterium
phosphoketolase family protein [Rhodocyclus tenuis]	Rhodocyclus tenuis	1210	1210	0.99	0	72.86	801	WP_153469384.1	A facultative purple non sulfur bacterium
phosphoketolase family protein [Chloroflexaceae bacterium]	Chloroflexaceae bacterium	1157	1157	0.93	0	71.9	766	NJL82742.1	The Chloroflexia are one of six classes of bacteria in the phylum Chloroflexi, known as filamentous green non-sulfur bacteria. They use light for energy and are named for their green pigment, usually found in photosynthetic bodies called chlorosomes.
phosphoketolase [Thiococcus pfennigii]	Thiococcus pfennigii	1181	1181	0.98	0	71.39	797	WP_200248920.1	Gram-negative, non‐motile, obligately phototrophic and strictly anaerobic genus of bacteria
phosphoketolase family protein [Chromatiaceae bacterium No.7]	Chromatiaceae bacterium No.7	1176	1176	1	0	70.1	792	QIK37787.1	A novel thermophilic phototrophic purple sulphur bacterium
phosphoketolase family protein [Thioflavicoccus mobilis]	Thioflavicoccus mobilis	1169	1169	0.98	0	69.77	797	WP_015280823.1	phototrophic purple sulfur bacteria
phosphoketolase family protein [Thiobaca trueperi]	Thiobaca trueperi	1168	1168	0.99	0	69.57	792	WP_132976215.1	A phototrophic purple sulfur bacterium
phosphoketolase family protein [Chloroflexi bacterium]	Chloroflexi bacterium	1084	1084	0.97	0	65.98	788	TAK20450.1	The Chloroflexia are one of six classes of bacteria in the phylum Chloroflexi, known as filamentous green non-sulfur bacteria. They use light for energy and are named for their green pigment, usually found in photosynthetic bodies called chlorosomes.
phosphoketolase family protein [Chloroflexi bacterium]	Chloroflexi bacterium	1068	1068	0.98	0	65.64	793	TMG25665.1	The Chloroflexia are one of six classes of bacteria in the phylum Chloroflexi, known as filamentous green non-sulfur bacteria. They use light for energy and are named for their green pigment, usually found in photosynthetic bodies called chlorosomes.
phosphoketolase [Pelodictyon luteolum]	Pelodictyon luteolum	1091	1091	0.98	0	65.52	809	KZK74021.1	The Chloroflexia are one of six classes of bacteria in the phylum Chloroflexi, known as filamentous green non-sulfur bacteria. They use light for energy and are named for their green pigment, usually found in photosynthetic bodies called chlorosomes.
phosphoketolase family protein [Pelodictyon luteolum]	Pelodictyon luteolum	1082	1082	0.98	0	65.31	809	WP_011358251.1	The Chloroflexia are one of six classes of bacteria in the phylum Chloroflexi, known as filamentous green non-sulfur bacteria. They use light for energy and are named for their green pigment, usually found in photosynthetic bodies called chlorosomes.
phosphoketolase family protein [Chloroflexi bacterium]	Chloroflexi bacterium	1073	1073	0.98	0	65.31	794	MBI2778131.1	The Chloroflexia are one of six classes of bacteria in the phylum Chloroflexi, known as filamentous green non-sulfur bacteria. They use light for energy and are named for their green pigment, usually found in photosynthetic bodies called chlorosomes.
phosphoketolase [Thiocapsa imhoffii]	Thiocapsa imhoffii	1078	1078	0.98	0	65.23	785	WP_200388327.1	An alkaliphilic purple sulfur bacterium
phosphoketolase [Chloroflexi bacterium GWC2_73_18]	Chloroflexi bacterium GWC2_73_18	1067	1067	0.98	0	65.13	793	OGN86687.1	The Chloroflexia are one of six classes of bacteria in the phylum Chloroflexi, known as filamentous green non-sulfur bacteria. They use light for energy and are named for their green pigment, usually found in photosynthetic bodies called chlorosomes.
phosphoketolase family protein [Chloroflexi bacterium]	Chloroflexi bacterium	1046	1046	0.98	0	65.05	799	MBA3689572.1	The Chloroflexia are one of six classes of bacteria in the phylum Chloroflexi, known as filamentous green non-sulfur bacteria. They use light for energy and are named for their green pigment, usually found in photosynthetic bodies called chlorosomes.
phosphoketolase family protein [Chlorobiaceae bacterium]	Chlorobiaceae bacterium	1087	1087	0.98	0	64.93	799	NTW56708.1	The Chloroflexia are one of six classes of bacteria in the phylum Chloroflexi, known as filamentous green non-sulfur bacteria. They use light for energy and are named for their green pigment, usually found in photosynthetic bodies called chlorosomes.
Fructose-6-phosphate phosphoketolase [Chlorobium ferrooxidans DSM 13031]	Chlorobium ferrooxidans DSM 13031	1078	1078	0.98	0	64.8	807	EAT58960.1	The Chloroflexia are one of six classes of bacteria in the phylum Chloroflexi, known as filamentous green non-sulfur bacteria. They use light for energy and are named for their green pigment, usually found in photosynthetic bodies called chlorosomes.
phosphoketolase [Chlorobium ferrooxidans]	Chlorobium ferrooxidans	1077	1077	0.98	0	64.8	806	WP_156778016.1	The Chloroflexia are one of six classes of bacteria in the phylum Chloroflexi, known as filamentous green non-sulfur bacteria. They use light for energy and are named for their green pigment, usually found in photosynthetic bodies called chlorosomes.
phosphoketolase family protein [Chlorobium sp. N1]	Chlorobium sp. N1	1076	1076	0.99	0	64.77	794	WP_131353995.1	The Chloroflexia are one of six classes of bacteria in the phylum Chloroflexi, known as filamentous green non-sulfur bacteria. They use light for energy and are named for their green pigment, usually found in photosynthetic bodies called chlorosomes.
phosphoketolase family protein [Chlorobiaceae bacterium]	Chlorobiaceae bacterium	1083	1083	0.98	0	64.71	795	NTV05397.1	The Chloroflexia are one of six classes of bacteria in the phylum Chloroflexi, known as filamentous green non-sulfur bacteria. They use light for energy and are named for their green pigment, usually found in photosynthetic bodies called chlorosomes.
phosphoketolase family protein [Pelodictyon phaeoclathratiforme]	Pelodictyon phaeoclathratiforme	1081	1081	0.98	0	64.71	795	WP_012508618.1	The Chloroflexia are one of six classes of bacteria in the phylum Chloroflexi, known as filamentous green non-sulfur bacteria. They use light for energy and are named for their green pigment, usually found in photosynthetic bodies called chlorosomes.
phosphoketolase family protein [Chlorobiaceae bacterium]	Chlorobiaceae bacterium	1078	1078	0.98	0	64.71	799	NTV98279.1	The Chloroflexia are one of six classes of bacteria in the phylum Chloroflexi, known as filamentous green non-sulfur bacteria. They use light for energy and are named for their green pigment, usually found in photosynthetic bodies called chlorosomes.
phosphoketolase family protein [Chloroflexi bacterium]	Chloroflexi bacterium	1048	1048	0.97	0	64.69	785	TMF37409.1	The Chloroflexia are one of six classes of bacteria in the phylum Chloroflexi, known as filamentous green non-sulfur bacteria. They use light for energy and are named for their green pigment, usually found in photosynthetic bodies called chlorosomes.
phosphoketolase family protein [Chloroflexi bacterium]	Chloroflexi bacterium	1036	1036	0.97	0	64.65	794	TMF89415.1	The Chloroflexia are one of six classes of bacteria in the phylum Chloroflexi, known as filamentous green non-sulfur bacteria. They use light for energy and are named for their green pigment, usually found in photosynthetic bodies called chlorosomes.
phosphoketolase family protein [Chlorobiaceae bacterium]	Chlorobiaceae bacterium	1087	1087	0.98	0	64.59	795	NTV01784.1	The Chloroflexia are one of six classes of bacteria in the phylum Chloroflexi, known as filamentous green non-sulfur bacteria. They use light for energy and are named for their green pigment, usually found in photosynthetic bodies called chlorosomes.
phosphoketolase family protein [Chloroflexi bacterium]	Chloroflexi bacterium	1080	1080	0.99	0	64.48	794	MBI3746922.1	The Chloroflexia are one of six classes of bacteria in the phylum Chloroflexi, known as filamentous green non-sulfur bacteria. They use light for energy and are named for their green pigment, usually found in photosynthetic bodies called chlorosomes.
phosphoketolase [Prosthecochloris marina]	Prosthecochloris marina	1088	1088	0.98	0	64.46	799	PWW81401.1	The Chloroflexia are one of six classes of bacteria in the phylum Chloroflexi, known as filamentous green non-sulfur bacteria. They use light for energy and are named for their green pigment, usually found in photosynthetic bodies called chlorosomes.
phosphoketolase family protein [Chlorobiaceae bacterium]	Chlorobiaceae bacterium	1088	1088	0.98	0	64.46	796	NTW51104.1	The Chloroflexia are one of six classes of bacteria in the phylum Chloroflexi, known as filamentous green non-sulfur bacteria. They use light for energy and are named for their green pigment, usually found in photosynthetic bodies called chlorosomes.
phosphoketolase [Prosthecochloris marina]	Prosthecochloris marina	1087	1087	0.98	0	64.46	793	WP_161953523.1	The Chloroflexia are one of six classes of bacteria in the phylum Chloroflexi, known as filamentous green non-sulfur bacteria. They use light for energy and are named for their green pigment, usually found in photosynthetic bodies called chlorosomes.
phosphoketolase family protein [Chlorobiaceae bacterium]	Chlorobiaceae bacterium	1087	1087	0.98	0	64.46	796	NTV25126.1	The Chloroflexia are one of six classes of bacteria in the phylum Chloroflexi, known as filamentous green non-sulfur bacteria. They use light for energy and are named for their green pigment, usually found in photosynthetic bodies called chlorosomes.
phosphoketolase family protein [Chlorobiaceae bacterium]	Chlorobiaceae bacterium	1077	1077	0.98	0	64.43	807	NTW64102.1	The Chloroflexia are one of six classes of bacteria in the phylum Chloroflexi, known as filamentous green non-sulfur bacteria. They use light for energy and are named for their green pigment, usually found in photosynthetic bodies called chlorosomes.
phosphoketolase family protein [Chlorobiaceae bacterium]	Chlorobiaceae bacterium	1084	1084	0.98	0	64.33	796	NTU91171.1	The Chloroflexia are one of six classes of bacteria in the phylum Chloroflexi, known as filamentous green non-sulfur bacteria. They use light for energy and are named for their green pigment, usually found in photosynthetic bodies called chlorosomes.
phosphoketolase family protein [Chlorobiaceae bacterium]	Chlorobiaceae bacterium	1052	1052	0.98	0	64.33	793	NTU67470.1	The Chloroflexia are one of six classes of bacteria in the phylum Chloroflexi, known as filamentous green non-sulfur bacteria. They use light for energy and are named for their green pigment, usually found in photosynthetic bodies called chlorosomes.
phosphoketolase family protein [Chloroflexi bacterium]	Chloroflexi bacterium	1032	1032	0.98	0	64.29	792	TME15771.1	The Chloroflexia are one of six classes of bacteria in the phylum Chloroflexi, known as filamentous green non-sulfur bacteria. They use light for energy and are named for their green pigment, usually found in photosynthetic bodies called chlorosomes.
phosphoketolase [Chloroflexi bacterium]	Chloroflexi bacterium	1036	1036	0.99	0	64.28	795	PZR61176.1	The Chloroflexia are one of six classes of bacteria in the phylum Chloroflexi, known as filamentous green non-sulfur bacteria. They use light for energy and are named for their green pigment, usually found in photosynthetic bodies called chlorosomes.
phosphoketolase [Chloroflexi bacterium RBG_16_70_13]	Chloroflexi bacterium RBG_16_70_13	1062	1062	0.98	0	64.24	795	OGO51908.1	The Chloroflexia are one of six classes of bacteria in the phylum Chloroflexi, known as filamentous green non-sulfur bacteria. They use light for energy and are named for their green pigment, usually found in photosynthetic bodies called chlorosomes.
phosphoketolase family protein [Chlorobiaceae bacterium]	Chlorobiaceae bacterium	1071	1071	0.98	0	64.2	799	NTV61129.1	The Chloroflexia are one of six classes of bacteria in the phylum Chloroflexi, known as filamentous green non-sulfur bacteria. They use light for energy and are named for their green pigment, usually found in photosynthetic bodies called chlorosomes.
phosphoketolase [Prosthecochloris ethylica]	Prosthecochloris ethylica	1081	1081	0.98	0	64.17	798	WP_175187841.1	The Chloroflexia are one of six classes of bacteria in the phylum Chloroflexi, known as filamentous green non-sulfur bacteria. They use light for energy and are named for their green pigment, usually found in photosynthetic bodies called chlorosomes.
phosphoketolase family protein [Chlorobium sp.]	Chlorobium sp.	1077	1077	0.98	0	64.17	799	TLU83168.1	The Chloroflexia are one of six classes of bacteria in the phylum Chloroflexi, known as filamentous green non-sulfur bacteria. They use light for energy and are named for their green pigment, usually found in photosynthetic bodies called chlorosomes.
phosphoketolase family protein [Chloroflexi bacterium]	Chloroflexi bacterium	1032	1032	0.98	0	64.16	792	TMD10731.1	The Chloroflexia are one of six classes of bacteria in the phylum Chloroflexi, known as filamentous green non-sulfur bacteria. They use light for energy and are named for their green pigment, usually found in photosynthetic bodies called chlorosomes.
phosphoketolase family protein [Chloroflexi bacterium]	Chloroflexi bacterium	1036	1036	0.97	0	64.15	793	MBI2781364.1	The Chloroflexia are one of six classes of bacteria in the phylum Chloroflexi, known as filamentous green non-sulfur bacteria. They use light for energy and are named for their green pigment, usually found in photosynthetic bodies called chlorosomes.
phosphoketolase family protein [Chlorobiaceae bacterium]	Chlorobiaceae bacterium	1054	1054	0.97	0	63.96	794	NTU93240.1	The Chloroflexia are one of six classes of bacteria in the phylum Chloroflexi, known as filamentous green non-sulfur bacteria. They use light for energy and are named for their green pigment, usually found in photosynthetic bodies called chlorosomes.
phosphoketolase family protein [Chloroflexi bacterium]	Chloroflexi bacterium	1054	1054	0.98	0	63.96	799	MBI2763231.1	The Chloroflexia are one of six classes of bacteria in the phylum Chloroflexi, known as filamentous green non-sulfur bacteria. They use light for energy and are named for their green pigment, usually found in photosynthetic bodies called chlorosomes.
phosphoketolase family protein [Chlorobiaceae bacterium]	Chlorobiaceae bacterium	1079	1079	0.98	0	63.95	789	NTU59132.1	The Chloroflexia are one of six classes of bacteria in the phylum Chloroflexi, known as filamentous green non-sulfur bacteria. They use light for energy and are named for their green pigment, usually found in photosynthetic bodies called chlorosomes.
phosphoketolase family protein [Chlorobiaceae bacterium]	Chlorobiaceae bacterium	1075	1075	0.98	0	63.91	799	NTW82734.1	The Chloroflexia are one of six classes of bacteria in the phylum Chloroflexi, known as filamentous green non-sulfur bacteria. They use light for energy and are named for their green pigment, usually found in photosynthetic bodies called chlorosomes.
phosphoketolase family protein [Chloroflexi bacterium]	Chloroflexi bacterium	1074	1074	0.99	0	63.9	796	TAK02592.1	The Chloroflexia are one of six classes of bacteria in the phylum Chloroflexi, known as filamentous green non-sulfur bacteria. They use light for energy and are named for their green pigment, usually found in photosynthetic bodies called chlorosomes.
phosphoketolase family protein [Chlorobiaceae bacterium]	Chlorobiaceae bacterium	1063	1063	0.98	0	63.82	787	NMW19885.1	The Chloroflexia are one of six classes of bacteria in the phylum Chloroflexi, known as filamentous green non-sulfur bacteria. They use light for energy and are named for their green pigment, usually found in photosynthetic bodies called chlorosomes.
phosphoketolase family protein [Chlorobium sp.]	Chlorobium sp.	1080	1080	0.99	0	63.69	799	TLU56480.1	The Chloroflexia are one of six classes of bacteria in the phylum Chloroflexi, known as filamentous green non-sulfur bacteria. They use light for energy and are named for their green pigment, usually found in photosynthetic bodies called chlorosomes.
phosphoketolase family protein [Chlorobaculum sp.]	Chlorobaculum sp.	1070	1070	0.98	0	63.61	790	NTV67445.1	The Chloroflexia are one of six classes of bacteria in the phylum Chloroflexi, known as filamentous green non-sulfur bacteria. They use light for energy and are named for their green pigment, usually found in photosynthetic bodies called chlorosomes.
phosphoketolase family protein [Chloroflexi bacterium]	Chloroflexi bacterium	1046	1046	0.97	0	63.46	793	TMF61218.1	The Chloroflexia are one of six classes of bacteria in the phylum Chloroflexi, known as filamentous green non-sulfur bacteria. They use light for energy and are named for their green pigment, usually found in photosynthetic bodies called chlorosomes.
phosphoketolase family protein [Chlorobiaceae bacterium]	Chlorobiaceae bacterium	1048	1048	0.99	0	63.41	802	NTW68788.1	The Chloroflexia are one of six classes of bacteria in the phylum Chloroflexi, known as filamentous green non-sulfur bacteria. They use light for energy and are named for their green pigment, usually found in photosynthetic bodies called chlorosomes.
phosphoketolase family protein [Chloroflexi bacterium]	Chloroflexi bacterium	1040	1040	0.97	0	63.33	796	TMG41729.1	The Chloroflexia are one of six classes of bacteria in the phylum Chloroflexi, known as filamentous green non-sulfur bacteria. They use light for energy and are named for their green pigment, usually found in photosynthetic bodies called chlorosomes.
phosphoketolase family protein [Chlorobiaceae bacterium]	Chlorobiaceae bacterium	1072	1072	0.98	0	63.31	791	NTU53971.1	Anaerobic, thermophilic green sulfur bacteria
phosphoketolase family protein [Chlorobaculum thiosulfatiphilum]	Chlorobaculum thiosulfatiphilum	1066	1066	0.98	0	63.31	791	WP_139457100.1	Anaerobic, thermophilic green sulfur bacteria
phosphoketolase family protein [Prosthecochloris sp. HL-130-GSB]	Prosthecochloris sp. HL-130-GSB	1059	1059	0.98	0	63.31	797	WP_085659272.1	Chlorobia
phosphoketolase family protein [Prosthecochloris sp.]	Prosthecochloris sp.	1060	1060	0.98	0	63.28	797	MBO8093269.1	Anaerobic, thermophilic green sulfur bacteria
TPA: phosphoketolase family protein [Prosthecochloris aestuarii]	Prosthecochloris aestuarii	1058	1058	0.98	0	63.28	797	HED31391.1	Anaerobic, thermophilic green sulfur bacteria
phosphoketolase family protein [Chloroflexi bacterium]	Chloroflexi bacterium	1052	1052	0.98	0	63.27	793	TMD48640.1	The Chloroflexia are one of six classes of bacteria in the phylum Chloroflexi, known as filamentous green non-sulfur bacteria. They use light for energy and are named for their green pigment, usually found in photosynthetic bodies called chlorosomes.
phosphoketolase family protein [Chloroflexi bacterium]	Chloroflexi bacterium	1050	1050	0.98	0	63.27	793	TMB70496.1	The Chloroflexia are one of six classes of bacteria in the phylum Chloroflexi, known as filamentous green non-sulfur bacteria. They use light for energy and are named for their green pigment, usually found in photosynthetic bodies called chlorosomes.
phosphoketolase family protein [Chloroflexi bacterium]	Chloroflexi bacterium	1046	1046	0.98	0	63.23	799	TMD09739.1	The Chloroflexia are one of six classes of bacteria in the phylum Chloroflexi, known as filamentous green non-sulfur bacteria. They use light for energy and are named for their green pigment, usually found in photosynthetic bodies called chlorosomes.
phosphoketolase family protein [Chlorobaculum tepidum]	Chlorobaculum tepidum	1071	1071	0.98	0	63.21	791	WP_164927044.1	Anaerobic, thermophilic green sulfur bacteria
phosphoketolase family protein [Chlorobiaceae bacterium]	Chlorobiaceae bacterium	1063	1063	0.97	0	63.21	782	NTU88172.1	Anaerobic, thermophilic green sulfur bacteria
phosphoketolase family protein [Chloroflexi bacterium]	Chloroflexi bacterium	1038	1038	0.97	0	63.21	793	TMG15755.1	The Chloroflexia are one of six classes of bacteria in the phylum Chloroflexi, known as filamentous green non-sulfur bacteria. They use light for energy and are named for their green pigment, usually found in photosynthetic bodies called chlorosomes.
phosphoketolase [Chloroflexi bacterium 13_1_20CM_4_66_15]	Chloroflexi bacterium 13_1_20CM_4_66_15	1037	1037	0.97	0	63.21	793	OLD91682.1	The Chloroflexia are one of six classes of bacteria in the phylum Chloroflexi, known as filamentous green non-sulfur bacteria. They use light for energy and are named for their green pigment, usually found in photosynthetic bodies called chlorosomes.
phosphoketolase family protein [Chlorobiaceae bacterium]	Chlorobiaceae bacterium	1066	1066	0.98	0	63.15	790	MBN1927988.1	Green sulfur bacteria are a family of obligately anaerobic photoautotrophic bacteria.
phosphoketolase family protein [Chloroflexi bacterium]	Chloroflexi bacterium	1042	1042	0.99	0	63.14	808	MBI3752399.1	The Chloroflexia are one of six classes of bacteria in the phylum Chloroflexi, known as filamentous green non-sulfur bacteria. They use light for energy and are named for their green pigment, usually found in photosynthetic bodies called chlorosomes.
phosphoketolase family protein [Chloroflexi bacterium]	Chloroflexi bacterium	1040	1040	0.98	0	63.14	799	TMB47218.1	The Chloroflexia are one of six classes of bacteria in the phylum Chloroflexi, known as filamentous green non-sulfur bacteria. They use light for energy and are named for their green pigment, usually found in photosynthetic bodies called chlorosomes.
phosphoketolase family protein [Rhodopseudomonas palustris]	Rhodopseudomonas palustris	1023	1023	0.98	0	63.02	783	WP_119019539.1	A rod-shaped, Gram-negative purple nonsulfur bacterium, notable for its ability to switch between four different modes of metabolism.
phosphoketolase family protein [Chloroflexi bacterium]	Chloroflexi bacterium	1045	1045	0.98	0	63.01	793	TMF09305.1	The Chloroflexia are one of six classes of bacteria in the phylum Chloroflexi, known as filamentous green non-sulfur bacteria. They use light for energy and are named for their green pigment, usually found in photosynthetic bodies called chlorosomes.
phosphoketolase family protein [Chloroflexi bacterium]	Chloroflexi bacterium	1044	1044	0.98	0	63.01	793	TMD20788.1	The Chloroflexia are one of six classes of bacteria in the phylum Chloroflexi, known as filamentous green non-sulfur bacteria. They use light for energy and are named for their green pigment, usually found in photosynthetic bodies called chlorosomes.
phosphoketolase family protein [Chloroflexi bacterium]	Chloroflexi bacterium	1044	1044	0.98	0	63.01	793	TME24184.1	The Chloroflexia are one of six classes of bacteria in the phylum Chloroflexi, known as filamentous green non-sulfur bacteria. They use light for energy and are named for their green pigment, usually found in photosynthetic bodies called chlorosomes.
phosphoketolase family protein [Chloroflexi bacterium]	Chloroflexi bacterium	1029	1029	0.99	0	62.94	803	NJD26799.1	The Chloroflexia are one of six classes of bacteria in the phylum Chloroflexi, known as filamentous green non-sulfur bacteria. They use light for energy and are named for their green pigment, usually found in photosynthetic bodies called chlorosomes.
phosphoketolase family protein [Chlorobi bacterium]	Chlorobi bacterium	1058	1058	0.98	0	62.88	789	MBM3423148.1	Chloroflexi, filamentous green non-sulfur bacteria.
phosphoketolase family protein [Chloroflexi bacterium]	Chloroflexi bacterium	1038	1038	0.98	0	62.88	785	TMD82194.1	Chloroflexi, filamentous green non-sulfur bacteria.
phosphoketolase family protein [Chloroflexales bacterium ZM16-3]	Chloroflexales bacterium ZM16-3	1036	1036	0.98	0	62.88	818	NNJ12345.1	Chloroflexi, filamentous green non-sulfur bacteria.
phosphoketolase family protein [Chloroflexi bacterium]	Chloroflexi bacterium	1034	1034	0.98	0	62.88	794	TMG32603.1	Chloroflexi, filamentous green non-sulfur bacteria.
phosphoketolase family protein [Prosthecochloris sp. ZM]	Prosthecochloris sp. ZM	1048	1048	0.98	0	62.85	798	WP_114616924.1	Chloroflexi, filamentous green non-sulfur bacteria.
phosphoketolase family protein [Prosthecochloris aestuarii]	Prosthecochloris aestuarii	1050	1050	0.98	0	62.72	798	WP_012506171.1	Chloroflexi, filamentous green non-sulfur bacteria.
phosphoketolase family protein [Chloroflexi bacterium]	Chloroflexi bacterium	1053	1053	0.99	0	62.71	793	TMG35959.1	Chloroflexi, filamentous green non-sulfur bacteria.
phosphoketolase [Prosthecochloris sp.]	Prosthecochloris sp.	1048	1048	0.98	0	62.6	798	NEX12030.1	Capable of photosynthesis in the presence of hydrogen sulfide, during which they produce and deposit, as an intermediate oxidation product
phosphoketolase family protein [Herpetosiphonaceae bacterium]	Herpetosiphonaceae bacterium	1045	1045	0.98	0	62.55	789	MBA3945937.1	Chloroflexi, filamentous green non-sulfur bacteria.
TPA: phosphoketolase family protein [Chlorobaculum parvum]	Chlorobaculum parvum	1068	1068	0.98	0	62.45	791	HHE32137.1	phototrophic bacteria
phosphoketolase family protein [Chlorobaculum parvum]	Chlorobaculum parvum	1068	1068	0.98	0	62.45	791	WP_012502842.1	phototrophic bacteria
phosphoketolase family protein [Chloroflexi bacterium]	Chloroflexi bacterium	1026	1026	0.98	0	62.2	797	TMG11174.1	The Chloroflexia are one of six classes of bacteria in the phylum Chloroflexi, known as filamentous green non-sulfur bacteria. They use light for energy and are named for their green pigment, usually found in photosynthetic bodies called chlorosomes.
phosphoketolase family protein [Chloroflexi bacterium]	Chloroflexi bacterium	1026	1026	0.98	0	62.2	797	TMG21296.1	The Chloroflexia are one of six classes of bacteria in the phylum Chloroflexi, known as filamentous green non-sulfur bacteria. They use light for energy and are named for their green pigment, usually found in photosynthetic bodies called chlorosomes.
phosphoketolase family protein [Chloroflexi bacterium]	Chloroflexi bacterium	1027	1027	0.98	0	61.78	793	TMD43090.1	The Chloroflexia are one of six classes of bacteria in the phylum Chloroflexi, known as filamentous green non-sulfur bacteria. They use light for energy and are named for their green pigment, usually found in photosynthetic bodies called chlorosomes.
phosphoketolase family protein [Thiohalocapsa sp. PB-PSB1]	Thiohalocapsa sp. PB-PSB1	1132	1132	0.99	0	67.05	803	QQO56928.1	A spherical-shaped, phototrophic, purple sulfur bacterium
phosphoketolase [Thiohalocapsa sp. PB-PSB1]	Thiohalocapsa sp. PB-PSB1	1130	1130	0.99	0	67.05	795	ESQ14298.1	A spherical-shaped, phototrophic, purple sulfur bacterium
phosphoketolase family protein [Prosthecochloris sp. GSB1]	Prosthecochloris sp. GSB1	1066	1066	0.98	0	63.69	789	WP_094082892.1	The Chloroflexia are one of six classes of bacteria in the phylum Chloroflexi, known as filamentous green non-sulfur bacteria. They use light for energy and are named for their green pigment, usually found in photosynthetic bodies called chlorosomes.
phosphoketolase [Rhodocyclus purpureus]	Rhodocyclus purpureus	1189	1189	0.98	0	71.68	800	WP_201209870.1	Phototrohpic bacteria. Its cells are half-ring-shaped and ring-shaped before cell division
phosphoketolase [Thiocystis minor]	Thiocystis minor	1157	1157	0.98	0	68.88	795	WP_201091773.1	Phototrophic/Gammaproteobacteria
phosphoketolase [Thiocystis violacea]	Thiocystis violacea	1159	1159	0.98	0	68.62	791	MBK1720381.1	Phototrophic/Gammaproteobacteria
phosphoketolase [Thiocystis violacea]	Thiocystis violacea	1157	1157	0.98	0	68.49	783	WP_207281069.1	Phototrophic/Gammaproteobacteria
phosphoketolase family protein [Thiocystis violascens]	Thiocystis violascens	1135	1135	0.98	0	68.33	795	WP_014778518.1	Phototrophic/Gammaproteobacteria
phosphoketolase [Thiocystis violacea]	Thiocystis violacea	1151	1151	1	0	67.92	797	WP_200327912.1	Phototrophic/Gammaproteobacteria
phosphoketolase [Thiocystis minor]	Thiocystis minor	1093	1093	0.98	0	66.71	785	WP_201097746.1	Phototrophic/Gammaproteobacteria
phosphoketolase [Thiocystis violacea]	Thiocystis violacea	1094	1094	0.98	0	66.2	786	WP_200373758.1	Phototrophic/Gammaproteobacteria
phosphoketolase family protein [Thiorhodovibrio sp. 970]	Thiorhodovibrio sp. 970	1071	1071	0.98	0	65.23	786	WP_009151165.1	Phototrophic/Gammaproteobacteria
phosphoketolase [Anaerolinea sp.]	Anaerolinea sp.	1071	1071	0.98	0	64.71	796	MBA3877490.1	Chloroflexi
phosphoketolase family protein [Chlorobaculum limnaeum]	Chlorobaculum limnaeum	1071	1071	0.98	0	63.36	790	WP_069808931.1	Anaerobic, thermophilic green sulfur bacteria

## Sheet: Methanotroph
Description	Scientific Name	Max Score	Total Score	Query Cover	E value	Per. ident	Acc. Len	Accession
phosphoketolase family protein [Methylomicrobium sp. wino1]	Methylomicrobium sp. wino1	1186	1186	0.98	0	72.19	796	WP_125218620.1	Methylococcales/Methanotroph
phosphoketolase family protein [Methylotuvimicrobium alcaliphilum]	Methylotuvimicrobium alcaliphilum	1185	1185	0.98	0	72.19	796	WP_014149282.1	Methylococcales/ Methanotroph
phosphoketolase family protein [Methylomicrobium sp.]	Methylomicrobium sp.	1190	1190	0.98	0	72.32	796	MBE0436343.1	Methylococcales/ Methanotroph
TPA: phosphoketolase [Methylococcaceae bacterium]	Methylococcaceae bacterium	1187	1187	0.98	0	72.07	796	HBA66185.1	Methylococcales/ Methanotroph
phosphoketolase family protein [Methylosarcina fibrata]	Methylosarcina fibrata	1194	1194	0.97	0	71.48	794	WP_020563938.1	Methylococcales/ Methanotroph
phosphoketolase family protein [Methylotuvimicrobium buryatense]	Methylotuvimicrobium buryatense	1191	1191	1	0	71.48	796	WP_017840010.1	Methylococcales/ Methanotroph
phosphoketolase [Methylomonas sp. EFPC1]	Methylomonas sp. EFPC1	1201	1201	0.98	0	71.28	797	WP_205450211.1	Methylococcales/ Methanotroph
phosphoketolase family protein [Methylomonas rhizoryzae]	Methylomonas rhizoryzae	1190	1190	0.97	0	71.28	798	WP_150049079.1	Methylococcales/ Methanotroph
phosphoketolase family protein [Methylomonas sp. LW13]	Methylomonas sp. LW13	1201	1201	0.98	0	71.16	797	WP_033156250.1	Methylococcales/ Methanotroph
phosphoketolase family protein [Methylomonas methanica]	Methylomonas methanica	1199	1199	0.98	0	71.05	797	WP_064038729.1	Methylococcales/ Methanotroph
MULTISPECIES: phosphoketolase family protein [Methylomonas]	Methylomonas	1204	1204	0.98	0	71.03	797	WP_052141934.1	Methylococcales/ Methanotroph
phosphoketolase family protein [Methylotuvimicrobium kenyense]	Methylotuvimicrobium kenyense	1184	1184	1	0	70.98	796	WP_141900511.1	Methylococcales/ Methanotroph
phosphoketolase [Methylomonas sp. ZR1]	Methylomonas sp. ZR1	1197	1197	0.98	0	70.9	797	WP_171695420.1	Methylococcales/ Methanotroph
phosphoketolase family protein [Methylocaldum sp. BRCS4]	Methylocaldum sp. BRCS4	1197	1197	0.98	0	70.88	792	MVF24394.1	Methylococcales/ Methanotroph
phosphoketolase family protein [Methyloglobulus morosus]	Methyloglobulus morosus	1192	1192	0.98	0	70.87	799	WP_023494262.1	Methylococcales/ Methanotroph
phosphoketolase [Methylobacter sp.]	Methylobacter sp.	1179	1179	0.97	0	70.84	788	PPC91638.1	Methylococcales/ Methanotroph
phosphoketolase [Methylobacter sp.]	Methylobacter sp.	1176	1176	0.97	0	70.84	788	PPD05539.1	Methylococcales/ Methanotroph
phosphoketolase [Methylicorpusculum oleiharenae]	Methylicorpusculum oleiharenae	1165	1165	0.97	0	70.82	802	WP_159658078.1	Methylococcales/ Methanotroph
phosphoketolase [Methylomonas sp. EbB]	Methylomonas sp. EbB	1195	1195	0.98	0	70.79	797	WP_192395166.1	Methylococcales/ Methanotroph
phosphoketolase family protein [Methylomonas koyamae]	Methylomonas koyamae	1196	1196	0.99	0	70.76	788	WP_064031577.1	Methylococcales/ Methanotroph
phosphoketolase family protein [Methylomonas sp. LWB]	Methylomonas sp. LWB	1195	1195	0.99	0	70.76	788	WP_071155871.1	Methylococcales/ Methanotroph
phosphoketolase family protein [Methylococcaceae bacterium WWC4]	Methylococcaceae bacterium WWC4	1194	1194	0.99	0	70.76	788	NJA05712.1	Methylococcales/ Methanotroph
phosphoketolase family protein [Methylocaldum sp. 14B]	Methylocaldum sp. 14B	1196	1196	0.98	0	70.75	792	WP_077730891.1	Methylococcales/ Methanotroph
phosphoketolase family protein [Methylomonas sp. MK1]	Methylomonas sp. MK1	1195	1195	0.98	0	70.74	797	WP_033194295.1	Methylococcales/ Methanotroph
phosphoketolase family protein [Methylocaldum szegediense]	Methylocaldum szegediense	1192	1192	0.98	0	70.66	792	WP_026611001.1	Methylococcales/ Methanotroph
phosphoketolase [Methylomonas sp. EbB]	Methylomonas sp. EbB	1202	1202	0.99	0	70.64	797	WP_192395472.1	Methylococcales/ Methanotroph
MULTISPECIES: phosphoketolase family protein [unclassified Methylocaldum]	unclassified Methylocaldum	1196	1196	0.98	0	70.63	792	WP_086133484.1	Methylococcales/ Methanotroph
MULTISPECIES: phosphoketolase family protein [unclassified Methylocaldum]	unclassified Methylocaldum	1195	1195	0.98	0	70.63	792	WP_133718108.1	Methylococcales/ Methanotroph
phosphoketolase family protein [Methylococcaceae bacterium]	Methylococcaceae bacterium	1190	1190	0.98	0	70.63	795	NOU15260.1	Methylococcales/ Methanotroph
phosphoketolase family protein [Methylomonas koyamae]	Methylomonas koyamae	1196	1196	0.98	0	70.56	788	WP_064039499.1	Methylococcales/ Methanotroph			a type I methane-oxidizing bacterium
phosphoketolase [Methylobacter sp. BlB1]	Methylobacter sp. BlB1	1176	1176	0.98	0	70.54	795	WP_194972063.1	Methylococcales/ Methanotroph
phosphoketolase family protein [Methylomonas koyamae]	Methylomonas koyamae	1192	1192	0.98	0	70.5	788	WP_140914384.1	Methylococcales/ Methanotroph			a type I methane-oxidizing bacterium
phosphoketolase family protein [Methylomonas koyamae]	Methylomonas koyamae	1193	1193	0.98	0	70.43	788	WP_064027739.1	Methylococcales/ Methanotroph			a type I methane-oxidizing bacterium
phosphoketolase family protein [Methylomonas sp. DH-1]	Methylomonas sp. DH-1	1192	1192	0.98	0	70.43	788	WP_064022864.1	Methylococcales/ Methanotroph			Methylomonas sp. DH-1, a novel type I methanotroph isolated from brewery sludge, has been evaluated as a promising candidate for an industrial bio-catalyst.
phosphoketolase family protein [Methyloglobulus sp.]	Methyloglobulus sp.	1198	1198	1	0	70.35	794	NOU21566.1	Methylococcales/ Methanotroph
Xylulose-5-phosphate phosphoketolase [Candidatus Methylomirabilis lanthanidiphila]	Candidatus Methylomirabilis lanthanidiphila	1177	1177	0.98	0	70.28	788	VUZ84593.1	Methylococcales/ Methanotroph			nitrite-dependent anaerobic methane oxidation
phosphoketolase family protein [Methylomonas sp. 11b]	Methylomonas sp. 11b	1197	1197	0.99	0	70.19	797	WP_036275715.1	Methylococcales/ Methanotroph
phosphoketolase family protein [Methylocaldum marinum]	Methylocaldum marinum	1186	1186	0.98	0	70.11	792	WP_119631178.1	Methylococcales/ Methanotroph			a thermotolerant, methane-oxidizing bacterium
phosphoketolase family protein [Methylomagnum ishizawai]	Methylomagnum ishizawai	1162	1162	0.98	0	70.03	808	WP_085212062.1	Methylococcales/ Methanotroph
phosphoketolase [Methylomonas sp.]	Methylomonas sp.	1176	1176	0.98	0	69.99	792	PPD22839.1	Methylococcales/ Methanotroph
phosphoketolase family protein [Methylococcaceae bacterium]	Methylococcaceae bacterium	1184	1184	0.99	0	69.87	798	MBK8814006.1	Methylococcales/ Methanotroph
phosphoketolase [Methylomonas sp. LL1]	Methylomonas sp. LL1	1188	1188	0.99	0	69.84	794	WP_196436009.1	Methylococcales/ Methanotroph
TPA: phosphoketolase family protein [Methylophaga sp.]	Methylophaga sp.	1183	1183	0.98	0	69.81	787	HDY84484.1	Thiotrichales/Methanotroph			Methylophaga spp. are methylotrophs commonly associated with marine environments and have been defined as strict aerobic methylotrophs.
phosphoketolase family protein [Methylomarinum vadi]	Methylomarinum vadi	1176	1176	0.98	0	69.81	794	WP_051906474.1	Methylococcales/ Methanotroph
phosphoketolase family protein [Methylococcaceae bacterium]	Methylococcaceae bacterium	1186	1186	0.99	0	69.65	798	NOT12245.1	Methylococcales/ Methanotroph
phosphoketolase [Methylomonas methanica MC09]	Methylomonas methanica MC09	1179	1179	0.98	0	69.64	788	AEG02602.1	Methylococcales/ Methanotroph
phosphoketolase [Methylomonas methanica]	Methylomonas methanica	1179	1179	0.98	0	69.64	791	WP_202945115.1	Methylococcales/ Methanotroph
phosphoketolase family protein [Methyloprofundus sedimenti]	Methyloprofundus sedimenti	1173	1173	0.98	0	69.64	798	WP_080523087.1	Methylococcales/ Methanotroph
phosphoketolase family protein [Methylomonas methanica]	Methylomonas methanica	1191	1191	0.99	0	69.64	797	WP_064010901.1	Methylococcales/ Methanotroph
phosphoketolase family protein [Methylobacter tundripaludum]	Methylobacter tundripaludum	1180	1180	0.99	0	69.62	790	WP_027149854.1	Methylococcales/ Methanotroph
phosphoketolase family protein [Methylobacter tundripaludum]	Methylobacter tundripaludum	1176	1176	0.99	0	69.49	790	WP_031438281.1	Methylococcales/ Methanotroph
phosphoketolase family protein [Methylobacter tundripaludum]	Methylobacter tundripaludum	1177	1177	0.99	0	69.37	790	WP_104428674.1	Methylococcales/ Methanotroph
phosphoketolase family protein [Methylobacter tundripaludum]	Methylobacter tundripaludum	1166	1166	0.99	0	69.37	790	WP_104422392.1	Methylococcales/ Methanotroph
phosphoketolase family protein [Candidatus Methylobacter oryzae]	Candidatus Methylobacter oryzae	1180	1180	0.99	0	69.36	790	WP_127029893.1	Methylococcales/ Methanotroph
phosphoketolase family protein [Methylobacter sp.]	Methylobacter sp.	1173	1173	0.98	0	69.34	790	MBL6987532.1	Methylococcales/ Methanotroph
phosphoketolase family protein [Methyloglobulus sp.]	Methyloglobulus sp.	1191	1191	0.99	0	69.27	799	NOS73799.1	Methylococcales/ Methanotroph
phosphoketolase family protein [Methylococcaceae bacterium]	Methylococcaceae bacterium	1162	1162	0.99	0	69.27	813	NJD08749.1	Methylococcales/ Methanotroph
phosphoketolase family protein [Methyloglobulus sp.]	Methyloglobulus sp.	1195	1195	1	0	69.12	799	NOU42753.1	Methylococcales/ Methanotroph
phosphoketolase family protein [Methylobacter sp.]	Methylobacter sp.	1177	1177	0.98	0	69.12	790	TAN67545.1	Methylococcales/ Methanotroph
phosphoketolase family protein [Methylobacter tundripaludum]	Methylobacter tundripaludum	1173	1173	0.99	0	69.11	790	WP_006889644.1	Methylococcales/ Methanotroph
phosphoketolase [Methylococcus sp. EFPC2]	Methylococcus sp. EFPC2	1171	1171	1	0	69.1	793	WP_205433323.1	Methylococcales/ Methanotroph
phosphoketolase family protein [Methyloterricola oryzae]	Methyloterricola oryzae	1172	1172	0.98	0	69.08	809	WP_045226586.1	Methylococcales/ Methanotroph
phosphoketolase [Methylomonas sp.]	Methylomonas sp.	1162	1162	0.97	0	69.07	786	PPD31913.1	Methylococcales/ Methanotroph
phosphoketolase [Methylococcus sp. EFPC2]	Methylococcus sp. EFPC2	1156	1156	0.98	0	68.66	810	WP_205430057.1	Methylococcales/ Methanotroph
phosphoketolase family protein [Methylomonas lenta]	Methylomonas lenta	1168	1168	0.98	0	68.41	785	WP_066986073.1	Methylococcales/ Methanotroph
phosphoketolase family protein [Methylococcaceae bacterium]	Methylococcaceae bacterium	1158	1158	0.98	0	68.32	812	TAN46485.1	Methylococcales/ Methanotroph
phosphoketolase [Methylococcus sp. BF19-07]	Methylococcus sp. BF19-07	1144	1144	0.98	0	68.07	811	WP_198321494.1	Methylococcales/ Methanotroph
phosphoketolase family protein [Methylococcus capsulatus]	Methylococcus capsulatus	1119	1119	0.98	0	68.07	811	WP_010960853.1	Methylococcales/ Methanotroph
phosphoketolase family protein [Methylococcus capsulatus]	Methylococcus capsulatus	1117	1117	0.98	0	68.07	811	WP_017365304.1	Methylococcales/ Methanotroph
phosphoketolase family protein [Methylococcaceae bacterium]	Methylococcaceae bacterium	1158	1158	0.98	0	68.03	789	NBV74469.1	Methylococcales/ Methanotroph
phosphoketolase [Methylococcus sp. IM1]	Methylococcus sp. IM1	1147	1147	0.98	0	67.98	811	WP_169603736.1	Methylococcales/ Methanotroph
phosphoketolase [Methylophaga sp.]	Methylophaga sp.	1156	1156	0.98	0	67.94	793	PHS22312.1	Thiotrichales/Methanotroph
phosphoketolase [Methylotenera sp. 17-45-7]	Methylotenera sp. 17-45-7	1154	1154	0.99	0	67.05	790	OZA08113.1	Methylophilaceae/Methanotroph
phosphoketolase family protein [Methylophilus methylotrophus]	Methylophilus methylotrophus	1119	1119	0.98	0	66.62	790	WP_018985575.1	Methylophilus/Methanotroph
phosphoketolase [Methylomicrobium sp. RS1]	Methylomicrobium sp. RS1	1085	1085	0.98	0	65.69	801	WP_202051198.1	Methylococcales/ Methanotroph
phosphoketolase family protein [Methylobacter luteus]	Methylobacter luteus	1093	1093	0.99	0	65.66	794	WP_027157437.1	Methylococcales/ Methanotroph
phosphoketolase family protein [Methylobacter whittenburyi]	Methylobacter whittenburyi	1087	1087	0.98	0	65.61	794	WP_036298712.1	Methylococcales/ Methanotroph
phosphoketolase family protein [Methylotetracoccus oryzae]	Methylotetracoccus oryzae	1101	1101	0.99	0	65.58	794	WP_139558679.1	Methylococcales/ Methanotroph
phosphoketolase family protein [Methylobacter marinus]	Methylobacter marinus	1088	1088	0.98	0	65.35	794	WP_020160498.1	Methylococcales/ Methanotroph
phosphoketolase [Methylothermaceae bacteria B42]	Methylothermaceae bacteria B42	1076	1076	0.98	0	65.35	798	KXJ41794.1	Methylococcales/ Methanotroph
phosphoketolase family protein [Methylocaldum sp. BRCS4]	Methylocaldum sp. BRCS4	1070	1070	0.98	0	65.31	792	MVF23153.1	Methylococcales/ Methanotroph
phosphoketolase family protein [Methylobacterium sp. MB200]	Methylobacterium sp. MB200	1066	1066	0.97	0	65.3	811	WP_017487038.1	MethylobacteriaceaeMethanotroph			Methylobacterium are extremely important because they can use methanol and methylamine as well as C2, C3 and C4 compounds to grow.
MULTISPECIES: phosphoketolase [Methylorubrum]	Methylorubrum	1066	1066	0.97	0	65.3	811	WP_183669602.1	Methanotroph			facultatively methylotrophic bacterium
phosphoketolase family protein [Methylobacterium sp. DB1607]	Methylobacterium sp. DB1607	1065	1065	0.97	0	65.3	811	WP_153876342.1	MethylobacteriaceaeMethanotroph			Methylobacterium are extremely important because they can use methanol and methylamine as well as C2, C3 and C4 compounds to grow.
phosphoketolase family protein [Methylorubrum extorquens]	Methylorubrum extorquens	1066	1066	0.98	0	65.22	811	WP_012251864.1	Methanotroph			facultatively methylotrophic bacterium
phosphoketolase [Methylobacterium sp. Leaf92]	Methylobacterium sp. Leaf92	1065	1065	0.98	0	65.22	811	KQO89610.1	Methanotroph			Methylobacterium are extremely important because they can use methanol and methylamine as well as C2, C3 and C4 compounds to grow.
phosphoketolase [Methylorubrum extorquens]	Methylorubrum extorquens	1058	1058	0.97	0	65.13	811	WP_209688128.1	methanotroph			facultatively methylotrophic bacterium
phosphoketolase family protein [Methylobacter sp. BBA5.1]	Methylobacter sp. BBA5.1	1082	1082	0.98	0	65.1	794	WP_036249435.1	Methanotroph
phosphoketolase family protein [Methylorubrum extorquens]	Methylorubrum extorquens	1064	1064	0.98	0	65.1	811	WP_015950073.1	Methanotroph
phosphoketolase family protein [Methylorubrum extorquens]	Methylorubrum extorquens	1064	1064	0.98	0	65.1	811	WP_056115275.1	Methanotroph
phosphoketolase family protein [Methylobacterium segetis]	Methylobacterium segetis	1058	1058	0.97	0	65	811	WP_132250898.1	Methanotroph
phosphoketolase family protein [Methylobacterium sp. AMS5]	Methylobacterium sp. AMS5	1064	1064	0.98	0	64.97	811	WP_060770700.1	Methanotroph
phosphoketolase [Methylobacterium sp. Leaf121]	Methylobacterium sp. Leaf121	1064	1064	0.98	0	64.97	811	KQQ04993.1	Methanotroph
phosphoketolase family protein [Methylorubrum zatmanii]	Methylorubrum zatmanii	1062	1062	0.98	0	64.97	811	WP_085856892.1	Methanotroph
phosphoketolase family protein [Methylobacterium durans]	Methylobacterium durans	1058	1058	0.97	0	64.87	811	WP_109893150.1	Methanotroph			A gamma radiation-resistant, Gram-stain negative, oxidase and catalase positive, aerobic, flagellated, rod-shaped, methylotrophic and pink-pigmented bacterial
phosphoketolase family protein [Methylomicrobium agile]	Methylomicrobium agile	1082	1082	0.99	0	64.85	801	WP_031431356.1	Methanotroph
phosphoketolase family protein [Methylorubrum extorquens]	Methylorubrum extorquens	1063	1063	0.98	0	64.84	811	WP_147019393.1	Methanotroph
phosphoketolase family protein [Methylorubrum sp. Q1]	Methylorubrum sp. Q1	1060	1060	0.98	0	64.84	811	WP_135300059.1	Methanotroph
phosphoketolase family protein [Methylorubrum populi]	Methylorubrum populi	1057	1057	0.98	0	64.75	811	WP_141954288.1	Methanotroph
phosphoketolase family protein [Methylobacterium oxalidis]	Methylobacterium oxalidis	1060	1060	0.97	0	64.74	811	WP_147028710.1	MethylobacteriaceaeMethanotroph
phosphoketolase family protein [Methylovulum sp.]	Methylovulum sp.	1056	1056	0.97	0	64.74	807	TAL51603.1	Methylococcales/ Methanotroph
phosphoketolase [Methylomicrobium album BG8]	Methylomicrobium album BG8	1084	1084	0.99	0	64.73	801	EIC29203.1	Methylococcales/ Methanotroph
phosphoketolase family protein [Methylotetracoccus oryzae]	Methylotetracoccus oryzae	1066	1066	0.98	0	64.71	805	WP_139556729.1	Methanotroph
phosphoketolase family protein [Methylocystis bryophila]	Methylocystis bryophila	1061	1061	0.98	0	64.59	801	WP_085772820.1	Methanotroph
phosphoketolase [Methylobacter sp. BlB1]	Methylobacter sp. BlB1	1093	1093	0.99	0	64.53	794	WP_194970611.1	Methanotroph
phosphoketolase family protein [Methylocystis bryophila]	Methylocystis bryophila	1061	1061	0.98	0	64.59	801	WP_085772820.1	Methanotroph		Methylocystis bryophila is a Gram-negative, aerobic, facultatively methanotrophic and non-motile bacterium species
phosphoketolase family protein [Methylibium petroleiphilum]	Methylibium petroleiphilum	1055	1055	0.97	0	64.4	792	MBN9203679.1	Methanotroph		Methylibium petroleiphilum is a species of methyl tert-butyl ether-degrading methylotroph
phosphoketolase family protein [Methyloceanibacter sp.]	Methyloceanibacter sp.	1051	1051	0.98	0	64.38	790	MBK5198003.1	Methanotroph
phosphoketolase [Methylomarinum sp.]	Methylomarinum sp.	1073	1073	0.98	0	64.2	794	NOR70871.1	Methanotroph
phosphoketolase [Methyloligella sp. GL2]	Methyloligella sp. GL2	1049	1049	0.98	0	64.08	789	WP_174542253.1	Methanotroph
phosphoketolase family protein [Methyloversatilis universalis]	Methyloversatilis universalis	1051	1051	0.97	0	63.97	790	WP_008059687.1	Methanotroph		utilizes single carbon compounds such as methanol or methylamine as a sole source of carbon and energ
phosphoketolase family protein [Methylocucumis oryzae]	Methylocucumis oryzae	1051	1051	0.97	0	63.97	807	WP_082081503.1	Methanotroph		a Gram-negative, pale pink pigmented, motile, large Type I methanotroph
phosphoketolase [Methylocucumis oryzae]	Methylocucumis oryzae	1050	1050	0.97	0	63.97	790	KJV06815.1	Methanotroph		a Gram-negative, pale pink pigmented, motile, large Type I methanotroph
phosphoketolase family protein [Methyloferula stellata]	Methyloferula stellata	1055	1055	0.98	0	63.92	791	WP_026595466.1	Methanotroph		In contrast to most known Methanotrophs Methyloferula stellata is an aerobic acidophilic methanotroph
phosphoketolase [Methylovulum psychrotolerans]	Methylovulum psychrotolerans	1040	1040	0.97	0	63.8	811	WP_170065115.1	Methylococcales/ Methanotroph
phosphoketolase family protein [Methylovulum psychrotolerans]	Methylovulum psychrotolerans	1039	1039	0.97	0	63.8	807	WP_088620614.1	Methylococcales/ Methanotroph
phosphoketolase family protein [Methylothermaceae bacterium]	Methylothermaceae bacterium	1058	1058	0.98	0	63.8	790	MBN2700484.1	Methylococcales/ Methanotroph
phosphoketolase [Methylococcaceae bacterium]	Methylococcaceae bacterium	1084	1084	0.99	0	63.68	794	NOQ35542.1	Methylococcales/ Methanotroph
phosphoketolase [methanotrophic endosymbiont of Bathymodiolus puteoserpentis (Logatchev)]	methanotrophic endosymbiont of Bathymodiolus puteoserpentis (Logatchev)	1044	1044	0.98	0	63.57	794	WP_174483113.1	Methanotroph
phosphoketolase family protein [Methylovulum miyakonense]	Methylovulum miyakonense	1048	1048	0.98	0	63.53	800	WP_019865326.1	Methylococcales/ Methanotroph
phosphoketolase [Methylomonas sp.]	Methylomonas sp.	1050	1050	0.98	0	63.1	789	PPD30948.1	Methylococcales/ Methanotroph
phosphoketolase family protein [Methylobacter marinus]	Methylobacter marinus	1041	1041	0.98	0	62.82	796	WP_020161000.1	Methanotroph

## Sheet: Sulfur-oxidizing bacteria
Description	Scientific Name	Max Score	Total Score	Query Cover	E value	Per. ident	Acc. Len	Accession
phosphoketolase family protein [Sulfuritortus calidifontis]	Sulfuritortus calidifontis	1198	1198	0.98	0	72.41	796	WP_126462764.1	A sulfur oxidizer
phosphoketolase [Thiobacillus sp. SCN 63-374]	Thiobacillus sp. SCN 63-374	1159	1159	0.98	0	71.26	796	ODU32941.1	Sulfur oxidising heterotrophs and chemolithoheterotrophs
phosphoketolase family protein [Allochromatium vinosum]	Allochromatium vinosum	1187	1187	0.99	0	70.98	789	WP_012970249.1	A gram negative, halotolerant, rod shaped, sulfide and thiosulfate oxidizing
phosphoketolase [Allochromatium vinosum]	Allochromatium vinosum	1186	1186	0.99	0	70.98	789	WP_200158009.1	A gram negative, halotolerant, rod shaped, sulfide and thiosulfate oxidizing
phosphoketolase family protein [Thiobacillus sp.]	Thiobacillus sp.	1154	1154	0.98	0	70.39	794	MBN8760033.1	sulfur oxidising heterotrophs and chemolithoheterotrophs
phosphoketolase [Thiobacillus sp.]	Thiobacillus sp.	1167	1167	0.98	0	70.36	794	MBI1285041.1	sulfur oxidising heterotrophs and chemolithoheterotrophs
phosphoketolase [Sulfurimicrobium lacus]	Sulfurimicrobium lacus	1179	1179	0.98	0	69.68	789	WP_173066786.1	A sulfur oxidizer
phosphoketolase family protein [Thiobaca trueperi]	Thiobaca trueperi	1168	1168	0.99	0	69.57	792	WP_132976215.1	A phototrophic purple sulfur bacterium
phosphoketolase family protein [Thioalbus denitrificans]	Thioalbus denitrificans	1048	1048	0.97	0	66.33	796	WP_114279874.1	A chemolithoautotrophic sulfur-oxidizing gammaproteobacterium
phosphoketolase [Thiobacillus denitrificans]	Thiobacillus denitrificans	1079	1079	0.97	0	65.08	774	KVW99749.1	Gram-negative, obligate chemolithoautotroph
phosphoketolase family protein [Sulfuricaulis limicola]	Sulfuricaulis limicola	1071	1071	0.98	0	65.05	807	WP_197702575.1	Sulfur-oxidizer, Gammaproteobacteria
phosphoketolase family protein [Sulfuricella denitrificans]	Sulfuricella denitrificans	1079	1079	0.98	0	64.92	792	WP_041673660.1	Asulfur-oxidizing autotroph
phosphoketolase family protein [Thiobacillus denitrificans]	Thiobacillus denitrificans	1086	1086	0.98	0	64.71	841	WP_082708327.1	Gram-negative, obligate chemolithoautotroph betaproteobacteria
phosphoketolase [Thiobacillus sp. 65-29]	Thiobacillus sp. 65-29	1088	1088	0.99	0	64.62	794	OJZ17093.1	Sulfur oxidising heterotrophs and chemolithoheterotrophs
phosphoketolase family protein [Sulfuricaulis limicola]	Sulfuricaulis limicola	1074	1074	0.98	0	64.59	799	WP_096360175.1	A sulfur oxidizer
phosphoketolase [Sulfuriferula thiophila]	Sulfuriferula thiophila	1095	1095	0.98	0	64.54	786	WP_189941700.1	A chemolithoautotrophic sulfur-oxidizing bacterium
phosphoketolase family protein [Sulfurivermis fontis]	Sulfurivermis fontis	1085	1085	0.98	0	64.47	791	WP_127478597.1	A sulfur-oxidizing autotroph
phosphoketolase family protein [Sulfuriferula sp. AH1]	Sulfuriferula sp. AH1	1093	1093	0.98	0	64.29	788	WP_087446408.1	Sulfur oxidising heterotrophs and chemolithoheterotrophs
phosphoketolase [Thiobacillus sp. 65-1402]	Thiobacillus sp. 65-1402	1070	1070	0.98	0	64.29	786	OJW95394.1	Sulfur oxidising heterotrophs and chemolithoheterotrophs
phosphoketolase family protein [Sulfurifustis variabilis]	Sulfurifustis variabilis	1074	1074	0.98	0	64.12	798	WP_096462986.1	Autotrophic sulfur-oxidizing bacteria
phosphoketolase family protein [Thiobacillus sp.]	Thiobacillus sp.	1051	1051	0.99	0	64.08	809	MBN8761889.1	Sulfur oxidising heterotrophs and chemolithoheterotrophs
phosphoketolase [Sulfuricella denitrificans skB26]	Sulfuricella denitrificans skB26	1080	1080	0.99	0	64.04	796	BAN34546.1	A sulfur-oxidizing autotroph
phosphoketolase family protein [Thiohalomonas denitrificans]	Thiohalomonas denitrificans	1078	1078	0.98	0	63.99	796	WP_092995553.1	A moderately halophilic, obligately chemolithoautotrophic and sulfur-oxidizing bacterium
phosphoketolase family protein [Sulfurifustis variabilis]	Sulfurifustis variabilis	1062	1062	0.99	0	63.68	795	WP_096460852.1	Autotrophic sulfur-oxidizing bacteria
phosphoketolase [Sulfuriferula nivalis]	Sulfuriferula nivalis	1085	1085	0.98	0	63.39	787	WP_162083396.1	A sulfur oxidizer
putative phosphoketolase [Sulfuriferula nivalis]	Sulfuriferula nivalis	1085	1085	0.98	0	63.39	785	BBO99329.1	A sulfur oxidizer
phosphoketolase family protein [Thiobacillus denitrificans]	Thiobacillus denitrificans	1031	1031	0.98	0	63.28	788	WP_041432345.1	Gram-negative, obligately chemolithoautotrophic, and a member of the beta- subclass of the Proteobacteria.
phosphoketolase [Thiobacillus sp. GWE1_62_9]	Thiobacillus sp. GWE1_62_9	1042	1042	0.96	0	63.14	762	OHE59906.1	sulfur oxidising heterotrophs and chemolithoheterotrophs
xylulose-5-phosphate/fructose-6-phosphate phosphoketolase [Sulfurirhabdus autotrophica]	Sulfurirhabdus autotrophica	1070	1070	0.99	0	62.36	799	TCV85116.1	A novel sulfur-oxidizing bacterium
phosphoketolase family protein [Sulfurirhabdus autotrophica]	Sulfurirhabdus autotrophica	1070	1070	0.99	0	62.36	795	WP_124945384.1	A novel sulfur-oxidizing bacterium
phosphoketolase family protein [Thiohalobacter thiocyanaticus]	Thiohalobacter thiocyanaticus	1048	1048	0.99	0	62.31	796	WP_125179899.1	A moderately halophilic, sulfur-oxidizing gammaproteobacterium
phosphoketolase [Thiothrix sp.]		1028	1028	0.98	0	62.29	789	WP_210224471.1	Thiothrix is a genus of filamentous sulfur-oxidizing bacteria
phosphoketolase family protein [Thiothrix sp. Ku-5]	Thiothrix sp. Ku-5	1028	1028	0.98	0	62.01	793	QQZ27330.1	A genus of filamentous sulfur-oxidizing bacteria
phosphoketolase [Sulfuriferula nivalis]	Sulfuriferula nivalis	1030	1030	0.98	0	61.91	788	WP_162084687.1	Betaproteobacteria. A sulfur oxidizer.
phosphoketolase [Thiothrix sp. Ku-5]	Thiothrix sp. Ku-5	1031	1031	0.98	0	61.9	801	WP_202717193.1	Gammaproteobacteria, a genus of filamentous sulfur-oxidizing bacteria
phosphoketolase family protein [Thiohalophilus thiocyanatoxydans]	Thiohalophilus thiocyanatoxydans	1164	1164	0.98	0	69.18	793	WP_134084253.1	Gammaproteobacteria

## Sheet: Ammonia-oxidizing bacteria
Description	Scientific Name	Max Score	Total Score	Query Cover	E value	Per. ident	Acc. Len	Accession
phosphoketolase family protein [Leptospirillum ferriphilum]	Leptospirillum ferriphilum	1187	1187	0.97	0	72.31	788	WP_038505287.1	Nitrospirae, oxidize nitrite
phosphoketolase family protein [Leptospirillum ferriphilum]	Leptospirillum ferriphilum	1187	1187	0.97	0	72.31	788	WP_053765515.1	Nitrospirae, oxidize nitrite
phosphoketolase family protein [Leptospirillum ferriphilum]	Leptospirillum ferriphilum	1192	1192	0.97	0	72.18	788	WP_036082810.1	Nitrospirae, oxidize nitrite
Fructose-6-phosphate phosphoketolase [Leptospirillum sp. Group II '5-way CG']	Leptospirillum sp. Group II '5-way CG'	1191	1191	0.97	0	72.18	788	EDZ38884.1	Nitrospirae, oxidize nitrite
TPA: phosphoketolase family protein [Leptospirillum ferriphilum]	Leptospirillum ferriphilum	1201	1201	0.97	0	71.8	788	HFT93407.1	Nitrospirae, oxidize nitrite
phosphoketolase family protein [Nitrosomonas sp.]	Nitrosomonas sp.	1189	1189	0.98	0	71.39	800	MBL0009971.1	Ammonia-oxidizing bacterium
phosphoketolase family protein [Nitrosococcus halophilus]	Nitrosococcus halophilus	1199	1199	0.98	0	71.05	796	WP_013031820.1	Ammonia-oxidizing bacterium
phosphoketolase family protein [Nitrosomonas sp. Nm33]	Nitrosomonas sp. Nm33	1187	1187	0.99	0	70.94	798	WP_090567373.1	Ammonia-oxidizing bacterium
phosphoketolase family protein [Nitrosomonas sp. Nm34]	Nitrosomonas sp. Nm34	1184	1184	0.99	0	70.94	798	WP_090687661.1	Ammonia-oxidizing bacterium
phosphoketolase family protein [Nitrosospira sp. NpAV]	Nitrosospira sp. NpAV	1165	1165	0.98	0	70.54	794	WP_041512783.1	Ammonia-oxidizing bacterium
phosphoketolase family protein [Nitrosomonas communis]	Nitrosomonas communis	1176	1176	0.99	0	70.44	798	WP_046850045.1	Ammonia-oxidizing bacterium
MULTISPECIES: phosphoketolase family protein [Nitrosospira]	Nitrosospira	1174	1174	1	0	70.35	794	WP_074633940.1	Ammonia-oxidizing bacterium
phosphoketolase family protein [Nitrosospira sp. Nsp44]	Nitrosospira sp. Nsp44	1176	1176	1	0	70.23	794	WP_121082607.1	Ammonia-oxidizing bacterium
phosphoketolase family protein [Nitrosospira sp. Nsp13]	Nitrosospira sp. Nsp13	1171	1171	1	0	70.1	794	WP_090905965.1	Ammonia-oxidizing bacterium
phosphoketolase family protein [Nitrosomonas sp. Nm132]	Nitrosomonas sp. Nm132	1181	1181	1	0	70.05	798	WP_090538890.1	Ammonia-oxidizing bacterium
phosphoketolase family protein [Nitrosomonas communis]	Nitrosomonas communis	1174	1174	0.99	0	70.01	798	WP_074902671.1	Ammonia-oxidizing bacterium
phosphoketolase family protein [Nitrosomonas sp. Nm58]	Nitrosomonas sp. Nm58	1179	1179	1	0	69.92	798	WP_090574271.1	Ammonia-oxidizing bacterium
phosphoketolase family protein [Nitrosospira sp. Nsp14]	Nitrosospira sp. Nsp14	1178	1178	0.99	0	69.86	794	WP_091138645.1	Ammonia-oxidizing bacterium
phosphoketolase [Leptospirillum ferrodiazotrophum]	Leptospirillum ferrodiazotrophum	1175	1175	0.98	0	69.78	792	EES53204.1	Ammonia-oxidizing bacterium
xylulose-5-phosphate/fructose-6-phosphate phosphoketolase [Nitrosomonas communis]	Nitrosomonas communis	1175	1175	1	0	69.67	799	SDW46014.1	Ammonia-oxidizing bacterium
phosphoketolase family protein [Nitrosomonas communis]	Nitrosomonas communis	1174	1174	1	0	69.67	798	WP_074666533.1	Ammonia-oxidizing bacterium
phosphoketolase family protein [Nitrosomonadales bacterium]	Nitrosomonadales bacterium	1179	1179	0.98	0	69.3	788	MBI3480485.1	Ammonia-oxidizing bacterium
phosphoketolase family protein [Nitrosococcus wardiae]	Nitrosococcus wardiae	1186	1186	1	0	69.26	796	WP_134356174.1	Ammonia-oxidizing bacterium
phosphoketolase family protein [Nitrosomonadales bacterium]	Nitrosomonadales bacterium	1170	1170	0.99	0	69.24	790	MBI5918216.1	Ammonia-oxidizing bacterium
phosphoketolase family protein [Nitrosomonas aestuarii]	Nitrosomonas aestuarii	1150	1150	0.99	0	68.99	797	WP_090700188.1	Ammonia-oxidizing bacterium
phosphoketolase family protein [Nitrosomonas aestuarii]	Nitrosomonas aestuarii	1150	1150	0.99	0	68.68	797	WP_107795260.1	Ammonia-oxidizing bacterium
phosphoketolase family protein [Nitrospirae bacterium]	Nitrospirae bacterium	1121	1121	0.98	0	66.79	788	RMH08206.1	ammonia-oxidizing bacterium
phosphoketolase family protein [Nitrospirae bacterium]	Nitrospirae bacterium	1095	1095	0.97	0	66.28	797	RMH32785.1	Ammonia-oxidizing bacterium
phosphoketolase family protein [Nitrospiraceae bacterium]	Nitrospiraceae bacterium	1109	1109	0.98	0	66.07	788	RJQ45957.1	ammonia-oxidizing bacterium
phosphoketolase [Nitrosomonas europaea]	Nitrosomonas europaea	1090	1090	0.98	0	65.56	790	KXK50811.1	Ammonia-oxidizing bacterium
phosphoketolase [Caulobacter sp. 17J80-11]	Caulobacter sp. 17J80-11	1061	1061	0.98	0	65.48	799	WP_187451691.1	Alphaproteobacteria
phosphoketolase family protein [Nitrosomonas europaea]	Nitrosomonas europaea	1090	1090	0.98	0	65.43	790	WP_011112635.1	Ammonia-oxidizing bacterium
phosphoketolase [Nitrospirae bacterium 13_2_20CM_2_62_8]	Nitrospirae bacterium 13_2_20CM_2_62_8	1082	1082	0.98	0	65.35	802	OLB55690.1	Ammonia-oxidizing bacterium
phosphoketolase family protein [Nitrosomonas sp. H1_AOB3]	Nitrosomonas sp. H1_AOB3	1085	1085	0.98	0	65.18	790	QOJ08109.1	Ammonia-oxidizing bacterium
TPA: phosphoketolase [Nitrospiraceae bacterium]	Nitrospiraceae bacterium	1097	1097	0.98	0	65.1	793	HBP90722.1	Ammonia-oxidizing bacterium
phosphoketolase [Nitrospirae bacterium CG2_30_53_67]	Nitrospirae bacterium CG2_30_53_67	1094	1094	0.98	0	65.1	790	OIP62088.1	Ammonia-oxidizing bacterium
phosphoketolase family protein [Nitrosomonas eutropha]	Nitrosomonas eutropha	1083	1083	0.99	0	65.08	791	WP_074929094.1	Ammonia-oxidizing bacterium
phosphoketolase family protein [Nitrosomonas nitrosa]	Nitrosomonas nitrosa	1078	1078	0.98	0	65.05	796	WP_107783109.1	Ammonia-oxidizing bacterium
phosphoketolase family protein [Nitrosomonas nitrosa]	Nitrosomonas nitrosa	1076	1076	0.98	0	65.05	796	WP_090668031.1	Ammonia-oxidizing bacterium
phosphoketolase family protein [Nitrosomonas sp.]	Nitrosomonas sp.	1050	1050	0.98	0	65.01	786	MBK6958841.1	ammonia-oxidizing bacterium
phosphoketolase family protein [Nitrosococcus watsonii]	Nitrosococcus watsonii	1096	1096	0.98	0	64.97	805	WP_013221631.1	ammonia-oxidizing bacterium
phosphoketolase family protein [Nitrospira sp.]	Nitrospira sp.	1038	1038	0.97	0	64.95	798	TKB63584.1	Ammonia-oxidizing bacterium
phosphoketolase family protein [Nitrospira sp.]	Nitrospira sp.	1063	1063	0.98	0	64.92	787	TKB91900.1	Ammonia-oxidizing bacterium
phosphoketolase family protein [Nitrospira sp.]	Nitrospira sp.	1040	1040	0.97	0	64.82	804	MBH0182065.1	Ammonia-oxidizing bacterium
phosphoketolase family protein [Nitrospira sp.]	Nitrospira sp.	1035	1035	0.97	0	64.82	801	TKB92969.1	Ammonia-oxidizing bacterium
phosphoketolase family protein [Nitrospirae bacterium]	Nitrospirae bacterium	1093	1093	0.98	0	64.8	808	TMQ27027.1	Ammonia-oxidizing bacterium
phosphoketolase family protein [Nitrosomonas eutropha]	Nitrosomonas eutropha	1079	1079	0.99	0	64.7	791	WP_011635106.1	Ammonia-oxidizing bacterium
phosphoketolase family protein [Nitrosomonas sp. APG5]	Nitrosomonas sp. APG5	1092	1092	0.98	0	64.63	796	WP_106707738.1	chemolithoautotrophic ammonia-oxidizing bacterium
phosphoketolase [Nitrosococcus oceani]	Nitrosococcus oceani	1093	1093	0.98	0	64.59	792	KFI21629.1	Gram-negative, chemolithoautotrophic, ammonia-oxidizing bacterium
phosphoketolase family protein [Nitrosococcus oceani]	Nitrosococcus oceani	1093	1093	0.98	0	64.59	805	WP_051928273.1	Gram-negative, chemolithoautotrophic, ammonia-oxidizing bacterium
putative phosphoketolase 2 [Candidatus Sulfobium mesophilum]	Candidatus Sulfobium mesophilum	1087	1087	0.98	0	64.59	789	SPQ02001.1	Nitrospirae
phosphoketolase [Nitrospira sp.]	Nitrospira sp.	1062	1062	0.98	0	64.58	792	RIK58683.1	Ammonia-oxidizing bacterium
phosphoketolase family protein [Nitrosomonas halophila]	Nitrosomonas halophila	1089	1089	0.99	0	64.57	790	WP_090413399.1	Ammonia-oxidizing bacterium
phosphoketolase family protein [Nitrosomonas eutropha]	Nitrosomonas eutropha	1077	1077	0.99	0	64.57	791	WP_074709799.1	Ammonia-oxidizing bacterium
phosphoketolase family protein [Nitrosomonas eutropha]	Nitrosomonas eutropha	1077	1077	0.99	0	64.57	791	WP_074455894.1	Ammonia-oxidizing bacterium
MULTISPECIES: phosphoketolase family protein [Nitrosomonas]	Nitrosomonas	1076	1076	0.99	0	64.57	791	WP_074684930.1	Ammonia-oxidizing bacterium
phosphoketolase family protein [Nitrospira sp.]	Nitrospira sp.	1073	1073	0.98	0	64.56	792	TKB82615.1	Ammonia-oxidizing bacterium
phosphoketolase family protein [Nitrospira sp. CG24D]	Nitrospira sp. CG24D	1072	1072	0.98	0	64.56	792	THJ24353.1	Ammonia-oxidizing bacterium
phosphoketolase [Nitrospirae bacterium CG17_big_fil_post_rev_8_21_14_2_50_50_9]	Nitrospirae bacterium CG17_big_fil_post_rev_8_21_14_2_50_50_9	1095	1095	0.99	0	64.53	799	PIV85195.1	Ammonia-oxidizing bacterium
phosphoketolase [Nitrospirae bacterium CG08_land_8_20_14_0_20_52_24]	Nitrospirae bacterium CG08_land_8_20_14_0_20_52_24	1095	1095	0.99	0	64.53	799	PIS36906.1	Ammonia-oxidizing bacterium
phosphoketolase family protein [Nitrosococcus oceani]	Nitrosococcus oceani	1092	1092	0.98	0	64.47	804	WP_002814214.1	Ammonia-oxidizing bacterium
phosphoketolase [Nitrosococcus oceani C-27]	Nitrosococcus oceani C-27	1091	1091	0.98	0	64.47	791	KFI18403.1	Ammonia-oxidizing bacterium
phosphoketolase family protein [Nitrospira sp.]	Nitrospira sp.	1033	1033	0.96	0	64.46	776	MBL8075243.1	Ammonia-oxidizing bacterium
phosphoketolase family protein [Nitrospira sp.]	Nitrospira sp.	1061	1061	0.98	0	64.45	792	QOJ36215.1	Ammonia-oxidizing bacterium
TPA: phosphoketolase [Nitrospiraceae bacterium]	Nitrospiraceae bacterium	1073	1073	0.98	0	64.41	802	HBP89706.1	ammonia-oxidizing bacterium
phosphoketolase family protein [Nitrospira sp.]	Nitrospira sp.	1055	1055	0.98	0	64.41	799	MBM4127657.1	Ammonia-oxidizing bacterium
phosphoketolase family protein [Nitrosospira multiformis]	Nitrosospira multiformis	1080	1080	0.99	0	64.4	796	WP_113071725.1	Ammonia-oxidizing bacterium
phosphoketolase family protein [Nitrosospira lacus]	Nitrosospira lacus	1092	1092	0.98	0	64.39	801	WP_004179345.1	Ammonia-oxidizing bacterium
phosphoketolase family protein [Nitrospira sp. CG24E]	Nitrospira sp. CG24E	1050	1050	0.98	0	64.38	792	THJ25364.1	Ammonia-oxidizing bacterium
hypothetical protein NB311A_01789 [Nitrobacter sp. Nb-311A]	Nitrobacter sp. Nb-311A	1048	1048	0.97	0	64.3	788	EAQ36196.1	Ammonia-oxidizing bacterium
phosphoketolase [Nitrospira sp. SG-bin1]	Nitrospira sp. SG-bin1	1033	1033	0.97	0	64.3	793	OQW32686.1	Ammonia-oxidizing bacterium
phosphoketolase family protein [Nitrospira sp. LK70]	Nitrospira sp. LK70	1026	1026	0.98	0	64.29	802	NGZ11265.1	Ammonia-oxidizing bacterium
phosphoketolase family protein [Nitrosospira briensis]	Nitrosospira briensis	1077	1077	0.99	0	64.28	796	WP_025040639.1	Ammonia-oxidizing bacterium
phosphoketolase family protein [Nitrospirales bacterium]	Nitrospirales bacterium	1088	1088	0.99	0	64.27	793	MBA3964252.1	ammonia-oxidizing bacterium
phosphoketolase [Nitrosomonadales bacterium SCN 54-20]	Nitrosomonadales bacterium SCN 54-20	1082	1082	0.98	0	64.26	803	ODT70530.1	Ammonia-oxidizing bacterium
phosphoketolase [Nitrospirae bacterium RBG_13_43_8]	Nitrospirae bacterium RBG_13_43_8	1093	1093	0.98	0	64.2	786	OGW53356.1	Ammonia-oxidizing bacterium
phosphoketolase family protein [Nitrospira sp. CG24B]	Nitrospira sp. CG24B	1032	1032	0.97	0	64.18	798	THJ19058.1	Ammonia-oxidizing bacterium
phosphoketolase family protein [Nitrospira japonica]	Nitrospira japonica	1068	1068	0.98	0	64.16	803	WP_080888595.1	Ammonia-oxidizing bacterium
phosphoketolase family protein [Nitrospira sp.]	Nitrospira sp.	1060	1060	0.98	0	64.12	800	MBH0198950.1	Ammonia-oxidizing bacterium
phosphoketolase family protein [Nitrospiraceae bacterium]	Nitrospiraceae bacterium	1031	1031	0.98	0	64.11	787	MBK5282017.1	Ammonia-oxidizing bacterium
phosphoketolase family protein [Nitrospirae bacterium]	Nitrospirae bacterium	1085	1085	0.98	0	64.08	790	MBI4826187.1	Ammonia-oxidizing bacterium
phosphoketolase family protein [Nitrospira sp.]	Nitrospira sp.	1045	1045	0.98	0	64.07	791	MBL8042336.1	Ammonia-oxidizing bacterium
phosphoketolase family protein [Nitrosospira multiformis]	Nitrosospira multiformis	1080	1080	0.98	0	64.04	807	WP_074773385.1	Ammonia-oxidizing bacterium
MULTISPECIES: phosphoketolase family protein [Nitrosomonadaceae]	Nitrosomonadaceae	1091	1091	0.98	0	64.03	820	WP_097066403.1	Ammonia-oxidizing bacterium
phosphoketolase family protein [Nitrosospira sp. Nsp22]	Nitrosospira sp. Nsp22	1075	1075	0.99	0	64.03	796	WP_107730587.1	Ammonia-oxidizing bacterium
MULTISPECIES: phosphoketolase family protein [unclassified Nitrosospira]	unclassified Nitrosospira	1073	1073	0.99	0	64.03	796	WP_072767367.1	Ammonia-oxidizing bacterium
phosphoketolase family protein [Nitrosospira sp. Nsp2]	Nitrosospira sp. Nsp2	1050	1050	0.98	0	64.01	805	WP_107694255.1	Ammonia-oxidizing bacterium
phosphoketolase [Nitrosomonas sp. HPC101]	Nitrosomonas sp. HPC101	1074	1074	0.98	0	63.99	790	WP_160808591.1	Ammonia-oxidizing bacteria and, as an obligate chemolithoautotroph, uses ammonia as an energy source and {\displaystyle {\ce {CO2}}} as a carbon source in presence of oxygen.
phosphoketolase family protein [Nitrospira sp.]	Nitrospira sp.	1060	1060	0.99	0	63.98	791	MBL8071127.1	Ammonia-oxidizing bacterium
phosphoketolase [Nitrospira sp. UW-LDO-01]	Nitrospira sp. UW-LDO-01	1030	1030	0.97	0	63.96	803	OYT22004.1	Ammonia-oxidizing bacterium
phosphoketolase family protein [Nitrospira sp.]	Nitrospira sp.	1030	1030	0.97	0	63.96	803	MBK9946703.1	Ammonia-oxidizing bacterium
phosphoketolase family protein [Nitrospira sp.]	Nitrospira sp.	1036	1036	0.95	0	63.96	762	MBA3753182.1	Ammonia-oxidizing bacterium
phosphoketolase family protein [Nitrospiraceae bacterium]	Nitrospiraceae bacterium	1070	1070	0.98	0	63.92	801	MBD0305677.1	Ammonia-oxidizing bacterium
phosphoketolase family protein [Nitrospira cf. moscoviensis SBR1015]	Nitrospira cf. moscoviensis SBR1015	1053	1053	0.98	0	63.9	802	WP_087476046.1	Ammonia-oxidizing bacterium
phosphoketolase [Nitrospira sp. ST-bin4]	Nitrospira sp. ST-bin4	1052	1052	0.98	0	63.9	802	OQW60185.1	ammonia-oxidizing bacterium
phosphoketolase family protein [Nitrospirae bacterium]	Nitrospirae bacterium	1028	1028	0.98	0	63.9	802	MBI5315221.1	Ammonia-oxidizing bacterium
phosphoketolase family protein [Candidatus Nitrospira nitrificans]	Candidatus Nitrospira nitrificans	1048	1048	0.97	0	63.88	796	WP_090897352.1	Ammonia-oxidizing bacterium
putative phosphoketolase 1 [Candidatus Nitrospira nitrificans]	Candidatus Nitrospira nitrificans	1048	1048	0.97	0	63.88	799	CUS35062.1	Ammonia-oxidizing bacterium
phosphoketolase family protein [Nitrosomonas cryotolerans]	Nitrosomonas cryotolerans	1087	1087	0.98	0	63.88	796	WP_036573693.1	Ammonia-oxidizing bacteria and, as an obligate chemolithoautotroph, uses ammonia as an energy source and {\displaystyle {\ce {CO2}}} as a carbon source in presence of oxygen.
phosphoketolase family protein [Nitrosospira multiformis]	Nitrosospira multiformis	1076	1076	0.98	0	63.88	803	MBN9133642.1	Ammonia-oxidizing bacterium
phosphoketolase family protein [Nitrospirae bacterium]	Nitrospirae bacterium	1062	1062	0.98	0	63.87	802	MBI5411172.1	Ammonia-oxidizing bacterium
phosphoketolase family protein [Nitrospiraceae bacterium]	Nitrospiraceae bacterium	1040	1040	0.98	0	63.87	792	NOT21250.1	Ammonia-oxidizing bacterium
phosphoketolase family protein [Nitrospira sp.]	Nitrospira sp.	1060	1060	0.99	0	63.85	791	MBK9998454.1	Ammonia-oxidizing bacterium
phosphoketolase family protein [Nitrospira sp.]	Nitrospira sp.	1058	1058	0.99	0	63.85	791	MBK7420849.1	Ammonia-oxidizing bacterium
phosphoketolase family protein [Nitrospira sp.]	Nitrospira sp.	1039	1039	0.98	0	63.82	843	MBH0177243.1	Ammonia-oxidizing bacterium
phosphoketolase [Nitrospira sp. ST-bin5]	Nitrospira sp. ST-bin5	1061	1061	0.99	0	63.82	799	OQW64501.1	Ammonia-oxidizing bacterium
phosphoketolase [Nitrospira sp. CR1.1]	Nitrospira sp. CR1.1	1049	1049	0.98	0	63.81	791	MBA5863075.1	Ammonia-oxidizing bacterium
phosphoketolase family protein [Nitrosospira multiformis]	Nitrosospira multiformis	1072	1072	0.98	0	63.81	807	WP_107761859.1	Ammonia-oxidizing bacterium
TPA: phosphoketolase [Nitrosomonas sp.]	Nitrosomonas sp.	1092	1092	0.99	0	63.78	796	HBV20640.1	Ammonia-oxidizing bacteria and, as an obligate chemolithoautotroph, uses ammonia as an energy source and {\displaystyle {\ce {CO2}}} as a carbon source in presence of oxygen.
phosphoketolase family protein [Nitrosomonas aestuarii]	Nitrosomonas aestuarii	1092	1092	0.99	0	63.78	796	WP_090701244.1	Ammonia-oxidizing bacteria and, as an obligate chemolithoautotroph, uses ammonia as an energy source and {\displaystyle {\ce {CO2}}} as a carbon source in presence of oxygen.
phosphoketolase family protein [Nitrosospira multiformis]	Nitrosospira multiformis	1076	1076	0.98	0	63.78	807	WP_011380341.1	Ammonia-oxidizing bacterium
phosphoketolase family protein [Nitrosomonas mobilis]	Nitrosomonas mobilis	1069	1069	0.98	0	63.78	794	WP_090286113.1	Ammonia-oxidizing bacteria and, as an obligate chemolithoautotroph, uses ammonia as an energy source and {\displaystyle {\ce {CO2}}} as a carbon source in presence of oxygen.
phosphoketolase [Nitrospira sp.]	Nitrospira sp.	1059	1059	0.98	0	63.78	785	TKS61167.1	Ammonia-oxidizing bacterium
phosphoketolase family protein [Nitrospira sp.]	Nitrospira sp.	1031	1031	0.98	0	63.78	792	MBL8039692.1	Ammonia-oxidizing bacterium
phosphoketolase family protein [Nitrospirae bacterium]	Nitrospirae bacterium	1029	1029	0.98	0	63.78	821	NWF74632.1	Ammonia-oxidizing bacterium
phosphoketolase family protein [Nitrosovibrio tenuis]	Nitrosovibrio tenuis	1075	1075	0.98	0	63.76	814	WP_090828120.1	An ammonia-oxidizing, autotroph growing, slender, curved rod
phosphoketolase family protein [Nitrospira sp.]	Nitrospira sp.	1055	1055	0.98	0	63.73	792	MBA2484815.1	Ammonia-oxidizing bacterium
D-xylulose 5-phosphate/D-fructose 6-phosphate phosphoketolase [Nitrospira defluvii]	Nitrospira defluvii	1054	1054	0.99	0	63.73	791	CBK43200.1	Ammonia-oxidizing bacterium
phosphoketolase family protein [Nitrospirae bacterium]	Nitrospirae bacterium	1079	1079	0.98	0	63.69	788	MBI4844288.1	Ammonia-oxidizing bacterium
TPA: phosphoketolase family protein [Nitrospirae bacterium]	Nitrospirae bacterium	1035	1035	0.98	0	63.69	789	HEN77362.1	ammonia-oxidizing bacterium
phosphoketolase family protein [Nitrosospira multiformis]	Nitrosospira multiformis	1076	1076	0.98	0	63.68	807	WP_074973683.1	Ammonia-oxidizing bacterium
phosphoketolase family protein [Nitrosospira multiformis]	Nitrosospira multiformis	1071	1071	0.98	0	63.68	807	WP_113067088.1	Ammonia-oxidizing bacterium
phosphoketolase family protein [Candidatus Nitrospira nitrosa]	Candidatus Nitrospira nitrosa	1026	1026	0.97	0	63.66	804	WP_090744062.1	Ammonia-oxidizing bacterium
phosphoketolase family protein [Nitrosospira multiformis]	Nitrosospira multiformis	1070	1070	0.98	0	63.66	807	WP_074707746.1	Ammonia-oxidizing bacterium
phosphoketolase family protein [Nitrospira sp.]	Nitrospira sp.	1036	1036	0.99	0	63.64	799	MBK9306974.1	Ammonia-oxidizing bacterium
phosphoketolase family protein [Nitrospira sp. ND1]	Nitrospira sp. ND1	1058	1058	0.99	0	63.6	791	WP_080880234.1	Ammonia-oxidizing bacterium
phosphoketolase family protein [Nitrospira sp.]	Nitrospira sp.	1026	1026	0.97	0	63.58	803	MBK8275232.1	Ammonia-oxidizing bacterium
phosphoketolase family protein [Nitrosospira multiformis]	Nitrosospira multiformis	1069	1069	0.98	0	63.56	807	WP_133669064.1	Ammonia-oxidizing bacterium
phosphoketolase family protein [Nitrosospira multiformis]	Nitrosospira multiformis	1068	1068	0.98	0	63.56	807	WP_112892680.1	Ammonia-oxidizing bacterium
phosphoketolase family protein [Nitrospira defluvii]	Nitrospira defluvii	1045	1045	0.98	0	63.55	792	MBI4002433.1	Ammonia-oxidizing bacterium
phosphoketolase [Nitrospira sp. CR1.2]	Nitrospira sp. CR1.2	1044	1044	0.99	0	63.54	791	MBA5873854.1	Ammonia-oxidizing bacterium
TPA: phosphoketolase [Nitrospira sp.]	Nitrospira sp.	1043	1043	0.99	0	63.54	791	HAP40770.1	Ammonia-oxidizing bacterium
Xylulose-5-phosphate phosphoketolase [Nitrosospira sp. NRS527]	Nitrosospira sp. NRS527	1071	1071	0.99	0	63.52	796	BCT67439.1	Ammonia-oxidizing bacterium
phosphoketolase family protein [Nitrospira sp.]	Nitrospira sp.	1051	1051	0.98	0	63.5	799	TKB68506.1	Ammonia-oxidizing bacterium
phosphoketolase [Nitrospirae bacterium RIFCSPLOWO2_01_FULL_62_17]	Nitrospirae bacterium RIFCSPLOWO2_01_FULL_62_17	1065	1065	0.98	0	63.49	802	OGW68851.1	Ammonia-oxidizing bacterium
putative phosphoketolase 1 [Candidatus Nitrospira kreftii]	Candidatus Nitrospira kreftii	1065	1065	0.99	0	63.48	799	QPD02340.1	Ammonia-oxidizing bacterium
phosphoketolase [Nitrospirae bacterium RIFCSPLOWO2_02_FULL_62_14]	Nitrospirae bacterium RIFCSPLOWO2_02_FULL_62_14	1031	1031	0.95	0	63.47	775	OGW67971.1	Ammonia-oxidizing bacterium
phosphoketolase family protein [Nitrospirales bacterium]	Nitrospirales bacterium	1058	1058	0.98	0	63.41	785	NTU41897.1	Ammonia-oxidizing bacterium
phosphoketolase family protein [Nitrospirae bacterium]	Nitrospirae bacterium	1072	1072	0.98	0	63.39	807	MBI5676358.1	Ammonia-oxidizing bacterium
phosphoketolase [Nitrospira sp. SCN 59-13]	Nitrospira sp. SCN 59-13	1032	1032	0.99	0	63.35	791	ODT46339.1	Ammonia-oxidizing bacteria.
phosphoketolase family protein [Nitrospirae bacterium]	Nitrospirae bacterium	1075	1075	0.99	0	63.26	790	MBI4654341.1	Ammonia-oxidizing bacteria.
phosphoketolase family protein [Nitrospira sp.]	Nitrospira sp.	1057	1057	0.99	0	63.26	799	NJN68999.1	Ammonia-oxidizing bacteria.
phosphoketolase family protein [Nitrosospira multiformis]	Nitrosospira multiformis	1068	1068	0.99	0	63.18	813	WP_074745417.1	Ammonia-oxidizing bacterium
phosphoketolase family protein [Candidatus Nitrospira inopinata]	Candidatus Nitrospira inopinata	1033	1033	0.97	0	63.14	796	WP_062483220.1	Ammonia-oxidizing bacteria.
phosphoketolase family protein [Nitrosospira sp. Nl5]	Nitrosospira sp. Nl5	1074	1074	0.98	0	63.13	800	WP_176754741.1	ammonia-oxidizing bacteria.
phosphoketolase family protein [Nitrospirae bacterium]	Nitrospirae bacterium	1073	1073	0.99	0	63.13	790	MBI5205254.1	ammonia-oxidizing bacteria.
phosphoketolase family protein [Nitrosospira briensis]	Nitrosospira briensis	1082	1082	0.98	0	63.03	813	WP_074793664.1	An ammonia-oxidizing bacterium isolated from an acid agricultural soil.
phosphoketolase family protein [Nitrosospira briensis]	Nitrosospira briensis	1080	1080	0.98	0	63.03	813	WP_074858828.1	An ammonia-oxidizing bacterium isolated from an acid agricultural soil.
phosphoketolase family protein [Nitrosospira sp.]	Nitrosospira sp.	1066	1066	0.99	0	63.01	807	MBN9125152.1	Ammonia-oxidizing bacteria.
phosphoketolase family protein [Nitrospira sp.]	Nitrospira sp.	1040	1040	0.99	0	63.01	796	TKB79944.1	Ammonia-oxidizing bacteria.
phosphoketolase family protein [Nitrospirae bacterium]	Nitrospirae bacterium	1083	1083	0.98	0	62.9	790	MBI5194103.1	Ammonia-oxidizing bacteria.
phosphoketolase family protein [Nitrosomonas sp. Nm143]	Nitrosomonas sp. Nm143	1080	1080	0.99	0	62.89	794	WP_113037324.1	Ammonia-oxidizing bacteria
phosphoketolase family protein [Nitrospiraceae bacterium]	Nitrospiraceae bacterium	1051	1051	0.98	0	62.88	794	MBD0315876.1	The family is physiologically highly diverse and contains chemolithoautotrophic aerobic nitrite-oxidizing bacteria
phosphoketolase family protein [Nitrospira sp.]	Nitrospira sp.	1040	1040	0.99	0	62.88	799	NOS79476.1	The family is physiologically highly diverse and contains chemolithoautotrophic aerobic nitrite-oxidizing bacteria
xylulose-5-phosphate/fructose-6-phosphate phosphoketolase [Nitrosomonas sp. Nm143]	Nitrosomonas sp. Nm143	1082	1082	0.99	0	62.86	795	RAR96300.1	Ammonia-oxidizing bacteria
phosphoketolase family protein [Nitrosomonas sp. Nm51]	Nitrosomonas sp. Nm51	1074	1074	0.99	0	62.77	797	WP_090333729.1	Ammonia-oxidizing bacteria
phosphoketolase family protein [Nitrosospira sp.]	Nitrosospira sp.	1053	1053	0.98	0	62.71	809	MBA4142727.1	Betaproteobacteria, Ammonia Oxidation
MULTISPECIES: phosphoketolase family protein [Leptospirillum]	Leptospirillum	1188	1188	0.97	0	72.44	788	WP_014961057.1	Nitrospirae
phosphoketolase family protein [Nitrosospira sp. Nsp1]	Nitrosospira sp. Nsp1	1062	1062	0.99	0	63.27	796	WP_090459687.1	Nitrosospira

## Sheet: Nitrogen-fixation bacteria
Description	Scientific Name	Max Score	Total Score	Query Cover	E value	Per. ident	Acc. Len	Accession
phosphoketolase family protein [Caballeronia arationis]	Caballeronia arationis	1184	1184	0.99	0	70.58	798	WP_062635077.1	Caballeronia is a genus of bacteria from the family of Burkholderiaceae which has been reported to perform biological nitrogen fixation and promote plant growth.
phosphoketolase family protein [Caballeronia arationis]	Caballeronia arationis	1182	1182	0.99	0	70.58	798	WP_097190463.1	Caballeronia is a genus of bacteria from the family of Burkholderiaceae which has been reported to perform biological nitrogen fixation and promote plant growth.
phosphoketolase family protein [Caballeronia sordidicola]	Caballeronia sordidicola	1160	1160	0.98	0	69.57	795	WP_089163222.1	A species of proteobacteria which has been reported to perform biological nitrogen fixation and promote plant growth.
phosphoketolase family protein [Rhizobium sullae]	Rhizobium sullae	1029	1029	0.94	0	65.38	769	WP_087006023.1	Rhizobium is a genus of Gram-negative soil bacteria that fix nitrogen.
phosphoketolase family protein [Rhizobium azibense]	Rhizobium azibense	1055	1055	0.98	0	64.16	821	WP_132553967.1	Rhizobium is a genus of Gram-negative soil bacteria that fix nitrogen.
phosphoketolase family protein [Rhizobium etli]	Rhizobium etli	1054	1054	0.98	0	64.16	821	WP_074062605.1	Rhizobium is a genus of Gram-negative soil bacteria that fix nitrogen.
phosphoketolase protein [Rhizobium etli 8C-3]	Rhizobium etli 8C-3	1053	1053	0.98	0	64.16	804	APO76428.1	Rhizobium is a genus of Gram-negative soil bacteria that fix nitrogen.
phosphoketolase family protein [Rhizobium leguminosarum]	Rhizobium leguminosarum	1051	1051	0.98	0	64.16	819	WP_130767571.1	Rhizobium is a genus of Gram-negative soil bacteria that fix nitrogen.
phosphoketolase family protein [Rhizobium sp. Root1203]	Rhizobium sp. Root1203	1060	1060	0.98	0	64.03	821	WP_082529852.1	Rhizobium is a genus of Gram-negative soil bacteria that fix nitrogen.
phosphoketolase [Rhizobium sp. Root1203]	Rhizobium sp. Root1203	1060	1060	0.98	0	64.03	808	KQV32701.1	Rhizobium is a genus of Gram-negative soil bacteria that fix nitrogen.
phosphoketolase [Rhizobium leguminosarum]	Rhizobium leguminosarum	1055	1055	0.98	0	64.03	821	WP_168313261.1	Rhizobium is a genus of Gram-negative soil bacteria that fix nitrogen.
putative phosphoketolase [Sinorhizobium meliloti CCNWSX0020]	Sinorhizobium meliloti CCNWSX0020	1031	1031	0.97	0	63.92	789	EHK75609.1	A nitrogen fixing bacteria
RecName: Full=Probable phosphoketolase 1 [Sinorhizobium meliloti 1021]	Sinorhizobium meliloti 1021	1030	1030	0.97	0	63.92	789	Q92T74.1	A nitrogen fixing bacteria
phosphoketolase family protein [Rhizobium leguminosarum]	Rhizobium leguminosarum	1059	1059	0.98	0	63.9	821	WP_075225753.1	Rhizobium is a genus of Gram-negative soil bacteria that fix nitrogen.
phosphoketolase family protein [Rhizobium leguminosarum]	Rhizobium leguminosarum	1059	1059	0.98	0	63.9	821	WP_130827881.1	Rhizobium is a genus of Gram-negative soil bacteria that fix nitrogen.
phosphoketolase family protein [Rhizobium leguminosarum]	Rhizobium leguminosarum	1058	1058	0.98	0	63.9	821	WP_130745558.1	Rhizobium is a genus of Gram-negative soil bacteria that fix nitrogen.
phosphoketolase family protein [Rhizobium leguminosarum]	Rhizobium leguminosarum	1058	1058	0.98	0	63.9	821	WP_085065903.1	Rhizobium is a genus of Gram-negative soil bacteria that fix nitrogen.
phosphoketolase [Rhizobium sp. AC44/96]	Rhizobium sp. AC44/96	1058	1058	0.98	0	63.9	808	OCJ13432.1	Rhizobium is a genus of Gram-negative soil bacteria that fix nitrogen.
phosphoketolase family protein [Rhizobium leguminosarum]	Rhizobium leguminosarum	1058	1058	0.98	0	63.9	821	WP_130691360.1	Rhizobium is a genus of Gram-negative soil bacteria that fix nitrogen.
phosphoketolase [Rhizobium leguminosarum bv. viciae]	Rhizobium leguminosarum bv. viciae	1058	1058	0.98	0	63.9	804	OLG24445.1	Rhizobium is a genus of Gram-negative soil bacteria that fix nitrogen.
phosphoketolase family protein [Rhizobium leguminosarum]	Rhizobium leguminosarum	1058	1058	0.98	0	63.9	821	WP_131612717.1	Rhizobium is a genus of Gram-negative soil bacteria that fix nitrogen.
phosphoketolase family protein [Rhizobium leguminosarum]	Rhizobium leguminosarum	1057	1057	0.98	0	63.9	821	WP_130686964.1	Rhizobium is a genus of Gram-negative soil bacteria that fix nitrogen.
phosphoketolase family protein [Rhizobium leguminosarum]	Rhizobium leguminosarum	1057	1057	0.98	0	63.9	821	WP_018068713.1	Rhizobium is a genus of Gram-negative soil bacteria that fix nitrogen.
MULTISPECIES: phosphoketolase family protein [Rhizobium]	Rhizobium	1057	1057	0.98	0	63.9	821	WP_130656680.1	Rhizobium is a genus of Gram-negative soil bacteria that fix nitrogen.
phosphoketolase [Rhizobium ruizarguesonis]	Rhizobium ruizarguesonis	1056	1056	0.98	0	63.9	821	WP_168576055.1	Rhizobium is a genus of Gram-negative soil bacteria that fix nitrogen.
phosphoketolase family protein [Rhizobium leguminosarum]	Rhizobium leguminosarum	1056	1056	0.98	0	63.9	821	WP_130662548.1	Rhizobium is a genus of Gram-negative soil bacteria that fix nitrogen.
phosphoketolase family protein [Rhizobium leguminosarum]	Rhizobium leguminosarum	1056	1056	0.98	0	63.9	821	WP_130713746.1	Rhizobium is a genus of Gram-negative soil bacteria that fix nitrogen.
phosphoketolase family protein [Rhizobium sullae]	Rhizobium sullae	1050	1050	0.98	0	63.9	819	WP_084606633.1	Rhizobium is a genus of Gram-negative soil bacteria that fix nitrogen.
phosphoketolase [Rhizobium sp. 007]	Rhizobium sp. 007	1050	1050	0.98	0	63.9	821	WP_194728004.1	Rhizobium is a genus of Gram-negative soil bacteria that fix nitrogen.
phosphoketolase family protein [Rhizobium sullae]	Rhizobium sullae	1050	1050	0.98	0	63.9	819	WP_100773253.1	Rhizobium is a genus of Gram-negative soil bacteria that fix nitrogen.
phosphoketolase [Rhizobium sp. SEMIA 4085]	Rhizobium sp. SEMIA 4085	1049	1049	0.98	0	63.87	819	WP_170250578.1	Rhizobium is a genus of Gram-negative soil bacteria that fix nitrogen.
phosphoketolase family protein [Sinorhizobium fredii]	Sinorhizobium fredii	1043	1043	0.97	0	63.8	820	WP_014762864.1	Sinorhizobium fredii is a nitrogen fixing bacteria of the genus Sinorhizobium.
phosphoketolase family protein [Rhizobium leguminosarum]	Rhizobium leguminosarum	1058	1058	0.98	0	63.78	821	WP_130702283.1	Rhizobium is a genus of Gram-negative soil bacteria that fix nitrogen.
phosphoketolase family protein [Rhizobium leguminosarum]	Rhizobium leguminosarum	1058	1058	0.98	0	63.78	821	WP_130791478.1	Rhizobium is a genus of Gram-negative soil bacteria that fix nitrogen.
phosphoketolase family protein [Rhizobium leguminosarum]	Rhizobium leguminosarum	1058	1058	0.98	0	63.78	821	WP_130817004.1	Rhizobium is a genus of Gram-negative soil bacteria that fix nitrogen.
phosphoketolase family protein [Rhizobium leguminosarum]	Rhizobium leguminosarum	1057	1057	0.98	0	63.78	821	WP_130853490.1	Rhizobium is a genus of Gram-negative soil bacteria that fix nitrogen.
phosphoketolase family protein [Rhizobium leguminosarum]	Rhizobium leguminosarum	1057	1057	0.98	0	63.78	821	WP_018483143.1	Rhizobium is a genus of Gram-negative soil bacteria that fix nitrogen.
phosphoketolase family protein [Rhizobium leguminosarum]	Rhizobium leguminosarum	1057	1057	0.98	0	63.78	821	WP_011649890.1	Rhizobium is a genus of Gram-negative soil bacteria that fix nitrogen.
phosphoketolase [Rhizobium leguminosarum]	Rhizobium leguminosarum	1057	1057	0.98	0	63.78	821	WP_164578402.1	Rhizobium is a genus of Gram-negative soil bacteria that fix nitrogen.
phosphoketolase [Rhizobium leguminosarum]	Rhizobium leguminosarum	1057	1057	0.98	0	63.78	821	WP_164591293.1	Rhizobium is a genus of Gram-negative soil bacteria that fix nitrogen.
phosphoketolase family protein [Rhizobium sullae]	Rhizobium sullae	1047	1047	0.98	0	63.78	819	WP_132568751.1	Rhizobium is a genus of Gram-negative soil bacteria that fix nitrogen.
phosphoketolase family protein [Rhizobium gallicum]	Rhizobium gallicum	1047	1047	0.98	0	63.74	819	WP_082046557.1	Rhizobium is a genus of Gram-negative soil bacteria that fix nitrogen.
xylulose-5-phosphate/fructose-6-phosphate phosphoketolase [Rhizobium leguminosarum]	Rhizobium leguminosarum	1046	1046	0.97	0	63.66	790	MBP2444304.1	Rhizobium is a genus of Gram-negative soil bacteria that fix nitrogen.
phosphoketolase family protein [Sinorhizobium meliloti]	Sinorhizobium meliloti	1039	1039	0.97	0	63.66	821	WP_127535327.1	Sinorhizobium fredii is a nitrogen fixing bacteria of the genus Sinorhizobium.
phosphoketolase family protein [Rhizobium leguminosarum]	Rhizobium leguminosarum	1056	1056	0.98	0	63.65	821	WP_080671827.1	Rhizobium is a genus of Gram-negative soil bacteria that fix nitrogen.
phosphoketolase family protein [Rhizobium leguminosarum]	Rhizobium leguminosarum	1056	1056	0.98	0	63.65	821	WP_131713962.1	Rhizobium is a genus of Gram-negative soil bacteria that fix nitrogen.
phosphoketolase family protein [Rhizobium subbaraonis]	Rhizobium subbaraonis	1051	1051	0.98	0	63.61	818	WP_097142107.1	Rhizobium is a genus of Gram-negative soil bacteria that fix nitrogen.
phosphoketolase [Rhizobium rhizolycopersici]	Rhizobium rhizolycopersici	1051	1051	0.98	0	63.61	820	WP_176951925.1	Rhizobium is a genus of Gram-negative soil bacteria that fix nitrogen.
phosphoketolase [Rhizobium mongolense]	Rhizobium mongolense	1055	1055	0.99	0	63.59	821	WP_183928766.1	Rhizobium is a genus of Gram-negative soil bacteria that fix nitrogen.
phosphoketolase [Sinorhizobium sp. BG8]	Sinorhizobium sp. BG8	1042	1042	0.98	0	63.54	816	WP_203423246.1	Sinorhizobium fredii is a nitrogen fixing bacteria of the genus Sinorhizobium.
phosphoketolase family protein [Sinorhizobium sp. BJ1]	Sinorhizobium sp. BJ1	1041	1041	0.97	0	63.54	820	WP_097522926.1	Sinorhizobium fredii is a nitrogen fixing bacteria of the genus Sinorhizobium.
phosphoketolase [Rhizobium sp. R693]	Rhizobium sp. R693	1045	1045	0.97	0	63.53	790	OWV82947.1	Rhizobium is a genus of Gram-negative soil bacteria that fix nitrogen.
phosphoketolase family protein [Sinorhizobium meliloti]	Sinorhizobium meliloti	1038	1038	0.97	0	63.53	821	WP_050579856.1	Sinorhizobium fredii is a nitrogen fixing bacteria of the genus Sinorhizobium.
phosphoketolase family protein [Sinorhizobium meliloti]	Sinorhizobium meliloti	1037	1037	0.97	0	63.53	821	WP_127669392.1	Sinorhizobium fredii is a nitrogen fixing bacteria of the genus Sinorhizobium.
phosphoketolase family protein [Rhizobium leguminosarum]	Rhizobium leguminosarum	1055	1055	0.98	0	63.52	821	WP_130748958.1	Rhizobium is a genus of Gram-negative soil bacteria that fix nitrogen.
phosphoketolase [Rhizobium leguminosarum]	Rhizobium leguminosarum	1055	1055	0.98	0	63.52	821	WP_182566436.1	Rhizobium is a genus of Gram-negative soil bacteria that fix nitrogen.
phosphoketolase family protein [Rhizobium leguminosarum]	Rhizobium leguminosarum	1054	1054	0.98	0	63.52	821	WP_080764156.1	Rhizobium is a genus of Gram-negative soil bacteria that fix nitrogen.
MULTISPECIES: phosphoketolase family protein [Rhizobium]	Rhizobium	1054	1054	0.98	0	63.52	821	WP_113544240.1	Rhizobium is a genus of Gram-negative soil bacteria that fix nitrogen.
phosphoketolase family protein [Rhizobium leguminosarum]	Rhizobium leguminosarum	1054	1054	0.98	0	63.52	821	WP_081295613.1	Rhizobium is a genus of Gram-negative soil bacteria that fix nitrogen.
phosphoketolase [Rhizobium leguminosarum bv. trifolii]	Rhizobium leguminosarum bv. trifolii	1053	1053	0.98	0	63.52	808	OBY06354.1	Rhizobium is a genus of Gram-negative soil bacteria that fix nitrogen.
phosphoketolase family protein [Rhizobium leguminosarum]	Rhizobium leguminosarum	1053	1053	0.98	0	63.52	821	WP_018494516.1	Rhizobium is a genus of Gram-negative soil bacteria that fix nitrogen.
phosphoketolase family protein [Rhizobium sp. BK251]	Rhizobium sp. BK251	1051	1051	0.98	0	63.52	819	WP_132960596.1	Rhizobium is a genus of Gram-negative soil bacteria that fix nitrogen.
phosphoketolase family protein [Rhizobium loessense]	Rhizobium loessense	1047	1047	0.98	0	63.52	821	WP_092586197.1	Rhizobium is a genus of Gram-negative soil bacteria that fix nitrogen.
phosphoketolase family protein [Rhizobium sp. Root1220]	Rhizobium sp. Root1220	1049	1049	0.98	0	63.49	817	WP_082520020.1	Rhizobium is a genus of Gram-negative soil bacteria that fix nitrogen.
phosphoketolase [Rhizobium sp. Root1220]	Rhizobium sp. Root1220	1048	1048	0.98	0	63.49	805	KQV66411.1	Rhizobium is a genus of Gram-negative soil bacteria that fix nitrogen.
phosphoketolase family protein [Sulfuriferula multivorans]	Sulfuriferula multivorans	1081	1081	0.99	0	63.41	808	NDP48224.1	Sinorhizobium fredii is a nitrogen fixing bacteria of the genus Sinorhizobium.
phosphoketolase family protein [Rhizobium leguminosarum]	Rhizobium leguminosarum	1053	1053	0.98	0	63.39	821	WP_018446429.1	Rhizobium is a genus of Gram-negative soil bacteria that fix nitrogen.
phosphoketolase family protein [Rhizobium leguminosarum]	Rhizobium leguminosarum	1053	1053	0.98	0	63.39	821	WP_018243720.1	Rhizobium is a genus of Gram-negative soil bacteria that fix nitrogen.
phosphoketolase family protein [Rhizobium leguminosarum]	Rhizobium leguminosarum	1053	1053	0.98	0	63.39	821	WP_131604458.1	Rhizobium is a genus of Gram-negative soil bacteria that fix nitrogen.
phosphoketolase [Rhizobium leguminosarum bv. viciae USDA 2370]	Rhizobium leguminosarum bv. viciae USDA 2370	1052	1052	0.98	0	63.39	808	OOO49188.1	Rhizobium is a genus of Gram-negative soil bacteria that fix nitrogen.
phosphoketolase [Rhizobium sp. BK007]	Rhizobium sp. BK007	1050	1050	0.98	0	63.39	820	WP_183841073.1	Rhizobium is a genus of Gram-negative soil bacteria that fix nitrogen.
phosphoketolase family protein [Rhizobium leguminosarum]	Rhizobium leguminosarum	1055	1055	0.98	0	63.36	821	WP_131706140.1	Rhizobium is a genus of Gram-negative soil bacteria that fix nitrogen.
phosphoketolase family protein [Rhizobium sp. CF097]	Rhizobium sp. CF097	1045	1045	0.98	0	63.34	818	WP_051977805.1	Rhizobium is a genus of Gram-negative soil bacteria that fix nitrogen.
phosphoketolase family protein [Sinorhizobium americanum]	Sinorhizobium americanum	1033	1033	0.99	0	63.27	820	WP_132077504.1	Sinorhizobium fredii is a nitrogen fixing bacteria of the genus Sinorhizobium.
phosphoketolase family protein [Sinorhizobium americanum]	Sinorhizobium americanum	1031	1031	0.99	0	63.27	820	WP_072642820.1	Sinorhizobium fredii is a nitrogen fixing bacteria of the genus Sinorhizobium.
phosphoketolase [Sinorhizobium americanum]	Sinorhizobium americanum	1030	1030	0.99	0	63.27	812	OAP49110.1	Sinorhizobium fredii is a nitrogen fixing bacteria of the genus Sinorhizobium.
phosphoketolase family protein [Rhizobium leguminosarum]	Rhizobium leguminosarum	1040	1040	0.98	0	63.27	821	WP_080725600.1	Rhizobium is a genus of Gram-negative soil bacteria that fix nitrogen.
phosphoketolase [Rhizobium sp. BK650]	Rhizobium sp. BK650	1023	1023	0.98	0	63.27	820	WP_184400029.1	Rhizobium is a genus of Gram-negative soil bacteria that fix nitrogen.
phosphoketolase [Rhizobium sp. ARZ01]	Rhizobium sp. ARZ01	1041	1041	0.97	0	63.25	820	WP_192245999.1	Rhizobium is a genus of Gram-negative soil bacteria that fix nitrogen.
phosphoketolase [Rhizobium sp. NZLR1]	Rhizobium sp. NZLR1	1055	1055	0.98	0	63.23	820	WP_207581617.1	Rhizobium is a genus of Gram-negative soil bacteria that fix nitrogen.
phosphoketolase [Rhizobium leguminosarum]	Rhizobium leguminosarum	1052	1052	0.98	0	63.23	817	WP_209882345.1	Rhizobium is a genus of Gram-negative soil bacteria that fix nitrogen.
phosphoketolase family protein [Sinorhizobium terangae]	Sinorhizobium terangae	1044	1044	0.99	0	63.2	813	WP_153441436.1	A genus of nitrogen-fixing bacteria
phosphoketolase family protein [Sinorhizobium americanum]	Sinorhizobium americanum	1032	1032	0.99	0	63.14	820	WP_072597037.1	Sinorhizobium fredii is a nitrogen fixing bacteria of the genus Sinorhizobium.
MULTISPECIES: phosphoketolase family protein [unclassified Rhizobium]	unclassified Rhizobium	1045	1045	0.98	0	63.14	820	WP_166656931.1	Rhizobium is a genus of Gram-negative soil bacteria that fix nitrogen.
phosphoketolase [Rhizobium viscosum]	Rhizobium viscosum	1040	1040	0.98	0	63.14	820	WP_192728843.1	Rhizobium is a genus of Gram-negative soil bacteria that fix nitrogen.
phosphoketolase family protein [Sinorhizobium meliloti]	Sinorhizobium meliloti	1038	1038	0.98	0	63.14	821	WP_127639559.1	Sinorhizobium fredii is a nitrogen fixing bacteria of the genus Sinorhizobium.
phosphoketolase 1 [Sinorhizobium fredii NGR234]	Sinorhizobium fredii NGR234	1034	1034	0.98	0	63.14	935	ACP24364.1	Sinorhizobium fredii is a nitrogen fixing bacteria of the genus Sinorhizobium.
phosphoketolase [Sinorhizobium fredii]	Sinorhizobium fredii	1032	1032	0.98	0	63.14	820	WP_164924201.1	Sinorhizobium fredii is a nitrogen fixing bacteria of the genus Sinorhizobium.
phosphoketolase [Rhizobium paranaense]	Rhizobium paranaense	1051	1051	0.98	0	63.1	820	WP_183940371.1	Rhizobium is a genus of Gram-negative soil bacteria that fix nitrogen.
phosphoketolase family protein [Sinorhizobium fredii]	Sinorhizobium fredii	1046	1046	0.98	0	63.1	819	WP_014327637.1	Sinorhizobium fredii is a nitrogen fixing bacteria of the genus Sinorhizobium.
phosphoketolase [Sinorhizobium fredii]	Sinorhizobium fredii	1046	1046	0.98	0	63.1	803	MQW99582.1	Sinorhizobium fredii is a nitrogen fixing bacteria of the genus Sinorhizobium.
phosphoketolase [Rhizobium esperanzae]	Rhizobium esperanzae	1042	1042	0.98	0	63.1	820	WP_184472690.1	Rhizobium is a genus of Gram-negative soil bacteria that fix nitrogen.
phosphoketolase [Rhizobium sp. P32RR-XVIII]	Rhizobium sp. P32RR-XVIII	1051	1051	0.99	0	63.08	815	WP_168832427.1	Rhizobium is a genus of Gram-negative soil bacteria that fix nitrogen.
MULTISPECIES: phosphoketolase [unclassified Rhizobium]	unclassified Rhizobium	1046	1046	0.99	0	63.02	820	WP_183889072.1	Rhizobium is a genus of Gram-negative soil bacteria that fix nitrogen.
phosphoketolase [Sinorhizobium fredii]	Sinorhizobium fredii	1047	1047	0.98	0	63.01	819	WP_080603904.1	Sinorhizobium fredii is a nitrogen fixing bacteria of the genus Sinorhizobium.
phosphoketolase family protein [Rhizobium sp. CF048]	Rhizobium sp. CF048	1049	1049	0.98	0	62.99	815	WP_082003147.1	Rhizobium is a genus of Gram-negative soil bacteria that fix nitrogen.
phosphoketolase family protein [Rhizobium sp. NXC24]	Rhizobium sp. NXC24	1049	1049	0.98	0	62.98	820	WP_104827573.1	Rhizobium is a genus of Gram-negative soil bacteria that fix nitrogen.
phosphoketolase family protein [Rhizobium chutanense]	Rhizobium chutanense	1039	1039	0.98	0	62.98	820	WP_126907290.1	Rhizobium is a genus of Gram-negative soil bacteria that fix nitrogen.
phosphoketolase family protein [Rhizobium leguminosarum]	Rhizobium leguminosarum	1053	1053	0.99	0	62.96	821	WP_130653120.1	Rhizobium is a genus of Gram-negative soil bacteria that fix nitrogen.
MULTISPECIES: phosphoketolase [unclassified Rhizobium]	unclassified Rhizobium	1043	1043	0.99	0	62.89	820	WP_162710123.1	Rhizobium is a genus of Gram-negative soil bacteria that fix nitrogen.
MULTISPECIES: phosphoketolase family protein [unclassified Rhizobium]	unclassified Rhizobium	1051	1051	0.99	0	62.8	815	WP_088695189.1	Rhizobium is a genus of Gram-negative soil bacteria that fix nitrogen.
phosphoketolase family protein [Rhizobium tibeticum]	Rhizobium tibeticum	1047	1047	0.98	0	62.74	815	WP_072379634.1	Rhizobium is a genus of Gram-negative soil bacteria that fix nitrogen.
MULTISPECIES: phosphoketolase family protein [Rhizobium]	Rhizobium	1047	1047	0.98	0	62.74	815	WP_082321228.1	Rhizobium is a genus of Gram-negative soil bacteria that fix nitrogen.
phosphoketolase family protein [Sinorhizobium sp. PC2]	Sinorhizobium sp. PC2	1048	1048	0.99	0	62.72	818	WP_084726928.1	A genus of nitrogen-fixing bacteria,
phosphoketolase [Rhizobium hidalgonense]	Rhizobium hidalgonense	1035	1035	0.99	0	62.72	820	WP_206616048.1	Rhizobium is a genus of Gram-negative soil bacteria that fix nitrogen.
MULTISPECIES: phosphoketolase family protein [Rhizobium]	Rhizobium	1035	1035	0.99	0	62.72	820	WP_080687580.1	Rhizobium is a genus of Gram-negative soil bacteria that fix nitrogen.
phosphoketolase family protein [Rhizobium hidalgonense]	Rhizobium hidalgonense	1033	1033	0.99	0	62.72	812	RWX15116.1	Rhizobium is a genus of Gram-negative soil bacteria that fix nitrogen.
phosphoketolase family protein [Rhizobium sp. AC44/96]	Rhizobium sp. AC44/96	1060	1060	0.99	0	62.7	821	WP_083199418.1	Rhizobium is a genus of Gram-negative soil bacteria that fix nitrogen.
phosphoketolase [Sinorhizobium meliloti]	Sinorhizobium meliloti	1045	1045	0.99	0	62.69	817	MBL3684168.1	Nitrogen-fixing bacteria
MULTISPECIES: phosphoketolase family protein [Sinorhizobium]	Sinorhizobium	1044	1044	0.99	0	62.69	817	WP_018093740.1	Nitrogen-fixing bacteria
phosphoketolase family protein [Sinorhizobium meliloti]	Sinorhizobium meliloti	1043	1043	0.99	0	62.69	817	WP_127644864.1	Nitrogen-fixing bacteria
phosphoketolase family protein [Sinorhizobium meliloti]	Sinorhizobium meliloti	1040	1040	0.99	0	62.69	817	WP_153473921.1	Nitrogen-fixing bacteria
phosphoketolase family protein [Sinorhizobium meliloti]	Sinorhizobium meliloti	1040	1040	0.99	0	62.69	817	WP_153318865.1	Nitrogen-fixing bacteria
phosphoketolase family protein [Sinorhizobium meliloti]	Sinorhizobium meliloti	1038	1038	0.99	0	62.69	817	WP_127633196.1	Nitrogen-fixing bacteria
phosphoketolase family protein [Sinorhizobium meliloti]	Sinorhizobium meliloti	1038	1038	0.99	0	62.69	817	WP_107607843.1	Nitrogen-fixing bacteria
phosphoketolase family protein [Sinorhizobium meliloti]	Sinorhizobium meliloti	1038	1038	0.99	0	62.69	817	WP_127619984.1	Nitrogen-fixing bacteria
phosphoketolase family protein [Sinorhizobium meliloti]	Sinorhizobium meliloti	1038	1038	0.99	0	62.69	817	WP_028011176.1	Nitrogen-fixing bacteria
phosphoketolase family protein [Sinorhizobium meliloti]	Sinorhizobium meliloti	1038	1038	0.99	0	62.69	817	WP_033048965.1	Nitrogen-fixing bacteria
phosphoketolase family protein [Sinorhizobium meliloti]	Sinorhizobium meliloti	1037	1037	0.99	0	62.69	817	WP_127509808.1	Nitrogen-fixing bacteria
phosphoketolase family protein [Sinorhizobium meliloti]	Sinorhizobium meliloti	1036	1036	0.99	0	62.69	817	WP_015008025.1	Nitrogen-fixing bacteria
phosphoketolase family protein [Sinorhizobium meliloti]	Sinorhizobium meliloti	1036	1036	0.99	0	62.69	817	WP_153313473.1	Nitrogen-fixing bacteria
phosphoketolase family protein [Sinorhizobium meliloti]	Sinorhizobium meliloti	1036	1036	0.99	0	62.69	817	WP_107591761.1	Nitrogen-fixing bacteria
phosphoketolase family protein [Sinorhizobium meliloti]	Sinorhizobium meliloti	1036	1036	0.99	0	62.69	817	WP_010968357.1	Nitrogen-fixing bacteria
phosphoketolase family protein [Sinorhizobium meliloti]	Sinorhizobium meliloti	1036	1036	0.99	0	62.69	817	WP_127639111.1	Nitrogen-fixing bacteria
phosphoketolase family protein [Sinorhizobium meliloti]	Sinorhizobium meliloti	1034	1034	0.99	0	62.69	817	WP_127665858.1	Nitrogen-fixing bacteria
phosphoketolase family protein [Rhizobium grahamii]	Rhizobium grahamii	1038	1038	0.98	0	62.6	810	WP_189635744.1	Rhizobium is a genus of Gram-negative soil bacteria that fix nitrogen.
phosphoketolase [Rhizobium leguminosarum bv. trifolii WSM2297]	Rhizobium leguminosarum bv. trifolii WSM2297	1035	1035	0.98	0	62.6	820	EJC83216.1	Rhizobium is a genus of Gram-negative soil bacteria that fix nitrogen.
phosphoketolase family protein [Rhizobium leguminosarum]	Rhizobium leguminosarum	1034	1034	0.98	0	62.6	812	WP_051040899.1	Rhizobium is a genus of Gram-negative soil bacteria that fix nitrogen.
phosphoketolase family protein [Rhizobium leguminosarum]	Rhizobium leguminosarum	1033	1033	0.99	0	62.59	820	WP_003567468.1	Rhizobium is a genus of Gram-negative soil bacteria that fix nitrogen.
phosphoketolase [Rhizobium hidalgonense]	Rhizobium hidalgonense	1032	1032	0.99	0	62.59	820	WP_165779360.1	Rhizobium is a genus of Gram-negative soil bacteria that fix nitrogen.
phosphoketolase [Rhizobium hidalgonense]	Rhizobium hidalgonense	1031	1031	0.99	0	62.59	812	PDT24292.1	Rhizobium is a genus of Gram-negative soil bacteria that fix nitrogen.
phosphoketolase family protein [Rhizobiales bacterium]	Rhizobiales bacterium	1035	1035	0.98	0	62.56	797	RTM04455.1	The Rhizobiales are an order of Gram-negative Alphaproteobacteria. The rhizobia, which fix nitrogen and are symbiotic with plant roots, appear in several different families.
phosphoketolase family protein [Sinorhizobium meliloti]	Sinorhizobium meliloti	1045	1045	0.99	0	62.56	817	WP_100669947.1	Sinorhizobium meliloti are an aerobic, Gram-negative, and diazotrophic species of bacteria.
phosphoketolase family protein [Sinorhizobium meliloti]	Sinorhizobium meliloti	1044	1044	0.99	0	62.56	817	WP_127708819.1	Sinorhizobium meliloti are an aerobic, Gram-negative, and diazotrophic species of bacteria.
phosphoketolase family protein [Sinorhizobium arboris]	Sinorhizobium arboris	1040	1040	0.99	0	62.56	817	WP_050577559.1	Sinorhizobium meliloti are an aerobic, Gram-negative, and diazotrophic species of bacteria.
phosphoketolase family protein [Sinorhizobium meliloti]	Sinorhizobium meliloti	1036	1036	0.99	0	62.56	817	WP_127668593.1	Sinorhizobium meliloti are an aerobic, Gram-negative, and diazotrophic species of bacteria.
phosphoketolase family protein [Sinorhizobium meliloti]	Sinorhizobium meliloti	1035	1035	0.99	0	62.56	817	WP_127643983.1	Sinorhizobium meliloti are an aerobic, Gram-negative, and diazotrophic species of bacteria.
phosphoketolase family protein [Sinorhizobium meliloti]	Sinorhizobium meliloti	1034	1034	0.99	0	62.56	817	WP_014527015.1	Sinorhizobium meliloti are an aerobic, Gram-negative, and diazotrophic species of bacteria.
phosphoketolase family protein [Sinorhizobium meliloti]	Sinorhizobium meliloti	1034	1034	0.99	0	62.56	817	WP_153349966.1	Sinorhizobium meliloti are an aerobic, Gram-negative, and diazotrophic species of bacteria.
phosphoketolase family protein [Sinorhizobium meliloti]	Sinorhizobium meliloti	1033	1033	0.99	0	62.56	817	WP_153529194.1	Sinorhizobium meliloti are an aerobic, Gram-negative, and diazotrophic species of bacteria.
phosphoketolase family protein [Sinorhizobium meliloti]	Sinorhizobium meliloti	1033	1033	0.99	0	62.56	817	WP_088200258.1	Sinorhizobium meliloti are an aerobic, Gram-negative, and diazotrophic species of bacteria.
phosphoketolase family protein [Sinorhizobium meliloti]	Sinorhizobium meliloti	1033	1033	0.99	0	62.56	817	WP_014529982.1	Sinorhizobium meliloti are an aerobic, Gram-negative, and diazotrophic species of bacteria.
phosphoketolase family protein [Rhizobium sp. CF122]	Rhizobium sp. CF122	1044	1044	0.99	0	62.55	815	WP_007800352.1	Rhizobium is a genus of Gram-negative soil bacteria that fix nitrogen.
phosphoketolase [Rhizobium sp. BK060]	Rhizobium sp. BK060	1043	1043	0.99	0	62.55	815	WP_183723104.1	Rhizobium is a genus of Gram-negative soil bacteria that fix nitrogen.
phosphoketolase family protein [Rhizobium sp. BK068]	Rhizobium sp. BK068	1042	1042	0.99	0	62.55	815	WP_132594736.1	Rhizobium is a genus of Gram-negative soil bacteria that fix nitrogen.
phosphoketolase [Rhizobium sp. BK538]	Rhizobium sp. BK538	1041	1041	0.99	0	62.55	815	WP_184449631.1	Rhizobium is a genus of Gram-negative soil bacteria that fix nitrogen.
phosphoketolase family protein [Rhizobium altiplani]	Rhizobium altiplani	1026	1026	0.99	0	62.55	815	WP_062376216.1	Rhizobium is a genus of Gram-negative soil bacteria that fix nitrogen.
phosphoketolase family protein [Rhizobium sp. IBUN]	Rhizobium sp. IBUN	1026	1026	0.99	0	62.55	815	WP_025662785.1	Rhizobium is a genus of Gram-negative soil bacteria that fix nitrogen.
MULTISPECIES: phosphoketolase family protein [unclassified Rhizobium]	unclassified Rhizobium	1026	1026	0.99	0	62.55	815	WP_026371934.1	Rhizobium is a genus of Gram-negative soil bacteria that fix nitrogen.
phosphoketolase family protein [Rhizobium mesoamericanum]	Rhizobium mesoamericanum	1050	1050	0.99	0	62.53	814	WP_007533772.1	Rhizobium is a genus of Gram-negative soil bacteria that fix nitrogen.
phosphoketolase family protein [Rhizobium vallis]	Rhizobium vallis	1040	1040	0.99	0	62.53	820	WP_126921668.1	Rhizobium is a genus of Gram-negative soil bacteria that fix nitrogen.
phosphoketolase [Rhizobium azooxidifex]	Rhizobium azooxidifex	1047	1047	0.99	0	62.52	820	WP_183808461.1	Rhizobium is a genus of Gram-negative soil bacteria that fix nitrogen.
phosphoketolase [Rhizobium azooxidifex]	Rhizobium azooxidifex	1047	1047	0.99	0	62.52	820	WP_183808461.1	Rhizobium is a genus of Gram-negative soil bacteria that fix nitrogen.
phosphoketolase family protein [Sinorhizobium meliloti]	Sinorhizobium meliloti	1046	1046	0.99	0	62.52	820	WP_014528391.1	Sinorhizobium meliloti are an aerobic, Gram-negative, and diazotrophic species of bacteria.
phosphoketolase [Sinorhizobium meliloti]	Sinorhizobium meliloti	1045	1045	0.99	0	62.52	812	KKA13246.1	Sinorhizobium meliloti are an aerobic, Gram-negative, and diazotrophic species of bacteria.
phosphoketolase [Sinorhizobium meliloti]	Sinorhizobium meliloti	1045	1045	0.99	0	62.52	812	AIM02309.1	Sinorhizobium meliloti are an aerobic, Gram-negative, and diazotrophic species of bacteria.
phosphoketolase family protein [Sinorhizobium meliloti]	Sinorhizobium meliloti	1045	1045	0.99	0	62.52	820	WP_080943860.1	Sinorhizobium meliloti are an aerobic, Gram-negative, and diazotrophic species of bacteria.
phosphoketolase family protein [Sinorhizobium meliloti]	Sinorhizobium meliloti	1045	1045	0.99	0	62.52	820	WP_014531863.1	Sinorhizobium meliloti are an aerobic, Gram-negative, and diazotrophic species of bacteria.
phosphoketolase family protein [Sinorhizobium meliloti]	Sinorhizobium meliloti	1044	1044	0.99	0	62.52	820	WP_015242520.1	Sinorhizobium meliloti are an aerobic, Gram-negative, and diazotrophic species of bacteria.
phosphoketolase family protein [Rhizobium sp. CF142]	Rhizobium sp. CF142	1041	1041	0.99	0	62.52	820	WP_007814611.1	Rhizobium is a genus of Gram-negative soil bacteria that fix nitrogen.
phosphoketolase family protein [Rhizobium ecuadorense]	Rhizobium ecuadorense	1031	1031	0.98	0	62.42	820	WP_082336837.1	Alphaproteobacteria, an indigenous N2-fixing symbiont of the Ecuadorian common bean
MULTISPECIES: phosphoketolase [Rhizobium]	Rhizobium	1035	1035	0.99	0	62.41	820	WP_168301398.1	Rhizobium is a genus of Gram-negative soil bacteria that fix nitrogen.
MULTISPECIES: phosphoketolase family protein [unclassified Rhizobium]	unclassified Rhizobium	1043	1043	0.99	0	62.39	820	WP_132655862.1	Rhizobium is a genus of Gram-negative soil bacteria that fix nitrogen.
phosphoketolase family protein [Sinorhizobium meliloti]	Sinorhizobium meliloti	1043	1043	0.99	0	62.39	820	WP_088200130.1	An aerobic, Gram-negative, and diazotrophic species of bacteria.
phosphoketolase family protein [Rhizobium jaguaris]	Rhizobium jaguaris	1040	1040	0.98	0	62.28	816	WP_120705637.1	A nitrogen-fixing bacterium
phosphoketolase family protein [Rhizobium grahamii]	Rhizobium grahamii	1040	1040	0.99	0	62.05	815	WP_114713463.1	Pararhizobium giardinii is a Gram negative root nodule bacteria. It forms nitrogen-fixing root nodules on legumes.
phosphoketolase family protein [Rhizobium giardinii]	Rhizobium giardinii	1042	1042	0.99	0	61.96	820	WP_018325826.1	Pararhizobium giardinii is a Gram negative root nodule bacteria. It forms nitrogen-fixing root nodules on legumes.
phosphoketolase family protein [Rhizobium grahamii]	Rhizobium grahamii	1039	1039	0.99	0	61.92	815	WP_016554841.1	Pararhizobium giardinii is a Gram negative root nodule bacteria. It forms nitrogen-fixing root nodules on legumes.
phosphoketolase family protein [Rhizobium grahamii]	Rhizobium grahamii	1039	1039	0.99	0	61.8	815	WP_051158753.1	Pararhizobium giardinii is a Gram negative root nodule bacteria. It forms nitrogen-fixing root nodules on legumes.
phosphoketolase family protein [Caballeronia arationis]	Caballeronia arationis	1184	1184	0.99	0	70.58	798	WP_062635077.1	Caballeronia is a genus of bacteria from the family of Burkholderiaceae which has been reported to perform biological nitrogen fixation and promote plant growth.
phosphoketolase family protein [Caballeronia arationis]	Caballeronia arationis	1182	1182	0.99	0	70.58	798	WP_097190463.1	Caballeronia is a genus of bacteria from the family of Burkholderiaceae which has been reported to perform biological nitrogen fixation and promote plant growth.
phosphoketolase family protein [Caballeronia pedi]	Caballeronia pedi	1167	1167	0.98	0	70.55	798	WP_061176297.1	Caballeronia is a genus of bacteria from the family of Burkholderiaceae which has been reported to perform biological nitrogen fixation and promote plant growth.
phosphoketolase family protein [Sinorhizobium meliloti]	Sinorhizobium meliloti	1040	1040	0.99	0	62.81	817	WP_027990579.1	Alphaproteobacteria
phosphoketolase family protein [Sinorhizobium meliloti]	Sinorhizobium meliloti	1039	1039	0.99	0	62.81	817	WP_127597163.1	Alphaproteobacteria
phosphoketolase family protein [Sinorhizobium meliloti]	Sinorhizobium meliloti	1037	1037	0.99	0	62.81	817	WP_127528789.1	Alphaproteobacteria
phosphoketolase [Caballeronia sp. EK]	Caballeronia sp. EK	1164	1164	0.98	0	70.48	798	WP_187608003.1	Betaproteobacteria
phosphoketolase family protein [Caballeronia zhejiangensis]	Caballeronia zhejiangensis	1158	1158	0.99	0	70.25	798	WP_008352857.1	Caballeronia is a genus of bacteria from the family of Burkholderiaceae which has been reported to perform biological nitrogen fixation and promote plant growth.
phosphoketolase family protein [Caballeronia ptereochthonis]	Caballeronia ptereochthonis	1178	1178	0.99	0	70.15	798	WP_087043076.1	Aerobe, mesophilic betaproteobacteria
phosphoketolase family protein [Caballeronia arvi]	Caballeronia arvi	1171	1171	0.99	0	70.13	798	WP_061148599.1	Betaproteobacteria
phosphoketolase family protein [Caballeronia catudaia]	Caballeronia catudaia	1170	1170	0.99	0	70.13	798	WP_061124961.1	Betaproteobacteria
phosphoketolase [Caballeronia jiangsuensis]	Caballeronia jiangsuensis	1164	1164	0.98	0	70.1	798	KAK44301.1	Betaproteobacteria
Xylulose-5-phosphate phosphoketolase [Caballeronia turbans]	Caballeronia turbans	1182	1182	0.98	0	71.08	798	SAL16909.1	An aerobe, mesophilic bacterium
phosphoketolase [Caballeronia glathei]	Caballeronia glathei	1183	1183	0.99	0	70.85	798	WP_176332787.1	Betaproteobacteria
phosphoketolase [Caballeronia megalochromosomata]	Caballeronia megalochromosomata	1180	1180	0.99	0	70.4	798	KXV16110.1	Betaproteobacteria
phosphoketolase family protein [Caballeronia cordobensis]	Caballeronia cordobensis	1174	1174	0.99	0	70.38	798	WP_053569033.1	Betaproteobacteria
phosphoketolase family protein [Caballeronia hypogeia]	Caballeronia hypogeia	1159	1159	0.99	0	69.75	798	WP_061169687.1	Betaproteobacteria
phosphoketolase family protein [Caballeronia temeraria]	Caballeronia temeraria	1154	1154	0.99	0	69.75	798	WP_061164899.1	Betaproteobacteria
phosphoketolase family protein [Caballeronia sordidicola]	Caballeronia sordidicola	1160	1160	0.98	0	69.57	795	WP_089163222.1	A species of proteobacteria which has been reported to perform biological nitrogen fixation and promote plant growth.
phosphoketolase family protein [Sinorhizobium medicae]	Sinorhizobium medicae	1047	1047	0.99	0	62.77	820	WP_081664825.1	Alphaproteobacteria, a species of gram-negative, nitrogen-fixing, rod-shaped bacteria.
MULTISPECIES: phosphoketolase family protein [Sinorhizobium]	Sinorhizobium	1046	1046	0.99	0	62.77	820	WP_018209289.1	Alphaproteobacteria, a species of gram-negative, nitrogen-fixing, rod-shaped bacteria.
phosphoketolase family protein [Sinorhizobium fredii]	Sinorhizobium fredii	1044	1044	0.99	0	62.77	818	WP_104839357.1	Alphaproteobacteria, a species of gram-negative, nitrogen-fixing, rod-shaped bacteria.
phosphoketolase family protein [Sinorhizobium sp. CCBAU 05631]	Sinorhizobium sp. CCBAU 05631	1044	1044	0.99	0	62.77	818	WP_086022788.1	Alphaproteobacteria, a species of gram-negative, nitrogen-fixing, rod-shaped bacteria.
phosphoketolase family protein [Sinorhizobium meliloti]	Sinorhizobium meliloti	1046	1046	0.99	0	62.64	820	QND34585.1	Alphaproteobacteria
phosphoketolase family protein [Sinorhizobium meliloti]	Sinorhizobium meliloti	1046	1046	0.99	0	62.64	820	WP_127664627.1	Alphaproteobacteria
phosphoketolase family protein [Sinorhizobium medicae]	Sinorhizobium medicae	1045	1045	0.99	0	62.64	820	WP_153493125.1	Alphaproteobacteria
MULTISPECIES: phosphoketolase [Sinorhizobium]	Sinorhizobium	1042	1042	0.99	0	62.64	818	WP_176536501.1	Alphaproteobacteria
phosphoketolase [Sinorhizobium sp. NG07B]	Sinorhizobium sp. NG07B	1042	1042	0.99	0	62.64	812	PDT55420.1	Alphaproteobacteria
MULTISPECIES: phosphoketolase [Sinorhizobium]	Sinorhizobium	1027	1027	0.99	0	62.64	818	WP_179864702.1	Alphaproteobacteria
phosphoketolase [Sinorhizobium sp. FG01]	Sinorhizobium sp. FG01	1026	1026	0.99	0	62.64	812	PDT43125.1	Alphaproteobacteria
phosphoketolase family protein [Sinorhizobium meliloti]	Sinorhizobium meliloti	1046	1046	0.99	0	62.45	801	WP_153517686.1	Alphaproteobacteria
phosphoketolase family protein [Sinorhizobium meliloti]	Sinorhizobium meliloti	1031	1031	0.99	0	62.44	817	QND31249.1	Alphaproteobacteria
phosphoketolase family protein [Rhizobium pisi]	Rhizobium pisi	1035	1035	0.99	0	62.01	820	WP_131588501.1	Alphaproteobacteria
phosphoketolase family protein [Rhizobium pisi]	Rhizobium pisi	1035	1035	0.99	0	62.01	820	WP_125846005.1	Alphaproteobacteria
phosphoketolase [Rhizobium sp. BK275]	Rhizobium sp. BK275	1034	1034	0.99	0	61.96	820	WP_183734651.1	Belongs to Agrobacterium,a genus of Gram-negative bacteria.
xylulose-5-phosphate/fructose-6-phosphate phosphoketolase [Rhizobium sp. BK275]	Rhizobium sp. BK275	1034	1034	0.99	0	61.96	880	MBB3391317.1	Belongs to Agrobacterium,a genus of Gram-negative bacteria.
xylulose-5-phosphate/fructose-6-phosphate phosphoketolase [Rhizobium sp. BK316]	Rhizobium sp. BK316	1033	1033	0.99	0	61.84	880	MBB3411689.1	Belongs to Agrobacterium,a genus of Gram-negative bacteria.
phosphoketolase [Rhizobium sp. BK316]	Rhizobium sp. BK316	1032	1032	0.99	0	61.84	820	WP_183805971.1	Belongs to Agrobacterium,a genus of Gram-negative bacteria.
MULTISPECIES: phosphoketolase [unclassified Rhizobium]	unclassified Rhizobium	1041	1041	0.99	0	61.8	815	WP_183753971.1	Belongs to Agrobacterium,a genus of Gram-negative bacteria.
phosphoketolase [Rhizobium grahamii CCGE 502]	Rhizobium grahamii CCGE 502	1039	1039	0.99	0	61.8	884	EPE94285.1	Belongs to Agrobacterium,a genus of Gram-negative bacteria.
phosphoketolase [Rhizobium lentis]	Rhizobium lentis	1029	1029	0.98	0	61.72	815	WP_207240900.1	Rhizobium lentis is a gram-negative bacterium which was isolated from root nodules of lentils

## Sheet: Thermophilic bacteria
Description	Scientific Name	Max Score	Total Score	Query Cover	E value	Per. ident	Acc. Len	Accession
phosphoketolase [Thermotogales bacterium]	Thermotogales bacterium	1184	1184	0.98	0	70.54	797	NHZ69750.1	The phylum Thermotogae is composed of Gram-negative staining, anaerobic, and mostly thermophilic and hyperthermophilic bacteria
TPA: phosphoketolase family protein [Chthonomonas sp.]	Chthonomonas sp.	1058	1058	0.98	0	63.88	799	HHS39488.1	An aerobic, pigmented, thermophilic micro-organism of a novel bacterial class
phosphoketolase family protein [Chlorobaculum limnaeum]	Chlorobaculum limnaeum	1071	1071	0.98	0	63.36	790	WP_069808931.1	Anaerobic, thermophilic green sulfur bacteria
phosphoketolase family protein [Blastocatellia bacterium]	Blastocatellia bacterium	1061	1061	0.98	0	63.22	788	MBO0720095.1	Aerobic, mesophilic or thermophilic, chemo-heterotrophic bacteria

## Sheet: Proteobacteria&others
Description	Scientific Name	Max Score	Total Score	Query Cover	E value	Per. ident	Acc. Len	Accession
TPA: phosphoketolase family protein [bacterium]	bacterium	1232	1232	0.98	0	73.72	798	HFX17490.1	Bacteria
phosphoketolase family protein [bacterium]	bacterium	1207	1207	0.98	0	72.65	800	MBE3605088.1	Bacteria
Xylulose-5-phosphate phosphoketolase [Syntrophorhabdaceae bacterium PtaU1.Bin034]	Syntrophorhabdaceae bacterium PtaU1.Bin034	1041	1041	0.84	0	72.59	673	OPY65580.1	Deltaproteobacteria
Xylulose-5-phosphate phosphoketolase [Paraburkholderia caribensis MBA4]	Paraburkholderia caribensis MBA4	1180	1180	0.97	0	71.79	811	ALL70562.1	Betaproteobacteria
phosphoketolase family protein [Paraburkholderia caribensis]	Paraburkholderia caribensis	1179	1179	0.97	0	71.79	799	WP_035993980.1	Betaproteobacteria
phosphoketolase family protein [Chromatiales bacterium]	Chromatiales bacterium	1165	1165	0.98	0	71.68	800	MBL8223952.1	Gamamproteobacteria
phosphoketolase family protein [Proteobacteria bacterium]	Proteobacteria bacterium	1205	1205	0.98	0	71.63	803	KAA0206784.1	Proteobacteria
TPA: phosphoketolase family protein [Acidobacteria bacterium]	Acidobacteria bacterium	1206	1206	0.99	0	71.61	805	HHR97828.1	Acidobacteria
phosphoketolase family protein [Candidatus Binataceae bacterium]	Candidatus Binataceae bacterium	1204	1204	0.98	0	71.45	800	MBF6561214.1	Bacteria
phosphoketolase [Haliea sp.]	Haliea sp.	1184	1184	0.98	0	71.43	796	MBM69754.1	Gamamproteobacteria
phosphoketolase family protein [Paraburkholderia mimosarum]	Paraburkholderia mimosarum	1181	1181	0.99	0	71.43	799	WP_028232178.1	Betaproteobacteria
phosphoketolase [Paraburkholderia sp. PGU19]	Paraburkholderia sp. PGU19	1198	1198	0.99	0	71.39	799	WP_180736067.1	Betaproteobacteria
phosphoketolase family protein [Paraburkholderia diazotrophica]	Paraburkholderia diazotrophica	1189	1189	0.99	0	71.37	798	WP_090872942.1	Betaproteobacteria
phosphoketolase family protein [Paraburkholderia mimosarum]	Paraburkholderia mimosarum	1179	1179	0.99	0	71.3	799	WP_028212224.1	Betaproteobacteria
phosphoketolase signature 1 [Lucifera butyrica]	Lucifera butyrica	1181	1181	0.98	0	71.3	799	VBB05452.1	Fermentative bacterium
phosphoketolase family protein [Lucifera butyrica]	Lucifera butyrica	1181	1181	0.98	0	71.3	794	WP_122626538.1	Fermentative bacterium
phosphoketolase family protein [Paraburkholderia franconis]	Paraburkholderia franconis	1187	1187	0.99	0	71.25	798	WP_152767334.1	Betaproteobacteria
phosphoketolase [Burkholderia sp. Ac-20365]	Burkholderia sp. Ac-20365	1186	1186	0.99	0	71.25	798	WP_205803819.1	Betaproteobacteria
phosphoketolase family protein [Gammaproteobacteria bacterium]	Gammaproteobacteria bacterium	1184	1184	0.99	0	71.23	810	NPU93904.1	Gamamproteobacteria
phosphoketolase [Paraburkholderia steynii]	Paraburkholderia steynii	1197	1197	0.99	0	71.14	799	TCG10156.1	Betaproteobacteria
phosphoketolase family protein [Paraburkholderia steynii]	Paraburkholderia steynii	1196	1196	0.99	0	71.14	799	WP_091782995.1	Betaproteobacteria
phosphoketolase [Hydrogenophilales bacterium 17-64-11]	Hydrogenophilales bacterium 17-64-11	1158	1158	0.98	0	71.14	796	OZA29394.1	Proteobacteria
phosphoketolase [Candidatus Rokubacteria bacterium]	Candidatus Rokubacteria bacterium	1104	1104	0.91	0	71.11	727	PYN88256.1	Rokubacteria encode multiple carbon transport proteins, including those specializing in lipids, peptides and sugars.
phosphoketolase family protein [Mesorhizobium sophorae]	Mesorhizobium sophorae	1049	1049	0.99	0	63.48	820	WP_095087767.1	Mesorhizobium is a genus of Gram-negative soil alphaproteobacteria.
phosphoketolase family protein [Pandoraea thiooxydans]	Pandoraea thiooxydans	1189	1189	0.98	0	71.07	802	WP_047213815.1	Gram-negative, oxidase-positive, catalase-negative, aerobic, thiosulfate-oxidizing, rod-shaped, motile bacterium
phosphoketolase family protein [Rhodocyclaceae bacterium]	Rhodocyclaceae bacterium	1181	1181	0.97	0	70.99	796	MBA3034680.1	Betaproteobacteria
phosphoketolase family protein [Gammaproteobacteria bacterium]	Gammaproteobacteria bacterium	1191	1191	0.98	0	70.96	789	MBI4693804.1	Gammaproteobacteria
phosphoketolase [Hydrogenophilales bacterium 28-61-11]	Hydrogenophilales bacterium 28-61-11	1177	1177	0.98	0	70.93	794	OYY61570.1	Proteobacteria
phosphoketolase [Burkholderia sp. THE68]	Burkholderia sp. THE68	1170	1170	0.98	0	70.93	798	WP_162068956.1	Betaproteobacteria
phosphoketolase [Proteobacteria bacterium]	Proteobacteria bacterium	1182	1182	0.99	0	70.89	819	RIL00810.1	Proteobacteria
phosphoketolase family protein [Paraburkholderia panacisoli]	Paraburkholderia panacisoli	1186	1186	0.99	0	70.87	798	WP_149671809.1	Betaproteobacteria
phosphoketolase family protein [Paraburkholderia sp. BL8N3]	Paraburkholderia sp. BL8N3	1183	1183	0.99	0	70.85	798	WP_132459307.1	Betaproteobacteria
phosphoketolase family protein [Paraburkholderia sp. BL8N3]	Paraburkholderia sp. BL8N3	1182	1182	0.99	0	70.85	798	WP_035928484.1	Betaproteobacteria
phosphoketolase family protein [Gammaproteobacteria bacterium]	Gammaproteobacteria bacterium	1150	1150	0.97	0	70.84	795	MBK8991842.1	Gammaproteobacteria
phosphoketolase family protein [Paraburkholderia dinghuensis]	Paraburkholderia dinghuensis	1177	1177	0.99	0	70.83	799	WP_124152485.1	Betaproteobacteria
phosphoketolase family protein [Burkholderia sp. SRS-W-2-2016]	Burkholderia sp. SRS-W-2-2016	1167	1167	0.98	0	70.83	799	WP_075298895.1	Betaproteobacteria
phosphoketolase family protein [Pandoraea sp.]	Pandoraea sp.	1183	1183	0.98	0	70.81	802	TAL53503.1	Betaproteobacteria
phosphoketolase [Kineobactrum salinum]	Kineobactrum salinum	1159	1159	0.98	0	70.75	790	WP_163495254.1	Gammaproteobacteria
phosphoketolase family protein [Bacteroidetes bacterium]	Bacteroidetes bacterium	1191	1191	1	0	70.75	800	MBK9451583.1	Bacteroidetes is composed of three large classes of Gram-negative, nonsporeforming, anaerobic or aerobic, and rod-shaped bacteria
phosphoketolase family protein [Variovorax sp.]	Variovorax sp.	1185	1185	0.99	0	70.72	798	RZL90800.1	Betaproteobacteria
phosphoketolase [Allochromatium humboldtianum]	Allochromatium humboldtianum	1182	1182	0.99	0	70.72	789	WP_176975419.1	Gram-negative and motile bacterium
phosphoketolase [Deltaproteobacteria bacterium]	Deltaproteobacteria bacterium	1170	1170	0.98	0	70.66	788	MBP1687722.1	Deltaproteobacteria
phosphoketolase [Hydrogenophilales bacterium 12-64-13]	Hydrogenophilales bacterium 12-64-13	1184	1184	0.98	0	70.65	794	OYW64545.1	Proteobacteria
phosphoketolase [Candidatus Rokubacteria bacterium]	Candidatus Rokubacteria bacterium	1186	1186	0.98	0	70.63	806	PYN59464.1	Rokubacteria encode multiple carbon transport proteins, including those specializing in lipids, peptides and sugars.
phosphoketolase [Candidatus Rokubacteria bacterium 13_1_40CM_4_67_11]	Candidatus Rokubacteria bacterium 13_1_40CM_4_67_11	1184	1184	0.98	0	70.63	799	OLC58401.1	Rokubacteria encode multiple carbon transport proteins, including those specializing in lipids, peptides and sugars.
TPA: phosphoketolase family protein [Deltaproteobacteria bacterium]	Deltaproteobacteria bacterium	1164	1164	0.98	0	70.63	800	HET53252.1	Deltaproteobacteria
phosphoketolase family protein [Steroidobacteraceae bacterium]	Steroidobacteraceae bacterium	1158	1158	0.98	0	70.63	804	NNM61248.1	Gammaproteobacteria
phosphoketolase [Gammaproteobacteria bacterium HGW-Gammaproteobacteria-3]	Gammaproteobacteria bacterium HGW-Gammaproteobacteria-3	1181	1181	0.98	0	70.61	792	PKM13423.1	Gammaproteobacteria
phosphoketolase [Paraburkholderia ultramafica]	Paraburkholderia ultramafica	1177	1177	0.99	0	70.6	798	WP_175148836.1	Betaproteobacteria
phosphoketolase family protein [Allochromatium warmingii]	Allochromatium warmingii	1178	1178	0.99	0	70.47	789	WP_091334624.1	An anaerobe, psychrophilic gammaproteobacteria bacterium
phosphoketolase family protein [Gammaproteobacteria bacterium]	Gammaproteobacteria bacterium	1130	1130	0.97	0	70.45	795	MBK6279343.1	Gammaproteobacteria
phosphoketolase family protein [Gammaproteobacteria bacterium]	Gammaproteobacteria bacterium	1128	1128	0.97	0	70.45	795	MBK9468771.1	Gammaproteobacteria
phosphoketolase family protein [Betaproteobacteria bacterium]	Betaproteobacteria bacterium	1186	1186	0.98	0	70.45	795	MBI5937361.1	Betaproteobacteria
TPA: phosphoketolase family protein [Gammaproteobacteria bacterium]	Gammaproteobacteria bacterium	1179	1179	0.98	0	70.41	797	HHH45198.1	Gammaproteobacteria
phosphoketolase family protein [Betaproteobacteria bacterium SCN1]	Betaproteobacteria bacterium SCN1	1157	1157	0.98	0	70.39	794	KAB2319815.1	Betaproteobacteria
phosphoketolase [Crenothrix sp. D3]	Crenothrix sp. D3	1204	1204	0.99	0	70.38	792	OTE97044.1	Gammaproteobacteria
phosphoketolase family protein [Burkholderia sp. YI23]	Burkholderia sp. YI23	1171	1171	0.99	0	70.38	798	WP_014250482.1	Betaproteobacteria
phosphoketolase family protein [Paraburkholderia sp. BL27I4N3]	Paraburkholderia sp. BL27I4N3	1174	1174	0.98	0	70.23	798	WP_116145391.1	Betaproteobacteria
phosphoketolase [Paraburkholderia fynbosensis]	Paraburkholderia fynbosensis	1168	1168	0.98	0	70.23	798	WP_175159850.1	Betaproteobacteria
phosphoketolase family protein [Paraburkholderia kirstenboschensis]	Paraburkholderia kirstenboschensis	1162	1162	0.98	0	70.23	798	WP_128597488.1	Betaproteobacteria
phosphoketolase [Paraburkholderia caledonica]	Paraburkholderia caledonica	1179	1179	0.99	0	70.22	798	WP_204522029.1	Betaproteobacteria
phosphoketolase family protein [Paraburkholderia caledonica]	Paraburkholderia caledonica	1177	1177	0.99	0	70.22	798	WP_087752063.1	Betaproteobacteria
phosphoketolase [Hydrogenophilales bacterium 12-61-10]	Hydrogenophilales bacterium 12-61-10	1169	1169	0.98	0	70.17	808	OYW39733.1	Proteobacteria
phosphoketolase family protein [Gammaproteobacteria bacterium]	Gammaproteobacteria bacterium	1163	1163	0.98	0	70.15	788	QOJ32353.1	Gammaproteobacteria
phosphoketolase [Acidobacteria bacterium]	Acidobacteria bacterium	1191	1191	0.99	0	70.15	799	PYR21571.1	Acidobacteria
phosphoketolase family protein [Crenothrix polyspora]	Crenothrix polyspora	1186	1186	0.98	0	70.14	791	WP_087144628.1	Gammaproteobacteria
phosphoketolase family protein [Paraburkholderia sp. BL6665CI2N2]	Paraburkholderia sp. BL6665CI2N2	1174	1174	0.98	0	70.1	798	WP_134132540.1	Betaproteobacteria
phosphoketolase family protein [Paraburkholderia sp. BL17N1]	Paraburkholderia sp. BL17N1	1172	1172	0.98	0	70.1	798	WP_121308956.1	Betaproteobacteria
phosphoketolase family protein [Burkholderia sp. Bk]	Burkholderia sp. Bk	1176	1176	0.99	0	70.09	798	WP_088174043.1	Betaproteobacteria
phosphoketolase [Proteobacteria bacterium ST_bin11]	Proteobacteria bacterium ST_bin11	1189	1189	0.98	0	70.06	797	OQW69750.1	Proteobacteria
TPA: phosphoketolase family protein [Gammaproteobacteria bacterium]	Gammaproteobacteria bacterium	1188	1188	1	0	70.05	797	HED15831.1	Gammaproteobacteria
phosphoketolase [Hydrogenophilales bacterium 32-62-9]	Hydrogenophilales bacterium 32-62-9	1165	1165	0.98	0	70.04	794	OYX29717.1	Proteobacteria
phosphoketolase family protein [Paraburkholderia sp. RAU2J]	Paraburkholderia sp. RAU2J	1170	1170	0.99	0	70.04	798	WP_121324737.1	Betaproteobacteria
phosphoketolase [Hydrogenophilales bacterium 28-61-23]	Hydrogenophilales bacterium 28-61-23	1181	1181	0.98	0	69.97	792	OYY94589.1	Proteobacteria
phosphoketolase family protein [Paraburkholderia sp. BL6669N2]	Paraburkholderia sp. BL6669N2	1172	1172	0.98	0	69.97	798	WP_116123648.1	Betaproteobacteria
phosphoketolase family protein [Paraburkholderia graminis]	Paraburkholderia graminis	1164	1164	0.98	0	69.97	798	WP_006051616.1	Betaproteobacteria
MULTISPECIES: phosphoketolase family protein [unclassified Paraburkholderia]	unclassified Paraburkholderia	1163	1163	0.98	0	69.97	798	WP_107707960.1	Betaproteobacteria
phosphoketolase family protein [Paraburkholderia sp. SG903]	Paraburkholderia sp. SG903	1162	1162	0.98	0	69.97	798	WP_053860468.1	Betaproteobacteria
phosphoketolase family protein [Paraburkholderia caledonica]	Paraburkholderia caledonica	1175	1175	0.99	0	69.96	798	WP_020066891.1	Betaproteobacteria
phosphoketolase [Paraburkholderia strydomiana]	Paraburkholderia strydomiana	1172	1172	0.99	0	69.96	798	TCG01980.1	Betaproteobacteria
TPA: phosphoketolase family protein [Gammaproteobacteria bacterium]	Gammaproteobacteria bacterium	1178	1178	0.98	0	69.9	812	HHJ16222.1	Gammaproteobacteria
phosphoketolase family protein [Paraburkholderia sprentiae]	Paraburkholderia sprentiae	1168	1168	0.99	0	69.87	798	WP_027197453.1	Betaproteobacteria
phosphoketolase [Kineobactrum sediminis]	Kineobactrum sediminis	1170	1170	0.98	0	69.86	792	WP_206604631.1	Gammaproteobacteria
acetate kinase [Anaeromyxobacter sp. Fw109-5]	Anaeromyxobacter sp. Fw109-5	1136	1136	0.98	0	69.86	1305	ABS26341.1	Deltaproteobacteria
phosphoketolase [Anaeromyxobacter dehalogenans]	Anaeromyxobacter dehalogenans	1135	1135	0.98	0	69.86	1228	WP_011422167.1	Deltaproteobacteria
phosphoketolase [Anaeromyxobacter sp. K]	Anaeromyxobacter sp. K	1135	1135	0.98	0	69.86	1230	WP_012527220.1	Deltaproteobacteria
phosphoketolase [Anaeromyxobacter sp. Fw109-5]	Anaeromyxobacter sp. Fw109-5	1134	1134	0.98	0	69.86	1219	WP_143827950.1	Deltaproteobacteria
phosphoketolase family protein [Allochromatium palmeri]	Allochromatium palmeri	1180	1180	1	0	69.85	795	WP_155450260.1	Gammaproteobacteria
phosphoketolase [gamma proteobacterium symbiont of Ctena orbiculata]	gamma proteobacterium symbiont of Ctena orbiculata	1167	1167	0.97	0	69.85	793	PVV10220.1	Gammaproteobacteria
phosphoketolase [gamma proteobacterium symbiont of Ctena orbiculata]	gamma proteobacterium symbiont of Ctena orbiculata	1167	1167	0.97	0	69.85	793	PVV24826.1	Gammaproteobacteria
TPA: phosphoketolase family protein [Gammaproteobacteria bacterium]	Gammaproteobacteria bacterium	1157	1157	0.98	0	69.77	800	HFD91745.1	Gammaproteobacteria
phosphoketolase family protein [Paraburkholderia guartelaensis]	Paraburkholderia guartelaensis	1165	1165	0.98	0	69.76	797	WP_133190443.1	Betaproteobacteria
phosphoketolase family protein [Candidimonas bauzanensis]	Candidimonas bauzanensis	1176	1176	0.99	0	69.75	811	WP_073103239.1	A Gram-negative, facultatively anaerobic, psychrophilic and motile betaproteobacteria
phosphoketolase [Burkholderia sp. OAS925]	Burkholderia sp. OAS925	1159	1159	0.98	0	69.72	798	WP_192700272.1	Betaproteobacteria
phosphoketolase family protein [Paraburkholderia caledonica]	Paraburkholderia caledonica	1176	1176	0.99	0	69.71	798	WP_027778795.1	Betaproteobacteria
phosphoketolase family protein [Paraburkholderia caledonica]	Paraburkholderia caledonica	1174	1174	0.99	0	69.71	798	WP_114199565.1	Betaproteobacteria
phosphoketolase family protein [Eoetvoesia caeni]	Eoetvoesia caeni	1190	1190	0.99	0	69.69	800	WP_113931223.1	Betaproteobacteria
phosphoketolase [Gammaproteobacteria bacterium SG8_11]	Gammaproteobacteria bacterium SG8_11	1189	1189	0.99	0	69.69	797	KPJ94865.1	Gammaproteobacteria
phosphoketolase family protein [Zetaproteobacteria bacterium]	Zetaproteobacteria bacterium	1179	1179	0.98	0	69.64	785	MBF0282606.1	Zetaproteobacteria
phosphoketolase family protein [Paraburkholderia ribeironis]	Paraburkholderia ribeironis	1167	1167	0.99	0	69.61	798	WP_094777919.1	Betaproteobacteria
phosphoketolase [Candidatus Rokubacteria bacterium]	Candidatus Rokubacteria bacterium	1156	1156	0.98	0	69.6	805	PYN46006.1	Rokubacteria encode multiple carbon transport proteins, including those specializing in lipids, peptides and sugars.
phosphoketolase [Anaeromyxobacter dehalogenans]	Anaeromyxobacter dehalogenans	1133	1133	0.98	0	69.6	1230	WP_015934455.1	It is an aryl-halorespiring facultative anaerobic myxobacterium, deltaproteobacteria
TPA: phosphoketolase family protein [Deltaproteobacteria bacterium]	Deltaproteobacteria bacterium	1184	1184	1	0	69.6	796	HFZ28514.1	Deltaproteobacteria
TPA: phosphoketolase [Gallionellaceae bacterium]	Gallionellaceae bacterium	1175	1175	0.98	0	69.59	786	HCI13987.1	Betaproteobacteria
phosphoketolase family protein [Paraburkholderia sp. OV446]	Paraburkholderia sp. OV446	1173	1173	0.99	0	69.58	798	WP_110403968.1	Betaproteobacteria
phosphoketolase family protein [Burkholderiales bacterium]	Burkholderiales bacterium	1115	1115	0.98	0	69.13	807	MBL8528165.1	Betaproteobacteria
phosphoketolase [Paraburkholderia sp. 31.1]	Paraburkholderia sp. 31.1	1156	1156	0.99	0	69.11	798	WP_187610366.1	Betaproteobacteria
phosphoketolase [Candidatus Rokubacteria bacterium 13_2_20CM_2_70_11]	Candidatus Rokubacteria bacterium 13_2_20CM_2_70_11	1139	1139	0.99	0	69.1	799	OLB53237.1	Rokubacteria encode multiple carbon transport proteins, including those specializing in lipids, peptides and sugars.
phosphoketolase [Hydrogenophilales bacterium 16-64-40]	Hydrogenophilales bacterium 16-64-40	1167	1167	1	0	69.1	794	OYZ27001.1	Proteobacteria
phosphoketolase [Gammaproteobacteria bacterium BRH_c0]	Gammaproteobacteria bacterium BRH_c0	1167	1167	0.98	0	69.09	787	KJS09378.1	Gammaproteobacteria
MULTISPECIES: phosphoketolase family protein [Marichromatium]	Marichromatium	1147	1147	0.98	0	69.08	794	WP_123139774.1	Gammaproteobacteria
TPA: phosphoketolase [Gallionellaceae bacterium]	Gallionellaceae bacterium	1174	1174	0.99	0	69.07	789	HCI14667.1	Betaproteobacteria
phosphoketolase family protein [Thiothrix caldifontis]	Thiothrix caldifontis	1172	1172	0.99	0	69.07	792	WP_093070262.1	Gammaproteobacteria
phosphoketolase [Kineobactrum sediminis]	Kineobactrum sediminis	1175	1175	0.99	0	69.06	799	PLW84294.1	Gammaproteobacteria
phosphoketolase [Paraburkholderia sp. MM5384-R2]	Paraburkholderia sp. MM5384-R2	1156	1156	0.99	0	68.99	798	WP_184044041.1	Betaproteobacteria
phosphoketolase family protein [Methylotenera sp. G11]	Methylotenera sp. G11	1164	1164	0.98	0	68.96	790	WP_047552117.1	Betaproteobacteria
phosphoketolase family protein [Proteobacteria bacterium]	Proteobacteria bacterium	1178	1178	0.99	0	68.92	798	MBK6453356.1	Proteobacteria
phosphoketolase family protein [Gammaproteobacteria bacterium]	Gammaproteobacteria bacterium	1169	1169	0.98	0	68.91	797	MBE0439212.1	Gammaproteobacteria
Phosphoketolase [Burkholderia sp. H160]	Burkholderia sp. H160	1159	1159	0.99	0	68.89	798	EEA03867.1	Betaproteobacteria
phosphoketolase [Acidobacteriales bacterium 59-55]	Acidobacteriales bacterium 59-55	1174	1174	0.98	0	68.88	813	OJV39527.1	Acidobacteria
phosphoketolase family protein [Piscirickettsiaceae bacterium]	Piscirickettsiaceae bacterium	1177	1177	0.98	0	68.83	790	NQY26153.1	Gammaproteobacteria
phosphoketolase family protein [Gammaproteobacteria bacterium]	Gammaproteobacteria bacterium	1159	1159	0.98	0	68.83	787	MBI5450222.1	Gammaproteobacteria
phosphoketolase family protein [Lamprocystis purpurea]	Lamprocystis purpurea	1153	1153	0.98	0	68.83	797	WP_020502897.1	Gammaproteobacteria
phosphoketolase [Marichromatium bheemlicum]	Marichromatium bheemlicum	1147	1147	0.98	0	68.83	794	WP_168666016.1	Gammaproteobacteria
phosphoketolase family protein [Marichromatium gracile]	Marichromatium gracile	1145	1145	0.98	0	68.83	794	WP_062276604.1	Gammaproteobacteria
putative phosphoketolase [Ferrigenium kumadai]	Ferrigenium kumadai	1158	1158	0.99	0	68.82	799	BBI98881.1	Betaproteobacteria
phosphoketolase [Gammaproteobacteria bacterium]	Gammaproteobacteria bacterium	1120	1120	0.97	0	68.81	794	NBC48052.1	Gammaproteobacteria
phosphoketolase [Proteobacteria bacterium ST_bin11]	Proteobacteria bacterium ST_bin11	1170	1170	0.98	0	68.79	786	OQW71186.1	Proteobacteria
phosphoketolase family protein [Dyella thiooxydans]	Dyella thiooxydans	1129	1129	0.98	0	68.71	795	WP_157469053.1	Gammaproteobacteria
phosphoketolase [Halochromatium sp.]	Halochromatium sp.	1143	1143	0.98	0	68.7	817	NEX16011.1	Gammaproteobacteria
phosphoketolase [Lamprobacter modestohalophilus]	Lamprobacter modestohalophilus	1142	1142	0.98	0	68.7	794	WP_200244859.1	Gammaproteobacteria
phosphoketolase family protein [Sideroxydans sp.]	Sideroxydans sp.	1176	1176	0.99	0	68.69	789	NOT20775.1	Betaproteobacteria
phosphoketolase family protein [Ectothiorhodospiraceae bacterium BW-2]	Ectothiorhodospiraceae bacterium BW-2	1167	1167	0.98	0	68.66	800	QEP41731.1	Gammaproteobacteria
phosphoketolase [Gallionellales bacterium 35-53-114]	Gallionellales bacterium 35-53-114	1152	1152	0.98	0	68.66	789	OYY45031.1	Betaproteobacteria
phosphoketolase [Acidobacteria bacterium]	Acidobacteria bacterium	1160	1160	0.99	0	68.64	806	PYX47346.1	Acidobacteria
phosphoketolase family protein [Sideroxydans sp.]	Sideroxydans sp.	1173	1173	0.99	0	68.57	789	NOT99726.1	Betaproteobacteria
phosphoketolase family protein [Methylophaga sp.]	Methylophaga sp.	1160	1160	0.97	0	68.56	792	MTI63521.1	Gammaproteobacteria
phosphoketolase [Halochromatium glycolicum]	Halochromatium glycolicum	1113	1113	0.97	0	68.56	794	WP_200348467.1	Gammaproteobacteria
phosphoketolase family protein [Thiocapsa rosea]	Thiocapsa rosea	1159	1159	0.99	0	68.51	798	WP_120797676.1	Gammaproteobacteria
phosphoketolase family protein [Deltaproteobacteria bacterium]	Deltaproteobacteria bacterium	1147	1147	0.98	0	68.5	834	MBI5503307.1	Deltaproteobacteria
phosphoketolase family protein [Imhoffiella purpurea]	Imhoffiella purpurea	1169	1169	1	0	68.47	795	WP_043756776.1	Gammaproteobacteria
phosphoketolase family protein [Chromatocurvus halotolerans]	Chromatocurvus halotolerans	1139	1139	0.99	0	68.47	798	WP_117319007.1	Gammaproteobacteria
phosphoketolase family protein [Dyella ginsengisoli]	Dyella ginsengisoli	1123	1123	0.98	0	68.45	795	WP_017461033.1	Gammaproteobacteria
phosphoketolase family protein [Rhodobacteraceae bacterium]	Rhodobacteraceae bacterium	1147	1147	0.98	0	68.45	853	MBE2260461.1	Alphaproteobacteria
phosphoketolase family protein [Methylophaga sp.]	Methylophaga sp.	1159	1159	0.97	0	68.43	792	MBD3634037.1	Gammaproteobacteria
TPA: phosphoketolase family protein [bacterium]	bacterium	1110	1110	0.98	0	68.41	787	HFL74226.1	Bacteria
phosphoketolase family protein [Pseudohongiella nitratireducens]	Pseudohongiella nitratireducens	1151	1151	0.98	0	68.4	803	WP_068812118.1	Gammaproteobacteria
phosphoketolase [Thiorhodococcus mannitoliphagus]	Thiorhodococcus mannitoliphagus	1145	1145	0.99	0	68.39	797	WP_164654861.1	Gammaproteobacteria
phosphoketolase family protein [Thiocapsa marina]	Thiocapsa marina	1158	1158	0.99	0	68.38	798	WP_007195019.1	Gammaproteobacteria
phosphoketolase [Sideroxydans sp.]	Sideroxydans sp.	1173	1173	0.99	0	68.31	789	MBA4381069.1	Betaproteobacteria
xylulose-5-phosphate/fructose-6-phosphate phosphoketolase [Myxococcaceae bacterium]	Myxococcaceae bacterium	1112	1112	0.98	0	68.28	806	CAG0999952.1	Deltaproteobacteria
phosphoketolase family protein [Betaproteobacteria bacterium]	Betaproteobacteria bacterium	1085	1085	0.98	0	68.24	804	MBL8535584.1	Betaproteobacteria
MULTISPECIES: phosphoketolase family protein [unclassified Pseudomonas]	unclassified Pseudomonas	1128	1128	0.97	0	68.21	795	WP_123889027.1	Gammaproteobacteria
phosphoketolase family protein [Candidatus Methylospira mobilis]	Candidatus Methylospira mobilis	1148	1148	0.98	0	68.15	823	WP_153248042.1	Gammaproteobacteria
phosphoketolase family protein [Bryobacteraceae bacterium]	Bryobacteraceae bacterium	1152	1152	0.99	0	68.14	823	NUM99922.1	Acidobacteria
phosphoketolase family protein [Mariprofundus erugo]	Mariprofundus erugo	1152	1152	0.98	0	68.12	794	WP_138261237.1	Zetaproteobacteria
phosphoketolase family protein [Bryobacterales bacterium]	Bryobacterales bacterium	1145	1145	0.98	0	68.11	811	MBL8232297.1	Acidobacteria
phosphoketolase family protein [Betaproteobacteria bacterium]	Betaproteobacteria bacterium	1080	1080	0.98	0	68.11	804	MBK8017514.1	Betaproteobacteria
phosphoketolase family protein [Thiorhodococcus minor]	Thiorhodococcus minor	1150	1150	1	0	68.05	797	WP_209262413.1	Gammaproteobacteria
phosphoketolase family protein [Thiorhodococcus minor]	Thiorhodococcus minor	1149	1149	1	0	68.05	814	NEV62958.1	Gammaproteobacteria
phosphoketolase family protein [Thiocapsa roseopersicina]	Thiocapsa roseopersicina	1155	1155	0.99	0	68.01	798	WP_093028150.1	Gammaproteobacteria
phosphoketolase family protein [Chromatiales bacterium]	Chromatiales bacterium	1125	1125	0.97	0	68	790	MBL8199623.1	Gammaproteobacteria
phosphoketolase family protein [Burkholderia sp. CF099]	Burkholderia sp. CF099	1130	1130	0.98	0	67.9	794	WP_079488720.1	Betaproteobacteria
phosphoketolase family protein [Lysobacter sp. Alg18-2.2]	Lysobacter sp. Alg18-2.2	1107	1107	0.98	0	67.9	789	WP_147891298.1	Gammaproteobacteria
phosphoketolase [Xanthomonadales bacterium 15-68-25]	Xanthomonadales bacterium 15-68-25	1118	1118	0.98	0	67.89	795	OZB57991.1	Gammaproteobacteria
phosphoketolase family protein [Acidobacteria bacterium]	Acidobacteria bacterium	1150	1150	0.98	0	67.86	803	MBI4909766.1	Acidobacteria
phosphoketolase family protein [Thiorhodococcus drewsii]	Thiorhodococcus drewsii	1149	1149	1	0	67.84	795	WP_007039637.1	Gammaproteobacteria
phosphoketolase [gamma proteobacterium symbiont of Ctena orbiculata]	gamma proteobacterium symbiont of Ctena orbiculata	1156	1156	0.99	0	67.8	793	PVV06972.1	Gamaproteobacteria
phosphoketolase family protein [Dasania marina]	Dasania marina	1147	1147	0.98	0	67.77	793	WP_019529978.1	Gamaproteobacteria
phosphoketolase family protein [Candidatus Obscuribacter sp.]	Candidatus Obscuribacter sp.	1162	1162	0.98	0	67.77	823	MBK8223507.1	Bacteria
phosphoketolase family protein [Thiocapsa sp. KS1]	Thiocapsa sp. KS1	1148	1148	0.99	0	67.75	798	WP_093190318.1	Gamaproteobacteria
phosphoketolase family protein [Pusillimonas sp. T2]	Pusillimonas sp. T2	1108	1108	0.97	0	67.74	797	WP_093970131.1	Betaproteobacteria
phosphoketolase family protein [Candidatus Melainabacteria bacterium]	Candidatus Melainabacteria bacterium	1160	1160	0.98	0	67.73	812	MBK9145030.1	Bacteria
phosphoketolase family protein [Labilithrix luteola]	Labilithrix luteola	1130	1130	0.98	0	67.69	826	WP_146647843.1	Deltaproteobacteria
phosphoketolase family protein [Sterolibacteriaceae bacterium]	Sterolibacteriaceae bacterium	1148	1148	0.98	0	67.68	811	MBK8337088.1	Betaproteobacteria
phosphoketolase [gamma proteobacterium symbiont of Ctena orbiculata]	gamma proteobacterium symbiont of Ctena orbiculata	1159	1159	0.99	0	67.67	793	PUB72019.1	Gamaproteobacteria
phosphoketolase [gamma proteobacterium symbiont of Ctena orbiculata]	gamma proteobacterium symbiont of Ctena orbiculata	1158	1158	0.99	0	67.67	793	PUB75841.1	Gamaproteobacteria
phosphoketolase [Acidithiobacillus ferrooxidans]	Acidithiobacillus ferrooxidans	1143	1143	0.98	0	67.6	815	WP_163058438.1	Proteobacteria
phosphoketolase family protein [Gallionellaceae bacterium]	Gallionellaceae bacterium	1159	1159	0.98	0	67.58	807	TAJ78725.1	Betaproteobacteria
phosphoketolase family protein [Gammaproteobacteria bacterium]	Gammaproteobacteria bacterium	1129	1129	0.97	0	67.57	810	NDE55381.1	Gamaproteobacteria
phosphoketolase [Pseudomonadales bacterium]	Pseudomonadales bacterium	1113	1113	0.97	0	67.57	795	MAB25834.1	Gamaproteobacteria
MULTISPECIES: phosphoketolase family protein [Acidithiobacillus]	Acidithiobacillus	1140	1140	0.98	0	67.47	815	WP_012536934.1	Proteobacteria
phosphoketolase family protein [Chromatiaceae bacterium]	Chromatiaceae bacterium	1103	1103	0.99	0	67.47	792	TVQ92021.1	Gamaproteobacteria
phosphoketolase [Pusillimonas sp.]	Pusillimonas sp.	1070	1070	0.97	0	67.44	782	MAO51099.1	Betaproteobacteria
phosphoketolase [Candidatus Methyloumidiphilus alinensis]	Candidatus Methyloumidiphilus alinensis	1141	1141	0.98	0	67.43	811	PZN78688.1	Gamaproteobacteria
phosphoketolase family protein [Alcaligenaceae bacterium]	Alcaligenaceae bacterium	1139	1139	0.99	0	67.42	797	NLZ10284.1	Betaproteobacteria
phosphoketolase family protein [Candidatus Thiodictyon syntrophicum]	Candidatus Thiodictyon syntrophicum	1138	1138	0.99	0	67.34	796	WP_100920907.1	Gamaproteobacteria
phosphoketolase family protein [Bryobacterales bacterium]	Bryobacterales bacterium	1115	1115	0.98	0	67.31	810	MBL8292603.1	Acidobacteria
phosphoketolase family protein [Burkholderiales bacterium]	Burkholderiales bacterium	1134	1134	0.98	0	67.22	782	NNM81570.1	Betaproteobacteria
phosphoketolase family protein [Azospira oryzae]	Azospira oryzae	1078	1078	0.97	0	67.22	806	WP_130459883.1	Betaproteobacteria
phosphoketolase [Pusillimonas sp. DMV24BSW_D]	Pusillimonas sp. DMV24BSW_D	1095	1095	0.98	0	67.22	804	WP_205962291.1	Betaproteobacteria
phosphoketolase family protein [Candidatus Rokubacteria bacterium]	Candidatus Rokubacteria bacterium	1094	1094	0.98	0	67.09	794	MBI4609652.1	Rokubacteria encode multiple carbon transport proteins, including those specializing in lipids, peptides and sugars.
phosphoketolase family protein [Paraglaciecola sp. MB-3u-78]	Paraglaciecola sp. MB-3u-78	1148	1148	0.99	0	67.09	798	WP_101198574.1	Gamaproteobacteria
phosphoketolase family protein [Candidatus Rokubacteria bacterium]	Candidatus Rokubacteria bacterium	1133	1133	0.98	0	67.01	788	MBI3456544.1	Rokubacteria encode multiple carbon transport proteins, including those specializing in lipids, peptides and sugars.
phosphoketolase family protein [Betaproteobacteria bacterium]	Betaproteobacteria bacterium	1073	1073	0.97	0	66.97	790	TLS17247.1	Betaproteobacteria
phosphoketolase [bacterium]	bacterium	1156	1156	0.98	0	66.96	812	MBI1272307.1	Bacteria
phosphoketolase family protein [candidate division NC10 bacterium]	candidate division NC10 bacterium	1124	1124	0.98	0	66.96	788	MBI2113536.1	Bacteria
phosphoketolase family protein [Gammaproteobacteria bacterium]	Gammaproteobacteria bacterium	1151	1151	0.99	0	66.96	809	MBK7168308.1	Gammaproteobacteria
phosphoketolase family protein [Gammaproteobacteria bacterium]	Gammaproteobacteria bacterium	1149	1149	0.99	0	66.96	809	MBK7727840.1	Gammaproteobacteria
phosphoketolase family protein [Candidatus Thiothrix singaporensis]	Candidatus Thiothrix singaporensis	1135	1135	1	0	66.92	793	QLQ32467.1	Gammaproteobacteria
phosphoketolase [Candidatus Muproteobacteria bacterium RBG_16_60_9]	Candidatus Muproteobacteria bacterium RBG_16_60_9	1072	1072	0.94	0	66.84	765	OGI64458.1	Proteobacteria
phosphoketolase [Azospira oryzae PS]	Azospira oryzae PS	1071	1071	0.97	0	66.84	806	AEV24838.1	Betaproteobacteria
phosphoketolase family protein [Azospira oryzae]	Azospira oryzae	1070	1070	0.97	0	66.84	803	WP_050804335.1	Betaproteobacteria
phosphoketolase family protein [candidate division NC10 bacterium]	candidate division NC10 bacterium	1123	1123	0.98	0	66.84	788	MBI2001121.1	Bacteria
phosphoketolase family protein [Gammaproteobacteria bacterium]	Gammaproteobacteria bacterium	1148	1148	0.99	0	66.83	809	MBK6584454.1	Gammaproteobacteria
phosphoketolase family protein [Deltaproteobacteria bacterium]	Deltaproteobacteria bacterium	1144	1144	0.98	0	66.79	811	TMB70895.1	Deltaproteobacteria
TPA: phosphoketolase family protein [bacterium]	bacterium	1112	1112	0.98	0	66.79	792	HFL77367.1	Bacteria
phosphoketolase family protein [Azovibrio restrictus]	Azovibrio restrictus	1072	1072	0.97	0	66.71	788	WP_043463674.1	Betaproteobacteria
phosphoketolase [Azospira oryzae]	Azospira oryzae	1068	1068	0.97	0	66.71	806	WP_205229767.1	Betaproteobacteria
phosphoketolase family protein [candidate division NC10 bacterium]	candidate division NC10 bacterium	1122	1122	0.98	0	66.71	788	MBI2163798.1	Bacteria
phosphoketolase family protein [Gammaproteobacteria bacterium]	Gammaproteobacteria bacterium	1145	1145	0.99	0	66.71	809	MBK6289472.1	Gammaproteobacteria
phosphoketolase [Phormidesmis priestleyi Ana]	Phormidesmis priestleyi Ana	1118	1118	1	0	66.71	809	KPQ36821.1	Gammaproteobacteria
phosphoketolase family protein [Proteobacteria bacterium]	Proteobacteria bacterium	1110	1110	0.99	0	66.67	800	NDD28890.1	Proteobacteria
phosphoketolase [Acidithiobacillus ferrivorans]	Acidithiobacillus ferrivorans	1089	1089	0.94	0	66.67	774	OFA14941.1	Proteobacteria
phosphoketolase family protein [Acidithiobacillus ferrivorans]	Acidithiobacillus ferrivorans	1088	1088	0.94	0	66.67	761	WP_087455015.1	Proteobacteria
phosphoketolase family protein [Myxococcales bacterium]	Myxococcales bacterium	1110	1110	0.98	0	66.58	788	MBL9007179.1	Deltaproteobacteria
phosphoketolase family protein [candidate division NC10 bacterium]	candidate division NC10 bacterium	1121	1121	0.98	0	66.58	788	MBI2455530.1	Bacteria
TPA: phosphoketolase family protein [Desulfobacca acetoxidans]	Desulfobacca acetoxidans	1139	1139	0.99	0	66.5	814	HHS30954.1	Deltaproteobacteria
TPA: phosphoketolase family protein [Gammaproteobacteria bacterium]	Gammaproteobacteria bacterium	1110	1110	0.99	0	66.5	792	HHM05340.1	Gammaproteobacteria
phosphoketolase [Chromatium okenii]	Chromatium okenii	1092	1092	0.98	0	66.5	787	WP_200153589.1	Gammaproteobacteria
phosphoketolase [Acidobacteria bacterium]	Acidobacteria bacterium	1038	1038	0.91	0	66.48	745	PYX11724.1	Acidobacteria
phosphoketolase [candidate division NC10 bacterium RIFCSPLOWO2_02_FULL_66_22]	candidate division NC10 bacterium RIFCSPLOWO2_02_FULL_66_22	1119	1119	0.98	0	66.41	788	OGB93141.1	Bacteria
putative phosphoketolase [Azospira sp. I13]	Azospira sp. I13	1098	1098	0.99	0	66.37	809	GBG04065.1	Betaproteobacteria
phosphoketolase family protein [Azospira sp. I13]	Azospira sp. I13	1098	1098	0.99	0	66.37	799	WP_109042384.1	Betaproteobacteria
phosphoketolase [Psychrosphaera sp. MTZ26]	Psychrosphaera sp. MTZ26	1131	1131	0.99	0	66.37	800	WP_208832586.1	Gammaproteobacteria
phosphoketolase family protein [Thiocapsa sp. KS1]	Thiocapsa sp. KS1	1093	1093	0.98	0	66.37	786	WP_093185790.1	Gammaproteobacteria
phosphoketolase [Betaproteobacteria bacterium HGW-Betaproteobacteria-14]	Betaproteobacteria bacterium HGW-Betaproteobacteria-14	1088	1088	0.98	0	66.37	793	PKO72752.1	Betaproteobacteria
phosphoketolase [Lamprobacter modestohalophilus]	Lamprobacter modestohalophilus	1086	1086	0.98	0	66.33	785	WP_200241066.1	Halophilic purple sulfur gammaproteobacteria
phosphoketolase [Acidobacteriia bacterium]	Acidobacteriia bacterium	1129	1129	0.98	0	66.28	811	PWT96698.1	Acidobacteria
phosphoketolase family protein [Thiocapsa rosea]	Thiocapsa rosea	1092	1092	0.98	0	66.24	785	WP_120796987.1	An anaerobe, mesophilic gammaproteobacteria
phosphoketolase family protein [Bryobacterales bacterium]	Bryobacterales bacterium	1129	1129	0.99	0	66.2	810	MBL8292486.1	Acidobacteria
phosphoketolase family protein [Candidatus Thiodictyon syntrophicum]	Candidatus Thiodictyon syntrophicum	1087	1087	0.98	0	66.2	787	WP_100920517.1	Gammaproteobacteria
phosphoketolase [Candidatus Rokubacteria bacterium]	Candidatus Rokubacteria bacterium	1081	1081	0.98	0	66.11	788	PYO57680.1	Rokubacteria encode multiple carbon transport proteins, including those specializing in lipids, peptides and sugars.
MULTISPECIES: phosphoketolase family protein [Deinococcus]	Deinococcus	1074	1074	0.98	0	66.11	796	WP_103127986.1	An extremophilic bacterium and one of the most radiation-resistant organisms known.
phosphoketolase [Acidithiobacillus sp. MC6.1]	Acidithiobacillus sp. MC6.1	1113	1113	0.98	0	66.07	812	WP_206384806.1	Proteobacteria
phosphoketolase family protein [Marinobacter sp.]	Marinobacter sp.	1107	1107	0.98	0	66.07	802	MBC7190831.1	Gammaproteobacteria
TPA: phosphoketolase [Marinobacter sp.]	Marinobacter sp.	1106	1106	0.98	0	66.07	798	HCW89584.1	Gammaproteobacteria
phosphoketolase [bacterium SCN 62-11]	bacterium SCN 62-11	1100	1100	0.99	0	65.99	791	ODT59583.1	Bacteria
phosphoketolase family protein [Halothiobacillus sp. LS2]	Halothiobacillus sp. LS2	1090	1090	0.98	0	65.99	801	WP_066099226.1	Gammaproteobacteria
phosphoketolase [Sneathiella sp. P13V-1]	Sneathiella sp. P13V-1	1132	1132	1	0	65.91	799	WP_193715391.1	Alphaproteobacteria
phosphoketolase [Deinococcus ruber]	Deinococcus ruber	1082	1082	0.99	0	65.87	798	WP_189088967.1	A radiation-resistant bacterium
phosphoketolase family protein [Hydrogenophilales bacterium]	Hydrogenophilales bacterium	1099	1099	0.98	0	65.86	801	MBI5751856.1	Proteobacteria
phosphoketolase [Gammaproteobacteria bacterium]	Gammaproteobacteria bacterium	1082	1082	0.97	0	65.85	796	MBO2513353.1	Gammaproteobacteria
TPA: phosphoketolase family protein [Candidatus Rokubacteria bacterium]	Candidatus Rokubacteria bacterium	1065	1065	0.98	0	65.82	798	HEU49060.1	Rokubacteria encode multiple carbon transport proteins, including those specializing in lipids, peptides and sugars.
xylulose-5-phosphate phosphoketolase [bacterium BMS3Bbin14]	bacterium BMS3Bbin14	1097	1097	0.98	0	65.78	799	GBE53832.1	Bacteria
TPA: phosphoketolase family protein [Desulfobacteraceae bacterium]	Desulfobacteraceae bacterium	1096	1096	0.98	0	65.78	801	HDO29474.1	Deltaproteobacteria
phosphoketolase [Acidobacteria bacterium]	Acidobacteria bacterium	1101	1101	0.98	0	65.78	811	PYU94020.1	Acidobacteria
phosphoketolase [Lautropia sp. SCN 69-89]	Lautropia sp. SCN 69-89	1075	1075	0.98	0	65.78	797	ODS98947.1	Betaproteobacteria
phosphoketolase [Candidatus Muproteobacteria bacterium RBG_16_60_9]	Candidatus Muproteobacteria bacterium RBG_16_60_9	1066	1066	0.98	0	65.78	796	OGI69920.1	Proteobacteria
phosphoketolase [Acidithiobacillus ferrianus]	Acidithiobacillus ferrianus	1125	1125	0.99	0	65.74	814	WP_163098795.1	Proteobacteria
phosphoketolase family protein [Chitinimonas sp. BJB300]	Chitinimonas sp. BJB300	1101	1101	0.98	0	65.74	798	WP_099407845.1	Betaproteobacteria
phosphoketolase family protein [Roseiarcus fermentans]	Roseiarcus fermentans	1063	1063	0.98	0	65.73	799	WP_113891670.1	Alphaproteobacteria
TPA: phosphoketolase [Marinobacter salarius]	Marinobacter salarius	1065	1065	0.95	0	65.67	782	HIP00292.1	Gammaproteobacteria
xylulose-5-phosphate phosphoketolase [bacterium BMS3Abin13]	bacterium BMS3Abin13	1094	1094	0.98	0	65.65	799	GBE13167.1	Bacteria
phosphoketolase [Acidobacteria bacterium]	Acidobacteria bacterium	1102	1102	0.98	0	65.65	811	PYV25601.1	Acidobacteria
phosphoketolase family protein [Deltaproteobacteria bacterium]	Deltaproteobacteria bacterium	1093	1093	0.98	0	65.65	788	MBI2090198.1	Deltaproteobacteria
phosphoketolase family protein [Acidobacteria bacterium]	Acidobacteria bacterium	1087	1087	0.98	0	65.65	797	MBI3667604.1	Acidobacteria
phosphoketolase family protein [Deltaproteobacteria bacterium]	Deltaproteobacteria bacterium	1104	1104	0.98	0	65.64	787	NOY52110.1	Deltaproteobacteria
phosphoketolase family protein [Acidithiobacillus ferrivorans]	Acidithiobacillus ferrivorans	1120	1120	0.99	0	65.62	814	WP_014027837.1	Proteobacteria
phosphoketolase [Proteobacteria bacterium]	Proteobacteria bacterium	1107	1107	0.98	0	65.61	818	NIS59460.1	Proteobacteria
phosphoketolase family protein [Acidobacteria bacterium]	Acidobacteria bacterium	1098	1098	0.98	0	65.61	790	MBI3651689.1	Acidobacteria
phosphoketolase family protein [Deltaproteobacteria bacterium]	Deltaproteobacteria bacterium	1090	1090	0.98	0	65.61	823	NOX80551.1	Deltaproteobacteria
phosphoketolase family protein [bacterium]	bacterium	1085	1085	0.98	0	65.61	809	RYX83873.1	Bacteria
phosphoketolase family protein [Thermithiobacillus tepidarius]	Thermithiobacillus tepidarius	1077	1077	0.98	0	65.61	794	WP_028989485.1	Proteobacteria
phosphoketolase [candidate division NC10 bacterium]	candidate division NC10 bacterium	1073	1073	0.96	0	65.59	1607	MBI2561761.1	Bacteria
phosphoketolase family protein [Hydrogenophilales bacterium]	Hydrogenophilales bacterium	1095	1095	0.99	0	65.57	789	MBI5752712.1	Proteobacteria
TPA: phosphoketolase family protein [Armatimonadetes bacterium]	Armatimonadetes bacterium	1095	1095	0.98	0	65.56	794	HHA47902.1	Gram-negative bacteria
phosphoketolase [Deltaproteobacteria bacterium RIFCSPLOWO2_12_FULL_60_19]	Deltaproteobacteria bacterium RIFCSPLOWO2_12_FULL_60_19	1102	1102	0.98	0	65.52	787	OGQ82666.1	Deltaproteobacteria
phosphoketolase [candidate division Zixibacteria bacterium]	candidate division Zixibacteria bacterium	1094	1094	0.98	0	65.52	789	MBD3298008.1	Zixibacteria is a bacterial phylum with candidate status, meaning it had no cultured representatives.
phosphoketolase family protein [Tatlockia sp.]	Tatlockia sp.	1078	1078	0.98	0	65.52	826	MBA2747776.1	Gammaproteobacteria
phosphoketolase family protein [Edaphobacter aggregans]	Edaphobacter aggregans	1111	1111	0.98	0	65.52	811	WP_051978857.1	Acidobacteria
MULTISPECIES: phosphoketolase family protein [Acidithiobacillus]	Acidithiobacillus	1120	1120	0.99	0	65.49	814	WP_151528232.1	Proteobacteria
phosphoketolase [Chitinimonas sp. BJB300]	Chitinimonas sp. BJB300	1101	1101	0.99	0	65.49	801	WP_199065757.1	Betaproteobacteria
phosphoketolase family protein [Azospirillum brasilense]	Azospirillum brasilense	1061	1061	0.98	0	65.48	811	WP_137143225.1	Alphaproteobacteria
phosphoketolase [Caulobacter sp. 17J80-11]	Caulobacter sp. 17J80-11	1061	1061	0.98	0	65.48	799	WP_187451691.1	Alphaproteobacteria
phosphoketolase [Azospirillum brasilense]	Azospirillum brasilense	1053	1053	0.97	0	65.46	799	AIB12642.1	Alphaproteobacteria
phosphoketolase family protein [Candidatus Obscuribacter phosphatis]	Candidatus Obscuribacter phosphatis	1119	1119	0.98	0	65.43	810	MBN8659922.1	Bacteria
phosphoketolase family protein [Gammaproteobacteria bacterium]	Gammaproteobacteria bacterium	1096	1096	0.98	0	65.43	793	MBI2779286.1	Gammaproteobacteria
phosphoketolase [Candidatus Tenderia electrophaga]	Candidatus Tenderia electrophaga	1080	1080	0.98	0	65.43	795	ALP54784.1	Gammaproteobacteria
phosphoketolase [Betaproteobacteria bacterium RIFCSPLOWO2_12_FULL_62_13]	Betaproteobacteria bacterium RIFCSPLOWO2_12_FULL_62_13	1103	1103	0.99	0	65.41	796	OGA43504.1	Betaproteobacteria
MULTISPECIES: phosphoketolase family protein [unclassified Halothiobacillus]	unclassified Halothiobacillus	1089	1089	0.99	0	65.4	802	WP_058574742.1	Gammaproteobacteria
phosphoketolase family protein [Kiritimatiellae bacterium]	Kiritimatiellae bacterium	1088	1088	0.98	0	65.39	834	MBN1670381.1	Bacteria
phosphoketolase family protein [Deltaproteobacteria bacterium]	Deltaproteobacteria bacterium	1059	1059	0.98	0	65.39	789	TMA94266.1	Deltaproteobacteria
phosphoketolase family protein [Gammaproteobacteria bacterium]	Gammaproteobacteria bacterium	1067	1067	0.98	0	65.39	782	MBF0256150.1	Gammaproteobacteria
phosphoketolase [Acidobacteria bacterium]	Acidobacteria bacterium	1095	1095	0.98	0	65.35	798	PYU57057.1	Acidobacteria
phosphoketolase family protein [Azospirillum brasilense]	Azospirillum brasilense	1061	1061	0.98	0	65.35	811	WP_038529474.1	Alphaproteobacteria
phosphoketolase [Halomonas sp.]	Halomonas sp.	1110	1110	0.98	0	65.32	803	MAZ05069.1	Gammaproteobacteria
TPA: phosphoketolase family protein [Thiotrichales bacterium]	Thiotrichales bacterium	1094	1094	0.98	0	65.31	798	HID81408.1	Gammaproteobacteria
phosphoketolase [Acidobacteria bacterium]	Acidobacteria bacterium	1084	1084	0.98	0	65.31	796	PYV67517.1	Acidobacteria
phosphoketolase [Acidobacteria bacterium]	Acidobacteria bacterium	1084	1084	0.98	0	65.31	796	PYV60178.1	Acidobacteria
phosphoketolase [Acidobacteria bacterium]	Acidobacteria bacterium	1084	1084	0.98	0	65.31	796	PYV73468.1	Acidobacteria
phosphoketolase family protein [Inquilinus limosus]	Inquilinus limosus	1058	1058	0.98	0	65.31	801	WP_026873020.1	Alphaproteobacteria
phosphoketolase family protein [Gammaproteobacteria bacterium]	Gammaproteobacteria bacterium	1077	1077	0.98	0	65.27	803	MBI3772757.1	Gammaproteobacteria
phosphoketolase family protein [Gammaproteobacteria bacterium]	Gammaproteobacteria bacterium	1063	1063	0.98	0	65.27	796	MBK9428086.1	Gammaproteobacteria
phosphoketolase family protein [Acidithiobacillus ferrooxidans]	Acidithiobacillus ferrooxidans	1118	1118	0.99	0	65.24	814	WP_064219184.1	Proteobacteria
phosphoketolase [Acidithiobacillus ferrivorans]	Acidithiobacillus ferrivorans	1115	1115	0.99	0	65.24	814	OYV82869.1	Proteobacteria
phosphoketolase [Betaproteobacteria bacterium RIFCSPLOWO2_12_FULL_62_58]	Betaproteobacteria bacterium RIFCSPLOWO2_12_FULL_62_58	1092	1092	0.99	0	65.24	800	OGA48931.1	Betaproteobacteria
phosphoketolase [Acidobacteria bacterium]	Acidobacteria bacterium	1094	1094	0.98	0	65.22	798	PYU65362.1	Acidobacteria
phosphoketolase family protein [Microvirga massiliensis]	Microvirga massiliensis	1068	1068	0.98	0	65.22	811	WP_074078341.1	Alphaproteobacteria
Phosphoketolase [Marinobacter subterrani]	Marinobacter subterrani	1113	1113	0.99	0	65.2	811	KMQ76213.1	Gammaproteobacteria
phosphoketolase [Marinobacter subterrani]	Marinobacter subterrani	1112	1112	0.99	0	65.2	798	WP_197083883.1	Gammaproteobacteria
phosphoketolase family protein [Deltaproteobacteria bacterium]	Deltaproteobacteria bacterium	1086	1086	0.98	0	65.18	788	MBK7973054.1	Deltaproteobacteria
phosphoketolase family protein [Lamprocystis purpurea]	Lamprocystis purpurea	1080	1080	0.98	0	65.18	787	WP_020506788.1	Gammaproteobacteria
phosphoketolase family protein [Marinobacter sp. Arc7-DN-1]	Marinobacter sp. Arc7-DN-1	1107	1107	0.98	0	65.18	808	AXS85188.1	Gammaproteobacteria
phosphoketolase [Marinobacter sp. Arc7-DN-1]	Marinobacter sp. Arc7-DN-1	1107	1107	0.98	0	65.18	804	WP_205422316.1	Gammaproteobacteria
phosphoketolase [Acidobacteria bacterium]	Acidobacteria bacterium	1095	1095	0.98	0	65.18	796	PYV65969.1	Acidobacteria
phosphoketolase [Betaproteobacteria bacterium RIFCSPLOWO2_12_FULL_63_13]	Betaproteobacteria bacterium RIFCSPLOWO2_12_FULL_63_13	1046	1046	0.97	0	65.17	797	OGA49304.1	Betaproteobacteria
phosphoketolase family protein [Guyparkeria sp. SCN-R1]	Guyparkeria sp. SCN-R1	1073	1073	0.97	0	65.17	807	RRQ20330.1	Gammaproteobacteria
phosphoketolase [Guyparkeria sp. SCN-R1]	Guyparkeria sp. SCN-R1	1073	1073	0.97	0	65.17	789	WP_204742183.1	Gammaproteobacteria
phosphoketolase family protein [Pelomicrobium methylotrophicum]	Pelomicrobium methylotrophicum	1090	1090	0.99	0	65.16	813	WP_147799900.1	Proteobacteria
phosphoketolase [Azospira oryzae]	Azospira oryzae	1088	1088	0.99	0	65.16	795	PZP64670.1	Betaproteobacteria
phosphoketolase family protein [Armatimonadetes bacterium]	Armatimonadetes bacterium	1092	1092	0.98	0	65.15	799	MBI2843896.1	Gram-negative bacteria
phosphoketolase [Acidobacteria bacterium]	Acidobacteria bacterium	1082	1082	0.98	0	65.14	806	PYV03231.1	Acidobacteria
phosphoketolase family protein [Rhodovastum atsumiense]	Rhodovastum atsumiense	1031	1031	0.98	0	65.14	803	WP_150041581.1	Alphaproteobacteria
phosphoketolase family protein [Porphyrobacter sp.]	Porphyrobacter sp.	1030	1030	0.97	0	65.13	809	MBO9518720.1	Alphaproteobacteria
MULTISPECIES: phosphoketolase [unclassified Marinobacter]	unclassified Marinobacter	1106	1106	0.99	0	65.12	802	WP_191967030.1	Gammaproteobacteria
phosphoketolase [Acidithiobacillus ferrivorans]	Acidithiobacillus ferrivorans	1114	1114	0.99	0	65.11	814	WP_198660401.1	Proteobacteria
phosphoketolase family protein [Xanthomonadales bacterium]	Xanthomonadales bacterium	1098	1098	0.98	0	65.1	800	NNK03138.1	Gammaproteobacteria
phosphoketolase family protein [Azospirillum brasilense]	Azospirillum brasilense	1056	1056	0.98	0	65.1	811	WP_103041669.1	Alphaproteobacteria
phosphoketolase family protein [Azospirillum brasilense]	Azospirillum brasilense	1056	1056	0.98	0	65.1	811	WP_137102351.1	Alphaproteobacteria
phosphoketolase [Caulobacter sp. 17J65-9]	Caulobacter sp. 17J65-9	1056	1056	0.98	0	65.1	799	WP_163260362.1	Alphaproteobacteria
TPA: phosphoketolase family protein [Deltaproteobacteria bacterium]	Deltaproteobacteria bacterium	1050	1050	0.97	0	65.08	797	HEB90990.1	Deltaproteobacteria
phosphoketolase family protein [Marinobacter lutaoensis]	Marinobacter lutaoensis	1082	1082	0.99	0	65.03	799	WP_076723783.1	Gammaproteobacteria
phosphoketolase family protein [Pseudomonadales bacterium]	Pseudomonadales bacterium	1085	1085	0.98	0	65.01	795	MBL4608146.1	Gammaproteobacteria
phosphoketolase family protein [Gammaproteobacteria bacterium]	Gammaproteobacteria bacterium	1063	1063	0.98	0	65.01	796	MBK6959948.1	Gammaproteobacteria
phosphoketolase family protein [Nevskia sp.]	Nevskia sp.	1053	1053	0.98	0	65.01	796	MBL6750321.1	Gammaproteobacteria
phosphoketolase family protein [Acidithiobacillus ferrivorans]	Acidithiobacillus ferrivorans	1114	1114	0.99	0	64.99	814	WP_051984687.1	Proteobacteria
MULTISPECIES: phosphoketolase family protein [Acidithiobacillus]	Acidithiobacillus	1112	1112	0.99	0	64.99	814	WP_065413200.1	Proteobacteria
phosphoketolase [Acidobacteria bacterium 13_2_20CM_57_17]	Acidobacteria bacterium 13_2_20CM_57_17	1094	1094	0.98	0	64.97	800	OLB40439.1	Acidobacteria
phosphoketolase [Acidobacteria bacterium]	Acidobacteria bacterium	1090	1090	0.98	0	64.97	798	PYU40745.1	Acidobacteria
phosphoketolase family protein [Gammaproteobacteria bacterium]	Gammaproteobacteria bacterium	1065	1065	0.98	0	64.97	809	MBI3545673.1	Gammaproteobacteria
phosphoketolase [Azospirillum brasilense]	Azospirillum brasilense	1053	1053	0.98	0	64.97	811	WP_200474733.1	Alphaproteobacteria
TPA: phosphoketolase [Deltaproteobacteria bacterium]	Deltaproteobacteria bacterium	1086	1086	0.98	0	64.93	794	HBA41161.1	Deltaproteobacteria
phosphoketolase family protein [Candidatus Nitrotoga sp. AM1P]	Candidatus Nitrotoga sp. AM1P	1079	1079	0.98	0	64.93	789	WP_173052065.1	Betaproteobacteria
phosphoketolase family protein [Deltaproteobacteria bacterium]	Deltaproteobacteria bacterium	1079	1079	0.98	0	64.92	794	MBI3000590.1	Deltaproteobacteria
phosphoketolase family protein [candidate division Zixibacteria bacterium]	candidate division Zixibacteria bacterium	1054	1054	0.98	0	64.92	812	NMC43685.1	Zixibacteria is a bacterial phylum with candidate status, meaning it had no cultured representatives
phosphoketolase [candidate division NC10 bacterium]	candidate division NC10 bacterium	1048	1048	0.98	0	64.92	800	PWB46197.1	Bacteria
phosphoketolase [Marinobacter lutaoensis]	Marinobacter lutaoensis	1080	1080	0.99	0	64.91	799	WP_176282421.1	Gammaproteobacteria
phosphoketolase [Betaproteobacteria bacterium CG2_30_68_42]	Betaproteobacteria bacterium CG2_30_68_42	1065	1065	0.96	0	64.89	766	OIP10676.1	Betaproteobacteria
phosphoketolase [Acidobacteria bacterium]	Acidobacteria bacterium	1093	1093	0.98	0	64.89	800	PYU80293.1	Acidobacteria
phosphoketolase [Acidobacteria bacterium]	Acidobacteria bacterium	1091	1091	0.98	0	64.89	800	PYR24144.1	Acidobacteria
phosphoketolase [Acidobacteria bacterium]	Acidobacteria bacterium	1090	1090	0.98	0	64.89	800	PYX56129.1	Acidobacteria
phosphoketolase [Acidobacteria bacterium]	Acidobacteria bacterium	1089	1089	0.98	0	64.89	800	PYY07231.1	Acidobacteria
phosphoketolase family protein [Fibrella sp.]	Fibrella sp.	1073	1073	0.98	0	64.89	809	MBC8137713.1	Gram-negative bacteria
phosphoketolase [Verrucomicrobia bacterium]	Verrucomicrobia bacterium	1063	1063	0.98	0	64.89	811	PYJ70823.1	Gram-negative bacteria
phosphoketolase family protein [Immundisolibacter cernigliae]	Immundisolibacter cernigliae	1046	1046	0.98	0	64.89	798	WP_068803682.1	Gamaproteobacteria
TPA: phosphoketolase family protein [Armatimonadetes bacterium]	Armatimonadetes bacterium	1085	1085	0.98	0	64.88	796	HGY83078.1	Gram-negative bacteria
phosphoketolase family protein [Marinobacter pelagius]	Marinobacter pelagius	1104	1104	0.99	0	64.88	802	WP_113864101.1	Gamaproteobacteria
phosphoketolase family protein [Deltaproteobacteria bacterium]	Deltaproteobacteria bacterium	1043	1043	0.98	0	64.85	805	TMA74026.1	Deltaproteobacteria
phosphoketolase [Acidobacteria bacterium]	Acidobacteria bacterium	1092	1092	0.98	0	64.84	800	PYU83961.1	Acidobacteria
phosphoketolase [Acidobacteria bacterium 13_1_20CM_58_21]	Acidobacteria bacterium 13_1_20CM_58_21	1092	1092	0.98	0	64.84	800	OLD80047.1	Acidobacteria
MULTISPECIES: phosphoketolase family protein [Azospirillum]	Azospirillum	1053	1053	0.98	0	64.84	810	WP_014241444.1	Alphaproteobacteria
phosphoketolase [Nordella sp. HKS 07]	Nordella sp. HKS 07	1052	1052	0.98	0	64.84	816	WP_206530104.1	Alphaproteobacteria
phosphoketolase family protein [Bradyrhizobium elkanii]	Bradyrhizobium elkanii	1051	1051	0.98	0	64.84	801	WP_028164193.1	Alphaproteobacteria
phosphoketolase family protein [Nordella sp. HKS 07]	Nordella sp. HKS 07	1051	1051	0.98	0	64.84	801	QIG51076.1	Alphaproteobacteria
phosphoketolase [Bradyrhizobium neotropicale]	Bradyrhizobium neotropicale	1050	1050	0.98	0	64.84	801	WP_208827154.1	Alphaproteobacteria
phosphoketolase [Acidobacteria bacterium]	Acidobacteria bacterium	1082	1082	0.98	0	64.83	786	PYV04610.1	Acidobacteria
phosphoketolase [Candidatus Muproteobacteria bacterium RIFCSPHIGHO2_12_FULL_60_33]	Candidatus Muproteobacteria bacterium RIFCSPHIGHO2_12_FULL_60_33	1090	1090	0.99	0	64.82	802	OGI53368.1	Proteobacteria
phosphoketolase family protein [Candidatus Rokubacteria bacterium]	Candidatus Rokubacteria bacterium	1050	1050	0.97	0	64.82	781	MBI1735346.1	Bacteria
phosphoketolase family protein [Candidatus Rokubacteria bacterium]	Candidatus Rokubacteria bacterium	1036	1036	0.97	0	64.82	799	MBI4011943.1	Bacteria
phosphoketolase family protein [Verrucomicrobia bacterium]	Verrucomicrobia bacterium	1061	1061	0.98	0	64.8	794	MBI3867834.1	Gram-negative bacteria
phosphoketolase family protein [Syntrophaceae bacterium]	Syntrophaceae bacterium	1103	1103	0.98	0	64.8	790	NWG02790.1	Deltaproteobacteria
xylulose-5-phosphate/fructose-6-phosphate phosphoketolase [Burkholderiales bacterium]	Burkholderiales bacterium	1055	1055	0.97	0	64.79	802	CAG0986464.1	Betaproteobacteria
phosphoketolase family protein [Deinococcus sp. S14-83]	Deinococcus sp. S14-83	1050	1050	1	0	64.79	800	WP_124874012.1	Gram-negative, non-motile, short rod-shaped bacterial strain
phosphoketolase family protein [Candidatus Lambdaproteobacteria bacterium]	Candidatus Lambdaproteobacteria bacterium	1092	1092	0.98	0	64.76	788	MBI3993784.1	Lambdaproteobacteria
phosphoketolase family protein [Gammaproteobacteria bacterium]	Gammaproteobacteria bacterium	1058	1058	0.98	0	64.76	796	MBK8131628.1	Gamaproteobacteria
phosphoketolase family protein [Desulfomicrobium baculatum]	Desulfomicrobium baculatum	1059	1059	0.98	0	64.75	797	WP_015773549.1	Deltaproteobacteria
phosphoketolase family protein [Marinobacter sp. C18]	Marinobacter sp. C18	1102	1102	0.99	0	64.75	802	WP_075195215.1	Gamaproteobacteria
MULTISPECIES: phosphoketolase family protein [unclassified Marinobacter]	unclassified Marinobacter	1100	1100	0.99	0	64.75	802	WP_150994194.1	Gamaproteobacteria
phosphoketolase family protein [Gammaproteobacteria bacterium]	Gammaproteobacteria bacterium	1079	1079	0.99	0	64.74	794	MBK9130950.1	Gamaproteobacteria
phosphoketolase [Acidobacteria bacterium]	Acidobacteria bacterium	1094	1094	0.98	0	64.71	800	PYT94890.1	Acidobacteria
phosphoketolase family protein [Azospirillum brasilense]	Azospirillum brasilense	1055	1055	0.98	0	64.71	806	WP_094305014.1	Alphaproteobacteria
phosphoketolase family protein [Bradyrhizobium sp. Leo121]	Bradyrhizobium sp. Leo121	1050	1050	0.98	0	64.71	801	WP_130227881.1	Alphaproteobacteria
phosphoketolase family protein [Azospirillum baldaniorum]	Azospirillum baldaniorum	1050	1050	0.98	0	64.71	810	WP_145704164.1	Alphaproteobacteria
phosphoketolase [Azospirillum baldaniorum]	Azospirillum baldaniorum	1049	1049	0.98	0	64.71	811	WP_174449746.1	Alphaproteobacteria
phosphoketolase family protein [Reyranella sp.]	Reyranella sp.	1045	1045	0.98	0	64.71	799	TAJ90266.1	Alphaproteobacteria
phosphoketolase [Acidobacteria bacterium]	Acidobacteria bacterium	1080	1080	0.98	0	64.71	786	PYU92234.1	Acidobacteria
phosphoketolase [Acidobacteria bacterium]	Acidobacteria bacterium	1079	1079	0.98	0	64.71	786	PYV36141.1	Acidobacteria
phosphoketolase [Candidatus Muproteobacteria bacterium RIFCSPLOWO2_01_FULL_60_18]	Candidatus Muproteobacteria bacterium RIFCSPLOWO2_01_FULL_60_18	1090	1090	0.99	0	64.7	802	OGI51464.1	Proteobacteria
TPA: phosphoketolase family protein [Gammaproteobacteria bacterium]	Gammaproteobacteria bacterium	1088	1088	0.99	0	64.69	793	HFD78837.1	Gamaproteobacteria
phosphoketolase family protein [Sorangium cellulosum]	Sorangium cellulosum	1075	1075	0.97	0	64.69	792	WP_129574323.1	Deltaproteobacteria
phosphoketolase family protein [Armatimonadetes bacterium]	Armatimonadetes bacterium	1069	1069	0.98	0	64.68	796	MBC8142105.1	Gram-negative bacteria
phosphoketolase [Alphaproteobacteria bacterium 13_2_20CM_2_64_7]	Alphaproteobacteria bacterium 13_2_20CM_2_64_7	1046	1046	0.98	0	64.67	801	OLB73194.1	Alphaproteobacteria
phosphoketolase family protein [candidate division NC10 bacterium]	candidate division NC10 bacterium	1045	1045	0.98	0	64.67	800	NJD68907.1	Bacterium
phosphoketolase family protein [Betaproteobacteria bacterium]	Betaproteobacteria bacterium	1093	1093	0.99	0	64.65	798	MBI3054930.1	Betaproteobacteria
Xylulose-5-phosphate phosphoketolase [Candidatus Nitrotoga fabula]	Candidatus Nitrotoga fabula	1087	1087	0.98	0	64.63	791	SPS05644.1	Betaproteobacteria
phosphoketolase [Acidobacteria bacterium]	Acidobacteria bacterium	1084	1084	0.98	0	64.63	800	PYX80651.1	Acidobacteria
phosphoketolase family protein [Candidatus Lambdaproteobacteria bacterium]	Candidatus Lambdaproteobacteria bacterium	1075	1075	0.98	0	64.63	788	MBI4082370.1	Lambdaproteobacteria
phosphoketolase family protein [Alphaproteobacteria bacterium]	Alphaproteobacteria bacterium	1040	1040	0.98	0	64.63	801	MBN9507639.1	Alphaproteobacteria
phosphoketolase family protein [Gammaproteobacteria bacterium]	Gammaproteobacteria bacterium	1078	1078	0.99	0	64.62	802	MBN1240411.1	Gamaproteobacteria
phosphoketolase [Luteimonas sp. SJ-92]	Luteimonas sp. SJ-92	1049	1049	0.97	0	64.61	798	WP_180677516.1	Gamaproteobacteria
phosphoketolase [Acidobacteria bacterium]	Acidobacteria bacterium	1086	1086	0.98	0	64.59	800	PYT64228.1	Acidobacteria
phosphoketolase family protein [Hydrogenophaga sp.]	Hydrogenophaga sp.	1033	1033	0.98	0	64.56	796	MBD3893749.1	Betaproteobacteria
xylulose-5-phosphate phosphoketolase [bacterium BMS3Abin10]	bacterium BMS3Abin10	1090	1090	0.98	0	64.54	790	GBE05671.1	Bacterium
phosphoketolase [Deltaproteobacteria bacterium]	Deltaproteobacteria bacterium	1067	1067	0.98	0	64.54	787	MBP2673735.1	Deltaproteobacteria
putative phosphoketolase 2 [Verrucomicrobia bacterium]	Verrucomicrobia bacterium	1048	1048	0.98	0	64.54	790	SPE50329.1	Gram-negative bacteria
phosphoketolase family protein [Deltaproteobacteria bacterium]	Deltaproteobacteria bacterium	1096	1096	0.98	0	64.5	787	MBI5885018.1	Deltaproteobacteria
phosphoketolase [Acidobacteria bacterium]	Acidobacteria bacterium	1093	1093	0.98	0	64.5	800	PYT97505.1	Acidobacteria
phosphoketolase family protein [Deinococcus planocerae]	Deinococcus planocerae	1039	1039	0.99	0	64.48	798	WP_102124718.1	A Gram-positive, non-motile and coccoid strain
phosphoketolase [Deinococcus aquiradiocola]	Deinococcus aquiradiocola	1043	1043	0.97	0	64.47	775	WP_188961661.1	A Gram-positive, non-motile and coccoid strain
phosphoketolase family protein [Gammaproteobacteria bacterium]	Gammaproteobacteria bacterium	1082	1082	0.98	0	64.46	788	MBF0220325.1	Gamaproteobacteria
phosphoketolase family protein [Gammaproteobacteria bacterium]	Gammaproteobacteria bacterium	1070	1070	0.98	0	64.46	790	NIR30844.1	Gamaproteobacteria
Xylulose-5-phosphate phosphoketolase [Chromatiales bacterium USCg_Taylor]	Chromatiales bacterium USCg_Taylor	1070	1070	0.98	0	64.46	799	OOO01284.1	Gamaproteobacteria
phosphoketolase family protein [Rhodospirillales bacterium]	Rhodospirillales bacterium	1061	1061	0.98	0	64.46	801	NJO35053.1	Proteobacteria
phosphoketolase family protein [Acidobacteria bacterium]	Acidobacteria bacterium	1082	1082	1	0	64.45	793	MBI1895537.1	Acidobacteria
phosphoketolase family protein [Betaproteobacteria bacterium]	Betaproteobacteria bacterium	1074	1074	0.98	0	64.43	805	TMH31966.1	Betaproteobacteria
phosphoketolase family protein [Rhodanobacteraceae bacterium]	Rhodanobacteraceae bacterium	1037	1037	0.98	0	64.42	785	TAN07632.1	Gammaproteobacteria
phosphoketolase [Hydrogenophilales bacterium CG_4_10_14_3_um_filter_63_21]	Hydrogenophilales bacterium CG_4_10_14_3_um_filter_63_21	1078	1078	0.98	0	64.41	794	PIX96225.1	Proteobacteria
phosphoketolase [Zetaproteobacteria bacterium CG1_02_49_23]	Zetaproteobacteria bacterium CG1_02_49_23	1065	1065	0.98	0	64.41	790	OIO66343.1	Zetaproteobacteria
phosphoketolase [Deltaproteobacteria bacterium]	Deltaproteobacteria bacterium	1106	1106	1	0	64.41	795	MPZ78001.1	Deltaproteobacteria
phosphoketolase family protein [Betaproteobacteria bacterium]	Betaproteobacteria bacterium	1092	1092	0.99	0	64.41	797	MBI1988662.1	Betaproteobacteria
phosphoketolase family protein [Betaproteobacteria bacterium]	Betaproteobacteria bacterium	1092	1092	0.99	0	64.41	797	MBI2289599.1	Betaproteobacteria
phosphoketolase family protein [Betaproteobacteria bacterium]	Betaproteobacteria bacterium	1091	1091	0.99	0	64.41	797	MBI2224031.1	Betaproteobacteria
phosphoketolase [Acidobacteria bacterium]	Acidobacteria bacterium	1066	1066	0.97	0	64.4	764	PYX13011.1	Acidobacteria
phosphoketolase [Zetaproteobacteria bacterium CG23_combo_of_CG06-09_8_20_14_all_59_86]	Zetaproteobacteria bacterium CG23_combo_of_CG06-09_8_20_14_all_59_86	1080	1080	0.98	0	64.38	788	PIO89098.1	Zetaproteobacteria
phosphoketolase family protein [Janthinobacterium sp. ROICE36]	Janthinobacterium sp. ROICE36	1028	1028	0.98	0	64.38	797	WP_102123911.1	Betaproteobacteria
phosphoketolase [Gammaproteobacteria bacterium]	Gammaproteobacteria bacterium	1093	1093	0.99	0	64.37	802	MAT66736.1	Gammaproteobacteria
phosphoketolase family protein [Dehalococcoidia bacterium]	Dehalococcoidia bacterium	1074	1074	0.98	0	64.34	792	MBN2100226.1	Dehalococcoidia that obtain energy via the oxidation of hydrogen and subsequent reductive dehalogenation of halogenated organic compounds in a mode of anaerobic respiration called organohalide respiration
phosphoketolase family protein [candidate division WS1 bacterium]	candidate division WS1 bacterium	1085	1085	0.98	0	64.33	794	NLO05420.1	Bacterium
phosphoketolase family protein [Gammaproteobacteria bacterium]	Gammaproteobacteria bacterium	1085	1085	0.98	0	64.33	796	MBL1432877.1	Gammaproteobacteria
phosphoketolase family protein [Rhodospirillales bacterium]	Rhodospirillales bacterium	1040	1040	0.98	0	64.33	800	MBI2735754.1	Alphaproteobacteria
phosphoketolase family protein [Rhodanobacteraceae bacterium]	Rhodanobacteraceae bacterium	1056	1056	0.99	0	64.33	802	NCT66103.1	Gammaproteobacteria
phosphoketolase family protein [Armatimonadetes bacterium]	Armatimonadetes bacterium	1091	1091	0.98	0	64.32	788	MBI3927190.1	Gram-negative bacteria
putative phosphoketolase [Bradyrhizobium diazoefficiens]	Bradyrhizobium diazoefficiens	1047	1047	0.97	0	64.31	801	BAR59540.1	Alphaproteobacteria
phosphoketolase family protein [Gammaproteobacteria bacterium]	Gammaproteobacteria bacterium	1062	1062	0.99	0	64.31	807	MBI3775010.1	Gammaproteobacteria
phosphoketolase family protein [Deltaproteobacteria bacterium]	Deltaproteobacteria bacterium	1067	1067	0.97	0	64.3	787	TMB68712.1	Deltaproteobacteria
phosphoketolase family protein [Mizugakiibacter sediminis]	Mizugakiibacter sediminis	1051	1051	0.98	0	64.29	791	WP_062537567.1	Gammaproteobacteria
phosphoketolase [Deltaproteobacteria bacterium RIFCSPLOWO2_02_FULL_53_8]	Deltaproteobacteria bacterium RIFCSPLOWO2_02_FULL_53_8	1092	1092	0.98	0	64.29	786	OGQ57850.1	Deltaproteobacteria
phosphoketolase family protein [bacterium]	bacterium	1092	1092	0.98	0	64.29	802	TAN62720.1	Bacterium
phosphoketolase [Deltaproteobacteria bacterium GWC2_65_14]	Deltaproteobacteria bacterium GWC2_65_14	1075	1075	0.98	0	64.29	786	OGP35910.1	Deltaproteobacteria
phosphoketolase family protein [Verrucomicrobia bacterium]	Verrucomicrobia bacterium	1071	1071	0.98	0	64.29	829	MBC7971529.1	A phylum of Gram-negative bacteria that contains only a few described species.
phosphoketolase family protein [Proteobacteria bacterium]	Proteobacteria bacterium	1070	1070	0.98	0	64.29	799	KAA3630236.1	Proteobacteria
phosphoketolase family protein [Deltaproteobacteria bacterium]	Deltaproteobacteria bacterium	1049	1049	0.98	0	64.29	786	MBE0604431.1	Deltaproteobacteria
phosphoketolase [Polyangiaceae bacterium UTPRO1]	Polyangiaceae bacterium UTPRO1	1048	1048	0.98	0	64.29	842	OQY67284.1	Deltaproteobacteria
phosphoketolase [Candidatus Rokubacteria bacterium]	Candidatus Rokubacteria bacterium	1044	1044	0.98	0	64.29	802	PYO01178.1	Bacterium
phosphoketolase family protein [Gammaproteobacteria bacterium]	Gammaproteobacteria bacterium	1051	1051	0.97	0	64.28	798	MBA2593483.1	Gammaproteobacteria
phosphoketolase [Starkeya sp. HF14-78462]	Starkeya sp. HF14-78462	1076	1076	0.99	0	64.27	792	WP_159599186.1	Alphaproteobacteria
phosphoketolase family protein [Starkeya sp. 3C]	Starkeya sp. 3C	1076	1076	0.99	0	64.27	792	WP_144344591.1	Alphaproteobacteria
phosphoketolase [Acidobacteria bacterium]	Acidobacteria bacterium	1059	1059	0.99	0	64.27	793	PYS94305.1	Acidobacteria
phosphoketolase family protein [Chthonomonas calidirosea]	Chthonomonas calidirosea	1065	1065	0.98	0	64.25	791	WP_075166042.1	Gram-negative bacterium and also the first representative of the new class Chthonomonadetes within the phylum Armatimonadetes.
TPA: phosphoketolase family protein [Verrucomicrobia bacterium]	Verrucomicrobia bacterium	1065	1065	0.98	0	64.25	800	HHK96882.1	A phylum of Gram-negative bacteria that contains only a few described species.
phosphoketolase family protein [Chthonomonas calidirosea]	Chthonomonas calidirosea	1065	1065	0.98	0	64.25	791	WP_075163417.1	Gram-negative bacterium and also the first representative of the new class Chthonomonadetes within the phylum Armatimonadetes.
phosphoketolase family protein [Chthonomonas calidirosea]	Chthonomonas calidirosea	1062	1062	0.98	0	64.25	791	WP_016483175.1	Gram-negative bacterium and also the first representative of the new class Chthonomonadetes within the phylum Armatimonadetes.
phosphoketolase family protein [Desulfovibrio sp. X2]	Desulfovibrio sp. X2	1053	1053	0.98	0	64.25	803	WP_020881267.1	Deltaproteobacteria
phosphoketolase family protein [Alphaproteobacteria bacterium]	Alphaproteobacteria bacterium	1070	1070	0.98	0	64.2	801	MBN9560017.1	Alphaproteobacteria
phosphoketolase family protein [Betaproteobacteria bacterium]	Betaproteobacteria bacterium	1048	1048	0.98	0	64.2	796	MBI4193657.1	Betaproteobacteria
unnamed protein product		1041	1041	0.99	0	64.19	793	WP_204802927.1	Unknown
phosphoketolase family protein [Proteobacteria bacterium]	Proteobacteria bacterium	1037	1037	0.97	0	64.18	789	MBK6597577.1	Proteobacteria
phosphoketolase family protein [Gammaproteobacteria bacterium]	Gammaproteobacteria bacterium	1050	1050	0.98	0	64.17	794	TLY92652.1	Gammaproteobacteria
phosphoketolase [Verrucomicrobia bacterium]	Verrucomicrobia bacterium	1089	1089	0.98	0	64.16	800	PYJ26567.1	Gram-negative bacteria
phosphoketolase family protein [Sedimenticola selenatireducens]	Sedimenticola selenatireducens	1085	1085	0.98	0	64.16	804	WP_029133734.1	Anaerobic selenate-respiring gamaproteobacteria
phosphoketolase family protein [Ignavibacteriae bacterium]	Ignavibacteriae bacterium	1064	1064	0.98	0	64.16	796	RPI16149.1	Bacterium
phosphoketolase [Bradyrhizobium elkanii]		1033	1033	0.97	0	64.14	803	WP_209945295.1	Alphaproteobacteria
phosphoketolase family protein [Calditrichaeota bacterium]	Calditrichaeota bacterium	1066	1066	0.98	0	64.12	793	NOY60523.1	A novel bacterial phylum Calditrichaeota is diverse, widespread and abundant in marine sediments
TPA: phosphoketolase family protein [Deltaproteobacteria bacterium]	Deltaproteobacteria bacterium	1063	1063	0.98	0	64.12	812	HFL04921.1	Deltaproteobacteria
phosphoketolase family protein [Gammaproteobacteria bacterium]	Gammaproteobacteria bacterium	1061	1061	0.98	0	64.12	786	TLZ29809.1	Gammaproteobacteria
phosphoketolase [Proteobacteria bacterium]	Proteobacteria bacterium	1057	1057	0.98	0	64.12	808	RIL10002.1	Proteobacteria
phosphoketolase [Gammaproteobacteria bacterium]	Gammaproteobacteria bacterium	1048	1048	0.98	0	64.12	791	NIW85854.1	Gammaproteobacteria
phosphoketolase family protein [Exilibacterium tricleocarpae]	Exilibacterium tricleocarpae	1029	1029	0.99	0	64.12	798	WP_142903772.1	A Gram-stain-negative, non-spore-forming, aerobic, curved rod-shaped bacterium
phosphoketolase [Betaproteobacteria bacterium RIFCSPLOWO2_12_FULL_66_14]	Betaproteobacteria bacterium RIFCSPLOWO2_12_FULL_66_14	1056	1056	0.98	0	64.09	795	OGA96772.1	Betaproteobacteria
phosphoketolase [Betaproteobacteria bacterium RIFCSPLOWO2_02_FULL_65_24]	Betaproteobacteria bacterium RIFCSPLOWO2_02_FULL_65_24	1056	1056	0.98	0	64.09	795	OGA28238.1	Betaproteobacteria
phosphoketolase [Acidobacteria bacterium]	Acidobacteria bacterium	1077	1077	0.98	0	64.08	797	PYT22239.1	Acidobacteria
phosphoketolase family protein [Thauera phenylacetica]	Thauera phenylacetica	1083	1083	0.98	0	64.07	800	WP_004358223.1	Aerobe, mesophilic bacterium
phosphoketolase family protein [Bradyrhizobium guangzhouense]	Bradyrhizobium guangzhouense	1045	1045	0.97	0	64.06	801	RXH08694.1	Alphaproteobacteria
TPA: phosphoketolase family protein [bacterium]	bacterium	1034	1034	0.97	0	64.05	786	HEA98065.1	Bacterium
TPA: phosphoketolase family protein [Deltaproteobacteria bacterium]	Deltaproteobacteria bacterium	1034	1034	0.97	0	64.05	786	HFI48305.1	Deltaproteobacteria
TPA: phosphoketolase family protein [bacterium]	bacterium	1075	1075	0.98	0	64.04	792	HDQ45163.1	Bacterium
phosphoketolase [Pseudomonas stutzeri]	Pseudomonas stutzeri	1068	1068	0.98	0	64.04	802	PZR87678.1	A Gram-negative soil bacterium that is motile, has a single polar flagellum
phosphoketolase family protein [Gammaproteobacteria bacterium]	Gammaproteobacteria bacterium	1048	1048	0.98	0	64.04	794	TLZ23299.1	Gammaproteobacteria
phosphoketolase family protein [Verrucomicrobia bacterium]	Verrucomicrobia bacterium	1047	1047	0.98	0	64.03	801	MBE0543041.1	Gram-negative bacteria
phosphoketolase [Acidobacteria bacterium 13_2_20CM_58_27]	Acidobacteria bacterium 13_2_20CM_58_27	1077	1077	0.98	0	63.99	800	OLB30322.1	Acidobacteria
phosphoketolase family protein [Bryobacterales bacterium]	Bryobacterales bacterium	1068	1068	0.98	0	63.99	788	MBL8219705.1	Acidobacteria
phosphoketolase family protein [Gammaproteobacteria bacterium]	Gammaproteobacteria bacterium	1058	1058	0.98	0	63.99	786	TLY61106.1	Gammaproteobacteria
phosphoketolase family protein [Gammaproteobacteria bacterium]	Gammaproteobacteria bacterium	1056	1056	0.98	0	63.99	786	TLZ27889.1	Gammaproteobacteria
phosphoketolase family protein [Gammaproteobacteria bacterium]	Gammaproteobacteria bacterium	1055	1055	0.98	0	63.99	786	TLY73377.1	Gammaproteobacteria
putative phosphoketolase [Silvimonas amylolytica]	Silvimonas amylolytica	1052	1052	0.97	0	63.99	795	GGP25854.1	Betaproteobacteria
phosphoketolase [Silvimonas amylolytica]	Silvimonas amylolytica	1051	1051	0.97	0	63.99	782	WP_188692507.1	Betaproteobacteria
phosphoketolase family protein [Bradyrhizobium valentinum]	Bradyrhizobium valentinum	1040	1040	0.98	0	63.99	802	WP_057849901.1	Alphaproteobacteria
phosphoketolase [Ectothiorhodospiraceae bacterium]	Ectothiorhodospiraceae bacterium	1087	1087	0.97	0	63.96	790	MAT38204.1	Purple sulfur gammaproteobacteria, distinguished by producing sulfur globules outside of their cells.
phosphoketolase family protein [Guyparkeria halophila]	Guyparkeria halophila	1067	1067	0.98	0	63.95	792	WP_156574982.1	Gammaproteobacteria
phosphoketolase family protein [Gammaproteobacteria bacterium]	Gammaproteobacteria bacterium	1087	1087	0.99	0	63.94	801	NOX27306.1	Gammaproteobacteria
phosphoketolase family protein [Acidobacteria bacterium]	Acidobacteria bacterium	1060	1060	0.99	0	63.94	806	MBI4457252.1	Acidobacteria
phosphoketolase family protein [Gammaproteobacteria bacterium]	Gammaproteobacteria bacterium	1052	1052	0.98	0	63.94	784	RMG31107.1	Gammaproteobacteria
phosphoketolase family protein [Proteobacteria bacterium]	Proteobacteria bacterium	1043	1043	0.98	0	63.94	799	NCC04720.1	Proteobacteria
phosphoketolase family protein [Gammaproteobacteria bacterium]	Gammaproteobacteria bacterium	1028	1028	0.95	0	63.92	776	TLZ56561.1	Gammaproteobacteria
phosphoketolase family protein [Pyrinomonadaceae bacterium]	Pyrinomonadaceae bacterium	1035	1035	0.97	0	63.92	782	MBA3712782.1	Acidobacteria
phosphoketolase family protein [Deltaproteobacteria bacterium]	Deltaproteobacteria bacterium	1075	1075	0.98	0	63.9	791	MBI4526036.1	Deltaproteobacteria
phosphoketolase family protein [Gammaproteobacteria bacterium]	Gammaproteobacteria bacterium	1061	1061	0.98	0	63.87	786	TLZ37298.1	Gammaproteobacteria
phosphoketolase family protein [Gammaproteobacteria bacterium]	Gammaproteobacteria bacterium	1056	1056	0.98	0	63.87	786	TLY83287.1	Gammaproteobacteria
phosphoketolase [Gammaproteobacteria bacterium 13_2_20CM_66_19]	Gammaproteobacteria bacterium 13_2_20CM_66_19	1056	1056	0.98	0	63.87	786	OLB10725.1	Gammaproteobacteria
phosphoketolase family protein [Gammaproteobacteria bacterium]	Gammaproteobacteria bacterium	1054	1054	0.98	0	63.87	786	TLZ10330.1	Gammaproteobacteria
Xylulose-5-phosphate phosphoketolase [bacterium HR30]	bacterium HR30	1048	1048	0.98	0	63.87	786	GBD24898.1	Bacterium
phosphoketolase [Gammaproteobacteria bacterium]	Gammaproteobacteria bacterium	1046	1046	0.98	0	63.87	797	MAT82954.1	Gammaproteobacteria
TPA: phosphoketolase [Porticoccaceae bacterium]	Porticoccaceae bacterium	1074	1074	0.97	0	63.85	804	HAD09162.1	Gammaproteobacteria
phosphoketolase [Lentisphaerae bacterium RIFOXYA12_64_32]	Lentisphaerae bacterium RIFOXYA12_64_32	1088	1088	0.99	0	63.82	801	OGV63948.1	A phylum of bacteria closely related to Chlamydiae and Verrucomicrobia
phosphoketolase family protein [Gammaproteobacteria bacterium]	Gammaproteobacteria bacterium	1047	1047	0.99	0	63.82	803	TLY93896.1	Gammaproteobacteria
phosphoketolase family protein [Deltaproteobacteria bacterium]	Deltaproteobacteria bacterium	1061	1061	0.97	0	63.81	797	MBE0604774.1	Deltaproteobacteria
phosphoketolase family protein [Capsulimonas corticalis]	Capsulimonas corticalis	1074	1074	0.99	0	63.81	791	WP_119325093.1	An aerobic capsulated bacterium, of a novel bacterial order,
phosphoketolase family protein [Deltaproteobacteria bacterium]	Deltaproteobacteria bacterium	1063	1063	0.98	0	63.8	787	MBI2358745.1	Deltaproteobacteria
phosphoketolase family protein [Gammaproteobacteria bacterium]	Gammaproteobacteria bacterium	1026	1026	0.98	0	63.79	804	TLY88351.1	Gammaproteobacteria
phosphoketolase [Deltaproteobacteria bacterium RBG_19FT_COMBO_60_16]	Deltaproteobacteria bacterium RBG_19FT_COMBO_60_16	1056	1056	0.98	0	63.78	786	OGQ01133.1	Deltaproteobacteria
phosphoketolase family protein [Mangrovitalea sediminis]	Mangrovitalea sediminis	1050	1050	0.98	0	63.78	800	WP_097461419.1	Gammaproteobacteria
phosphoketolase [Gammaproteobacteria bacterium]	Gammaproteobacteria bacterium	1062	1062	0.98	0	63.75	808	MBK79980.1	Gammaproteobacteria
phosphoketolase family protein [Gammaproteobacteria bacterium]	Gammaproteobacteria bacterium	1044	1044	0.98	0	63.75	802	TVQ45691.1	Gammaproteobacteria
phosphoketolase [Verrucomicrobiaceae bacterium]	Verrucomicrobiaceae bacterium	1070	1070	0.98	0	63.74	809	NCF85810.1	Verrucomicrobia is a phylum of Gram-negative bacteria that contains only a few described species.
phosphoketolase family protein [Gammaproteobacteria bacterium]	Gammaproteobacteria bacterium	1058	1058	0.98	0	63.74	786	TLZ35329.1	Gammaproteobacteria
phosphoketolase family protein [Gammaproteobacteria bacterium]	Gammaproteobacteria bacterium	1056	1056	0.98	0	63.74	786	TLZ61601.1	Gammaproteobacteria
phosphoketolase family protein [Deinococcus marmoris]	Deinococcus marmoris	1036	1036	0.98	0	63.73	798	WP_029483820.1	Gram-positive bacterium isolated from Antarctica.
phosphoketolase family protein [Ancylobacter sp. TS-1]	Ancylobacter sp. TS-1	1054	1054	0.99	0	63.72	791	WP_152303148.1	Alphaproteobacteria
phosphoketolase [Paludibacterium paludis]	Paludibacterium paludis	1032	1032	0.98	0	63.72	794	WP_189535507.1	Betaproteobacteria
phosphoketolase family protein [Gammaproteobacteria bacterium]	Gammaproteobacteria bacterium	1080	1080	0.98	0	63.69	804	NOZ53805.1	Gammaproteobacteria
phosphoketolase family protein [Gammaproteobacteria bacterium]	Gammaproteobacteria bacterium	1045	1045	0.99	0	63.69	803	TLZ39213.1	Gammaproteobacteria
phosphoketolase family protein [Deltaproteobacteria bacterium]	Deltaproteobacteria bacterium	1064	1064	0.98	0	63.67	802	TMA94177.1	Deltaproteobacteria
phosphoketolase [Pseudomonas mohnii]	Pseudomonas mohnii	1027	1027	0.98	0	63.66	791	WP_198131824.1	Gammaproteobacteria
phosphoketolase family protein [Gammaproteobacteria bacterium]	Gammaproteobacteria bacterium	1025	1025	0.98	0	63.66	804	TLY53939.1	Gammaproteobacteria
phosphoketolase family protein [Gammaproteobacteria bacterium]	Gammaproteobacteria bacterium	1025	1025	0.98	0	63.66	804	TLY69337.1	Gammaproteobacteria
phosphoketolase [Hydrogenophilales bacterium 17-64-11]	Hydrogenophilales bacterium 17-64-11	1082	1082	0.98	0	63.65	786	OZA29227.1	Proteobacteria
phosphoketolase family protein [Anaerolineaceae bacterium]	Anaerolineaceae bacterium	1062	1062	0.98	0	63.65	803	RJP50769.1	Anaerolineaceae as the major bacteria would have played an important role in the process of fermentation and oxidation of alkane
phosphoketolase family protein [Deltaproteobacteria bacterium]	Deltaproteobacteria bacterium	1061	1061	0.98	0	63.65	786	MBI5467832.1	Deltaprobacteria
phosphoketolase family protein [Marinobacter santoriniensis]	Marinobacter santoriniensis	1058	1058	0.98	0	63.65	801	WP_008938004.1	A Gram-negative, facultatively anaerobic, non-spore-forming and motile bacterium
phosphoketolase [Angulomicrobium tetraedrale]	Angulomicrobium tetraedrale	1058	1058	0.99	0	63.64	792	WP_183191514.1	Alphaproteobacteria
phosphoketolase [Acidobacteria bacterium]	Acidobacteria bacterium	1077	1077	0.98	0	63.61	800	PYS55236.1	Acidobacteria
phosphoketolase family protein [Gammaproteobacteria bacterium]	Gammaproteobacteria bacterium	1055	1055	0.98	0	63.61	786	TLY98957.1	Gammaproteobacteria
phosphoketolase family protein [Xanthomonadales bacterium]	Xanthomonadales bacterium	1047	1047	0.98	0	63.61	799	MBL0163049.1	Gammaproteobacteria
phosphoketolase family protein [Candidatus Marinimicrobia bacterium]	Candidatus Marinimicrobia bacterium	1041	1041	0.99	0	63.59	791	MBN2780937.1	Bacterium
phosphoketolase [Thauera sp.]	Thauera sp.	1048	1048	0.97	0	63.59	790	PZU53112.1	Betaproteobacteria
phosphoketolase [Pseudaminobacter sp. HC 19]	Pseudaminobacter sp. HC 19	1047	1047	0.98	0	63.58	821	WP_188253175.1	Alphaproteobacteria
phosphoketolase family protein [Phyllobacterium sp.]	Phyllobacterium sp.	1039	1039	0.98	0	63.58	797	MBN9135993.1	Alphaproteobacteria
phosphoketolase family protein [Thiotrichales bacterium]	Thiotrichales bacterium	1084	1084	0.99	0	63.57	801	MBL1292255.1	Gammaproteobacteria
phosphoketolase [Bacteroidetes bacterium GWE2_42_39]	Bacteroidetes bacterium GWE2_42_39	1070	1070	0.98	0	63.57	797	OFX97519.1	Bacterium
phosphoketolase family protein [bacterium]	bacterium	1065	1065	0.98	0	63.57	786	TAL18584.1	Bacterium
phosphoketolase family protein [Kiritimatiella glycovorans]	Kiritimatiella glycovorans	1056	1056	0.98	0	63.57	787	WP_052880857.1	A mesophilic bacterium that was isolated from suboxic zone of a cyanobacterial mat
phosphoketolase [Sphingomonas sanxanigenens DSM 19645 = NX02]	Sphingomonas sanxanigenens DSM 19645 = NX02	1026	1026	0.98	0	63.54	806	AKH18872.1	Alphaproteobacteria
phosphoketolase family protein [Rhodocyclales bacterium GT-UBC]	Rhodocyclales bacterium GT-UBC	1052	1052	0.97	0	63.54	789	RIX46045.1	Betaproteobacteria
phosphoketolase family protein [Rhodopseudomonas palustris]	Rhodopseudomonas palustris	1026	1026	0.98	0	63.53	783	WP_011157232.1	Alphaproteobacteria
phosphoketolase family protein [Rhodopseudomonas palustris]	Rhodopseudomonas palustris	1026	1026	0.98	0	63.53	783	WP_012495246.1	Alphaproteobacteria
phosphoketolase [Zetaproteobacteria bacterium CG12_big_fil_rev_8_21_14_0_65_54_13]	Zetaproteobacteria bacterium CG12_big_fil_rev_8_21_14_0_65_54_13	1069	1069	0.99	0	63.52	797	PIW50276.1	Zetaproteobacteria
xylulose-5-phosphate phosphoketolase [bacterium BMS3Bbin09]	bacterium BMS3Bbin09	1063	1063	0.98	0	63.52	792	GBE41894.1	Bacterium
phosphoketolase family protein [Phyllobacterium sophorae]	Phyllobacterium sophorae	1049	1049	0.98	0	63.52	820	WP_106666240.1	Gram-negative, oxidase- and catalase-positive, aerobic bacteria
phosphoketolase family protein [Wenzhouxiangella sp. XN24]	Wenzhouxiangella sp. XN24	1043	1043	0.98	0	63.52	817	NGX17178.1	Gammaproteobacteria
phosphoketolase [Wenzhouxiangella sp. XN24]	Wenzhouxiangella sp. XN24	1042	1042	0.98	0	63.52	807	WP_206211974.1	Gammaproteobacteria
TPA: phosphoketolase family protein [Verrucomicrobia subdivision 3 bacterium]	Verrucomicrobia subdivision 3 bacterium	1050	1050	0.99	0	63.51	807	HGZ03180.1	Verrucomicrobia is a phylum of Gram-negative bacteria that contains only a few described species.
phosphoketolase family protein [Acidobacteria bacterium]	Acidobacteria bacterium	1055	1055	0.98	0	63.49	787	NLT68312.1	Acidobacteria
phosphoketolase family protein [Bryobacteraceae bacterium]	Bryobacteraceae bacterium	1050	1050	0.98	0	63.49	789	MBC7927757.1	Acidobacteria
phosphoketolase family protein [Bradyrhizobium yuanmingense]	Bradyrhizobium yuanmingense	1039	1039	0.97	0	63.47	804	WP_036037264.1	Alphaproteobacteria
phosphoketolase [Deltaproteobacteria bacterium CG2_30_66_27]	Deltaproteobacteria bacterium CG2_30_66_27	1067	1067	0.98	0	63.45	797	OIP35429.1	Deltaproteobacteria
phosphoketolase [Acidobacteria bacterium]	Acidobacteria bacterium	1070	1070	0.99	0	63.44	799	PYT55672.1	Acidobacteria
phosphoketolase family protein [Candidatus Dormibacteraeota bacterium]	Candidatus Dormibacteraeota bacterium	1054	1054	1	0	63.44	796	MBJ7601562.1	Soil bacteria
TPA: phosphoketolase [Elusimicrobia bacterium]	Elusimicrobia bacterium	1033	1033	0.98	0	63.44	791	HAM35156.1	Elusimicrobia is an enigmatic bacterial phylum. The first representatives were termite gut-associated
phosphoketolase [Hoeflea sp.]	Hoeflea sp.	1029	1029	0.97	0	63.44	796	PHR22904.1	Alphaproteobacteria
phosphoketolase [Nitrosomonadales bacterium SCN 54-20]	Nitrosomonadales bacterium SCN 54-20	1078	1078	0.99	0	63.43	807	ODT73101.1	Betaproteobacteria
phosphoketolase family protein [Ensifer alkalisoli]	Ensifer alkalisoli	1054	1054	0.98	0	63.42	821	WP_069458062.1	Alphaproteobacteria
phosphoketolase family protein [Ensifer alkalisoli]	Ensifer alkalisoli	1053	1053	0.98	0	63.42	821	WP_151611548.1	Alphaproteobacteria
phosphoketolase [Acidobacteria bacterium 13_1_20CM_4_56_7]	Acidobacteria bacterium 13_1_20CM_4_56_7	1077	1077	0.99	0	63.4	796	OLE13182.1	Acidobacteria
phosphoketolase family protein [Bryobacterales bacterium]	Bryobacterales bacterium	1053	1053	0.98	0	63.39	788	MBL8173906.1	Alphaproteobacteria
phosphoketolase family protein [Ensifer sp. MPMI2T]	Ensifer sp. MPMI2T	1042	1042	0.98	0	63.39	821	WP_136508304.1	Alphaproteobacteria
phosphoketolase [Gallionellales bacterium RIFCSPLOWO2_02_FULL_57_47]	Gallionellales bacterium RIFCSPLOWO2_02_FULL_57_47	1063	1063	0.99	0	63.36	799	OGS96592.1	Betaproteobacteria
phosphoketolase [Verrucomicrobia bacterium]	Verrucomicrobia bacterium	1070	1070	0.98	0	63.36	800	PYL78299.1	Verrucomicrobia is a phylum of Gram-negative bacteria that contains only a few described species.
Xylulose-5-phosphate phosphoketolase [Amantichitinum ursilacus]	Amantichitinum ursilacus	1048	1048	0.97	0	63.36	795	KPC52017.1	A chitin-degrading bacterium
phosphoketolase family protein [Amantichitinum ursilacus]	Amantichitinum ursilacus	1046	1046	0.97	0	63.36	782	WP_053938292.1	A chitin-degrading bacterium
phosphoketolase [Verrucomicrobia bacterium]	Verrucomicrobia bacterium	1040	1040	0.98	0	63.36	856	PYI81062.1	Verrucomicrobia is a phylum of Gram-negative bacteria that contains only a few described species.
phosphoketolase [Lentisphaerae bacterium GWF2_57_35]	Lentisphaerae bacterium GWF2_57_35	1046	1046	0.98	0	63.35	800	OGV44812.1	Lentisphaerae is a phylum of bacteria closely related to Chlamydiae and Verrucomicrobia.
TPA: phosphoketolase [Verrucomicrobia subdivision 3 bacterium]	Verrucomicrobia subdivision 3 bacterium	1056	1056	0.98	0	63.32	789	HAO77791.1	Verrucomicrobia is a phylum of Gram-negative bacteria that contains only a few described species.
phosphoketolase family protein [Candidatus Latescibacteria bacterium]	Candidatus Latescibacteria bacterium	1071	1071	0.99	0	63.32	793	MBI2504584.1	Bacteria
phosphoketolase [Deltaproteobacteria bacterium RIFOXYD12_FULL_57_12]	Deltaproteobacteria bacterium RIFOXYD12_FULL_57_12	1051	1051	0.98	0	63.31	793	OGQ97790.1	Deltaproteobacteria
phosphoketolase family protein [Deltaproteobacteria bacterium]	Deltaproteobacteria bacterium	1033	1033	0.98	0	63.31	800	MBC8072865.1	Deltaproteobacteria
MULTISPECIES: phosphoketolase family protein [unclassified Nitrosovibrio]	unclassified Nitrosovibrio	1072	1072	0.98	0	63.3	812	WP_090881341.1	Betaproteobacteria
phosphoketolase [Ensifer sp. LCM 4579]	Ensifer sp. LCM 4579	1040	1040	0.98	0	63.29	821	OHV81240.1	Alphaproteobacteria
phosphoketolase family protein [Ensifer sp. LCM 4579]	Ensifer sp. LCM 4579	1040	1040	0.98	0	63.29	820	WP_116288777.1	Alphaproteobacteria
phosphoketolase [Pseudomonas sp. HMWF031]	Pseudomonas sp. HMWF031	1023	1023	0.95	0	63.28	776	PTT98332.1	Gammaproteobacteria
phosphoketolase family protein [Candidatus Rokubacteria bacterium]	Candidatus Rokubacteria bacterium	1034	1034	0.97	0	63.27	789	MBI2207208.1	Bacteria
phosphoketolase family protein [Ensifer adhaerens]	Ensifer adhaerens	1034	1034	0.99	0	63.27	820	WP_082366903.1	Alphaproteobacteria
phosphoketolase [Ensifer adhaerens]	Ensifer adhaerens	1033	1033	0.99	0	63.27	812	KOF17272.1	Alphaproteobacteria
phosphoketolase family protein [Bosea sp.]	Bosea sp.	1050	1050	0.98	0	63.27	795	MBN9453352.1	Alphaproteobacteria
phosphoketolase family protein [Ensifer glycinis]	Ensifer glycinis	1045	1045	0.98	0	63.27	821	WP_082909720.1	Alphaproteobacteria
phosphoketolase [Ensifer glycinis]	Ensifer glycinis	1044	1044	0.98	0	63.27	812	OAP41584.1	Alphaproteobacteria
phosphoketolase family protein [Dechloromonas sp.]	Dechloromonas sp.	1066	1066	0.98	0	63.22	788	MBK8891559.1	Betaproteobacteria
phosphoketolase family protein [Blastocatellia bacterium]	Blastocatellia bacterium	1061	1061	0.98	0	63.22	788	MBO0720095.1	Aerobic, mesophilic or thermophilic, chemo-heterotrophic bacteria
phosphoketolase family protein [Deltaproteobacteria bacterium]	Deltaproteobacteria bacterium	1038	1038	0.98	0	63.2	796	TMA79110.1	Deltaproteobacteria
phosphoketolase family protein [Ancylobacter aquaticus]	Ancylobacter aquaticus	1048	1048	0.98	0	63.18	791	WP_126279660.1	Alphaproteobacteria
phosphoketolase [Porticoccaceae bacterium]	Porticoccaceae bacterium	1043	1043	0.98	0	63.18	795	MAS40389.1	Gammaproteobacteria
phosphoketolase family protein [Deltaproteobacteria bacterium]	Deltaproteobacteria bacterium	1038	1038	0.98	0	63.18	786	MBI3782692.1	Deltaproteobacteria
phosphoketolase [Spirosoma terrae]	Spirosoma terrae	1048	1048	0.99	0	63.18	793	WP_163952475.1	Bacteroidetes
putative phosphoketolase [Paludibacterium paludis]	Paludibacterium paludis	1033	1033	0.99	0	63.17	818	GGY23131.1	Betaproteobacteria
phosphoketolase family protein [Sphingobacteriales bacterium]	Sphingobacteriales bacterium	1057	1057	0.99	0	63.14	794	MBN8852707.1	Bacteroidetes
phosphoketolase [Blastocatellia bacterium]	Blastocatellia bacterium	1057	1057	0.99	0	63.14	793	PWT83483.1	Acidobacteria
TPA: phosphoketolase [Deltaproteobacteria bacterium]	Deltaproteobacteria bacterium	1071	1071	0.98	0	63.14	798	HBX43460.1	Deltaproteobacteria
phosphoketolase [Bradyrhizobium sp. 38S5]	Bradyrhizobium sp. 38S5	1040	1040	0.97	0	63.14	795	WP_208073556.1	Alphaproteobacteria
phosphoketolase [Deinococcus humi]	Deinococcus humi	1052	1052	0.99	0	63.12	807	WP_184137904.1	A Gram-staining-positive, strictly aerobic, spherical, non-motile, red-pigmented bacterium
phosphoketolase [Tardiphaga sp. YR296]	Tardiphaga sp. YR296	1037	1037	0.98	0	63.12	800	WP_199711960.1	Alphaproteobacteria
phosphoketolase [Acidobacteria bacterium]	Acidobacteria bacterium	1061	1061	0.98	0	63.1	791	PYS04183.1	Acidobacteria
phosphoketolase [Gammaproteobacteria bacterium]	Gammaproteobacteria bacterium	1051	1051	0.98	0	63.1	796	MAT66427.1	Gammaproteobacteria
phosphoketolase family protein [Ensifer sp. WSM1721]	Ensifer sp. WSM1721	1053	1053	0.99	0	63.1	818	WP_084044644.1	Alphaproteobacteria
phosphoketolase [Proteobacteria bacterium]	Proteobacteria bacterium	1034	1034	0.99	0	63.08	809	PZN75686.1	Proteobacteria
phosphoketolase family protein [Bradyrhizobium sp. Leo170]	Bradyrhizobium sp. Leo170	1056	1056	0.99	0	63.07	809	WP_130578816.1	Alphaproteobacteria
phosphoketolase family protein [Candidatus Eisenbacteria bacterium]	Candidatus Eisenbacteria bacterium	1046	1046	0.99	0	63.07	796	NNF08369.1	Bacteria
phosphoketolase family protein [Sulfuriferula multivorans]	Sulfuriferula multivorans	1055	1055	0.98	0	63.06	786	NDP48791.1	Betaproteobacteria
xylulose-5-phosphate/fructose-6-phosphate phosphoketolase [Candidatus Nitrotoga sp. CP45]	Candidatus Nitrotoga sp. CP45	1054	1054	0.98	0	63.06	786	RFC39441.1	Bacteria
phosphoketolase family protein [Acidobacteria bacterium]	Acidobacteria bacterium	1041	1041	0.98	0	63.06	803	MBI2817670.1	Acidobacteria
phosphoketolase family protein [Phycisphaerae bacterium]	Phycisphaerae bacterium	1040	1040	0.98	0	63.06	789	MBL8876580.1	Phycisphaerae is a class of aquatic bacteria containing a single order Phycisphaerales. They reproduce by budding and are found in samples of algae in marine water.
phosphoketolase family protein [Acidobacteria bacterium]	Acidobacteria bacterium	1035	1035	0.98	0	63.06	794	TAM47854.1	Acidobacteri
phosphoketolase family protein [Deinococcus marmoris]	Deinococcus marmoris	1026	1026	0.99	0	63.04	789	WP_075831069.1	Deinococcus marmoris is a Gram-positive bacterium isolated from Antarctica. As a species of the genus Deinococcus, the bacterium is UV-tolerant and able to withstand low temperatures.
phosphoketolase family protein [Candidatus Rokubacteria bacterium]	Candidatus Rokubacteria bacterium	1061	1061	0.98	0	63.02	793	MBI4610834.1	Bacteria
phosphoketolase family protein [Rhodopseudomonas palustris]	Rhodopseudomonas palustris	1023	1023	0.98	0	63.02	783	WP_119019539.1	A rod-shaped, Gram-negative purple nonsulfur bacterium, notable for its ability to switch between four different modes of metabolism.
phosphoketolase [Ensifer psoraleae]	Ensifer psoraleae	1046	1046	0.99	0	63.02	820	WP_173513620.1	Proteobacteria
phosphoketolase family protein [Sedimentisphaerales bacterium]	Sedimentisphaerales bacterium	1086	1086	0.98	0	63.01	785	MBN2513036.1	Gram-stain-negative bacteria
phosphoketolase family protein [Candidatus Solibacter usitatus]	Candidatus Solibacter usitatus	1058	1058	0.98	0	63.01	796	WP_041858182.1	Acidobacteria
Fructose-6-phosphate phosphoketolase [Candidatus Solibacter usitatus Ellin6076]	Candidatus Solibacter usitatus Ellin6076	1057	1057	0.98	0	63.01	789	ABJ85884.1	Acidobacteria
phosphoketolase family protein [Ensifer sp. BR816]	Ensifer sp. BR816	1042	1042	0.98	0	63.01	814	WP_018238750.1	Alphaproteobacteria
phosphoketolase family protein [Sulfuriferula multivorans]	Sulfuriferula multivorans	1026	1026	0.98	0	63.01	795	WP_124704413.1	Betaproteobacteria
phosphoketolase [Candidatus Laterigemmans baculatus]	Candidatus Laterigemmans baculatus	1046	1046	0.99	0	63.01	805	WP_203328904.1	Acidobacteria
putative phosphoketolase [Verrucomicrobia bacterium]	Verrucomicrobia bacterium	1048	1048	0.98	0	62.99	789	SPE61556.1	Gram-negative bacteria that contains only a few described species.
phosphoketolase [Verrucosispora sp. NA02020]	Verrucosispora sp. NA02020	1040	1040	0.98	0	62.99	797	WP_176093140.1	Gram-negative bacteria that contains only a few described species.
phosphoketolase family protein [Ensifer aridi]	Ensifer aridi	1053	1053	0.99	0	62.97	818	WP_085031341.1	Alphaproteobacteria
phosphoketolase [Gammaproteobacteria bacterium]	Gammaproteobacteria bacterium	1052	1052	0.99	0	62.97	793	MBI1424218.1	Gammaproteobacteria
phosphoketolase family protein [Ancylobacter sp. FA202]	Ancylobacter sp. FA202	1045	1045	0.99	0	62.97	791	WP_018387821.1	Alphaproteobacteria
phosphoketolase family protein [Pusillimonas ginsengisoli]	Pusillimonas ginsengisoli	1032	1032	0.98	0	62.94	787	WP_137240276.1	Gram-negative, oxidase- and catalase-positive, aerobic, non-spore-forming, short rod-shaped, motile bacterium
phosphoketolase family protein [Ferruginibacter sp.]	Ferruginibacter sp.	1043	1043	0.98	0	62.93	801	MBC7920920.1	Cytophagales bacterium
phosphoketolase [Acidobacteriia bacterium]	Acidobacteriia bacterium	1043	1043	0.98	0	62.93	802	PWU05488.1	Acidobacteria
phosphoketolase family protein [Ancylobacter rudongensis]	Ancylobacter rudongensis	1040	1040	0.98	0	62.93	791	WP_091444671.1	A bacterium from the family of Xanthobacteraceae which has been isolated from root of the plant
phosphoketolase family protein [Bradyrhizobium sp. th.b2]	Bradyrhizobium sp. th.b2	1029	1029	0.98	0	62.93	791	WP_029084225.1	Alphaproteobacteria
phosphoketolase family protein [Starkeya novella]	Starkeya novella	1049	1049	0.99	0	62.93	790	WP_013167963.1	Alphaproteobacteria
phosphoketolase [Candidatus Lindowbacteria bacterium RIFCSPLOWO2_12_FULL_62_27]	Candidatus Lindowbacteria bacterium RIFCSPLOWO2_12_FULL_62_27	1029	1029	0.98	0	62.92	786	OGH56321.1	Bacteria
phosphoketolase family protein [Desulfovibrio putealis]	Desulfovibrio putealis	1056	1056	0.98	0	62.91	791	WP_027189845.1	It is sulfate-reducing. Its cells are motile by means of a polar flagellum and contain desulfoviridin.
TPA: phosphoketolase family protein [Chlorobaculum sp.]	Chlorobaculum sp.	1076	1076	0.99	0	62.91	837	HBU22586.1	Bacteria
putative phosphoketolase [Dyadobacter endophyticus]	Dyadobacter endophyticus	1055	1055	0.98	0	62.9	802	GGH20558.1	An endophytic, aerobic and rod-shaped bacterium
phosphoketolase family protein [Gammaproteobacteria bacterium]	Gammaproteobacteria bacterium	1024	1024	0.97	0	62.89	801	TAK53384.1	Gammaproteobacteria
MULTISPECIES: phosphoketolase family protein [Rhizobium/Agrobacterium group]	Rhizobium/Agrobacterium group	1049	1049	0.98	0	62.88	820	WP_132523165.1	Alphaproteobacteria, Agrobacterium group
phosphoketolase family protein [Rhizobium sp. OV201]	Rhizobium sp. OV201	1048	1048	0.98	0	62.86	815	WP_081934785.1	Alphaproteobacteria, Agrobacterium group
phosphoketolase [Thiohalobacter sp. COW1]	Thiohalobacter sp. COW1	1052	1052	0.98	0	62.85	796	WP_201345585.1	Gammaproteobacteria, a thiocyanate-degrading bacterium
phosphoketolase family protein [Rhizobium chutanense]	Rhizobium chutanense	1037	1037	0.98	0	62.85	820	WP_097610360.1	Alphaproteobacteria/Agrobacterium group
phosphoketolase family protein [Rhizobium sp. CIAT894]	Rhizobium sp. CIAT894	1036	1036	0.98	0	62.85	820	WP_085738684.1	Alphaproteobacteria/Agrobacterium group
phosphoketolase family protein [Hydrogenophilales bacterium]	Hydrogenophilales bacterium	1046	1046	0.99	0	62.85	791	MBI3433035.1	Like all "Proteobacteria", they are Gram-negative
phosphoketolase family protein [Hansschlegelia zhihuaiae]	Hansschlegelia zhihuaiae	1046	1046	0.99	0	62.85	801	WP_128778485.1	Like all "Proteobacteria", they are Gram-negative
phosphoketolase family protein [Ensifer aridi]	Ensifer aridi	1043	1043	0.99	0	62.85	817	WP_085033761.1	Like all "Proteobacteria", they are Gram-negative
phosphoketolase family protein [Deinococcus sp. UR1]	Deinococcus sp. UR1	1034	1034	0.99	0	62.83	798	WP_099749229.1	A resilient bacterium isolated from the surface of a stainless steel sig
phosphoketolase family protein [Sinorhizobium meliloti]	Sinorhizobium meliloti	1040	1040	0.99	0	62.81	817	WP_027990579.1	Alphaproteobacteria
phosphoketolase family protein [Sinorhizobium meliloti]	Sinorhizobium meliloti	1039	1039	0.99	0	62.81	817	WP_127597163.1	Alphaproteobacteria
phosphoketolase family protein [Sinorhizobium meliloti]	Sinorhizobium meliloti	1037	1037	0.99	0	62.81	817	WP_127528789.1	Alphaproteobacteria
phosphoketolase [Betaproteobacteria bacterium HGW-Betaproteobacteria-7]	Betaproteobacteria bacterium HGW-Betaproteobacteria-7	1053	1053	0.98	0	62.8	789	PKO32200.1	Betaproteobacteria
xylulose-5-phosphate/fructose-6-phosphate phosphoketolase [Candidatus Nitrotoga sp. LAW]	Candidatus Nitrotoga sp. LAW	1046	1046	0.98	0	62.8	786	RFC36461.1	Betaproteobacteria
phosphoketolase family protein [Gammaproteobacteria bacterium]	Gammaproteobacteria bacterium	1043	1043	0.98	0	62.8	789	MBA2591935.1	Gammaproteobacteria
phosphoketolase family protein [Verrucomicrobium sp. GAS474]	Verrucomicrobium sp. GAS474	1037	1037	0.98	0	62.8	790	WP_093286537.1	An obscure bacterium found in eutrophic ponds and lakes.
fructose-6-phosphate phosphoketolase [Gammaproteobacteria bacterium]	Gammaproteobacteria bacterium	1035	1035	0.98	0	62.8	788	KAF0190799.1	Gammaproteobacteria
phosphoketolase [Paludibaculum fermentans]	Paludibaculum fermentans	1034	1034	0.98	0	62.8	786	WP_194450648.1	Acidobacteria
phosphoketolase [Acidobacteria bacterium]	Acidobacteria bacterium	1025	1025	0.98	0	62.8	786	MBI1352918.1	Acidobacteria
phosphoketolase family protein [Thiohalobacter thiocyanaticus]	Thiohalobacter thiocyanaticus	1048	1048	0.97	0	62.79	796	WP_096366236.1	Alphaproteobacteria/Agrobacterium group
phosphoketolase family protein [Herminiimonas sp. CN]	Herminiimonas sp. CN	1032	1032	0.98	0	62.77	790	WP_025915459.1	Betaproteobacteria
phosphoketolase family protein [Sinorhizobium medicae]	Sinorhizobium medicae	1047	1047	0.99	0	62.77	820	WP_081664825.1	Alphaproteobacteria, a species of gram-negative, nitrogen-fixing, rod-shaped bacteria.
MULTISPECIES: phosphoketolase family protein [Sinorhizobium]	Sinorhizobium	1046	1046	0.99	0	62.77	820	WP_018209289.1	Alphaproteobacteria, a species of gram-negative, nitrogen-fixing, rod-shaped bacteria.
phosphoketolase family protein [Sinorhizobium fredii]	Sinorhizobium fredii	1044	1044	0.99	0	62.77	818	WP_104839357.1	Alphaproteobacteria, a species of gram-negative, nitrogen-fixing, rod-shaped bacteria.
phosphoketolase family protein [Sinorhizobium sp. CCBAU 05631]	Sinorhizobium sp. CCBAU 05631	1044	1044	0.99	0	62.77	818	WP_086022788.1	Alphaproteobacteria, a species of gram-negative, nitrogen-fixing, rod-shaped bacteria.
phosphoketolase family protein [Acidobacteria bacterium]	Acidobacteria bacterium	1033	1033	0.97	0	62.76	782	MBI3680937.1	Acidobacteria
phosphoketolase family protein [Sulfuriferula multivorans]	Sulfuriferula multivorans	1026	1026	0.97	0	62.76	793	NDP48849.1	Betaproteobacteria
xylulose-5-phosphate/fructose-6-phosphate phosphoketolase [Phyllobacterium trifolii]	Phyllobacterium trifolii	1026	1026	0.97	0	62.76	790	MBB3148687.1	Alphaproteobacteria;
phosphoketolase family protein [Gammaproteobacteria bacterium]	Gammaproteobacteria bacterium	1058	1058	0.98	0	62.76	796	NOY63276.1	Gammaproteobacteria
phosphoketolase [Acidobacteria bacterium]	Acidobacteria bacterium	1078	1078	0.99	0	62.74	796	PYR86686.1	Acidobacteria
phosphoketolase family protein [Gammaproteobacteria bacterium]	Gammaproteobacteria bacterium	1069	1069	0.99	0	62.72	813	MBI3898364.1	Gammaproteobacteria
phosphoketolase family protein [Ensifer aridi]	Ensifer aridi	1051	1051	0.99	0	62.72	818	WP_081157739.1	Alphaproteobacteria
phosphoketolase family protein [Deinococcus sp. LM3]	Deinococcus sp. LM3	1031	1031	0.99	0	62.71	798	WP_078305436.1	Bacteria
phosphoketolase family protein [Ferriphaselus sp. R-1]	Ferriphaselus sp. R-1	1187	1187	0.98	0	70.52	790	WP_035383740.1	Betaproteobacteria
phosphoketolase family protein [Paraburkholderia sp. BL10I2N1]	Paraburkholderia sp. BL10I2N1	1164	1164	0.97	0	70.51	798	WP_133663236.1	Betaproteobacteria
phosphoketolase family protein [Burkholderia sp. KK1]	Burkholderia sp. KK1	1174	1174	0.99	0	70.51	798	WP_077158268.1	Betaproteobacteria
phosphoketolase [Anaeromyxobacter sp. PSR-1]	Anaeromyxobacter sp. PSR-1	1140	1140	0.98	0	70.5	1223	WP_082100137.1	Deltaproteobacteria
phosphoketolase family protein [Thermochromatium tepidum]	Thermochromatium tepidum	1182	1182	0.99	0	70.49	793	WP_153974520.1	Gammaproteobacteria
phosphoketolase family protein [Betaproteobacteria bacterium]	Betaproteobacteria bacterium	1163	1163	1	0	70.48	803	RPI47386.1	Betaproteobacteria
phosphoketolase family protein [Methylophilaceae bacterium]	Methylophilaceae bacterium	1171	1171	0.99	0	69.53	789	NOT68482.1	Betaproteobacteria
phosphoketolase family protein [Methylomicrobium lacus]	Methylomicrobium lacus	1192	1192	0.99	0	69.52	794	WP_029646365.1	Gammaproteobacteria
phosphoketolase family protein [Betaproteobacteria bacterium]	Betaproteobacteria bacterium	1165	1165	0.98	0	69.52	788	TSA21901.1	Betaproteobacteria
phosphoketolase family protein [Haliea sp. SAOS-164]	Haliea sp. SAOS-164	1161	1161	0.98	0	69.52	801	WP_135446410.1	Gammaproteobacteria
phosphoketolase family protein [Sterolibacteriaceae bacterium]	Sterolibacteriaceae bacterium	1147	1147	0.98	0	69.52	793	MBK7663573.1	Betaproteobacteria
hypothetical protein FD173_518 [Gallionellaceae bacterium]	Gallionellaceae bacterium	1181	1181	0.99	0	69.49	789	KAF0206044.1	Betaproteobacteria
phosphoketolase [Paraburkholderia sp. CI2]	Paraburkholderia sp. CI2	1161	1161	0.99	0	69.49	798	WP_184071315.1	Betaproteobacteria
phosphoketolase [Burkholderia sp. THE68]	Burkholderia sp. THE68	1130	1130	0.98	0	69.48	787	WP_162068224.1	Betaproteobacteria
phosphoketolase family protein [Sterolibacteriaceae bacterium]	Sterolibacteriaceae bacterium	1154	1154	0.99	0	69.46	793	MBK6975243.1	Betaproteobacteria
phosphoketolase family protein [Paraburkholderia monticola]	Paraburkholderia monticola	1166	1166	0.99	0	69.4	798	WP_062123375.1	Betaproteobacteria
phosphoketolase family protein [Gallionella capsiferriformans]	Gallionella capsiferriformans	1162	1162	0.98	0	69.38	789	WP_013293706.1	Betaproteobacteria
MULTISPECIES: phosphoketolase [unclassified Paraburkholderia]	unclassified Paraburkholderia	1160	1160	0.99	0	69.37	798	WP_184008810.1	Betaproteobacteria
phosphoketolase [Paraburkholderia sp. UCT31]	Paraburkholderia sp. UCT31	1160	1160	0.99	0	69.37	798	WP_187626792.1	Betaproteobacteria
MULTISPECIES: phosphoketolase [unclassified Paraburkholderia]	unclassified Paraburkholderia	1159	1159	0.99	0	69.37	798	WP_184066887.1	Betaproteobacteria
phosphoketolase family protein [Paraburkholderia tuberum]	Paraburkholderia tuberum	1159	1159	0.99	0	69.37	798	WP_090804194.1	Betaproteobacteria
phosphoketolase family protein [Proteobacteria bacterium]	Proteobacteria bacterium	1161	1161	1	0	69.35	795	KAA3627460.1	Proteobacteria
phosphoketolase [Nevskia soli]	Nevskia soli	1181	1181	0.99	0	69.33	804	WP_180539181.1	Gammaproteobacteria
phosphoketolase [Gallionellales bacterium GWA2_60_18]	Gallionellales bacterium GWA2_60_18	1170	1170	0.98	0	69.3	790	OGS91149.1	Betaproteobacteria
xylulose-5-phosphate/fructose-6-phosphate phosphoketolase [Rhodocyclaceae bacterium]	Rhodocyclaceae bacterium	1162	1162	0.98	0	69.3	790	CAG0124276.1	Betaproteobacteria
phosphoketolase [Gallionellales bacterium GWA2_54_124]	Gallionellales bacterium GWA2_54_124	1156	1156	0.98	0	69.25	789	OGS67443.1	Betaproteobacteria
phosphoketolase [Paraburkholderia sp. UCT2]	Paraburkholderia sp. UCT2	1159	1159	0.99	0	69.24	798	WP_187618845.1	Betaproteobacteria
phosphoketolase [Paraburkholderia sp. Cpub6]	Paraburkholderia sp. Cpub6	1159	1159	0.99	0	69.24	798	WP_184029689.1	Betaproteobacteria
phosphoketolase family protein [Paraburkholderia tuberum]	Paraburkholderia tuberum	1159	1159	0.99	0	69.24	798	WP_018418304.1	Betaproteobacteria
phosphoketolase family protein [Paraburkholderia sp. UYCP14C]	Paraburkholderia sp. UYCP14C	1159	1159	0.99	0	69.24	798	WP_129956394.1	Betaproteobacteria
phosphoketolase [Candidatus Rokubacteria bacterium]	Candidatus Rokubacteria bacterium	1144	1144	0.99	0	69.23	799	PYM66300.1	Rokubacteria encode multiple carbon transport proteins, including those specializing in lipids, peptides and sugars.
phosphoketolase [Deltaproteobacteria bacterium RIFOXYA12_FULL_58_15]	Deltaproteobacteria bacterium RIFOXYA12_FULL_58_15	1176	1176	0.98	0	69.21	795	OGQ89849.1	Deltaproteobacteria
phosphoketolase family protein [Marichromatium purpuratum]	Marichromatium purpuratum	1149	1149	0.98	0	69.21	794	WP_005220299.1	Gammaproteobacteria
phosphoketolase family protein [Bradyrhizobiaceae bacterium]	Bradyrhizobiaceae bacterium	1145	1145	0.99	0	69.2	792	MBO0756656.1	Alphaproteobacteria
phosphoketolase family protein [Alphaproteobacteria bacterium]	Alphaproteobacteria bacterium	1184	1184	0.99	0	69.18	809	TMJ57553.1	Alphaproteobacteria
phosphoketolase [Mesorhizobium sp. L-8-3]	Mesorhizobium sp. L-8-3	1058	1058	0.98	0	64.29	819	WP_202329257.1	Mesorhizobium is a genus of Gram-negative soil bacteria.
phosphoketolase [Mesorhizobium sp. L-8-10]	Mesorhizobium sp. L-8-10	1058	1058	0.98	0	64.29	819	WP_202305286.1	Mesorhizobium is a genus of Gram-negative soil bacteria.
MULTISPECIES: phosphoketolase family protein [unclassified Mesorhizobium]	unclassified Mesorhizobium	1040	1040	0.98	0	63.07	793	WP_127877531.1	Mesorhizobium is a genus of Gram-negative soil bacteria.
phosphoketolase [Mesorhizobium silamurunense]	Mesorhizobium silamurunense	1039	1039	0.98	0	63.07	793	WP_192249462.1	Mesorhizobium is a genus of Gram-negative soil bacteria.
phosphoketolase family protein [Mesorhizobium loti]	Mesorhizobium loti	1056	1056	0.98	0	63.04	798	WP_051429804.1	Mesorhizobium is a genus of Gram-negative soil bacteria.
phosphoketolase [Mesorhizobium sp. OAE845]	Mesorhizobium sp. OAE845	1027	1027	0.98	0	62.98	807	WP_199641447.1	Mesorhizobium is a genus of Gram-negative soil bacteria.
phosphoketolase family protein [Mesorhizobium sp.]	Mesorhizobium sp.	1035	1035	0.98	0	62.82	795	TIR27731.1	Mesorhizobium is a genus of Gram-negative soil bacteria.
phosphoketolase [Betaproteobacteria bacterium HGW-Betaproteobacteria-7]	Betaproteobacteria bacterium HGW-Betaproteobacteria-7	1053	1053	0.98	0	62.8	789	PKO32200.1	Betaproteobacteria
xylulose-5-phosphate/fructose-6-phosphate phosphoketolase [Candidatus Nitrotoga sp. LAW]	Candidatus Nitrotoga sp. LAW	1046	1046	0.98	0	62.8	786	RFC36461.1	Betaproteobacteria
phosphoketolase family protein [Gammaproteobacteria bacterium]	Gammaproteobacteria bacterium	1043	1043	0.98	0	62.8	789	MBA2591935.1	Gammaproteobacteria
phosphoketolase family protein [Verrucomicrobium sp. GAS474]	Verrucomicrobium sp. GAS474	1037	1037	0.98	0	62.8	790	WP_093286537.1	An obscure bacterium found in eutrophic ponds and lakes.
fructose-6-phosphate phosphoketolase [Gammaproteobacteria bacterium]	Gammaproteobacteria bacterium	1035	1035	0.98	0	62.8	788	KAF0190799.1	Gammaproteobacteria
phosphoketolase [Paludibaculum fermentans]	Paludibaculum fermentans	1034	1034	0.98	0	62.8	786	WP_194450648.1	Acidobacteria
phosphoketolase [Acidobacteria bacterium]	Acidobacteria bacterium	1025	1025	0.98	0	62.8	786	MBI1352918.1	Acidobacteria
phosphoketolase family protein [Thiohalobacter thiocyanaticus]	Thiohalobacter thiocyanaticus	1048	1048	0.97	0	62.79	796	WP_096366236.1	Alphaproteobacteria/Agrobacterium group
MULTISPECIES: phosphoketolase family protein [Mesorhizobium]	Mesorhizobium	1037	1037	0.98	0	62.78	793	WP_064990830.1	Mesorhizobium is a genus of Gram-negative soil bacteria.
phosphoketolase family protein [Herminiimonas sp. CN]	Herminiimonas sp. CN	1032	1032	0.98	0	62.77	790	WP_025915459.1	Betaproteobacteria
phosphoketolase family protein [Acidobacteria bacterium]	Acidobacteria bacterium	1033	1033	0.97	0	62.76	782	MBI3680937.1	Acidobacteria
phosphoketolase family protein [Sulfuriferula multivorans]	Sulfuriferula multivorans	1026	1026	0.97	0	62.76	793	NDP48849.1	Betaproteobacteria
xylulose-5-phosphate/fructose-6-phosphate phosphoketolase [Phyllobacterium trifolii]	Phyllobacterium trifolii	1026	1026	0.97	0	62.76	790	MBB3148687.1	Alphaproteobacteria;
phosphoketolase family protein [Gammaproteobacteria bacterium]	Gammaproteobacteria bacterium	1058	1058	0.98	0	62.76	796	NOY63276.1	Gammaproteobacteria
phosphoketolase [Acidobacteria bacterium]	Acidobacteria bacterium	1078	1078	0.99	0	62.74	796	PYR86686.1	Acidobacteria
phosphoketolase family protein [Mesorhizobium helmanticense]	Mesorhizobium helmanticense	1030	1030	0.98	0	62.72	807	WP_107652451.1	Mesorhizobium is a genus of Gram-negative soil bacteria.
phosphoketolase family protein [Gammaproteobacteria bacterium]	Gammaproteobacteria bacterium	1069	1069	0.99	0	62.72	813	MBI3898364.1	Gammaproteobacteria
phosphoketolase family protein [Ensifer aridi]	Ensifer aridi	1051	1051	0.99	0	62.72	818	WP_081157739.1	Alphaproteobacteria
phosphoketolase family protein [Deinococcus sp. LM3]	Deinococcus sp. LM3	1031	1031	0.99	0	62.71	798	WP_078305436.1	Bacteria
phosphoketolase family protein [Mesorhizobium sp. M2A.F.Ca.ET.042.01.1.1]	Mesorhizobium sp. M2A.F.Ca.ET.042.01.1.1	1037	1037	0.98	0	62.69	793	WP_127306734.1	Mesorhizobium is a genus of Gram-negative soil bacteria.
phosphoketolase family protein [Mesorhizobium sp.]	Mesorhizobium sp.	1036	1036	0.98	0	62.69	793	TIV58924.1	Mesorhizobium is a genus of Gram-negative soil bacteria.
phosphoketolase family protein [Mesorhizobium sp.]	Mesorhizobium sp.	1036	1036	0.98	0	62.69	793	RWD73786.1	Mesorhizobium is a genus of Gram-negative soil bacteria.
phosphoketolase family protein [Mesorhizobium sp.]	Mesorhizobium sp.	1036	1036	0.98	0	62.69	793	RWL47178.1	Mesorhizobium is a genus of Gram-negative soil bacteria.
phosphoketolase family protein [Mesorhizobium sp.]	Mesorhizobium sp.	1035	1035	0.98	0	62.69	793	RWM15468.1	Mesorhizobium is a genus of Gram-negative soil bacteria.
phosphoketolase family protein [Mesorhizobium sp.]	Mesorhizobium sp.	1035	1035	0.98	0	62.69	793	RWH69433.1	Mesorhizobium is a genus of Gram-negative soil bacteria.
phosphoketolase family protein [Mesorhizobium sp. WSM3879]	Mesorhizobium sp. WSM3879	1033	1033	0.98	0	62.69	793	WP_095826839.1	Mesorhizobium is a genus of Gram-negative soil bacteria.
phosphoketolase family protein [Mesorhizobium sp.]	Mesorhizobium sp.	1032	1032	0.98	0	62.69	793	RWM89102.1	Mesorhizobium is a genus of Gram-negative soil bacteria.
phosphoketolase family protein [Mesorhizobium sp.]	Mesorhizobium sp.	1032	1032	0.98	0	62.69	793	RWG54628.1	Mesorhizobium is a genus of Gram-negative soil bacteria.
MULTISPECIES: phosphoketolase family protein [unclassified Mesorhizobium]	unclassified Mesorhizobium	1032	1032	0.98	0	62.69	793	WP_127240024.1	Mesorhizobium is a genus of Gram-negative soil bacteria.
phosphoketolase family protein [Mesorhizobium sp.]	Mesorhizobium sp.	1032	1032	0.98	0	62.69	793	RWG05195.1	Mesorhizobium is a genus of Gram-negative soil bacteria.
phosphoketolase family protein [Mesorhizobium sp. M1A.F.Ca.IN.022.07.1.1]	Mesorhizobium sp. M1A.F.Ca.IN.022.07.1.1	1031	1031	0.98	0	62.69	793	WP_127324515.1	Mesorhizobium is a genus of Gram-negative soil bacteria.
phosphoketolase family protein [Mesorhizobium sp. AA23]	Mesorhizobium sp. AA23	1030	1030	0.98	0	62.69	793	WP_067319039.1	Mesorhizobium is a genus of Gram-negative soil bacteria.
phosphoketolase family protein [Mesorhizobium sp. USDA-HM6]	Mesorhizobium sp. USDA-HM6	1029	1029	0.98	0	62.69	793	RUU13065.1	Mesorhizobium is a genus of Gram-negative soil bacteria.
MULTISPECIES: phosphoketolase family protein [unclassified Mesorhizobium]	unclassified Mesorhizobium	1029	1029	0.98	0	62.69	793	WP_127404039.1	Mesorhizobium is a genus of Gram-negative soil bacteria.
phosphoketolase family protein [Mesorhizobium sp. WSM3860]	Mesorhizobium sp. WSM3860	1028	1028	0.98	0	62.69	793	WP_095813512.1	Mesorhizobium is a genus of Gram-negative soil bacteria.
phosphoketolase family protein [Mesorhizobium erdmanii]	Mesorhizobium erdmanii	1036	1036	0.98	0	62.91	793	WP_027054322.1	Mesorhizobium is a genus of Gram-negative soil bacteria.
phosphoketolase family protein [Mesorhizobium sp.]	Mesorhizobium sp.	1043	1043	0.98	0	62.94	793	TIQ38526.1	Mesorhizobium is a genus of Gram-negative soil alphaproteobacteria.
phosphoketolase family protein [Mesorhizobium sp. M2E.F.Ca.ET.219.01.1.1]	Mesorhizobium sp. M2E.F.Ca.ET.219.01.1.1	1037	1037	0.98	0	62.94	793	WP_127867448.1	Mesorhizobium is a genus of Gram-negative soil alphaproteobacteria.
phosphoketolase family protein [Mesorhizobium atlanticum]	Mesorhizobium atlanticum	1036	1036	0.98	0	62.94	793	WP_112131343.1	Mesorhizobium is a genus of Gram-negative soil alphaproteobacteria.
phosphoketolase [Mesorhizobium sp. J8]	Mesorhizobium sp. J8	1036	1036	0.98	0	62.96	793	WP_201411039.1	Mesorhizobium is a genus of Gram-negative soil alphaproteobacteria.
phosphoketolase [Mesorhizobium sp. OAE845]	Mesorhizobium sp. OAE845	1027	1027	0.98	0	62.98	807	WP_199641447.1	Mesorhizobium is a genus of Gram-negative soil bacteria.
MULTISPECIES: phosphoketolase family protein [unclassified Mesorhizobium]	unclassified Mesorhizobium	1040	1040	0.98	0	63.07	793	WP_127877531.1	Mesorhizobium is a genus of Gram-negative soil bacteria.
phosphoketolase [Mesorhizobium silamurunense]	Mesorhizobium silamurunense	1039	1039	0.98	0	63.07	793	WP_192249462.1	Mesorhizobium is a genus of Gram-negative soil bacteria.
phosphoketolase [Mesorhizobium sp. 113-3-9]	Mesorhizobium sp. 113-3-9	1029	1029	0.98	0	63.2	793	WP_202324477.1	Mesorhizobium is a genus of Gram-negative soil alphaproteobacteria.
phosphoketolase family protein [Mesorhizobium sp. B2-1-3A]	Mesorhizobium sp. B2-1-3A	1042	1042	0.98	0	63.2	793	WP_140775291.1	Mesorhizobium is a genus of Gram-negative soil alphaproteobacteria.
phosphoketolase family protein [Mesorhizobium sp. M2E.F.Ca.ET.209.01.1.1]	Mesorhizobium sp. M2E.F.Ca.ET.209.01.1.1	1041	1041	0.98	0	63.32	793	WP_127875955.1	Mesorhizobium is a genus of Gram-negative soil alphaproteobacteria.
phosphoketolase [Starkeya sp. ORNL1]	Starkeya sp. ORNL1	1048	1048	0.98	0	62.68	797	WP_170017640.1	Alphaproteobacteria
phosphoketolase family protein [Lentisphaerae bacterium]	Lentisphaerae bacterium	1036	1036	0.98	0	62.68	789	MBM4163105.1	Lentisphaerae is a phylum of bacteria closely related to Chlamydiae and Verrucomicrobia. It includes two monotypic orders Lentisphaerales and Victivallales. Phylum members can be aerobic or anaerobic and fall under two distinct phenotypes. One consists of terrestrial gut microbiota from mammals and birds
phosphoketolase family protein [Sinorhizobium meliloti]	Sinorhizobium meliloti	1042	1042	0.99	0	62.67	820	WP_153476168.1	Alphaproteobacteria
phosphoketolase family protein [Rhodanobacter sp. OK091]	Rhodanobacter sp. OK091	1029	1029	0.98	0	62.64	797	WP_143154274.1	Gammaproteobacteria
phosphoketolase [Dechloromonas sp. SG708]	Dechloromonas sp. SG708	1051	1051	0.99	0	62.64	794	WP_168655470.1	Betaproteobacteria
TPA: phosphoketolase family protein [Gammaproteobacteria bacterium]	Gammaproteobacteria bacterium	1048	1048	0.98	0	62.63	788	HDZ77868.1	Gammaproteobacteria
phosphoketolase [Verrucomicrobia bacterium]	Verrucomicrobia bacterium	1033	1033	0.98	0	62.63	794	PWU09659.1	Verrucomicrobia is a phylum of Gram-negative bacteria that contains only a few described species. The species identified have been isolated from fresh water, marine and soil environments and human faeces.
phosphoketolase [Mesorhizobium sp. SCN 65-20]	Mesorhizobium sp. SCN 65-20	1031	1031	0.98	0	62.63	818	ODT07448.1	Mesorhizobium is a genus of Gram-negative soil bacteria.
phosphoketolase [Starkeya novella]	Starkeya novella	1040	1040	0.98	0	62.61	794	PZQ83492.1	Alphaproteobacteria
phosphoketolase family protein [Rhizobacter sp.]	Rhizobacter sp.	1036	1036	0.98	0	62.61	804	MBC8043336.1	Gamaproteobacteria
phosphoketolase family protein [Mesorhizobium sanjuanii]	Mesorhizobium sanjuanii	1030	1030	0.98	0	62.6	807	WP_097571408.1	Mesorhizobium is a genus of Gram-negative soil bacteria.
MULTISPECIES: phosphoketolase family protein [unclassified Mesorhizobium]	unclassified Mesorhizobium	1030	1030	0.98	0	62.6	791	WP_127860818.1	Mesorhizobium is a genus of Gram-negative soil bacteria.
phosphoketolase [Mesorhizobium sp. 113-3-3]	Mesorhizobium sp. 113-3-3	1037	1037	0.98	0	62.59	797	WP_202356062.1	Mesorhizobium is a genus of Gram-negative soil bacteria.
phosphoketolase family protein [Betaproteobacteria bacterium]	Betaproteobacteria bacterium	1048	1048	0.98	0	62.58	788	MBK7648277.1	Betaproteobacteria
phosphoketolase family protein [Mesorhizobium sp. B2-7-2]	Mesorhizobium sp. B2-7-2	1036	1036	0.98	0	62.58	793	WP_140724719.1	Mesorhizobium is a genus of Gram-negative soil bacteria.
phosphoketolase family protein [Deinococcus detaillensis]	Deinococcus detaillensis	1033	1033	0.99	0	62.58	791	WP_143721516.1	A Gram-staining-positive, non-motile, coccus or short-rod-shaped bacterium
phosphoketolase [Burkholderiales bacterium GJ-E10]	Burkholderiales bacterium GJ-E10	1035	1035	0.99	0	62.58	795	BAP88033.1	Betaproteobacteria
phosphoketolase family protein [Mesorhizobium sp. M2C.T.Ca.TU.002.02.1.1]	Mesorhizobium sp. M2C.T.Ca.TU.002.02.1.1	1038	1038	0.98	0	62.56	793	WP_127234264.1	Mesorhizobium is a genus of Gram-negative soil bacteria.
phosphoketolase family protein [Mesorhizobium sp. M2A.F.Ca.ET.043.05.1.1]	Mesorhizobium sp. M2A.F.Ca.ET.043.05.1.1	1037	1037	0.98	0	62.56	793	WP_126062651.1	Mesorhizobium is a genus of Gram-negative soil bacteria.
phosphoketolase family protein [Chitinolyticbacter meiyuanensis]	Chitinolyticbacter meiyuanensis	1036	1036	0.97	0	62.56	800	WP_148714005.1	Betaproteobacteria
phosphoketolase family protein [Mesorhizobium sp. B1-1-5]	Mesorhizobium sp. B1-1-5	1036	1036	0.98	0	62.56	793	WP_140541808.1	Mesorhizobium is a genus of Gram-negative soil bacteria.
phosphoketolase family protein [Mesorhizobium sp. B2-9-1]	Mesorhizobium sp. B2-9-1	1034	1034	0.98	0	62.56	793	WP_140632148.1	Mesorhizobium is a genus of Gram-negative soil bacteria.
MULTISPECIES: phosphoketolase family protein [unclassified Mesorhizobium]	unclassified Mesorhizobium	1032	1032	0.98	0	62.56	793	WP_127250436.1	Mesorhizobium is a genus of Gram-negative soil bacteria.
putative phosphoketolase [Mesorhizobium sp. 113-1-2]	Mesorhizobium sp. 113-1-2	1031	1031	0.98	0	62.56	784	BCG75264.1	Mesorhizobium is a genus of Gram-negative soil bacteria.
phosphoketolase family protein [Mesorhizobium sp.]	Mesorhizobium sp.	1031	1031	0.98	0	62.56	793	RWI96861.1	Mesorhizobium is a genus of Gram-negative soil bacteria.
phosphoketolase family protein [Mesorhizobium sp.]	Mesorhizobium sp.	1031	1031	0.98	0	62.56	793	RWN07284.1	Mesorhizobium is a genus of Gram-negative soil bacteria.
phosphoketolase family protein [Mesorhizobium sp.]	Mesorhizobium sp.	1030	1030	0.98	0	62.56	793	TIM97857.1	Mesorhizobium is a genus of Gram-negative soil bacteria.
phosphoketolase family protein [Mesorhizobium sp. M1A.F.Ca.ET.072.01.1.1]	Mesorhizobium sp. M1A.F.Ca.ET.072.01.1.1	1030	1030	0.98	0	62.56	793	WP_128373027.1	Mesorhizobium is a genus of Gram-negative soil bacteria.
phosphoketolase [Mesorhizobium loti]	Mesorhizobium loti	1030	1030	0.98	0	62.56	784	BAV51058.1	Mesorhizobium is a genus of Gram-negative soil bacteria.
phosphoketolase family protein [Mesorhizobium sp. WSM3866]	Mesorhizobium sp. WSM3866	1029	1029	0.98	0	62.56	793	WP_095800626.1	Mesorhizobium is a genus of Gram-negative soil bacteria.
phosphoketolase family protein [Mesorhizobium sp. WSM3864]	Mesorhizobium sp. WSM3864	1029	1029	0.98	0	62.56	793	WP_095832398.1	Mesorhizobium is a genus of Gram-negative soil bacteria.
MULTISPECIES: phosphoketolase family protein [unclassified Mesorhizobium]	unclassified Mesorhizobium	1028	1028	0.98	0	62.56	793	WP_127216619.1	Mesorhizobium is a genus of Gram-negative soil bacteria.
phosphoketolase family protein [Mesorhizobium sp.]	Mesorhizobium sp.	1028	1028	0.98	0	62.56	793	TIN17709.1	Mesorhizobium is a genus of Gram-negative soil bacteria.
phosphoketolase family protein [Mesorhizobium sp. WSM3862]	Mesorhizobium sp. WSM3862	1028	1028	0.98	0	62.56	793	WP_095783592.1	Mesorhizobium is a genus of Gram-negative soil bacteria.
MULTISPECIES: phosphoketolase family protein [unclassified Mesorhizobium]	unclassified Mesorhizobium	1027	1027	0.98	0	62.56	793	WP_127335398.1	Mesorhizobium is a genus of Gram-negative soil bacteria.
MULTISPECIES: phosphoketolase family protein [unclassified Ensifer]	unclassified Ensifer	1035	1035	0.99	0	62.56	816	WP_082523789.1	Alphaproteobacteria
MULTISPECIES: phosphoketolase family protein [Ensifer]	Ensifer	1035	1035	0.99	0	62.56	816	WP_082571840.1	Alphaproteobacteria
phosphoketolase family protein [Ensifer adhaerens]	Ensifer adhaerens	1033	1033	0.99	0	62.56	816	WP_081788911.1	Alphaproteobacteria
phosphoketolase [Ensifer sp. Root31]	Ensifer sp. Root31	1033	1033	0.99	0	62.56	809	KQU75170.1	Alphaproteobacteria
phosphoketolase [Ensifer sp. Root142]	Ensifer sp. Root142	1033	1033	0.99	0	62.56	809	KQY69996.1	Alphaproteobacteria
phosphoketolase [Ensifer adhaerens]	Ensifer adhaerens	1032	1032	0.99	0	62.56	818	WP_199772897.1	Alphaproteobacteria
phosphoketolase family protein [Ensifer adhaerens]	Ensifer adhaerens	1028	1028	0.99	0	62.56	818	WP_209792532.1	Alphaproteobacteria
phosphoketolase [Proteobacteria bacterium]	Proteobacteria bacterium	1045	1045	0.98	0	62.55	821	PWT87713.1	Proteobacteria
phosphoketolase family protein [Pontiellaceae bacterium]	Pontiellaceae bacterium	1043	1043	0.98	0	62.55	801	MBN2163279.1	Producing Sulfated Glycosaminoglycan-like Exopolymers
phosphoketolase family protein [Bradyrhizobium sp.]	Bradyrhizobium sp.	1041	1041	0.98	0	62.55	789	THD42555.1	Alphaproteobacteria
phosphoketolase [Starkeya sp. OAE902]	Starkeya sp. OAE902	1047	1047	0.99	0	62.55	790	WP_192637349.1	Alphaproteobacteria
TPA: phosphoketolase family protein [Gammaproteobacteria bacterium]	Gammaproteobacteria bacterium	1055	1055	0.98	0	62.53	796	HFE38909.1	Gammaproteobacteria
TPA: phosphoketolase [Verrucomicrobia bacterium]	Verrucomicrobia bacterium	1033	1033	0.98	0	62.52	790	HAS82486.1	Bacteria
phosphoketolase family protein [Rhodospirillales bacterium]	Rhodospirillales bacterium	1046	1046	0.99	0	62.52	794	MBN8930244.1	Alphaproteobacteria
phosphoketolase family protein [Candidatus Sumerlaeota bacterium]	Candidatus Sumerlaeota bacterium	1040	1040	0.99	0	62.48	800	MBI1785068.1	Bacteria
phosphoketolase family protein [Mesorhizobium sp. B2-4-6]	Mesorhizobium sp. B2-4-6	1036	1036	0.98	0	62.48	793	WP_140836244.1	Mesorhizobium is a genus of Gram-negative soil bacteria.
phosphoketolase family protein [Immundisolibacter sp.]	Immundisolibacter sp.	1028	1028	0.98	0	62.48	786	MBC7161300.1	A high-molecular-weight polycyclic aromatic hydrocarbon-degrading bacterium
phosphoketolase [Mesorhizobium sp. 113-1-2]	Mesorhizobium sp. 113-1-2	1034	1034	0.98	0	62.47	797	WP_202351190.1	Mesorhizobium is a genus of Gram-negative soil bacteria.
phosphoketolase family protein [Acidobacteria bacterium]	Acidobacteria bacterium	1035	1035	0.98	0	62.47	788	NUR55188.1	Acidobacteria
phosphoketolase family protein [Mesorhizobium loti]	Mesorhizobium loti	1033	1033	0.98	0	62.47	793	WP_019859836.1	Mesorhizobium is a genus of Gram-negative soil bacteria.
MULTISPECIES: phosphoketolase family protein [Mesorhizobium]	Mesorhizobium	1033	1033	0.98	0	62.47	793	WP_064986078.1	Mesorhizobium is a genus of Gram-negative soil bacteria.
phosphoketolase [Mesorhizobium sp. 131-3-5]	Mesorhizobium sp. 131-3-5	1033	1033	0.98	0	62.47	793	WP_202362007.1	Mesorhizobium is a genus of Gram-negative soil bacteria.
phosphoketolase family protein [Mesorhizobium sp. SEMIA 3007]	Mesorhizobium sp. SEMIA 3007	1032	1032	0.98	0	62.47	793	WP_069092802.1	Mesorhizobium is a genus of Gram-negative soil bacteria.
phosphoketolase family protein [Mesorhizobium huakuii]	Mesorhizobium huakuii	1031	1031	0.98	0	62.47	793	WP_038648663.1	Mesorhizobium is a genus of Gram-negative soil bacteria.
phosphoketolase family protein [Mesorhizobium sp.]	Mesorhizobium sp.	1026	1026	0.98	0	62.47	805	RWH81299.1	Mesorhizobium is a genus of Gram-negative soil bacteria.
phosphoketolase family protein [Mesorhizobium sp.]	Mesorhizobium sp.	1026	1026	0.98	0	62.47	805	RWK44601.1	Mesorhizobium is a genus of Gram-negative soil bacteria.
phosphoketolase family protein [Deinococcus sp. Arct2-2]	Deinococcus sp. Arct2-2	1030	1030	0.99	0	62.45	798	WP_136364878.1	Bacteria that are highly resistant to environmental hazards, also known as extremophiles. These bacteria have thick cell walls that give them gram-positive stains, but they include a second membrane and so are closer in structure to those of gram-negative bacteria
phosphoketolase family protein [Mesorhizobium soli]	Mesorhizobium soli	1050	1050	0.99	0	62.44	820	WP_106726513.1	Mesorhizobium is a genus of Gram-negative soil bacteria.
phosphoketolase [Ensifer adhaerens]	Ensifer adhaerens	1026	1026	0.99	0	62.44	818	WP_173422122.1	Alphaproteobacteria
putative phosphoketolase [Mesorhizobium plurifarium]	Mesorhizobium plurifarium	1037	1037	0.98	0	62.44	793	CDX53158.1	Mesorhizobium is a genus of Gram-negative soil bacteria.
phosphoketolase family protein [Mesorhizobium sp.]	Mesorhizobium sp.	1033	1033	0.98	0	62.44	793	RWF35533.1	Mesorhizobium is a genus of Gram-negative soil bacteria.
phosphoketolase family protein [Mesorhizobium sp. M2A.F.Ca.ET.046.03.2.1]	Mesorhizobium sp. M2A.F.Ca.ET.046.03.2.1	1033	1033	0.98	0	62.44	793	WP_126079223.1	Mesorhizobium is a genus of Gram-negative soil bacteria.
phosphoketolase family protein [Mesorhizobium sp.]	Mesorhizobium sp.	1032	1032	0.98	0	62.44	793	RWE80032.1	Mesorhizobium is a genus of Gram-negative soil bacteria.
putative phosphoketolase [Mesorhizobium sp. ORS 3359]	Mesorhizobium sp. ORS 3359	1029	1029	0.98	0	62.44	793	CDX46107.1	Mesorhizobium is a genus of Gram-negative soil bacteria.
putative phosphoketolase [Mesorhizobium sp. ORS 3324]	Mesorhizobium sp. ORS 3324	1025	1025	0.98	0	62.44	793	CDX20706.1	Mesorhizobium is a genus of Gram-negative soil bacteria.
phosphoketolase family protein [Mesorhizobium sp. WSM3882]	Mesorhizobium sp. WSM3882	1025	1025	0.98	0	62.44	793	WP_095823554.1	Mesorhizobium is a genus of Gram-negative soil bacteria.
phosphoketolase family protein [Rhodanobacter sp.]	Rhodanobacter sp.	1025	1025	0.98	0	62.44	797	TAL84511.1	Gamaproteobacteria
xylulose-5-phosphate/fructose-6-phosphate phosphoketolase [Candidatus Nitrotoga sp. MKT]	Candidatus Nitrotoga sp. MKT	1042	1042	0.98	0	62.42	786	RFC31487.1	Betaproteobacteria
TPA: phosphoketolase [Prolixibacteraceae bacterium]	Prolixibacteraceae bacterium	1037	1037	0.98	0	62.42	786	HAH25296.1	Bacteria
phosphoketolase family protein [Ferrovum sp. Z-31]	Ferrovum sp. Z-31	1035	1035	0.98	0	62.42	813	WP_082783428.1	Betaproteobacteria
xylulose-5-phosphate/fructose-6-phosphate phosphoketolase [Marinobacter antarcticus]	Marinobacter antarcticus	1025	1025	0.98	0	62.41	852	SHK61562.1	A Gram-negative, aerobic, halotolerant, rod-shaped and motile bacterium
phosphoketolase family protein [Elusimicrobia bacterium]	Elusimicrobia bacterium	1050	1050	0.98	0	62.37	797	NLO90697.1	Elusimicrobia is an enigmatic bacterial phylum. The first representatives were termite gut-associated
phosphoketolase family protein [Deltaproteobacteria bacterium]	Deltaproteobacteria bacterium	1041	1041	0.98	0	62.37	808	MBI5887237.1	Deltaproteobacteria
phosphoketolase family protein [Uliginosibacterium gangwonense]	Uliginosibacterium gangwonense	1029	1029	0.98	0	62.36	794	WP_018606509.1	A yellow-pigmented, Gram-negative, aerobic bacterial strain
phosphoketolase family protein [Dechloromonas aromatica]	Dechloromonas aromatica	1023	1023	0.98	0	62.32	788	WP_011287809.1	A gram negative, facultative anaerobe bacterium
phosphoketolase family protein [Armatimonadetes bacterium]	Armatimonadetes bacterium	1054	1054	1	0	62.31	792	NLN77638.1	A gram-negative bacteria
phosphoketolase family protein [Azonexus hydrophilus]	Azonexus hydrophilus	1032	1032	0.98	0	62.31	788	WP_076094194.1	A gram negative, facultatively aerobic, rod-shaped bacterium
phosphoketolase family protein [Mesorhizobium sp. B2-6-2]	Mesorhizobium sp. B2-6-2	1031	1031	0.98	0	62.31	793	WP_140688892.1	Mesorhizobium is a genus of Gram-negative soil bacteria.
phosphoketolase family protein [Mesorhizobium sp. M1D.F.Ca.ET.043.01.1.1]	Mesorhizobium sp. M1D.F.Ca.ET.043.01.1.1	1031	1031	0.98	0	62.31	793	WP_126085871.1	Mesorhizobium is a genus of Gram-negative soil bacteria.
phosphoketolase family protein [Mesorhizobium sp.]	Mesorhizobium sp.	1031	1031	0.98	0	62.31	793	TIV67918.1	Mesorhizobium is a genus of Gram-negative soil bacteria.
phosphoketolase family protein [Mesorhizobium sp.]	Mesorhizobium sp.	1031	1031	0.98	0	62.31	793	RWE77711.1	Mesorhizobium is a genus of Gram-negative soil bacteria.
phosphoketolase [Mesorhizobium sp. 131-2-1]	Mesorhizobium sp. 131-2-1	1026	1026	0.98	0	62.31	798	WP_202292053.1	Mesorhizobium is a genus of Gram-negative soil bacteria.
phosphoketolase family protein [Mesorhizobium sp.]	Mesorhizobium sp.	1025	1025	0.98	0	62.31	815	RWA73150.1	Mesorhizobium is a genus of Gram-negative soil bacteria.
phosphoketolase family protein [Mesorhizobium hawassense]	Mesorhizobium hawassense	1025	1025	0.98	0	62.31	793	WP_112097594.1	Mesorhizobium is a genus of Gram-negative soil bacteria.
phosphoketolase family protein [Gammaproteobacteria bacterium]	Gammaproteobacteria bacterium	1055	1055	0.98	0	62.29	796	NOZ51980.1	Gamaproteobacteria
phosphoketolase family protein [Sulfurospirillum halorespirans]	Sulfurospirillum halorespirans	1058	1058	0.98	0	62.28	786	WP_069477188.1	An anaerobic, tetrachloroethene-respiring bacterium
putative phosphoketolase [Proteobacteria bacterium]	Proteobacteria bacterium	1057	1057	0.98	0	62.28	785	MBP1682268.1	Proteobacteria
phosphoketolase [Betaproteobacteria bacterium HGW-Betaproteobacteria-4]	Betaproteobacteria bacterium HGW-Betaproteobacteria-4	1023	1023	0.98	0	62.28	788	PKO49375.1	Betaproteobacteria
phosphoketolase family protein [Flavihumibacter petaseus]	Flavihumibacter petaseus	1026	1026	0.97	0	62.27	781	WP_046367298.1	A Gram-negative and short rod-shaped bacterium
putative phosphoketolase [Flavihumibacter petaseus NBRC 106054]	Flavihumibacter petaseus NBRC 106054	1026	1026	0.97	0	62.27	788	GAO41434.1	A Gram-negative and short rod-shaped bacterium
phosphoketolase family protein [Mesorhizobium sp.]	Mesorhizobium sp.	1045	1045	0.99	0	62.26	822	RWO61446.1	Mesorhizobium is a genus of Gram-negative soil bacteria.
phosphoketolase family protein [Rhizobium fabae]	Rhizobium fabae	1037	1037	0.99	0	62.26	820	WP_126827575.1	Alphaproteobacteria, Agrobacterium group
phosphoketolase family protein [Chthoniobacterales bacterium]	Chthoniobacterales bacterium	1042	1042	0.98	0	62.26	793	MBA3833303.1	Gram-negative bacteria
TPA: phosphoketolase family protein [Gammaproteobacteria bacterium]	Gammaproteobacteria bacterium	1039	1039	0.98	0	62.24	792	HEC29505.1	Gammaproteobacteria
phosphoketolase family protein [Oxalobacter formigenes]	Oxalobacter formigenes	1033	1033	0.98	0	62.24	797	WP_005878278.1	Betaproteobacteria
hypothetical protein OFAG_01673 [Oxalobacter formigenes HOxBLS]	Oxalobacter formigenes HOxBLS	1033	1033	0.98	0	62.24	799	EEO28520.2	Betaproteobacteria
TPA: phosphoketolase family protein [Gammaproteobacteria bacterium]	Gammaproteobacteria bacterium	1056	1056	0.98	0	62.23	796	HHI92060.1	Gammaproteobacteria
phosphoketolase family protein [Immundisolibacter cernigliae]	Immundisolibacter cernigliae	1024	1024	0.98	0	62.23	786	WP_068806191.1	Gammaproteobacteria
phosphoketolase family protein [Simplicispira psychrophila]	Simplicispira psychrophila	1023	1023	0.98	0	62.23	791	WP_027995033.1	Betaproteobacteria
phosphoketolase [Andreprevotia sp. IGB-42]	Andreprevotia sp. IGB-42	1026	1026	0.98	0	62.22	811	WP_159675159.1	Betaproteobacteria
phosphoketolase family protein [Rhizobium sp. CF258]	Rhizobium sp. CF258	1024	1024	0.99	0	62.22	818	WP_081929639.1	Belongs to Agrobacterium,a genus of Gram-negative alphaproteobacteria.
phosphoketolase [Gammaproteobacteria bacterium 50_400_T64]	Gammaproteobacteria bacterium 50_400_T64	1032	1032	0.98	0	62.21	798	OUS15335.1	Gammaproteobacteria
phosphoketolase family protein [Mesorhizobium sp.]	Mesorhizobium sp.	1029	1029	0.98	0	62.21	805	RWB97378.1	Mesorhizobium is a genus of Gram-negative soil bacteria.
phosphoketolase family protein [Mesorhizobium sp. LCM 4577]	Mesorhizobium sp. LCM 4577	1032	1032	0.98	0	62.18	793	WP_071071573.1	Mesorhizobium is a genus of Gram-negative soil bacteria.
MULTISPECIES: phosphoketolase family protein [unclassified Mesorhizobium]	unclassified Mesorhizobium	1031	1031	0.98	0	62.18	793	WP_127426686.1	Mesorhizobium is a genus of Gram-negative soil bacteria.
phosphoketolase family protein [Mesorhizobium sp.]	Mesorhizobium sp.	1029	1029	0.98	0	62.18	793	RWD62892.1	Mesorhizobium is a genus of Gram-negative soil bacteria.
phosphoketolase family protein [Pseudolysobacter antarcticus]	Pseudolysobacter antarcticus	1026	1026	0.98	0	62.18	787	WP_129833034.1	Gammaproteobacteria
phosphoketolase family protein [Mesorhizobium tamadayense]	Mesorhizobium tamadayense	1025	1025	0.98	0	62.18	793	WP_125006427.1	Mesorhizobium is a genus of Gram-negative soil bacteria.
phosphoketolase family protein [Mesorhizobium sp. M1E.F.Ca.ET.063.01.1.1]	Mesorhizobium sp. M1E.F.Ca.ET.063.01.1.1	1025	1025	0.98	0	62.18	793	WP_127221055.1	Mesorhizobium is a genus of Gram-negative soil bacteria.
phosphoketolase family protein [Mesorhizobium sp.]	Mesorhizobium sp.	1023	1023	0.98	0	62.18	793	TKB13023.1	Mesorhizobium is a genus of Gram-negative soil bacteria.
phosphoketolase family protein [Mesorhizobium sp. M1B.F.Ca.ET.045.04.1.1]	Mesorhizobium sp. M1B.F.Ca.ET.045.04.1.1	1023	1023	0.98	0	62.18	815	WP_126098210.1	Mesorhizobium is a genus of Gram-negative soil bacteria.
phosphoketolase [Rhizobium sp. BK399]	Rhizobium sp. BK399	1047	1047	0.99	0	62.17	815	WP_183861360.1	Belongs to Agrobacterium,a genus of Gram-negative bacteria.
phosphoketolase family protein [Ensifer adhaerens]	Ensifer adhaerens	1023	1023	0.99	0	62.17	818	WP_077961182.1	Alphaproteobacteria
phosphoketolase family protein [Acidihalobacter yilgarnenesis]	Acidihalobacter yilgarnenesis	1034	1034	0.98	0	62.17	789	WP_070078448.1	Gammaproteobacteria
phosphoketolase family protein [Mesorhizobium sp.]	Mesorhizobium sp.	1032	1032	0.98	0	62.17	799	RWE68116.1	Mesorhizobium is a genus of Gram-negative soil bacteria.
phosphoketolase family protein [Mesorhizobium sp.]	Mesorhizobium sp.	1031	1031	0.98	0	62.17	799	RWB35661.1	Mesorhizobium is a genus of Gram-negative soil bacteria.
phosphoketolase family protein [Mesorhizobium sp.]	Mesorhizobium sp.	1031	1031	0.98	0	62.17	799	RWF58973.1	Mesorhizobium is a genus of Gram-negative soil bacteria.
phosphoketolase family protein [Mesorhizobium sp.]	Mesorhizobium sp.	1030	1030	0.98	0	62.17	799	RWE54141.1	Mesorhizobium is a genus of Gram-negative soil bacteria.
MULTISPECIES: phosphoketolase family protein [unclassified Mesorhizobium]	unclassified Mesorhizobium	1025	1025	0.98	0	62.17	807	WP_135930092.1	Mesorhizobium is a genus of Gram-negative soil bacteria.
phosphoketolase family protein [Rhizobium mesoamericanum]	Rhizobium mesoamericanum	1041	1041	0.99	0	62.16	814	WP_051321207.1	Alphaproteobacteria
phosphoketolase family protein [Sulfurospirillum multivorans]	Sulfurospirillum multivorans	1055	1055	0.98	0	62.15	786	WP_025343634.1	An anaerobe, mesophilic bacterium that was isolated from activated sludge.
phosphoketolase family protein [Mesorhizobium prunaredense]	Mesorhizobium prunaredense	1044	1044	0.99	0	62.14	822	WP_077380038.1	Mesorhizobium is a genus of Gram-negative soil bacteria.
phosphoketolase family protein [Rhizobium alamii]	Rhizobium alamii	1036	1036	0.99	0	62.14	820	WP_081928571.1	Alphaproteobacteria
phosphoketolase family protein [Granulosicoccus antarcticus]	Granulosicoccus antarcticus	1024	1024	0.98	0	62.1	792	WP_088917583.1	Gammaproteobacteria
phosphoketolase family protein [Andreprevotia lacus]	Andreprevotia lacus	1029	1029	0.98	0	62.09	813	WP_084092991.1	Betaproteobacteria
phosphoketolase family protein [Oligoflexales bacterium]	Oligoflexales bacterium	1031	1031	0.98	0	62.09	788	MBF0441926.1	A Gram-negative, aerobic, filamentous bacterium of a novel proteobacterial lineage
phosphoketolase [Aminobacter sp. DSM 24754]	Aminobacter sp. DSM 24754	1036	1036	0.99	0	62.07	821	WP_209708201.1	Alphaproteobacteria
phosphoketolase family protein [Ensifer sp. ZNC0028]	Ensifer sp. ZNC0028	1027	1027	0.99	0	62.06	818	WP_082005954.1	Alphaproteobacteria
MULTISPECIES: phosphoketolase family protein [unclassified Ensifer]	unclassified Ensifer	1024	1024	0.99	0	62.06	818	WP_083213750.1	Alphaproteobacteria
phosphoketolase [Ensifer sp. LC11]	Ensifer sp. LC11	1024	1024	0.99	0	62.06	810	OCP03948.1	Alphaproteobacteria
phosphoketolase family protein [Mesorhizobium sp.]	Mesorhizobium sp.	1026	1026	0.98	0	62.06	793	TJV72862.1	Mesorhizobium is a genus of Gram-negative soil bacteria.
phosphoketolase family protein [Mesorhizobium sp. WSM4313]	Mesorhizobium sp. WSM4313	1024	1024	0.98	0	62.06	793	WP_095766428.1	Mesorhizobium is a genus of Gram-negative soil bacteria.
phosphoketolase family protein [Mesorhizobium sp. LCM 4576]	Mesorhizobium sp. LCM 4576	1023	1023	0.98	0	62.06	793	WP_071029506.1	Mesorhizobium is a genus of Gram-negative soil bacteria.
phosphoketolase family protein [Mesorhizobium sp.]	Mesorhizobium sp.	1023	1023	0.98	0	62.06	793	RWL84381.1	Mesorhizobium is a genus of Gram-negative soil bacteria.
phosphoketolase family protein [Betaproteobacteria bacterium]	Betaproteobacteria bacterium	1032	1032	0.98	0	62.04	790	MBD3811444.1	Betaproteobacteria
phosphoketolase family protein [Mesorhizobium sp. M5C.F.Cr.IN.023.01.1.1]	Mesorhizobium sp. M5C.F.Cr.IN.023.01.1.1	1031	1031	0.98	0	62.04	799	WP_127315366.1	Mesorhizobium is a genus of Gram-negative soil bacteria.
TPA: phosphoketolase family protein [Gammaproteobacteria bacterium]	Gammaproteobacteria bacterium	1023	1023	0.98	0	62.04	798	HEB67974.1	Gammaproteobacteria
phosphoketolase family protein [Burkholderiales bacterium]	Burkholderiales bacterium	1033	1033	0.98	0	62.03	791	MBK6323947.1	Betaproteobacteria
phosphoketolase family protein [Gallionella sp.]	Gallionella sp.	1029	1029	0.98	0	62.01	790	NNM79365.1	Betaproteobacteria
phosphoketolase family protein [Oxalobacter formigenes]	Oxalobacter formigenes	1030	1030	0.98	0	61.99	798	WP_005882057.1	Betaproteobacteria. Oxalobacter formigenes is an oxalate-degrading anaerobic bacterium that colonizes the large intestines of numerous vertebrates, including humans.
phosphoketolase family protein [Candidatus Schekmanbacteria bacterium]	Candidatus Schekmanbacteria bacterium	1041	1041	0.98	0	61.96	792	MBI5788384.1	Bacteria
phosphoketolase [Mesorhizobium sp. INR15]	Mesorhizobium sp. INR15	1025	1025	0.98	0	61.96	807	WP_195174589.1	Mesorhizobium is a genus of Gram-negative soil bacteria.
TPA: phosphoketolase family protein [Betaproteobacteria bacterium]	Betaproteobacteria bacterium	1046	1046	0.99	0	61.95	798	HEU60953.1	Betaprotepbacteria
phosphoketolase [Ensifer sp. ENS09]	Ensifer sp. ENS09	1024	1024	0.99	0	61.93	818	WP_192446175.1	Alphaproteobacteria
phosphoketolase [Ensifer sp. PDNC004]	Ensifer sp. PDNC004	1024	1024	0.99	0	61.93	818	WP_205238766.1	Alphaproteobacteria
putative phosphoketolase [Mesorhizobium plurifarium]	Mesorhizobium plurifarium	1027	1027	0.98	0	61.93	793	CDX20447.1	Mesorhizobium is a genus of Gram-negative soil bacteria.
putative phosphoketolase [Mesorhizobium plurifarium]	Mesorhizobium plurifarium	1026	1026	0.98	0	61.93	793	CDX57142.1	Mesorhizobium is a genus of Gram-negative soil bacteria.
phosphoketolase family protein [Mesorhizobium sp.]	Mesorhizobium sp.	1023	1023	0.98	0	61.93	793	TIV99552.1	Mesorhizobium is a genus of Gram-negative soil bacteria.
phosphoketolase family protein [Desulfobacterium sp.]	Desulfobacterium sp.	1037	1037	0.98	0	61.91	790	MBA3037450.1	Desulfobacterium autotrophicum is a mesophilic sulfate-reducing bacterium. Deltaprobacteria.
phosphoketolase family protein [Mesorhizobium sp. M5C.F.Ca.ET.164.01.1.1]	Mesorhizobium sp. M5C.F.Ca.ET.164.01.1.1	1025	1025	0.98	0	61.91	799	WP_135933923.1	Mesorhizobium is a genus of Gram-negative soil bacteria.
phosphoketolase family protein [Mesorhizobium sp.]	Mesorhizobium sp.	1025	1025	0.98	0	61.91	799	RWB32419.1	Mesorhizobium is a genus of Gram-negative soil bacteria.
phosphoketolase family protein [Mesorhizobium sp. B1-1-8]	Mesorhizobium sp. B1-1-8	1030	1030	0.99	0	61.9	795	WP_140538399.1	Mesorhizobium is a genus of Gram-negative soil bacteria.
phosphoketolase [Thiothrix sp. Ku-5]	Thiothrix sp. Ku-5	1031	1031	0.98	0	61.9	801	WP_202717193.1	Gammaproteobacteria, a genus of filamentous sulfur-oxidizing bacteria
phosphoketolase [Betaproteobacteria bacterium]	Betaproteobacteria bacterium	1028	1028	0.98	0	61.88	809	MPZ44087.1	Betaproteobacteria
xylulose-5-phosphate/fructose-6-phosphate phosphoketolase [bacterium BMS3Abin01]	bacterium BMS3Abin01	1026	1026	0.98	0	61.85	801	GBE58029.1	Bacteria
phosphoketolase family protein [Andreprevotia chitinilytica]	Andreprevotia chitinilytica	1025	1025	0.98	0	61.84	799	WP_035060557.1	A motile, Gram-negative, rod-shaped bacterium
phosphoketolase [Candidatus Gallionella acididurans]	Candidatus Gallionella acididurans	1033	1033	0.98	0	61.83	788	KXS32760.1	Betaprotepbacteria
MULTISPECIES: phosphoketolase family protein [unclassified Mesorhizobium]	unclassified Mesorhizobium	1025	1025	0.98	0	61.83	793	WP_140679428.1	Alphaproteobacteria
phosphoketolase family protein [Phyllobacterium trifolii]	Phyllobacterium trifolii	1032	1032	0.99	0	61.81	821	WP_112528266.1	A root-nodulating bacteria that was first isolated from nodules in Trifolium and Lupinus species.
phosphoketolase family protein [Candidatus Eisenbacteria bacterium]	Candidatus Eisenbacteria bacterium	1026	1026	0.98	0	61.8	799	TMQ51168.1	Bacteria
phosphoketolase family protein [Mesorhizobium sp.]	Mesorhizobium sp.	1025	1025	0.99	0	61.79	805	TIP87589.1	Mesorhizobium is a genus of Gram-negative soil bacteria.
phosphoketolase [Firmicutes bacterium]	Firmicutes bacterium	1043	1043	0.98	0	61.78	789	MBP2641957.1	The Firmicutes are a phylum of bacteria, most of which have gram-positive cell wall structure.
phosphoketolase family protein [Bacteroidales bacterium]	Bacteroidales bacterium	1042	1042	0.98	0	61.78	798	RPH31646.1	Bacteroidetes
phosphoketolase family protein [Arachidicoccus sp. BS20]	Arachidicoccus sp. BS20	1038	1038	0.97	0	61.73	792	WP_066207916.1	Bacteroidetes
TPA: phosphoketolase family protein [Thiotrichales bacterium]	Thiotrichales bacterium	1026	1026	0.97	0	61.73	794	HEB98204.1	Proteobacteria
phosphoketolase family protein [Mesorhizobium sp.]	Mesorhizobium sp.	1028	1028	0.98	0	61.7	801	RWK27711.1	Mesorhizobium is a genus of Gram-negative soil bacteria.
phosphoketolase family protein [Mesorhizobium sp.]	Mesorhizobium sp.	1025	1025	0.98	0	61.7	793	TIT78127.1	Mesorhizobium is a genus of Gram-negative soil bacteria.
putative phosphoketolase [Mesorhizobium plurifarium]	Mesorhizobium plurifarium	1023	1023	0.98	0	61.68	793	CDX39402.1	Mesorhizobium is a genus of Gram-negative soil bacteria.
phosphoketolase family protein [Mesorhizobium sp.]	Mesorhizobium sp.	1023	1023	0.98	0	61.68	805	TIS57671.1	Mesorhizobium is a genus of Gram-negative soil bacteria.
phosphoketolase family protein [Niabella ginsenosidivorans]	Niabella ginsenosidivorans	1039	1039	0.98	0	61.66	796	WP_067756267.1	Gram-negative, strictly aerobic, rod-shaped and non-motile bacterium from the genus of Niabella which has been isolated from compost
phosphoketolase family protein [Mesorhizobium sp.]	Mesorhizobium sp.	1024	1024	0.99	0	61.65	806	TIP93626.1	Mesorhizobium is a genus of Gram-negative soil bacteria.
phosphoketolase family protein [Mesorhizobium soli]	Mesorhizobium soli	1028	1028	0.98	0	61.65	797	WP_106724401.1	Mesorhizobium is a genus of Gram-negative soil bacteria.
phosphoketolase [Sulfurospirillum sp. SCADC]	Sulfurospirillum sp. SCADC	1042	1042	0.98	0	61.64	786	KFL34685.1	Proteobacteria
phosphoketolase family protein [Sulfurospirillum sp. JPD-1]	Sulfurospirillum sp. JPD-1	1042	1042	0.98	0	61.64	788	WP_096045739.1	Proteobacteria
phosphoketolase family protein [Sulfurospirillum sp. UCH001]	Sulfurospirillum sp. UCH001	1041	1041	0.98	0	61.64	785	WP_067173619.1	Proteobacteria
phosphoketolase [Acidobacteria bacterium]	Acidobacteria bacterium	1040	1040	0.98	0	61.61	809	PYT35053.1	Acidobacteria
phosphoketolase family protein [Mesorhizobium sp. M7A.F.Ca.US.001.04.2.1]	Mesorhizobium sp. M7A.F.Ca.US.001.04.2.1	1026	1026	0.98	0	61.58	807	WP_127385754.1	Mesorhizobium is a genus of Gram-negative soil bacteria.
phosphoketolase family protein [Mesorhizobium sp.]	Mesorhizobium sp.	1025	1025	0.98	0	61.58	807	MBN9219393.1	Mesorhizobium is a genus of Gram-negative soil bacteria.
MULTISPECIES: phosphoketolase family protein [unclassified Mesorhizobium]	unclassified Mesorhizobium	1024	1024	0.98	0	61.58	793	WP_095807164.1	Mesorhizobium is a genus of Gram-negative soil bacteria.
phosphoketolase family protein [Mesorhizobium sp.]	Mesorhizobium sp.	1024	1024	0.98	0	61.55	793	RWG22913.1	Mesorhizobium is a genus of Gram-negative soil bacteria.
phosphoketolase family protein [Candidatus Melainabacteria bacterium]	Candidatus Melainabacteria bacterium	1040	1040	0.98	0	61.53	795	QQR59486.1	Bacteria
phosphoketolase [Citrobacter freundii]	Citrobacter freundii	1038	1038	0.98	0	61.53	784	PZR29806.1	Gammaproteobacteria
MULTISPECIES: phosphoketolase family protein [unclassified Sulfurospirillum]	unclassified Sulfurospirillum	1040	1040	0.98	0	61.51	788	WP_087437655.1	Probacteria. It is notable for metabolising arsenic, hence its name.
phosphoketolase [Candidatus Melainabacteria bacterium]	Candidatus Melainabacteria bacterium	1043	1043	0.99	0	61.48	813	PZM81010.1	Bacteria
phosphoketolase family protein [Chitinophaga parva]	Chitinophaga parva	1026	1026	0.98	0	61.48	790	WP_108687645.1	Bacteroidetes
phosphoketolase [Candidatus Yonathbacteria bacterium RIFCSPHIGHO2_01_FULL_44_41]	Candidatus Yonathbacteria bacterium RIFCSPHIGHO2_01_FULL_44_41	1024	1024	0.98	0	61.48	790	OHA79728.1	Bacteria
phosphoketolase family protein [Candidatus Obscuribacter sp.]	Candidatus Obscuribacter sp.	1033	1033	0.98	0	61.47	803	MBK9202883.1	Bacteria
phosphoketolase family protein [Candidatus Obscuribacter sp.]	Candidatus Obscuribacter sp.	1033	1033	0.98	0	61.47	803	MBL0185484.1	Bacteria
MULTISPECIES: phosphoketolase family protein [Mesorhizobium]	Mesorhizobium	1024	1024	0.98	0	61.45	807	WP_136618608.1	Mesorhizobium is a genus of Gram-negative soil bacteria.
phosphoketolase family protein [Candidatus Eremiobacteraeota bacterium]	Candidatus Eremiobacteraeota bacterium	1029	1029	0.98	0	61.43	795	NNM92259.1	Bacteria
TPA: phosphoketolase family protein [Candidatus Melainabacteria bacterium]	Candidatus Melainabacteria bacterium	1040	1040	0.99	0	61.41	813	HIA50695.1	Bacteria
phosphoketolase family protein [Mesorhizobium sp.]	Mesorhizobium sp.	1029	1029	0.99	0	61.4	806	RWK65713.1	Mesorhizobium is a genus of Gram-negative soil bacteria.
MULTISPECIES: phosphoketolase family protein [unclassified Mesorhizobium]	unclassified Mesorhizobium	1027	1027	0.99	0	61.4	806	WP_127871010.1	Mesorhizobium is a genus of Gram-negative soil bacteria.
TPA: phosphoketolase family protein [Gammaproteobacteria bacterium]	Gammaproteobacteria bacterium	1030	1030	0.98	0	61.35	793	HED52556.1	Gammaproteobacteria
phosphoketolase [Candidatus Yonathbacteria bacterium RIFCSPLOWO2_01_FULL_47_33b]	Candidatus Yonathbacteria bacterium RIFCSPLOWO2_01_FULL_47_33b	1027	1027	0.98	0	61.35	788	OHA83525.1	Bacteria
phosphoketolase family protein [Gammaproteobacteria bacterium]	Gammaproteobacteria bacterium	1025	1025	0.98	0	61.35	797	NOY16652.1	Gammaproteobacteria
phosphoketolase family protein [Candidatus Obscuribacter sp.]	Candidatus Obscuribacter sp.	1033	1033	0.98	0	61.34	803	MBK7840812.1	Bacteria
phosphoketolase family protein [Candidatus Obscuribacter sp.]	Candidatus Obscuribacter sp.	1029	1029	0.98	0	61.34	803	MBK9771485.1	Bacteria
phosphoketolase family protein [Niabella yanshanensis]	Niabella yanshanensis	1041	1041	0.98	0	61.29	788	WP_114790045.1	Bacteroidetes, A Gram-negative, aerobic and non-motile bacterium from the genus of Niabella
phosphoketolase family protein [Mesorhizobium sp.]	Mesorhizobium sp.	1029	1029	0.99	0	61.28	806	RWK96891.1	Bacteria; Proteobacteria; Alphaproteobacteria
phosphoketolase family protein [Mesorhizobium sp.]	Mesorhizobium sp.	1028	1028	0.99	0	61.28	806	RWD49996.1	Bacteria; Proteobacteria; Alphaproteobacteria
phosphoketolase family protein [Mesorhizobium sp.]	Mesorhizobium sp.	1028	1028	0.99	0	61.28	806	TJW51131.1	Bacteria; Proteobacteria; Alphaproteobacteria
phosphoketolase [Candidatus Peribacteria bacterium RIFCSPHIGHO2_01_FULL_54_22]	Candidatus Peribacteria bacterium RIFCSPHIGHO2_01_FULL_54_22	1023	1023	0.98	0	61.27	792	OGJ57889.1	Candidatus Peribacteria
phosphoketolase family protein [Consotaella salsifontis]	Consotaella salsifontis	1029	1029	0.98	0	61.25	811	WP_078708193.1	Alphaproteobacteria
phosphoketolase family protein [Candidatus Thiothrix moscowensis]	Candidatus Thiothrix moscowensis	1024	1024	0.98	0	61.25	798	MBJ6612155.1	Proteobacteria; Gammaproteobacteria;
phosphoketolase family protein [Mesorhizobium sp. M4B.F.Ca.ET.049.02.1.2]	Mesorhizobium sp. M4B.F.Ca.ET.049.02.1.2	1033	1033	0.99	0	61.21	798	WP_127310723.1	Proteobacteria; Alphaproteobacteria
phosphoketolase family protein [Rugosibacter aromaticivorans]	Rugosibacter aromaticivorans	1034	1034	0.98	0	61.2	791	WP_202635789.1	Proteobacteria; Betaproteobacteria
phosphoketolase family protein [Mesorhizobium sp.]	Mesorhizobium sp.	1026	1026	0.99	0	61.15	806	TIM57261.1	Proteobacteria; Alphaproteobacteria
phosphoketolase family protein [Mesorhizobium sp.]	Mesorhizobium sp.	1026	1026	0.99	0	61.15	806	TIQ62242.1	Proteobacteria; Alphaproteobacteria
xfp [Firmicutes bacterium]	Firmicutes bacterium	1030	1030	0.97	0	61.13	799	MBP2665359.1	Bacteria
phosphoketolase family protein [Oxalobacter sp.]	Oxalobacter sp.	1043	1043	0.99	0	61.11	814	RJX31315.1	Proteobacteria; Betaproteobacteria
phosphoketolase family protein [Elusimicrobia bacterium]	Elusimicrobia bacterium	1026	1026	0.98	0	60.91	791	NLE91851.1	Elusimicrobia is an enigmatic bacterial phylum.
Probable phosphoketolase [uncultured Desulfobacterium sp.]	uncultured Desulfobacterium sp.	1041	1041	0.99	0	60.88	876	CBX31765.1	Proteobacteria; Deltaproteobacteria;
phosphoketolase family protein [Chitiniphilus shinanonensis]	Chitiniphilus shinanonensis	1037	1037	0.99	0	60.86	818	WP_083930189.1	A bacterial strain capable of degrading chitin,
phosphoketolase [Gammaproteobacteria bacterium]	Gammaproteobacteria bacterium	1025	1025	0.98	0	60.84	792	RLA50438.1	Gammaproteobacteria
phosphoketolase [Pedobacter sp. ASV28]	Pedobacter sp. ASV28	1028	1028	0.99	0	60.75	794	WP_199120257.1	Bacteroidetes
phosphoketolase family protein [Mesorhizobium sp.]	Mesorhizobium sp.	1025	1025	0.99	0	60.71	798	RWB96337.1	Alphaproteobacteria
phosphoketolase [Bacteroides ihuae]	Bacteroides ihuae	1030	1030	0.99	0	60.55	807	WP_205409939.1	Bacteroidetes
phosphoketolase [Sinorhizobium medicae]	Sinorhizobium medicae	1030	1030	0.99	0	60.48	850	PLU10505.1	Proteobacteria; Alphaproteobacteria
phosphoketolase family protein [Chitiniphilus eburneus]	Chitiniphilus eburneus	1035	1035	0.99	0	60.37	808	TJZ77701.1	Proteobacteria; Betaproteobacteria
phosphoketolase [Mizugakiibacter sediminis]	Mizugakiibacter sediminis	1053	1053	0.99	0	63.86	797	GAP66945.1	Gammaproteobacteria
putative phosphoketolase [Deinococcus aquiradiocola]	Deinococcus aquiradiocola	1046	1046	0.97	0	64.23	793	GGJ69357.1	Bacteria
phosphoketolase [Halochromatium roseum]	Halochromatium roseum	1137	1137	0.98	0	68.32	794	WP_201219867.1	Gammaproteobacteria
phosphoketolase [Halochromatium salexigens]	Halochromatium salexigens	1116	1116	0.97	0	68.3	794	WP_201246918.1	Gammaproteobacteria
phosphoketolase [Candidatus Melainabacteria bacterium]	Candidatus Melainabacteria bacterium	1153	1153	0.99	0	66.25	812	PWU03234.1	Bacteria
phosphoketolase [Ensifer sp. MPMI2T]	Ensifer sp. MPMI2T	1051	1051	0.99	0	63.08	813	WP_168799226.1	Alphaproteobacteria
phosphoketolase family protein [Candidatus Dormibacteraeota bacterium]	Candidatus Dormibacteraeota bacterium	1041	1041	0.98	0	62.47	789	MBO0704108.1	Bacteria
putative phosphoketolase [Silvimonas iriomotensis]	Silvimonas iriomotensis	1053	1053	0.97	0	64.12	795	GGP22998.1	Betaproteobacteria
phosphoketolase family protein [Mycoplana dimorpha]	Mycoplana dimorpha	1054	1054	0.98	0	63.98	820	WP_170115887.1	Alphaproteobacteria
phosphoketolase [Spirosoma aureum]	Spirosoma aureum	1061	1061	0.97	0	63.96	793	WP_167212372.1	Bacteroidetes
phosphoketolase family protein [Proteobacteria bacterium]	Proteobacteria bacterium	1043	1043	0.98	0	63.94	799	NCC04720.1	Proteobacteria
phosphoketolase [Ensifer psoraleae]	Ensifer psoraleae	1045	1045	0.98	0	63.9	821	WP_173513900.1	Alphaproteobacteria
phosphoketolase family protein [Ensifer mexicanus]	Ensifer mexicanus	1040	1040	0.98	0	63.9	803	QLL63800.1	Alphaproteobacteria
phosphoketolase family protein [Ensifer sp. MPMI2T]	Ensifer sp. MPMI2T	1049	1049	0.98	0	63.78	804	THK36470.1	Alphaproteobacteria

## Sheet: Iron-oxidizing bacteria
Description	Scientific Name	Max Score	Total Score	Query Cover	E value	Per. ident	Acc. Len	Accession
phosphoketolase family protein [Ferriphaselus amnicola]	Ferriphaselus amnicola	1181	1181	0.98	0	70.01	790	WP_062626228.1	A neutrophilic, stalk-forming, iron-oxidizing bacterium
phosphoketolase [Mariprofundus ferrooxydans]	Mariprofundus ferrooxydans	1145	1145	0.98	0	68.54	788	WP_167631985.1	A neutrophilic, chemolithotrophic, Gram-negative bacterium which can grow by oxidising ferrous to ferric iron
phosphoketolase family protein [Mariprofundus ferrooxydans]	Mariprofundus ferrooxydans	1144	1144	0.98	0	68.54	788	WP_009850143.1	A neutrophilic, chemolithotrophic, Gram-negative bacterium which can grow by oxidising ferrous to ferric iron
phosphoketolase family protein [Mariprofundus ferrooxydans]	Mariprofundus ferrooxydans	1144	1144	0.98	0	68.54	788	WP_018293781.1	A neutrophilic, chemolithotrophic, Gram-negative bacterium which can grow by oxidising ferrous to ferric iron
phosphoketolase family protein [Ferrovum myxofaciens]	Ferrovum myxofaciens	1036	1036	0.98	0	62.55	813	WP_084190080.1	Iron-oxidizing acidophilic bacterium
phosphoketolase family protein [Ferrovum sp. Z-31]	Ferrovum sp. Z-31	1035	1035	0.98	0	62.42	813	WP_082783428.1	Betaproteobacteria
phosphoketolase family protein [Ferrovum myxofaciens]	Ferrovum myxofaciens	1034	1034	0.98	0	62.42	813	QKE42244.1	An iron-oxidizing betaproteobacterium with widespread distribution in acidic low-temperature environments

## Sheet: Archeae
Description	Scientific Name	Max Score	Total Score	Query Cover	E value	Per. ident	Acc. Len	Accession
phosphoketolase family protein [Euryarchaeota archaeon]	Euryarchaeota archaeon	1139	1139	0.99	0	68.98	799	TMA00651.1	Euryarchaeota is a phylum of archaea.

[truncated: 4 more sheets: Human pathogen, Planctomycetes, Actinobacteria, Fungi]
