# Supplementary material for: An ATP-sensitive phosphoketolase regulates carbon fixation in cyanobacteria
Source: Nat Metab. 2023 Jun 22;5(7):1111–26. doi: 10.1038/s42255-023-00831-w (PMC10365998; doi:10.1038/s42255-023-00831-w)
Supplement: Source Data Extended Data Fig. 1 — Steady-state kinetic analysis of XPK. [file 42255_2023_831_MOESM13_ESM.xlsx]

## Sheet: 1-summary
WT	Ctrl						ATP 1mM						ATP 2mM						ATP 4mM
F6P conc	nmole min-1 XPK mg-1	nmole min-1	umol ml-1 min-1	Theoretical rate (V Calc)	SSR	F6P conc	umole min-1 XPK mg-1	umole min-1	mmol ml-1 min-1	fit	sr	F6P conc	umole min-1 XPK mg-1	umole min-1	mmol ml-1 min-1	fit	sr	F6P conc	umole min-1 XPK mg-1	Theoretical rate (V Calc)
0	0	0	0	0	0	0	0	0	0	0	0	0	0	0	0	0	0	0	0	0
5	1.14776	9.1821	0.183642	2.48423	1.78614	5	0	0	0	0.0605375	0.00366478	5	0.05	0.4	0.008	0.00704832	0.00184485	5	0	0.489522
7.5	2.6641	21.3128	0.426257	3.33216	0.446299	10	0.05	0.4	0.008	0.331588	0.079292	10	0	0	0	0.053395	0.00285103	10	0	0.897457
10	3.01064	24.0851	0.481702	4.01786	1.0145	20	1.53076	12.2461	0.244922	1.65468	0.0153558	15	0	0	0	0.173167	0.0299869	15	0.12	1.24263
15	5.84491	46.7593	0.935185	5.05889	0.617826	30	3.91293	31.3035	0.626069	3.61236	0.090347	20	0	0	0	0.394213	0.155404	30	0.25	2.01928
20	5.90484	47.2388	0.944775	5.81181	0.00865544	45	5.60764	44.8611	0.897222	5.87514	0.0715589	30	1.57	12.56	0.2512	1.19669	0.139362
30	8.31404	66.5123	1.33025	6.82804	2.20822	75	6.81145	54.4916	1.08983	6.6542	0.0247282	45	2.99	23.92	0.4784	3.09661	0.0113657	75	2.97	3.23084
50	8.49041	67.9233	1.35847	7.93851	0.304594	100	6.6187	52.9496	1.05899	6.65749	0.00150452	75	5.72	45.76	0.9152	5.71017	9.65867e-05	100	5.23	3.58983
100	8.74945	69.9956	1.39991	9.04133	0.0851962							100	5.93	47.44	0.9488	5.9274	6.74382e-06
							A	k	n	ssr			A	k	n	SSr
Variables	Estimates						6.65749	0.000167776	2.48361	0.286451			5.93024	1.06998e-05	2.92702	0.340918
Vmax umol mg XPK min-1	10.5
Km mM	16.1333
SSR	6.47142
Et umole	0.01099	(91kDa, 8ug in 50ul)
kcat s-1	15.9236
ATP0						1mM				ATP2mM			ATP4mM
F6P(mM)	SD	SEM				F6P(mM)	SD	SEM		F6P(mM)	SD	SEM	F6P(mM)	SD	SEM
5	0.253209	0.14619				5	0.0367476	0.0212163		5	0.0510754	0.0294884	5	0.000607481	0.00035073
10	0.110633	0.0638742				10	0.062358	0.0360024		10	0.00121496	0.000701459	10	0.0212618	0.0122755
15	0.361708	0.208832				15	0.115596	0.0667394		15	0.0501172	0.0289352	15	0.0795586	0.0459332
20	0.634268	0.366195				20	0.10376	0.0599056		20	0.0207879	0.0120019	20	0.00121496	0.000701459
30	0.130738	0.0754814				30	0.374558	0.216251		30	0.319265	0.184328	30	0.153954	0.0888855
40	0.0189425	0.0109365				45	0.159117	0.0918664		45	0.810227	0.572917
50	0.189741	0.109547				75	0.333123	0.192329		75	0.239014	0.137995	75	0.329965	0.190506
100	0.145579	0.0840498				100	0.291638	0.168377		100	0.123609	0.0713655	100	1.04013	0.73548

## Sheet: 2-Summary
		ATP 0mM						ATP 1mM						ATP 2mM
	mM	ACP umole min-1 mg-1	SD	SE				ACP umole min-1	SD	SE				ACP umole min-1	SD	SE
	0	0	0	0			0	0	0	0				0	0	0
	5	0.904018	0.087168	0.0503264			5	0	0	0				0	0	0
	10	2.08705	0.263875	0.152348			10	0	0	0				0	0	0
	15	3.4933	0.450456	0.260071			15	0.657824	0.0922009	0.0532322				0	0	0
	20	4.36597	0.161594	0.114264			20	1.11607	0.223214	0.128873				0	0	0
	30	6.42273	0.770392	0.544749			30	4.48651	0.544988	0.314649				2.92953	0.120126	0.0849419
	50	7.26775	0.236755	0.167411			50	7.31546	0.396337	0.228825				4.30917	1.07236	0.619129
	80	9.36224	0.68783	0.397119			80	8.74256	0.612428	0.353586				6.45888	0.450723	0.260225
	100	9.29882	2.44649	1.41248			100	9.3626	0.812049	0.468836				7.14071	1.51791	0.876367
								A	k	n
								9	0.0005	3
																ATP1	fit	sr		ATP 2	fit	sr
		ATP 0mM													0	0	0	0		0	0	0
	mM	ACP nmole min-1 mg-1	nmol/min 50ul	nmol ml-1	umol min-1		Theoretical	SSR							5	0	0.0570672	0.00325667		0	0.0292865	0.000857702
	0	0	0	0	0		0	0		Vmax	11				10	0	0.314985	0.0992157		0	0.142313	0.0202529
	5	0.904018	7.23214	144.643	0.144643		1.83333	0.863627		Km	25				15	0.657824	0.836858	0.0320533		0	0.354916	0.125966
	10	2.08705	16.6964	333.929	0.333929		3.14286	1.11472		SSR	4.9328				20	1.11607	1.6277	0.26176		0	0.670054	0.448972
	15	3.4933	27.9464	558.929	0.558929		4.125	0.39904		Et	0.01099				30	4.48651	3.78819	0.48765		2.92953	1.57475	1.83543
	20	4.36597	34.9277	698.554	0.698554		4.88889	0.273449		kcat	16.6818				50	7.31546	7.7038	0.150804		4.30917	3.92045	0.151103
	30	6.42273	51.3818	1027.64	1.02764		6	0.178697							80	8.74256	8.96461	0.0493068		6.45888	6.36201	0.00938321
	50	8.27753	66.2202	1324.4	1.3244		7.33333	0.891507							100	9.3626	8.98141	0.145307		7.14071	6.85882	0.0794596
	80	9.36224	74.898	1497.96	1.49796		8.38095	0.962935
	100	9.29882	74.3906	1487.81	1.48781		8.8	0.248825							A	k	n	SSR		A	k	n	SSR
								4.9328							8.98157	0.000116691	2.48563	1.22935		6.98178	0.000105	2.29255	2.67142

## Sheet: SeXPK summary-3
		ATP0						ATP1						ATP2
	mM	AVG	SD	SE		Theoretical	SSR	AVG	SD	SE	fitting			AVG	SD	SE	fitting
	0	0	0	0		0	0	0	0	0	0			0	0	0	0
	5	0.941897	0.0429896	0.0248201		2.14286	1.4423	0	0	0	0.0265125			0	0	0	0.0022622
	10	2.16731	0.140961	0.0813838		3.63636	2.15813	0	0	0	0.20337			0	0	0	0.0249361
	15	4.45685	0.0743117	0.0429039		4.73684	0.0783982	0.452806	0.0283425	0.0163635	0.653882			0	0	0	0.101013
	20	6.0119	0.270019	0.155895		5.5814	0.185338	2.32447	0.228347	0.131836	1.44418			0	0	0	0.270019
	30	7.70621	0.51403	0.296775		6.79245	0.834948	4.91071	0.263166	0.151939	3.83202			1.16869	0.352518	0.203526	1.03087
	50	8.57143	0.701618	0.405079		8.21918	0.12408	6.88244	0.457635	0.264215	7.35445			4.10502	0.571577	0.33	4.11313				Vmax	AVG	SE	Km	AVG	SE	kcat min-1	AVG	SE
	80	9.71726	0.402612	0.232448		9.32039	0.157509	8.09524	0.602816	0.348036	7.69408			6.19048	1.44872	0.836417	6.34824			1	1.7	1.73333	0.0166667	16.55	18.5167	1.7465	965.9	985.643	9.87548
	100	9.375	0.590569	0.340965		9.7561	0.145235	7.94643	0.89174	0.514847	7.6941			6.53274	1.07753	0.622115	6.38092			2	1.75			22			995.04
																				3	1.75			17			995.99
					Vmax	12
					Km	23
					SSR	5.12594
					Et	0.01099
					kcat	18.1984

## Sheet: BlXPK 1
Control					ATP 1mM					ATP 2mM
F6P conc	umole min-1 XPK mg-1	Theoretical rate (V Calc)	Squared residual		F6P conc	umole min-1 XPK mg-1	Theoretical rate (V Calc)	Squared residual		F6P conc	umole min-1 XPK mg-1	Theoretical rate (V Calc)	Squared residual
0	0	0	0		0	0	0	0		0	0	0	0
5	3.11156	3.42638	0.0991112		5	2.56076	3.26248	0.492412		5	2.05109	3.20253	1.32582
10	4.57997	5.42334	0.711268		10	4.19271	5.1302	0.878894		10	4.62984	5.05579	0.181435
15	4.81351	6.73099	3.67675		15	5.59028	6.34006	0.562176		15	5.81101	6.2641	0.20529
20	7.03797	7.65371	0.379132		20	7.39955	7.18759	0.0449291		20	6.14397	7.11424	0.941413
30	11.064	8.86959	4.81538		30	9.91195	8.29667	2.60914		30	10.222	8.23136	3.96254
50	11.3194	10.1609	1.34214		50	10.3509	9.46508	0.784748		50	10.7924	9.41395	1.90014
80	11.8175	11.0673	0.56285		80	11.1161	10.2794	0.700061		80	10.2995	10.2416	0.00334766
100	12.5744	11.4065	1.36409		100	9.71168	10.5829	0.758953		100	10.6194	10.5508	0.00470506
F6P(mM)	SD	SEM			F6P(mM)	SD	SEM			F6P(mM)	SD	SEM
0	0	0			0	0	0			0	0	0
5	1.25727	0.725885			5	0.187949	0.108512			5	0.376137	0.217163
10	0.5192	0.29976			10	0.352501	0.249256			10	0.686588	0.485491
15	0.196735	0.139113			15	0.747817	0.431752			15	0.969556	0.559773
20	1.09488	0.632126			20	0.189404	0.109352			20	1.4179	1.0026
30	0.609801	0.352069			30	1.45164	0.838107			30	0.41876	0.241771
50	1.48758	0.858855			50	1.37842	0.795833			50	0.746471	0.430975
80	0.0198566	0.0114642			80	0.695936	0.401799			80	0.843242	0.486846
100	0.997357	0.575824			100	0.991738	0.701265			100	0.39196	0.277158

## Sheet: BlXPK2
ATP0						ATP1						ATP2
		SD	SE	Theoretical	SSR			SD	SE	Theoretical	SSR			SD	SE	Theoretical	SSR
0	0	0	0	0	0	0	0	0	0	0	0	0	0	0	0	0	0
5	2.48264	0.0283506	0.0163682	3.18391	0.491778	5	1.84028	0.19176	0.110713	2.69231	0.725955	5	1.72454	0.0455672	0.0263082	2.69231	0.93658
10	3.47222	0.390014	0.225174	4.60388	1.28065	10	2.56944	0.588403	0.339714	3.88889	1.74093	10	2.37269	0.352202	0.203344	3.88889	2.29887
15	4.22454	0.216531	0.125014	5.40781	1.40013	15	3.78472	0.405671	0.234214	4.56522	0.609173	15	2.81829	0.477842	0.275882	4.56522	3.05177
20	4.83011	0.111032	0.0641041	5.92513	1.19908	20	4.60069	0.481334	0.277898	5	0.159445	20	3.65823	0.489545	0.282639	5	1.80034
30	4.96528	0.0750086	0.0433062	6.55191	2.51739	30	6.71131	0.000736357	0.000425136	5.52632	1.40421	30	4.97685	0.356737	0.205962	5.52632	0.301911
50	5.50926	0.229155	0.132303	7.15762	2.7171	50	6.99405	0.000471405	0.000272166	6.03448	0.920765	50	5.97222	0.0850517	0.0491046	6.03448	0.00387637
80	5.86806	0.0491046	0.0283506	7.55026	2.8298	80	7.02381	0.00183545	0.0010597	6.36364	0.435829	80	5.96065	0.216531	0.125014	6.36364	0.1624
100	6.01852	0.455672	0.263082	7.69088	2.79681	100	6.47321	0.00163299	0.000942809	6.48148	6.83465e-05	100	5.6713	0.295082	0.170366	6.48148	0.6564
Vmax	8.31						7						7
Km	8.05						8						8
SSR	15.2327						5.99638						9.21214

## Sheet: BlXPK3
ATP0						ATP1						ATP2
		SD	SE	Theoretical	SSR			SD	SE	Theoretical	SSR			SD	SE	Theoretical	SSR
0	0	0	0	0	0	0	0	0	0	0	0	0	0	0	0	0	0
5	3.30093	0.247155	0.0706177	3.5562	0.065164	5	4.125	1.15783	0.668471	4.55827	0.187719	5	1.98611	0.0636469	0.0367465	3.39426	1.98289
10	4.93056	0.170103	0.142695	5.48559	0.308064	15	7.42328	1.01251	0.584571	7.54112	0.0138868	15	5.40741	0.782887	0.452	6.29679	0.791006
15	6.875	0.0817756	0.0982093	6.69667	0.0318022	30	9.90278	0.569614	0.402778	9.01613	0.786152	30	8.33333	1.52069	0.877971	8.00897	0.105214
30	10.463	0.570779	0.329539	8.594	3.49301	50	10.2083	0.0982093	0.0694444	9.7814	0.182271	50	9.07407	1.0902	0.629425	8.98637	0.00769244
50	11.5926	0.249828	0.144239	9.69245	3.61054	100	9.55556	0.419435	0.242161	10.4464	0.793619	100	7.30556	3.71631	2.14561	9.89175	6.68838
80	9.53704	0.624571	0.360596	10.4433	0.821283
100	9.59259	0.145815	0.0841863	10.7201	1.27127
Vmax	11.9915						11.2084						11
Km	11.86						7.29463						11.2038
SSR	9.60112						1.96365						9.57519

## Sheet: SeXPK pi
	5									7.5									10									12.5									15									20
	0			1			4			0			1			4			0			1			4			0			1			4			0			1			4			0			1
0.5	0.089	0.093		0.079	0.094		0.073	0.078		0.086	0.095		0.073	0.086		0.069	0.075		0.082	0.086		0.076	0.085		0.072	0.075		0.087	0.103		0.08	0.096		0.069	0.08		0.084	0.1		0.08	0.098		0.067	0.083		0.08	0.1		0.078
1	0.106	0.1		0.088	0.1		0.08	0.082		0.098	0.104		0.081	0.1		0.078	0.083		0.099	0.097		0.095	0.095		0.083	0.078		0.1	0.113		0.092	0.108		0.073	0.09		0.094	0.111		0.091	0.102		0.072	0.096		0.096	0.12		0.091
1.5	0.109	0.114		0.099	0.112		0.079	0.085		0.112	0.117		0.096	0.114		0.081	0.089		0.11	0.118		0.1	0.112		0.082	0.088		0.112	0.131		0.107	0.124		0.082	0.095		0.113	0.129		0.108	0.118		0.08	0.098		0.114	0.143		0.105
2	0.12	0.123		0.113	0.124		0.087	0.092		0.126	0.134		0.103	0.129		0.09	0.099		0.123	0.133		0.11	0.126		0.088	0.095		0.126	0.149		0.125	0.137		0.091	0.1		0.125	0.146		0.124	0.136		0.086	0.11		0.128	0.171		0.124
2.5	0.131	0.137		0.126	0.136		0.093	0.098		0.138	0.147		0.113	0.14		0.098	0.105		0.139	0.147		0.126	0.139		0.099	0.106		0.143	0.165		0.14	0.155		0.1	0.11		0.136	0.167		0.137	0.151		0.097	0.117		0.142	0.152		0.139
3	0.143	0.149		0.137	0.146		0.103	0.105		0.151	0.161		0.126	0.152		0.116	0.115		0.151	0.162		0.143	0.155		0.116	0.112		0.162	0.175		0.156	0.162		0.124	0.118		0.16	0.177		0.154	0.163		0.11	0.106		0.16	0.181		0.155
3.5	0.154	0.16		0.149	0.168		0.108	0.113		0.16	0.172		0.136	0.161		0.111	0.122		0.17	0.172		0.152	0.166		0.117	0.121		0.175	0.192		0.169	0.182		0.118	0.126		0.166	0.194		0.172	0.18		0.117	0.11		0.178	0.197		0.167
4	0.166	0.173		0.159	0.17		0.115	0.121		0.173	0.189		0.147	0.177		0.121	0.133		0.188	0.192		0.169	0.18		0.126	0.129		0.192	0.208		0.187	0.197		0.128	0.138		0.185	0.215		0.184	0.201		0.124	0.102		0.198	0.227		0.189
5	0.177	0.187		0.174	0.175		0.129	0.134		0.199	0.212		0.172	0.2		0.133	0.15		0.206	0.215		0.181	0.204		0.142	0.14		0.206	0.233		0.204	0.225		0.15	0.16		0.212	0.244		0.21	0.222		0.146	0.165		0.22	0.249		0.218
	0.0200097	0.0221419		0.0222419	0.0205226		0.0126484	0.0128645		0.0249355	0.026829		0.0218516	0.0250871		0.0146419	0.0166677		0.0283387	0.0292097		0.0241548	0.0270516		0.0158581	0.0154194		0.0283129	0.0296935		0.0290323	0.0288871		0.0185839	0.0171581		0.0289258	0.0327548		0.0298161	0.029429		0.0178871	0.0122323		0.031929	0.0323097		0.0315387
	4.46645	4.9424		4.96472	4.58093		2.8233	2.87154		5.56596	5.98862		4.87759	5.5998		3.26829	3.72048		6.3256	6.52002		5.39171	6.03831		3.53975	3.44182		6.31984	6.62802		6.48041	6.44801		4.14819	3.82993		6.45665	7.31135		6.65539	6.56898		3.99266	2.73041		7.12702	7.21198		7.03989
Average	4.70442			4.77283			2.84742			5.77729			5.2387			3.49438			6.42281			5.71501			3.49078			6.47393			6.46421			3.98906			6.884			6.61218			3.36154			7.1695			6.99309
	150mM F6P
		ATP 0mM				ATP 1mM
	pi mM	AVG	SE	Theoretical	SSR	AVG	SE	Theoretical	SSR
	0	0	0	0	0	0	0	0	0
	5	4.70442	0.248389	4.85064	0.0213801	4.77283	0.223047	4.83333	0.0036612
	7.5	5.77729	0.234073	5.68368	0.00876321	5.2387	0.305973	5.67391	0.189415
	10	6.42281	0.15875	6.21757	0.0421225	5.71501	0.289515	6.21429	0.24928
	12.5	6.47393	0.199873	6.58893	0.0132244	6.46421	0.0648095	6.59091	0.0160517
	15	6.884	0.332857	6.86217	0.000476553	6.61218	0.105833	6.86842	0.0656578
	20	7.1695	0.104948	7.23733	0.00460105	6.99309	0.110155	7.25	0.066004
	Vmax	8.65722				8.7
	Km	3.92379				4
	SSR	0.0905678				0.59007
	Et	0.01099
	kcat	13.1289
[truncated: 6 more columns]

## Sheet: SeXPK pi 2
	ATP 0mM				ATP 1mM
	AVG	SE	Theoretical	SSR	AVG	SE	Theoretical	SSR
0	0	0	0	0	0	0	0	0
5	3.72106	0.125282	3.94737	0.0512133	4.71644	0.201856	4	0.513279
10	5.18229	0.456067	5.17241	9.75724e-05	5.41088	0.266246	5.14286	0.0718361
20	6.35885	0.0902336	6.12245	0.0558861	6.09623	0.066642	6	0.00926024
30	7.26411	0.0784618	6.52174	0.551114	7.20486	0.429666	6.35294	0.725768
50	7.74774	0.0494626	6.88073	0.7517	7.15278	0.205093	6.66667	0.236304
Vmax	7.5				7.2
Km	4.5				4
SSR	1.41001				1.55645
Et	0.01099
kcat	11.374				0

## Sheet: SeXPK pi 3
	ATP 0mM				ATP 1mM
	AVG	SE	Theoretical	SSR	AVG	SE	Theoretical	SSR
0	0	0	0	0	0	0	0	0
5	3.87731	0.184521	4.1026	0.0507521	4.0625	0.188767	4.16019	0.00954251
10	5.00579	0.060326	5.47013	0.215614	5.12731	0.189711	5.11507	0.000149849
20	6.49306	0.073657	6.56416	0.00505516	6.12269	0.281768	5.77821	0.118663
30	7.30324	0.219806	7.03302	0.0730174	5.90278	0.216531	6.03919	0.0186085
50	7.73148	0.232252	7.45927	0.0741006	6.13426	0.125014	6.26559	0.0172467
Vmax	8.20519				6.6389
Km	5				2.97909
SSR	0.418539				0.164211
Et	0.01099
kcat	12.4434

## Sheet: SeXPK pi summary
		Vmax	AVG	SE	Km	AVG	SE	kcat
	1	7.1	7.36667	0.133333	3	4.16667	0.600925
	2	7.5			4.5
	3	7.5			5

[truncated: 16 more sheets: H706A 1, H706A 2, H706A 3, H706A summary, Y710A1, Y710A 2, Y710A 3, Y710A summart, H706R1, H706R 2, H706R3, SeXPK ADP1, SeXPK ADP2, SeXPK ADP3, MeXPK, ED Fig1]
