# Supplementary material for: An ATP-sensitive phosphoketolase regulates carbon fixation in cyanobacteria
Source: Nat Metab. 2023 Jun 22;5(7):1111–26. doi: 10.1038/s42255-023-00831-w (PMC10365998; doi:10.1038/s42255-023-00831-w)
Supplement: Source Data Extended Data Fig. 2 — Deletion of SeXPK enhanced sucrose production but did not alter biomass. [file 42255_2023_831_MOESM14_ESM.xlsx]

## Sheet: weight OD730
	hr	genotype	OD730	ml	biomass g	mg	mg/mL	increase		Time hr	WT1	WT2	WT3	xpk1	xpk2	xpk3																				WT					xpk								WT
day0	0	WT1	3.86	2	0.0037	3.7	1.85			0	3.7	4.2	3.5	4.21	4.2	3.9																			Time	OD730	mg/2ml	AVG	SE	mg/ml	OD730	mg/2ml	AVG	SE	mg/ml			Time	OD730
		WT2	4.19	2	0.0042	4.2	2.1			12	4.2	5.5	4.7	5.41	5.3	4.9																		WT1	0	3.86	3.7	3.83333	0.321455	1.85	4.21	3.5	3.86667	0.202759	1.75			0	3.86
		WT3	3.97	2	0.0036	3.6	1.8			24	4.6	5.3	4.8	5.37	5	4.9																		WT2	0	4.19	4.2			2.1	4.29	4.2			2.1			0	4.19
		xpk1	4.21	2	0.0035	3.5	1.75			36	5.7	6.3	5.5	5.44	5.7	5.5																		WT3	0	3.97	3.6			1.8	4.16	3.9			1.95			0	3.97
		xpk2	4.29	2	0.0042	4.2	2.1			48	4.9	5.8	5.1	5.69	5.2	5.4																		WT1	12	4.48	4.2	4.66667	0.723418	2.1	5.41	4.7	4.96667	0.176383	2.35			12	4.48
		xpk3	4.16	2	0.0039	3.9	1.95			60	6.1	6.6	5.2	5.7	6.7	6																		WT2	12	5.12	5.5			2.75	5.18	5.3			2.65			12	5.12
	12	WT1	4.48	2	0.0042	4.2	2.1			72	5.1	6.5	5.6	5.66	6.3	5.5																		WT3	12	4.8	4.3			2.15	5.59	4.9			2.45			12	4.8
		WT2	5.12	2	0.0055	5.5	2.75			84	6.2	7.2	5.7	6.18	6.3	6.6																		WT1	24	4.7	4.6	4.73333	0.51316	2.3	5.37	4.8	4.9	0.057735	2.4			36	5.52
		WT3	4.8	2	0.0043	4.3	2.15			96	5.9	6.2	5.7	5.7	6.5	5.8																		WT2	24	5.3	5.3			2.65	5.19	5			2.5			36	6.08
		xpk1	5.41	2	0.0047	4.7	2.35			mg/ml	2.95	3.1	2.85	2.85	3.25	2.9																		WT3	24	4.73	4.3			2.15	5.24	4.9			2.45			36	5.57
		xpk2	5.18	2	0.0053	5.3	2.65			AVG	2.96667			3																				WT1	36	5.52	5.7	5.66667	0.650641	2.85	5.44	5.5	5.56667	0.0666667	2.75			60	5.8
		xpk3	5.59	2	0.0049	4.9	2.45			SE	0.0726483			0.125831																				WT2	36	6.08	6.3			3.15	6.06	5.7			2.85			60	6.59
	24	WT1	4.7	2	0.0046	4.6	2.3				mg/ml																							WT3	36	5.57	5			2.5	5.73	5.5			2.75			60	5.45
		WT2	5.3	2	0.0053	5.3	2.65			Time hr	WT1	WT2	WT3	AVG	SE	xpk1	xpk2	xpk3	AVG	SE														WT1	48	5.18	4.9	5.16667	0.550757	2.45	5.69	5.1	5.23333	0.0881917	2.55			84	5.6
		WT3	4.73	2	0.0043	4.3	2.15			0	1.85	2.1	1.75	1.9	0.104083	2.105	2.1	1.95	2.05167	0.0508538														WT2	48	6.13	5.8			2.9	6.06	5.2			2.6			84	6.79
		xpk1	5.37	2	0.0048	4.8	2.4			12	2.1	2.75	2.35	2.4	0.189297	2.705	2.65	2.45	2.60167	0.0774776														WT3	48	5.28	4.8			2.4	5.67	5.4			2.7			84	6.09
		xpk2	5.19	2	0.005	5	2.5			24	2.3	2.65	2.4	2.45	0.104083	2.685	2.5	2.45	2.545	0.0714726														WT1	60	5.8	6.1	6.16667	0.404145	3.05	5.7	5.2	5.96667	0.433333	2.6
		xpk3	5.24	2	0.0049	4.9	2.45			36	2.85	3.15	2.75	2.91667	0.120185	2.72	2.85	2.75	2.77333	0.0392994														WT2	60	6.59	6.6			3.3	6.19	6.7			3.35
	36	WT1	5.52	2	0.0057	5.7	2.85			48	2.45	2.9	2.55	2.63333	0.136423	2.845	2.6	2.7	2.715	0.071122														WT3	60	5.45	5.8			2.9	6.18	6			3
		WT2	6.08	2	0.0063	6.3	3.15			60	3.05	3.3	2.6	2.98333	0.204803	2.85	3.35	3	3.06667	0.148137														WT1	72	5.38	5.1	5.63333	0.757188	2.55	5.66	5.6	5.8	0.251661	2.8
		WT3	5.57	2	0.005	5	2.5			72	2.55	3.25	2.8	2.86667	0.204803	2.83	3.15	2.75	2.91	0.122202														WT2	72	6.51	6.5			3.25	5.95	6.3			3.15
		xpk1	5.44	2	0.0055	5.5	2.75			84	3.1	3.6	2.85	3.18333	0.220479	3.09	3.15	3.3	3.18	0.06245														WT3	72	5.58	5.3			2.65	5.69	5.5			2.75
		xpk2	6.06	2	0.0057	5.7	2.85			96	2.95	3.1	2.85	2.96667	0.0726483	2.85	3.25	2.9	3	0.125831														WT1	84	5.6	6.2	6.6	0.52915	3.1	6.18	5.7	6.2	0.264575	2.85
		xpk3	5.73	2	0.0055	5.5	2.75																											WT2	84	6.79	7.2			3.6	6.04	6.3			3.15
	48	WT1	5.18	2	0.0049	4.9	2.45																											WT3	84	6.09	6.4			3.2	5.71	6.6			3.3
		WT2	6.13	2	0.0058	5.8	2.9																											WT1	96	5.6	5.9	6.06667	0.152753	2.95	5.45	5.7	6	0.251661	2.85
		WT3	5.28	2	0.0048	4.8	2.4																											WT2	96	6.27	6.2			3.1	5.47	6.5			3.25
		xpk1	5.69	2	0.0051	5.1	2.55																											WT3	96	5.88	6.1			3.05	5.41	5.8			2.9
		xpk2	6.06	2	0.0052	5.2	2.6
		xpk3	5.67	2	0.0054	5.4	2.7
	60	WT1	5.8	2	0.0061	6.1	3.05																						WT		xpk
		WT2	6.59	2	0.0066	6.6	3.3																						AVG	SE	AVG	SE
		WT3	5.45	2	0.0058	5.8	2.9																					0	3.83333	0.321455	3.86667	0.202759
		xpk1	5.7	2	0.0052	5.2	2.6																					12	4.66667	0.723418	4.96667	0.176383
		xpk2	6.19	2	0.0067	6.7	3.35																					24	4.73333	0.51316	4.9	0.057735
		xpk3	6.18	2	0.006	6	3																					36	5.66667	0.650641	5.56667	0.0666667
	72	WT1	5.38	2	0.0051	5.1	2.55																					48	5.16667	0.550757	5.23333	0.0881917
		WT2	6.51	2	0.0065	6.5	3.25																					60	6.16667	0.404145	5.96667	0.433333
		WT3	5.58	2	0.0053	5.3	2.65																					72	5.63333	0.757188	5.8	0.251661
		xpk1	5.66	2	0.0056	5.6	2.8																					84	6.6	0.52915	6.2	0.264575
		xpk2	5.95	2	0.0063	6.3	3.15																					96	6.06667	0.152753	6	0.251661
		xpk3	5.69	2	0.0055	5.5	2.75
	84	WT1	5.6	2	0.0062	6.2	3.1
		WT2	6.79	2	0.0072	7.2	3.6
		WT3	6.09	2	0.0064	6.4	3.2
		xpk1	6.18	2	0.0057	5.7	2.85
		xpk2	6.04	2	0.0063	6.3	3.15
		xpk3	5.71	2	0.0066	6.6	3.3
	96	WT1	5.6	2	0.0059	5.9	2.95	1.1
		WT2	6.27	2	0.0062	6.2	3.1	1
		WT3	5.88	2	0.0061	6.1	3.05	1.25
		xpk1	5.45	2	0.0057	5.7	2.85	1.1
		xpk2	5.47	2	0.0065	6.5	3.25	1.15
		xpk3	5.41	2	0.0058	5.8	2.9	0.95
[truncated: 5 more columns]

## Sheet: glycogen in
hr	genotype	OD730	ml	biomass g	mg/1ml	extract in ul after neutralization	amy digest	digest in ul	ul in 200ul assay	delta 340	nmole	ug	total ug of 2ml culture	mg/ml	AVG	SE	mg/g	AVG	SE
0	WT1	3.86	2	0.0037	3.7	300	100	133	5	0.142222	8.46561	145.555	145.555	0.0727776	0.0778758	0.00980757	39.3392	40.3385	5.34117			WT mg/ml		xpk
	WT2	4.19	2	0.0042	4.2	300	100	133	5	0.189222	11.2632	193.657	193.657	0.0968283			46.1087				hr	AVG	SE	AVG	SE
	WT3	3.97	2	0.0036	3.6	300	100	133	5	0.125111	7.44709	128.043	128.043	0.0640215			35.5675				0	0.0778758	0.00980757	0.0960513	0.026726
	xpk1	4.21	2	0.0035	3.5	300	100	133	5	0.130556	7.77116	133.615	133.615	0.0668076	0.0960513	0.026726	38.1758	36.9129	2.30731		12	0.401945	0.0494204	0.343268	0.0565763
	xpk2	4.29	2	0.0042	4.2	300	100	133	5	0.140556	8.3664	143.849	143.849	0.0719247			34.2499				24	0.280118	0.0504875	0.199229	0.0162486
	xpk3	4.16	1	0.00195	1.95	300	100	133	5	0.073	4.34524	74.7108	149.422	0.149422			38.3132				36	0.753488	0.0332711	0.56716	0.0347031
12	WT1	4.48	1	0.0021	2.1	300	100	133	5	0.185111	11.0185	189.449	378.898	0.378898	0.401945	0.0494204	90.2139	85.7739	7.77408		48	0.55124	0.0727769	0.347361	0.0203849
	WT2	5.12	1	0.00275	2.75	300	100	133	5	0.242667	14.4444	248.354	496.707	0.496707			90.3104				60	0.932387	0.0658077	0.785695	0.0249474
	WT3	4.8	1	0.00215	2.15	300	100	133	5	0.161333	9.60317	165.114	330.228	0.330228			76.7973				72	0.75719	0.0991698	0.498527	0.0240198
	xpk1	5.41	1	0.00235	2.35	400	100	133	5	0.158444	9.43122	216.21	432.42	0.43242	0.343268	0.0565763	92.0043	69.463	21.7322		84	1.22616	0.14249	0.823676	0.0442326
	xpk2	5.18	1	0.00265	2.65	400	100	133	5	0.131556	7.83069	179.518	359.036	0.359036			67.7427				96	1.05529	0.131978	0.55316	0.0197476
	xpk3	5.59	1	0.00245	2.45	400	100	133	5	0.0873333	5.19841	119.173	238.347	0.238347			48.6422
24	WT1	4.7	1	0.0023	2.3	300	100	133	5	0.122556	7.29497	125.428	250.855	0.250855	0.280118	0.0504875	54.5338	58.3403	11.6376
	WT2	5.3	1	0.00265	2.65	300	100	133	5	0.184889	11.0053	189.222	378.444	0.378444			71.4044
	WT3	4.73	1	0.00215	2.15	300	100	133	5	0.103111	6.13757	105.528	211.055	0.211055			49.0826
	xpk1	5.37	1	0.0024	2.4	300	100	133	5	0.0983333	5.85317	100.638	201.276	0.201276	0.199229	0.0162486	41.9324	34.85	15.2387
	xpk2	5.19	1	0.0025	2.5	300	100	133	5	0.110556	6.58069	113.146	226.293	0.226293			45.2586
	xpk3	5.24	1	0.0049	4.9	300	100	133	5	0.0831111	4.94709	85.0588	170.118	0.170118			17.3589
36	WT1	5.52	1	0.00285	2.85	300	100	133	5	0.395333	23.5317	404.598	809.196	0.809196	0.753488	0.0332711	141.964	133.657	11.7739
	WT2	6.08	1	0.00315	3.15	250	100	133	5	0.443889	26.422	378.576	757.152	0.757152			120.183
	WT3	5.57	1	0.0025	2.5	300	100	133	5	0.339111	20.1852	347.058	694.116	0.694116			138.823
	xpk1	5.44	1	0.00275	2.75	300	100	133	5	0.250667	14.9206	256.541	513.082	0.513082	0.56716	0.0347031	93.2877	101.937	11.4238
	xpk2	6.06	1	0.00285	2.85	300	100	133	5	0.271889	16.1839	278.261	556.521	0.556521			97.6353
	xpk3	5.73	1	0.00275	2.75	500	100	133	5	0.185222	11.0251	315.938	631.876	0.631876			114.887
48	WT1	5.18	1	0.00245	2.45	400	100	133	5	0.179444	10.6812	244.866	489.733	0.489733	0.55124	0.0727769	99.9454	105.811	12.3865
	WT2	6.13	1	0.0029	2.9	400	100	133	5	0.255111	15.1852	348.12	696.239	0.696239			120.041
	WT3	5.28	1	0.0024	2.4	500	100	133	5	0.137111	8.16138	233.874	467.748	0.467748			97.4474					WT mg/g		xpk
	xpk1	5.69	1	0.00255	2.55	300	100	133	5	0.172222	10.2513	176.258	352.516	0.352516	0.347361	0.0203849	69.1209	66.5079	8.15865		hr	AVG	SE	AVG	SE
	xpk2	6.06	1	0.0026	2.6	300	100	133	5	0.185556	11.045	189.904	379.808	0.379808			73.04				0	40.3385	5.34117	36.9129	2.30731
	xpk3	5.67	1	0.0027	2.7	300	100	133	5	0.151333	9.00794	154.88	309.76	0.30976			57.3629				12	85.7739	7.77408	69.463	21.7322
60	WT1	5.8	1	0.00305	3.05	600	100	133	5	0.196667	11.7063	402.551	805.102	0.805102	0.932387	0.0658077	131.984	151.34	17.7093		24	58.3403	11.6376	34.85	15.2387
	WT2	6.59	1	0.0033	3.3	300	100	133	5	0.500778	29.8082	512.514	1025.03	1.02503			155.307				36	133.657	11.7739	101.937	11.4238
	WT3	5.45	1	0.0029	2.9	400	100	133	5	0.354333	21.0913	483.516	967.032	0.967032			166.73				48	105.811	12.3865	66.5079	8.15865
	xpk1	5.7	1	0.0026	2.6	300	100	133	5	0.366444	21.8122	375.032	750.064	0.750064	0.785695	0.0249474	144.243	132.521	10.3914		60	151.34	17.7093	132.521	10.3914
	xpk2	6.19	1	0.00335	3.35	450	100	133	5	0.271556	16.164	416.879	833.758	0.833758			124.442				72	133.362	11.7254	86.1799	8.58391
	xpk3	6.18	1	0.003	3	500	100	133	5	0.226667	13.4921	386.631	773.262	0.773262			128.877				84	184.618	21.7641	133.512	17.3987
72	WT1	5.38	1	0.00255	2.55	300	100	133	5	0.311667	18.5516	318.971	637.941	0.637941	0.75719	0.0991698	125.086	133.362	11.7254		96	153.97	1.59745	87.1171	11.3349
	WT2	6.51	1	0.00325	3.25	300	100	133	5	0.466111	27.7447	477.034	954.069	0.954069			146.78
	WT3	5.58	1	0.00265	2.65	300	100	133	5	0.332	19.7619	339.78	679.561	0.679561			128.219
	xpk1	5.66	1	0.0028	2.8	300	100	133	5	0.220333	13.1151	225.497	450.994	0.450994	0.498527	0.0240198	80.5346	86.1799	8.58391
	xpk2	5.95	1	0.00315	3.15	300	100	133	5	0.252222	15.0132	258.133	516.266	0.516266			81.947
	xpk3	5.69	1	0.00275	2.75	300	100	133	5	0.258111	15.3638	264.16	528.32	0.52832			96.0582
84	WT1	5.6	1	0.0031	3.1	450	100	133	5	0.338667	20.1587	519.905	1039.81	1.03981	1.22616	0.14249	167.711	184.618	21.7641
	WT2	6.79	1	0.0036	3.6	400	200	233	5	0.719222	42.8108	753.027	1506.05	1.50605			209.174
	WT3	6.09	1	0.0032	3.2	500	100	133	5	0.332	19.7619	566.301	1132.6	1.1326			176.969
	xpk1	6.18	1	0.00285	2.85	500	100	133	5	0.240556	14.3188	410.322	820.643	0.820643	0.823676	0.0442326	143.972	133.512	17.3987
	xpk2	6.04	1	0.00315	3.15	500	100	133	5	0.264333	15.7341	450.88	901.76	0.90176			143.137
	xpk3	5.71	1	0.0033	3.3	500	100	133	5	0.219444	13.0622	374.312	748.624	0.748624			113.428
96	WT1	5.6	1	0.00295	2.95	500	100	133	5	0.264333	15.7341	450.88	901.76	0.90176	1.05529	0.131978	152.841	153.97	1.59745
	WT2	6.27	1	0.0031	3.1	300	200	233	5	0.839222	49.9537	659.001	1318	1.318			212.581
	WT3	5.88	1	0.00305	3.05	500	100	133	5	0.277333	16.5079	473.054	946.109	0.946109			155.1
	xpk1	5.45	1	0.00285	2.85	550	100	133	5	0.157778	9.39153	296.038	592.076	0.592076	0.55316	0.0197476	103.873	87.1171	11.3349
	xpk2	5.47	1	0.00325	3.25	550	100	133	5	0.140667	8.37302	263.933	527.865	0.527865			81.21
	xpk3	5.41	1	0.0029	2.9	550	100	133	5	0.143778	8.5582	269.77	539.54	0.53954			93.0241

## Sheet: suc glc intracellular
hr	genotype	OD730	ml	biomass g	before centricon	final extrac ul	Suc load ul in 150ul assay	Glc load	glc delta 340	nmole	ug	mg/ml	AVG	SE	mg/g	AVG	SE		suc+glc delta 340	nmole	ug	suc+glc mg/ml	AVG	SE	suc mg/ml	AVG	SE	suc + glc mg/g	suc mg/g	AVG	SE					Sucin mg/g								Sucin mg/ml
0	WT1	3.86	1	0.0037	350	120	5	5	0.00333333	0.198413	21.4286	0.0214286	0.0171429	0.00247436	11.583	8.96304	1.34269		0.013	0.77381	18.525	0.018525	0.015675	0.00217672	-0.00290357	0	0	10.0135	-1.5695	0	0					hr	WT		xpk					hr	WT		xpk
	WT2	4.19	1	0.0042	350	120	5	5	0.00266667	0.15873	17.1429	0.0171429			8.16327				0.012	0.714286	17.1	0.0171			-4.28571e-05			8.14286	-0.0204082								AVG	SE	AVG	SE					AVG	SE	AVG	SE
	WT3	3.97	1	0.0036	350	120	5	5	0.002	0.119048	12.8571	0.0128571			7.14286				0.008	0.47619	11.4	0.0114			-0.00145714			6.33333	-0.809524						EON	0	0	0	0	0			EON	0	0	0	0	0
	xpk1	4.21	1	0.0035	350	120	5	5	0.003	0.178571	19.2857	0.0192857	0.0314286	0.00681385	11.0204	16.1015	3.18809		0.015	0.892857	21.375	0.021375	0.01805	0.00171264	0.00208929	0	0	12.2143	1.19388	0	0				day	12	22.922	9.20034	92.2433	2.86216			day	12	0.0571083	0.0278032	0.228646	0.00419468
	xpk2	4.29	1	0.0042	350	120	5	5	0.005	0.297619	32.1429	0.0321429			15.3061				0.012	0.714286	17.1	0.0171			-0.0150429			8.14286	-7.16327						night	24	20.6024	3.26144	10.3067	1.84739			night	24	0.0495893	0.0103524	0.0253571	0.00483464
	xpk3	4.16	1	0.0039	350	120	5	5	0.00666667	0.396825	42.8571	0.0428571			21.978				0.011	0.654762	15.675	0.015675			-0.0271821			8.03846	-13.9396						day	36	21.1459	1.09712	84.4705	1.79868			day	36	0.0595321	0.00156475	0.235043	0.00410744
12	WT1	4.48	1	0.0042	350	120	5	5	0.002	0.119048	12.8571	0.0128571	0.02	0.00357143	6.12245	8.55244	1.39751		0.036	2.14286	51.3	0.0513	0.0771083	0.0291965	0.0384429	0.0571083	0.0278032	24.4286	18.3061	22.922	9.20034				night	48	0	0	3.92874	1.34829			night	48	0	0	0.0103512	0.00357769
	WT2	5.12	1	0.0055	350	120	5	5	0.00366667	0.218254	23.5714	0.0235714			8.57143				0.095	5.65476	135.375	0.135375			0.111804			49.2273	40.6558						day	60	38.6623	0.607223	79.7408	7.7972			day	60	0.151679	0.0291129	0.234596	0.00598892
	WT3	4.8	1	0.0043	350	120	5	5	0.00366667	0.218254	23.5714	0.0235714			10.9635				0.0313333	1.86508	44.65	0.04465			0.0210786			20.7674	9.80399						night	72	0.125377	0.412439	8.03262	2.33922			night	72	0.0101571	0.00987099	0.0168214	0.00671982
	xpk1	5.41	1	0.0047	350	120	5	5	0.003	0.178571	19.2857	0.0192857	0.0264286	0.00823754	8.20669	10.7228	3.42192		0.175	10.4167	249.375	0.249375	0.255075	0.00435345	0.230089	0.228646	0.00419468	106.117	97.9103	92.2433	2.86216				day	84	34.0298	6.69763	155.512	6.3544			day	84	0.11085	0.0191843	0.482796	0.0347074
	xpk2	5.18	1	0.0053	350	120	5	5	0.00266667	0.15873	17.1429	0.0171429			6.469				0.177	10.5357	252.225	0.252225			0.235082			95.1792	88.7102						night	96	17.4224	6.43174	17.7193	1.11115			night	96	0.0533929	0.0199935	0.0531012	0.00347602
	xpk3	5.59	1	0.0049	350	120	5	5	0.00666667	0.396825	42.8571	0.0428571			17.4927				0.185	11.0119	263.625	0.263625			0.220768			107.602	90.1093
24	WT1	4.7	1	0.0046	350	120	1	5	0.003	0.178571	19.2857	0.0192857	0.0192857	0	8.38509	8.21094	0.496273		0.01	0.595238	71.25	0.07125	0.068875	0.0103524	0.0519643	0.0495893	0.0103524	30.9783	22.5932	20.6024	3.26144
	WT2	5.3	1	0.0053	200	120	1	5	0.003	0.178571	19.2857	0.0192857			7.27763				0.021	1.25	85.5	0.0855			0.0662143			32.2642	24.9865
	WT3	4.73	1	0.0043	350	120	1	5	0.003	0.178571	19.2857	0.0192857			8.9701				0.007	0.416667	49.875	0.049875			0.0305893			23.1977	14.2276
	xpk1	5.37	1	0.0048	500	120	1	5	0.002	0.119048	12.8571	0.0128571	0.00857143	0.00214286	5.35714	3.51749	0.91995		0.003	0.178571	30.5357	0.0305357	0.0339286	0.00339286	0.0176786	0.0253571	0.00483464	12.7232	7.36607	10.3067	1.84739
	xpk2	5.19	1	0.005	500	120	1	5	0.001	0.0595238	6.42857	0.00642857			2.57143				0.004	0.238095	40.7143	0.0407143			0.0342857			16.2857	13.7143
	xpk3	5.24	1	0.0049	500	120	1	5	0.001	0.0595238	6.42857	0.00642857			2.62391				0.003	0.178571	30.5357	0.0305357			0.0241071			12.4636	9.83965
36	WT1	5.52	1	0.0057	350	120	5	5	0.005	0.297619	32.1429	0.0321429	0.0321429	0.00371154	11.2782	11.6233	2.1044		0.063	3.75	89.775	0.089775	0.091675	0.00264469	0.0576321	0.0595321	0.00156475	31.5	20.2218	21.1459	1.09712
	WT2	6.08	1	0.0063	350	120	5	5	0.004	0.238095	25.7143	0.0257143			8.16327				0.062	3.69048	88.35	0.08835			0.0626357			28.0476	19.8844
	WT3	5.57	1	0.005	350	120	5	5	0.006	0.357143	38.5714	0.0385714			15.4286				0.068	4.04762	96.9	0.0969			0.0583286			38.76	23.3314
	xpk1	5.44	1	0.0055	350	120	5	5	0.00533333	0.31746	34.2857	0.0342857	0.0328571	0.00377964	12.4675	11.784	1.25501		0.194	11.5476	276.45	0.27645	0.2679	0.00717234	0.242164	0.235043	0.00410744	100.527	88.0597	84.4705	1.79868
	xpk2	6.06	1	0.0057	350	120	5	5	0.006	0.357143	38.5714	0.0385714			13.5338				0.192	11.4286	273.6	0.2736			0.235029			96	82.4662
	xpk3	5.73	1	0.0055	350	120	5	5	0.004	0.238095	25.7143	0.0257143			9.35065				0.178	10.5952	253.65	0.25365			0.227936			92.2364	82.8857
48	WT1	5.18	1	0.0049	350	120	1	5	0.00333333	0.198413	21.4286	0.0214286	0.0214286	0.00123718	8.74636	8.30338	0.223086		0.003	0.178571	21.375	0.021375	0.019	0.002375	-5.35714e-05	0	0	8.72449	-0.0218659	0	0
	WT2	6.13	1	0.0058	350	120	1	5	0.00366667	0.218254	23.5714	0.0235714			8.12808				0.003	0.178571	21.375	0.021375			-0.00219643			7.37069	-0.757389
	WT3	5.28	1	0.0048	350	120	1	5	0.003	0.178571	19.2857	0.0192857			8.03571				0.002	0.119048	14.25	0.01425			-0.00503571			5.9375	-2.09821
	xpk1	5.69	1	0.0051	350	120	1	5	0.00133333	0.0793651	8.57143	0.00857143	0.00785714	0.000714286	3.36134	3.00283	0.270573		0.00166667	0.0992063	11.875	0.011875	0.0182083	0.00316667	0.00330357	0.0103512	0.00357769	4.65686	1.29552	3.92874	1.34829
	xpk2	6.06	1	0.0052	350	120	1	5	0.001	0.0595238	6.42857	0.00642857			2.47253				0.003	0.178571	21.375	0.021375			0.0149464			8.22115	5.74863
	xpk3	5.67	1	0.0054	350	120	1	5	0.00133333	0.0793651	8.57143	0.00857143			3.1746				0.003	0.178571	21.375	0.021375			0.0128036			7.91667	4.74206
60	WT1	5.8	1	0.0061	350	120	5	5	0.00433333	0.257937	27.8571	0.0278571	0.0335714	0.0031135	9.13349	10.9412	1.23412		0.101	6.0119	143.925	0.143925	0.18525	0.0318746	0.116068	0.151679	0.0291129	47.1885	38.055	38.6623	0.607223
	WT2	6.59	1	0.0066	350	120	5	5	0.00533333	0.31746	34.2857	0.0342857			10.3896				0.115	6.84524	163.875	0.163875			0.129589			49.6591	39.2695
	WT3	5.45	1	0.0058	350	120	5	5	0.006	0.357143	38.5714	0.0385714			13.3005				0.174	10.3571	247.95	0.24795			0.209379			85.5	72.1995
	xpk1	5.7	1	0.0052	350	120	5	5	0.004	0.238095	25.7143	0.0257143	0.0214286	0.00214286	9.89011	7.35854	1.28055		0.191	11.369	272.175	0.272175	0.256025	0.0081168	0.246461	0.234596	0.00598892	104.683	94.7926	79.7408	7.7972
	xpk2	6.19	1	0.0067	350	120	5	5	0.003	0.178571	19.2857	0.0192857			5.75693				0.175	10.4167	249.375	0.249375			0.230089			74.4403	68.6834
	xpk3	6.18	1	0.006	350	120	5	5	0.003	0.178571	19.2857	0.0192857			6.42857				0.173	10.2976	246.525	0.246525			0.227239			82.175	75.7464
72	WT1	5.38	1	0.0051	350	120	5	5	0.00333333	0.198413	21.4286	0.0214286	0.0221429	0.00188982	8.40336	7.86436	0.325846		0.016	0.952381	22.8	0.0228	0.0323	0.0117028	0.00137143	0.0101571	0.00987099	8.94118	0.537815	0.125377	0.412439
	WT2	6.51	1	0.0065	350	120	5	5	0.004	0.238095	25.7143	0.0257143			7.91209				0.039	2.32143	55.575	0.055575			0.0298607			17.1	9.18791
	WT3	5.58	1	0.0053	350	120	5	5	0.003	0.178571	19.2857	0.0192857			7.27763				0.013	0.77381	18.525	0.018525			-0.000760714			6.99057	-0.287062
	xpk1	5.66	1	0.0056	350	120	1	5	0.005	0.297619	32.1429	0.0321429	0.0164286	0.00795395	11.4796	5.8055	2.88715		0.005	0.297619	35.625	0.035625	0.03325	0.002375	0.00348214	0.0168214	0.00671982	12.7232	1.24362	8.03262	2.33922
	xpk2	5.95	1	0.0063	350	120	1	5	0.001	0.0595238	6.42857	0.00642857			2.04082				0.004	0.238095	28.5	0.0285			0.0220714			9.04762	7.0068
	xpk3	5.69	1	0.0055	350	120	1	5	0.00166667	0.0992063	10.7143	0.0107143			3.8961				0.005	0.297619	35.625	0.035625			0.0249107			12.9545	9.05844
84	WT1	5.6	1	0.0062	350	120	5	5	0.00266667	0.15873	17.1429	0.0171429	0.025	0.00681385	5.52995	7.42368	1.65154		0.084	5	119.7	0.1197	0.13585	0.015443	0.102557	0.11085	0.0191843	38.6129	33.0829	34.0298	6.69763
	WT2	6.79	1	0.0072	350	120	5	5	0.006	0.357143	38.5714	0.0385714			10.7143				0.085	5.05952	121.125	0.121125			0.0825536			33.6458	22.9315
	WT3	6.09	1	0.0064	350	120	5	5	0.003	0.178571	19.2857	0.0192857			6.02679				0.117	6.96429	166.725	0.166725			0.147439			52.1016	46.0748
	xpk1	6.18	1	0.0057	350	120	5	5	0.00366667	0.218254	23.5714	0.0235714	0.0164286	0.00357143	8.27068	5.41614	1.42827		0.325	19.3452	463.125	0.463125	0.499225	0.0326024	0.439554	0.482796	0.0347074	162.5	154.229	155.512	6.3544
	xpk2	6.04	1	0.0063	350	120	5	5	0.002	0.119048	12.8571	0.0128571			4.08163				0.33	19.6429	470.25	0.47025			0.457393			149.286	145.204
	xpk3	5.71	1	0.0066	350	120	5	5	0.002	0.119048	12.8571	0.0128571			3.8961				0.396	23.5714	564.3	0.5643			0.551443			171	167.104
96	WT1	5.6	1	0.0059	350	120	1	5	0.00233333	0.138889	15	0.015	0.0178571	0.00142857	5.08475	5.87638	0.396909		0.004	0.238095	28.5	0.0285	0.07125	0.0214189	0.0135	0.0533929	0.0199935	9.66102	4.57627	17.4224	6.43174
	WT2	6.27	1	0.0062	350	120	1	5	0.003	0.178571	19.2857	0.0192857			6.2212				0.0133333	0.793651	95	0.095			0.0757143			30.6452	24.424
	WT3	5.88	1	0.0061	350	120	1	5	0.003	0.178571	19.2857	0.0192857			6.32319				0.0126667	0.753968	90.25	0.09025			0.0709643			29.5902	23.267
	xpk1	5.45	1	0.0057	350	120	1	5	0.00166667	0.0992063	10.7143	0.0107143	0.00785714	0.00142857	3.7594	2.65139	0.558274		0.008	0.47619	57	0.057	0.0609583	0.00209455	0.0462857	0.0531012	0.00347602	20	16.2406	17.7193	1.11115
	xpk2	5.47	1	0.0065	350	120	1	5	0.001	0.0595238	6.42857	0.00642857			1.97802				0.00866667	0.515873	61.75	0.06175			0.0553214			19	17.022
	xpk3	5.41	1	0.0058	350	120	1	5	0.001	0.0595238	6.42857	0.00642857			2.21675				0.009	0.535714	64.125	0.064125			0.0576964			22.1121	19.8953

## Sheet: net carbon consumption   
																															WT		xpk					WT		xpk
													CO2																		AVG	SE	AVG	SE				AVG	SE	AVG	SE
hr	sample		mg in 2ml tube	emp tube	mg in 2ml	g/L	AVG	SE	carbon in biomass	biomass increase	carbon in biomass increase AVG	SE	SIM Area	mM NaHCO3	umole (0.2ml in 1mL)	carbon g/L	carbon uptake and respiration (g/L)	AVG	SE											0	0	0	0	0			0	0	0	0	0
0	48	WT1	1091.2	1086.7	4.5	2.25			1.34455	0			2934420	81.9396	81.9396	1.96655	0	0	0											0.5	-0.80872	0.079131	-1.10293	0.069073			0.5	0.808718	0.079131	1.10293	0.069073
0	42	WT2	1089.9	1085.3	4.6	2.3			1.37443	0			3167014	88.4344	88.4344	2.12243	0													1	-0.36348	0.075278	-0.57262	0.080314			1	0.363482	0.075278	0.572618	0.080314
0	46 0	WT3	1090.5	1086.3	4.2	2.1			1.25492	0			3077670	85.9396	85.9396	2.06255	0													1.5	-0.9833	0.093507	-1.32802	0.042121			1.5	0.983305	0.093507	1.32802	0.042121
0	477	xpk1	1092.6	1087.9	4.7	2.35			1.40431	0			3677114	102.678	102.678	2.46428	0	0	0											2	-0.72031	0.061288	-1.06414	0.104679			2	0.720313	0.061288	1.06414	0.104679
0	488	xpk2	1096.2	1091.5	4.7	2.35			1.40431	0			3371184	94.1356	94.1356	2.25925	0													2.5	-1.07363	0.05454	-1.51617	0.10318			2.5	1.07363	0.05454	1.51617	0.10318
0	45	xpk3	1092.6	1087.8	4.8	2.4			1.43419	0			3046166	85.0599	85.0599	2.04144	0													3	-0.92205	0.060877	-1.39398	0.101886			3	0.922054	0.060877	1.39398	0.101886
12	54	WT1	1093.2	1087.2	6	3			1.79274	0.448185			1926695	53.8003	53.8003	1.29121	-0.67534	-0.80872	0.079131											3.5	-1.14065	0.021978	-1.74019	0.122611			3.5	1.14064	0.021978	1.74019	0.122611
12	53	WT2	1095.9	1089.9	6	3			1.79274	0.418306			1970857	55.0334	55.0334	1.3208	-0.80162													4	-0.99444	0.007451	-1.62886	0.115857			4	0.994445	0.007451	1.62886	0.115857
12	50	WT3	1093.2	1087.1	6.1	3.05			1.82262	0.567701			1661326	46.3902	46.3902	1.11336	-0.94919
12	52	xpk1	1097.4	1091.2	6.2	3.1			1.8525	0.448185			1857635	51.8719	51.8719	1.24493	-1.21935	-1.10293	0.069073
12	51	xpk2	1094.1	1087.5	6.6	3.3			1.97201	0.567701			1716178	47.9219	47.9219	1.15013	-1.10913
12	49	xpk3	1093.5	1087.4	6.1	3.05			1.82262	0.388427			1583368	44.2133	44.2133	1.06112	-0.98032
24	1	WT1	1091.7	1085.4	6.3	3.15			1.88238	0.537822			2609264	72.8601	72.8601	1.74864	-0.21791	-0.36348	0.075278
24	3	WT2	1091.8	1085.5	6.3	3.15			1.88238	0.507943			2466395	68.8706	68.8706	1.6529	-0.46953
24	4	WT3	1094.9	1088.5	6.4	3.2			1.91226	0.657338			2476316	69.1477	69.1477	1.65954	-0.40301
24	2	xpk1	1093.3	1086.9	6.4	3.2			1.91226	0.507943			2652549	74.0687	74.0687	1.77765	-0.68663	-0.57262	0.080314
24	5	xpk2	1092.7	1086.1	6.6	3.3			1.97201	0.567701			2455587	68.5688	68.5688	1.64565	-0.6136
24	6	xpk3	1092.5	1086	6.5	3.25			1.94213	0.507943			2423005	67.659	67.659	1.62382	-0.41762
36	7	WT1	1093.5	1086.4	7.1	3.55			2.12141	0.776854			1745741	48.7474	48.7474	1.16994	-0.79661	-0.9833	0.093507
36	8	WT2	1098.4	1091.6	6.8	3.4			2.03177	0.657338			1546297	43.1782	43.1782	1.03628	-1.08615
36	10	WT3	1091.5	1085	6.5	3.25			1.94213	0.687217			1485302	41.475	41.475	0.9954	-1.06715
36	9	xpk1	1089.7	1083.1	6.6	3.3			1.97201	0.567701			1587353	44.3246	44.3246	1.06379	-1.40049	-1.32802	0.042121
36	11	xpk2	1090	1083.2	6.8	3.4			2.03177	0.627459			1388130	38.7616	38.7616	0.930278	-1.32898
36	12	xpk3	1089.8	1083	6.8	3.4			2.03177	0.59758			1174115	32.7855	32.7855	0.786852	-1.25459
48	16	WT1	1090.5	1083.3	7.2	3.6			2.15129	0.806733			2028988	56.6566	56.6566	1.35976	-0.60679	-0.72031	0.061288
48	14	WT2	1086.4	1079.9	6.5	3.25			1.94213	0.567701			1947748	54.3881	54.3881	1.30532	-0.81711
48	15	WT3	1092.3	1085.5	6.8	3.4			2.03177	0.776854			1977887	55.2297	55.2297	1.32551	-0.73704
48	13	xpk1	1090.3	1083.7	6.6	3.3			1.97201	0.567701			1781461	49.7448	49.7448	1.19388	-1.2704	-1.06414	0.104679
48	18	xpk2	1093.5	1087	6.5	3.25			1.94213	0.537822			1890876	52.8001	52.8001	1.2672	-0.99205
48	17	xpk3	1093.5	1086.9	6.6	3.3			1.97201	0.537822			1658518	46.3118	46.3118	1.11148	-0.92996
60	19	WT1	1093.5	1086	7.5	3.75			2.24092	0.89637			1495121	41.7492	41.7492	1.00198	-0.96457	-1.07363	0.05454
60	20	WT2	1088.9	1081.6	7.3	3.65			2.18117	0.806733			1480912	41.3524	41.3524	0.992458	-1.12997
60	21	WT3	1093.8	1086.6	7.2	3.6			2.15129	0.89637			1396968	39.0084	39.0084	0.936201	-1.12635
60	22	xpk1	1089.1	1082	7.1	3.55			2.12141	0.717096			1139386	31.8158	31.8158	0.763578	-1.7007	-1.51617	0.10318
60	23	xpk2	1090.1	1083.1	7	3.5			2.09153	0.687217			1127124	31.4734	31.4734	0.755361	-1.50389
60	30	xpk3	1091.6	1084.4	7.2	3.6			2.15129	0.717096			1040832	29.0638	29.0638	0.697531	-1.34391
72	25	WT1	1086.5	1079	7.5	3.75			2.24092	0.89637			1736159	48.4798	48.4798	1.16352	-0.80303	-0.92205	0.060877
72	26	WT2	1090.9	1083.9	7	3.5			2.09153	0.717096			1735517	48.4619	48.4619	1.16308	-0.95934
72	27	WT3	1094.1	1087.1	7	3.5			2.09153	0.836612			1579853	44.1152	44.1152	1.05876	-1.00379
72	28	xpk1	1090.8	1084.1	6.7	3.35			2.00189	0.59758			1327578	37.0708	37.0708	0.889698	-1.57458	-1.39398	0.101886
72	29	xpk2	1091.2	1084.1	7.1	3.55			2.12141	0.717096			1303901	36.4096	36.4096	0.873831	-1.38542
72	24	xpk3	1090.9	1084.2	6.7	3.35			2.00189	0.567701			1222816	34.1454	34.1454	0.81949	-1.22195
84	31	WT1	1091.9	1084.2	7.7	3.85			2.30068	0.956128			1282291	35.8062	35.8062	0.859348	-1.1072	-1.14065	0.021978
84	32	WT2	1089.9	1082.6	7.3	3.65			2.18117	0.806733			1403170	39.1816	39.1816	0.940357	-1.18207
84	33	WT3	1091.2	1083.9	7.3	3.65			2.18117	0.926249			1387544	38.7452	38.7452	0.929885	-1.13267
84	34	xpk1	1091.2	1084	7.2	3.6			2.15129	0.746975			771092	21.5317	21.5317	0.51676	-1.94752	-1.74019	0.122611
84	35	xpk2	1092	1084.7	7.3	3.65			2.18117	0.776854			759981	21.2214	21.2214	0.509314	-1.74994
84	36	xpk3	1090.8	1083.4	7.4	3.7			2.21105	0.776854			773422	21.5967	21.5967	0.518321	-1.52312
96	37	WT1	1091.7	1084.2	7.5	3.75	3.65	0.1	2.24092	0.89637	0.856531	0.0263508	1472613	41.1207	41.1207	0.986896	-0.97965	-0.99444	0.007451
96	38	WT2	1091.3	1083.8	7.5	3.75			2.24092	0.866491			1669758	46.6257	46.6257	1.11902	-1.00341
96	39	WT3	1091.8	1084.9	6.9	3.45			2.06165	0.806733			1585100	44.2617	44.2617	1.06228	-1.00027
96	40	xpk1	1092	1084.6	7.4	3.7	3.68333	0.0166667	2.21105	0.806733	0.786813	0.00995966	925139	25.8332	25.8332	0.619997	-1.84428	-1.62886	0.115857
96	41	xpk2	1091	1083.7	7.3	3.65			2.18117	0.776854			991092	27.6749	27.6749	0.664197	-1.59506
96	42 corr	xpk3	1092.2	1084.8	7.4	3.7			2.21105	0.776854			886651	24.7585	24.7585	0.594204	-1.44723

## Sheet: suc glc extracellular
hr	genotype	OD730	ml	biomass g	mg	load ul	lactate (DAD UV210 area internal control)	nmole	input 25nmole	corr factor	Suc (HPLC RID area)	nmole	mM in medium	total ug	mg/ml	AVG	SE	mg/g	AVG mg/g	SE	mmole/g	AVG	SE		Glc (HPLC RID area)	nmole	mM in medium	ug	mg/ml	AVG	SE	mg/g	AVG	SE
0	WT1	3.86	2	0.0037	3.7	10	317	22.6834	25	1.10213	0	0	0	0	0	0	0	0	0	0	0				0	0	0	0	0	0	0	0	0	0
	WT2	4.19	2	0.0042	4.2	10	312.5	22.3614	25	1.118	0	0	0	0	0			0			0				0	0	0	0	0			0						Suc(ex) mg/ml
	WT3	3.97	2	0.0036	3.6	10	309.6	22.1538	25	1.12847	0	0	0	0	0			0			0				0	0	0	0	0			0						hr	WT		xpk
	xpk1	4.21	2	0.0035	3.5	10	311.82	22.3127	25	1.12044	0	0	0	0	0	0	0	0	0	0	0				0	0	0	0	0	0	0	0	0	0					AVG	SE	AVG	SE
	xpk2	4.29	2	0.0042	4.2	10	313.4	22.4258	25	1.11479	0	0	0	0	0			0			0				0	0	0	0	0			0					EON	0	0	0	0	0
	xpk3	4.16	2	0.0039	3.9	10	305.6	21.8676	25	1.14324	0	0	0	0	0			0			0				0	0	0	0	0			0					day	12	0	0	0	0
12	WT1	4.48	2	0.0042	4.2	10	297.1	21.2594	25	1.17595	0	0	0	0	0	0	0	0	0	0	0				0	0	0	0	0	0	0	0	0	0			night	24	0	0	0.438355	0.0389709
	WT2	5.12	2	0.0055	5.5	10	310	22.1825	25	1.12702	0	0	0	0	0			0			0				0	0	0	0	0			0					day	36	0	0	0.318878	0.00863546
	WT3	4.8	2	0.0043	4.3	10	305.815	21.883	25	1.14244	0	0	0	0	0			0			0				0	0	0	0	0			0					night	48	0.0819234	0.0192087	0.918143	0.0215377
	xpk1	5.41	2	0.0047	4.7	10	329.52	23.5792	25	1.06025	0	0	0	0	0	0	0	0	0	0	0				0	0	0	0	0	0	0	0	0	0			day	60	0.089153	0.00874866	0.884064	0.0159113
	xpk2	5.18	2	0.0053	5.3	10	296	21.1807	25	1.18032	0	0	0	0	0			0			0				0	0	0	0	0			0					night	72	0.0866883	0.00353291	1.06647	0.0107197
	xpk3	5.59	2	0.0049	4.9	10	297.4	21.2809	25	1.17476	0	0	0	0	0			0			0				0	0	0	0	0			0					day	84	0.0979692	0.0128264	1.02911	0.0823372
24	WT1	4.7	2	0.0046	4.6	10	306.598	21.939	25	1.13952	0	0	0	0	0	0	0	0	0	0	0				0	0	0	0	0	0.00236096	0.00118755	0	1.00108	0.5209			night	96	0.0965516	0.014169	1.35907	0.0321367
	WT2	5.3	2	0.0053	5.3	10	218.04	15.6021	25	1.60234	0	0	0	0	0			0			0				906.2	0.0287546	0.00575091	6.63475	0.00331738			1.25184
	WT3	4.73	2	0.0043	4.3	10	220	15.7424	25	1.58807	0	0	0	0	0			0			0				1037.86	0.0329323	0.00658645	7.53101	0.0037655			1.7514
	xpk1	5.37	2	0.0048	4.8	10	314.6	22.5116	25	1.11054	14895.6	3.39331	1.35732	1031.03	0.515516	0.438355	0.0389709	214.798	179.268	17.8114	0.628066				247.6	0.00785658	0.00157132	1.2564	0.000628201	0.000981165	0.000397414	0.261751	0.400784	0.162259
	xpk2	5.19	2	0.005	5	10	312.68	22.3742	25	1.11736	11754.5	2.67775	1.0711	818.61	0.409305			163.722			0.478719				211.89	0.00672347	0.00134469	1.0818	0.0005409			0.21636
	xpk3	5.24	2	0.0049	4.9	10	310.459	22.2153	25	1.12535	11127.5	2.53491	1.01396	780.488	0.390244			159.283			0.465741				690.156	0.0218993	0.00437986	3.54879	0.00177439			0.724242
36	WT1	5.52	2	0.0057	5.7	10	348.325	24.9249	25	1.00301	0	0	0	0	0	0	0	0	0	0	0				0	0	0	0	0	0	0	0	0	0
	WT2	6.08	2	0.0063	6.3	10	334.894	23.9638	25	1.04324	0	0	0	0	0			0			0				0	0	0	0	0			0
	WT3	5.57	2	0.005	5	10	309.198	22.1251	25	1.12994	0	0	0	0	0			0			0				0	0	0	0	0			0
	xpk1	5.44	2	0.0055	5.5	10	322.534	23.0794	25	1.08322	9937.08	2.26373	0.905491	670.898	0.335449	0.318878	0.00863546	121.981	114.617	3.69254	0.356671				828.2	0.0262795	0.00525591	4.09918	0.00204959	0.0021235	6.09723e-05	0.745305	0.76335	0.0268451
	xpk2	6.06	2	0.0057	5.7	10	322.167	23.0531	25	1.08445	9315.02	2.12202	0.848807	629.616	0.314808			110.459			0.322979				838.1	0.0265937	0.00531874	4.1529	0.00207645			0.728579
	xpk3	5.73	2	0.0055	5.5	10	314.518	22.5058	25	1.11083	8850.32	2.01616	0.806462	612.755	0.306377			111.41			0.32576				884.4	0.0280628	0.00561257	4.4889	0.00224445			0.816164
48	WT1	5.18	2	0.0049	4.9	10	246.33	17.6265	25	1.41832	1143.88	0.260583	0.104233	101.12	0.0505599	0.0819234	0.0192087	20.6367	31.194	5.7186	0.0603412				3434	0.108964	0.0217928	22.2546	0.0111273	0.0125274	0.000729432	4.54176	4.86294	0.253577
	WT2	6.13	2	0.0058	5.8	10	259.57	18.5739	25	1.34598	2785	0.63444	0.253776	233.638	0.116819			40.2824			0.117785				4417	0.140155	0.0280311	27.165	0.0135825			4.68362
	WT3	5.28	2	0.0048	4.8	10	237.695	17.0086	25	1.46985	1711.37	0.38986	0.155944	156.782	0.0783911			32.663			0.0955058				3833.25	0.121633	0.0243265	25.7445	0.0128722			5.36343
	xpk1	5.69	2	0.0051	5.1	10	287.731	20.589	25	1.21424	23345.1	5.31815	2.12726	1766.78	0.883389	0.918143	0.0215377	346.427	350.806	2.38915	1.01295				13105	0.415834	0.0831667	72.7089	0.0363544	0.0398937	0.00471359	14.2566	15.2014	1.55151
	xpk2	6.06	2	0.0052	5.2	10	281.522	20.1447	25	1.24102	23619.4	5.38064	2.15226	1826.96	0.913481			351.339			1.02731				12025.8	0.38159	0.0763179	68.1928	0.0340964			13.114
	xpk3	5.67	2	0.0054	5.4	10	276.612	19.7933	25	1.26305	24327.3	5.5419	2.21676	1915.12	0.95756			354.652			1.03699				17060.7	0.541352	0.10827	98.4607	0.0492303			18.2335						Suc(ex) mg/g
60	WT1	5.8	2	0.0061	6.1	10	287.606	20.58	25	1.21477	2396.81	0.546008	0.218403	181.472	0.0907358	0.089153	0.00874866	29.7494	28.7881	1.82076	0.0869867				3438.18	0.109097	0.0218193	19.0839	0.00954196	0.011818	0.00125018	3.12851	3.82824	0.350046				hr	WT		xpk
	WT2	6.59	2	0.0066	6.6	10	295.423	21.1394	25	1.18263	2807	0.639451	0.255781	206.905	0.103453			31.3493			0.0916645				5127	0.162684	0.0325369	27.7049	0.0138524			4.19771							AVG	SE	AVG	SE
	WT3	5.45	2	0.0058	5.8	10	306.512	21.9329	25	1.13984	2062.69	0.469893	0.187957	146.541	0.0732706			25.2657			0.0738764				4631	0.146946	0.0293892	24.1193	0.0120596			4.1585					EON	0	0	0	0	0
	xpk1	5.7	2	0.0052	5.2	10	370	26.4758	25	0.944257	29279.3	6.67	2.668	1723.19	0.861593	0.884064	0.0159113	331.382	299.249	20.3931	0.968953				10063	0.319308	0.0638617	43.4173	0.0217086	0.0303761	0.0058552	8.34948	10.1727	1.83523			day	12	0	0	0	0
	xpk2	6.19	2	0.0067	6.7	10	364.92	26.1123	25	0.957402	29353	6.68679	2.67472	1751.57	0.875786			261.429			0.764411				12751	0.404601	0.0809202	55.7807	0.0278903			8.32547					night	24	0	0	179.268	17.8114
	xpk3	6.18	2	0.006	6	10	346.9	24.8229	25	1.00713	29147	6.63986	2.65594	1829.63	0.914814			304.938			0.891631				18049	0.572711	0.114542	83.0588	0.0415294			13.8431					day	36	0	0	114.617	3.69254
72	WT1	5.38	2	0.0051	5.1	10	268.52	19.2143	25	1.30111	2002	0.456068	0.182427	162.353	0.0811765	0.0866883	0.00353291	31.8339	31.1248	2.58045	0.0930817				13202	0.418912	0.0837823	78.4874	0.0392437	0.164923	0.125552	15.3897	52.7678	37.6207			night	48	31.194	5.7186	350.806	2.38915
	WT2	6.51	2	0.0065	6.5	10	268.6	19.22	25	1.30073	2112.1	0.481149	0.19246	171.231	0.0856153			26.3432			0.0770268				139998	4.44227	0.888453	832.057	0.416028			128.009					day	60	28.7881	1.82076	299.249	20.3931
	WT3	5.58	2	0.0053	5.3	10	254.145	18.1857	25	1.37471	2177.18	0.495975	0.19839	186.546	0.093273			35.1974			0.102916				12576.3	0.399058	0.0798115	78.9966	0.0394983			14.905					night	72	31.1248	2.58045	368.929	13.9842
	xpk1	5.66	2	0.0056	5.6	10	316.718	22.6632	25	1.10311	31404.1	7.15404	2.86162	2159.17	1.07958	1.06647	0.0107197	385.566	368.929	13.9842	1.12739				34852.3	1.1059	0.221179	175.669	0.0878346	0.100765	0.00774236	31.3695	34.9147	3.38184			day	84	30.0727	4.83973	331.32	16.0559
	xpk2	5.95	2	0.0063	6.3	10	320.77	22.9531	25	1.08918	31658.8	7.21206	2.88483	2149.18	1.07459			341.14			0.997487				40127.5	1.27328	0.254657	199.703	0.0998517			31.6989					night	96	31.9291	5.02715	455.225	27.0843
	xpk3	5.69	2	0.0055	5.5	10	310.871	22.2448	25	1.12386	29843.2	6.79846	2.71938	2090.44	1.04522			380.08			1.11135				44636.4	1.41635	0.283271	229.217	0.114608			41.6757
84	WT1	5.6	2	0.0062	6.2	10	321.156	22.9808	25	1.08787	2905.82	0.661963	0.264785	197.027	0.0985135	0.0979692	0.0128264	31.7785	30.0727	4.83973	0.0929197				12208.2	0.387378	0.0774757	60.6839	0.030342	0.0331464	0.00144072	9.78773	10.0537	0.282011
	WT2	6.79	2	0.0072	7.2	10	320.206	22.9128	25	1.09109	2220	0.505729	0.202292	150.972	0.075486			20.9683			0.0613109				14089.5	0.447073	0.0894147	70.2431	0.0351216			9.75599
	WT3	6.09	2	0.0064	6.4	10	331	23.6852	25	1.05551	3645.3	0.830421	0.332168	239.816	0.119908			37.4713			0.109565				14089.4	0.447068	0.0894136	67.9516	0.0339758			10.6174
	xpk1	6.18	2	0.0057	5.7	10	386.9	27.6852	25	0.903011	33029.2	7.52425	3.0097	1858.97	0.929485	1.02911	0.0823372	326.135	331.32	16.0559	0.953611				34114.3	1.08248	0.216496	140.759	0.0703793	0.095483	0.0159489	24.6945	30.4944	3.89661
	xpk2	6.04	2	0.0063	6.3	10	393.2	28.136	25	0.888543	34863	7.942	3.1768	1930.74	0.965371			306.467			0.896102				44824	1.42231	0.284461	181.984	0.0909922			28.8864
	xpk3	5.71	2	0.0066	6.6	10	322.9	23.1055	25	1.08199	35365.1	8.05638	3.22255	2384.95	1.19248			361.357			1.0566				50598.8	1.60555	0.321109	250.155	0.125077			37.9023
96	WT1	5.6	2	0.0059	5.9	10	285.7	20.4436	25	1.22287	3156.79	0.719136	0.287654	240.607	0.120304	0.0965516	0.014169	40.7809	31.9291	5.02715	0.119242				74496	2.36383	0.472765	416.255	0.208128	0.0867807	0.0606789	70.5517	29.1753	20.6894
	WT2	6.27	2	0.0062	6.2	10	279.8	20.0215	25	1.24866	2520	0.574071	0.229628	196.122	0.0980609			31.6326			0.0924928				9643.7	0.306003	0.0612007	55.0216	0.0275108			8.87445
	WT3	5.88	2	0.0061	6.1	10	279.841	20.0244	25	1.24848	1832.31	0.417411	0.166964	142.581	0.0712903			23.3739			0.0683447				8661	0.274822	0.0549643	49.4076	0.0247038			8.09961
	xpk1	5.45	2	0.0057	5.7	10	284.2	20.3363	25	1.22933	35394.2	8.06301	3.2252	2711.95	1.35597	1.35907	0.0321367	475.78	455.225	27.0843	1.39117				50730	1.60971	0.321942	284.956	0.142478	0.13696	0.00611901	49.9923	45.9708	3.79673
	xpk2	5.47	2	0.0065	6.5	10	309.6	22.1538	25	1.12847	37108.7	8.45358	3.38143	2610.04	1.30502			401.545			1.17411				48384.2	1.53528	0.307055	249.482	0.124741			38.3819
	xpk3	5.41	2	0.0058	5.8	10	301.617	21.5826	25	1.15834	39232.2	8.93733	3.57493	2832.43	1.41622			488.351			1.42793				54286	1.72254	0.344509	287.322	0.143661			49.5383
															ex	in	sum	AVG	SE
														w1	0.120304	0.0135	0.133804	0.149944	0.0121625
															0.0980609	0.0757143	0.173775
															0.0712903	0.0709643	0.142255
														x1	1.35597	0.0462857	1.40226	1.41217	0.0331575
															1.30502	0.0553214	1.36034
															1.41622	0.0576964	1.47391

## Sheet: protein
hr	genotype	OD730	ml	biomass g	extract in 200ul	ul for adjust pH	adjust pH with NaOH to pH7	ul in 225ul reaction	562 read	ug in 225ul	total ug	mg/ml	AVG	SE	mg/g	AVG	SE
0	WT1	3.86	2	0.0037	200	100	400	10	0.771	14.2249	1138	0.568998	0.700608	0.0760562	307.566	364.356	28.4733					protein (ex) mg/ml							protein (ex) mg/g
	WT2	4.19	2	0.0042	200	100	400	10	1.128	20.8116	1664.93	0.832464			396.411							hr	WT		xpk				hr	WT		xpk
	WT3	3.97	2	0.0036	200	100	400	10	0.949	17.509	1400.72	0.700362			389.09								AVG	SE	AVG	SE				AVG	SE	AVG	SE
	xpk1	4.21	2	0.0035	200	100	400	10	0.951	17.5459	1403.68	0.701838	0.732834	0.020642	401.05	380.098	10.5414				EON	0	0.700608	0.0760562	0.732834	0.020642		EON	0	364.356	28.4733	380.098	10.5414
	xpk2	4.29	2	0.0042	200	100	400	10	1.046	19.2987	1543.9	0.771948			367.594						day	12	0.734556	0.0432876	0.779328	0.00450925		day	12	316.862	15.6249	314.491	9.41854
	xpk3	4.16	2	0.0039	200	100	400	10	0.982	18.1179	1449.43	0.724716			371.649						night	24	0.785232	0.0215962	0.766782	0.0148397		night	24	333.211	11.4291	312.958	4.25401
12	WT1	4.48	2	0.0042	200	100	400	10	0.888	16.3836	1310.69	0.655344	0.734556	0.0432876	312.069	316.862	15.6249				day	36	1.0299	0.0965602	0.999326	0.0295388		day	36	363.557	22.8432	358.927	7.32123
	WT2	5.12	2	0.0055	200	100	400	10	1.09	20.1105	1608.84	0.80442			292.516						night	48	0.779082	0.0425964	0.834432	0.00773239		night	48	301.908	5.60243	319.049	5.48861
	WT3	4.8	2	0.0043	200	100	400	10	1.008	18.5976	1487.81	0.743904			346.002						day	60	1.10331	0.0812656	1.02705	0.0300926		day	60	357.076	14.6354	349.445	35.6864
	xpk1	5.41	2	0.0047	200	100	400	10	1.044	19.2618	1540.94	0.770472	0.779328	0.00450925	327.86	314.491	9.41854				night	72	0.859032	0.0601504	0.861492	0.0265828		night	72	305.32	2.54386	297.705	10.76
	xpk2	5.18	2	0.0053	200	100	400	10	1.064	19.6308	1570.46	0.785232			296.314						day	84	1.1744	0.0892504	1.03288	0.026156		day	84	355.002	12.1896	334.106	12.9177
	xpk3	5.59	2	0.0049	200	100	400	10	1.06	19.557	1564.56	0.78228			319.298						night	96	1.01106	0.0917626	1.0054	0.0620393		night	96	332.658	25.7855	336.119	24.3124
24	WT1	4.7	2	0.0046	200	100	400	10	1.047	19.3171	1545.37	0.772686	0.785232	0.0215962	335.95	333.211	11.4291
	WT2	5.3	2	0.0053	200	100	400	10	1.121	20.6824	1654.6	0.827298			312.188
	WT3	4.73	2	0.0043	200	100	400	10	1.024	18.8928	1511.42	0.755712			351.494
	xpk1	5.37	2	0.0048	200	100	400	10	1.028	18.9666	1517.33	0.758664	0.766782	0.0148397	316.11	312.958	4.25401
	xpk2	5.19	2	0.005	200	100	400	10	1.078	19.8891	1591.13	0.795564			318.226
	xpk3	5.24	2	0.0049	200	100	400	10	1.011	18.6529	1492.24	0.746118			304.538
36	WT1	5.52	2	0.0057	220	100	400	10	1.116	20.5902	1811.94	0.905969	1.0299	0.0965602	317.884	363.557	22.8432
	WT2	6.08	2	0.0063	220	100	400	10	1.503	27.7303	2440.27	1.22014			387.345
	WT3	5.57	2	0.005	220	100	400	10	1.187	21.9002	1927.21	0.963607			385.443
	xpk1	5.44	2	0.0055	220	100	400	10	1.167	21.5312	1894.74	0.947371	0.999326	0.0295388	344.498	358.927	7.32123
	xpk2	6.06	2	0.0057	220	100	400	10	1.293	23.8558	2099.31	1.04966			368.301
	xpk3	5.73	2	0.0055	220	100	400	10	1.233	22.7489	2001.9	1.00095			363.982
48	WT1	5.18	2	0.0049	200	100	400	10	0.98	18.081	1446.48	0.72324	0.779082	0.0425964	295.2	301.908	5.60243
	WT2	6.13	2	0.0058	200	100	400	10	1.169	21.568	1725.44	0.862722			297.49
	WT3	5.28	2	0.0048	200	100	400	10	1.018	18.7821	1502.57	0.751284			313.035
	xpk1	5.69	2	0.0051	200	100	400	10	1.114	20.5533	1644.26	0.822132	0.834432	0.00773239	322.405	319.049	5.48861
	xpk2	6.06	2	0.0052	200	100	400	10	1.15	21.2175	1697.4	0.8487			326.423
	xpk3	5.67	2	0.0054	200	100	400	10	1.128	20.8116	1664.93	0.832464			308.32
60	WT1	5.8	2	0.0061	250	100	400	10	1.101	20.3134	2031.35	1.01567	1.10331	0.0812656	333.007	357.076	14.6354
	WT2	6.59	2	0.0066	250	100	400	10	1.372	25.3134	2531.34	1.26567			383.536
	WT3	5.45	2	0.0058	250	100	400	10	1.115	20.5717	2057.18	1.02859			354.685
	xpk1	5.7	2	0.0052	250	100	400	10	1.165	21.4943	2149.43	1.07471	1.02705	0.0300926	413.351	349.445	35.6864
	xpk2	6.19	2	0.0067	250	100	400	10	1.053	19.4278	1942.79	0.971392			289.968
	xpk3	6.18	2	0.006	250	100	400	10	1.122	20.7009	2070.09	1.03504			345.015
72	WT1	5.38	2	0.0051	200	100	400	10	1.057	19.5016	1560.13	0.780066	0.859032	0.0601504	305.908	305.32	2.54386
	WT2	6.51	2	0.0065	200	100	400	10	1.324	24.4278	1954.22	0.977112			300.65
	WT3	5.58	2	0.0053	200	100	400	10	1.111	20.4979	1639.84	0.819918			309.403
	xpk1	5.66	2	0.0056	200	100	400	10	1.097	20.2396	1619.17	0.809586	0.861492	0.0265828	289.138	297.705	10.76
	xpk2	5.95	2	0.0063	200	100	400	10	1.216	22.4352	1794.82	0.897408			284.891
	xpk3	5.69	2	0.0055	200	100	400	10	1.189	21.937	1754.96	0.877482			319.084
84	WT1	5.6	2	0.0062	220	100	400	10	1.264	23.3208	2052.23	1.02612	1.1744	0.0892504	331.005	355.002	12.1896
	WT2	6.79	2	0.0072	220	100	400	10	1.644	30.3318	2669.2	1.3346			370.722
	WT3	6.09	2	0.0064	220	100	400	10	1.432	26.4204	2325	1.1625			363.281
	xpk1	6.18	2	0.0057	220	100	400	10	1.228	22.6566	1993.78	0.99689	1.03288	0.026156	349.786	334.106	12.9177
	xpk2	6.04	2	0.0063	220	100	400	10	1.335	24.6307	2167.51	1.08375			344.049
	xpk3	5.71	2	0.0066	220	100	400	10	1.254	23.1363	2035.99	1.018			308.484
96	WT1	5.6	2	0.0059	200	100	400	10	1.191	21.9739	1757.92	0.878958	1.01106	0.0917626	297.952	332.658	25.7855
	WT2	6.27	2	0.0062	200	100	400	10	1.609	29.686	2374.88	1.18744			383.046
	WT3	5.88	2	0.0061	200	100	400	10	1.31	24.1695	1933.56	0.96678			316.977
	xpk1	5.45	2	0.0057	200	100	400	10	1.22	22.509	1800.72	0.90036	1.0054	0.0620393	315.916	336.119	24.3124
	xpk2	5.47	2	0.0065	200	100	400	10	1.356	25.0182	2001.46	1.00073			307.916
	xpk3	5.41	2	0.0058	200	100	400	10	1.511	27.8779	2230.24	1.11512			384.523

## Sheet: avg c in aa
1-letter code	3-letter code	C	Chemical formula	Monoisotopic	Average
A	Ala	3	C3H5ON	71.0371	71.0788
R	Arg	6	C6H12ON4	156.101	156.188
N	Asn	4	C4H6O2N2	114.043	114.104
D	Asp	4	C4H5O3N	115.027	115.089
C	Cys	3	C3H5ONS	103.009	103.139
E	Glu	5	C5H7O3N	129.043	129.115
Q	Gln	5	C5H8O2N2	128.059	128.131
G	Gly	2	C2H3ON	57.0215	57.0519
H	His	6	C6H7ON3	137.059	137.141
I	Ile	6	C6H11ON	113.084	113.159
L	Leu	6	C6H11ON	113.084	113.159
K	Lys	6	C6H12ON2	128.095	128.174
M	Met	5	C5H9ONS	131.04	131.193
F	Phe	9	C9H9ON	147.068	147.177
P	Pro	5	C5H7ON	97.0528	97.1167
S	Ser	3	C3H5O2N	87.032	87.0782
T	Thr	4	C4H7O2N	101.048	101.105
W	Trp	11	C11H10ON2	186.079	186.213
Y	Tyr	9	C9H9O2N	163.063	163.176
V	Val	5	C5H9ON	99.0684	99.1326
Sum		1284			2377.72
AVG		64.2			118.886

## Sheet: biomass composition 4d
biomass increae g/L in 4 days	WT	AVG	SE	% of gDCW	AVG	SE	xpk	AVG	SE	% of gDCW	AVG	SE	Δxpk/WT	AVG	SE
1	1.1	1.11667	0.0726483	100			1.1	1.06667	0.0600925	100			1	1	0												Anova: Single Factor
2	1			100			1.15			100			1
3	1.25			100			0.95			100			1					dot									SUMMARY
protein g/L																				wt		xpk					Groups	Count	Sum	Average	Variance
1	0.878958	1.01106	0.0917626	79.9053	91.9973	13.3939	0.90036	1.0054	0.0620393	81.8509	95.4172	11.0827	1.02435	1.09162	0.229048			biomass	0.87	2.95	1.14	2.85					Column 1	3	0.449833	0.149944	0.000443783
2	1.18744			118.744			1.00073			87.0198			0.732834						0.87	3.1	1.14	3.25					Column 2	3	4.23652	1.41217	0.00329826
3	0.96678			77.3424			1.11512			117.381			1.51768						0.87	2.85	1.14	2.9
glycogen g/L																		protein	1.86	0.878958	2.14	0.90036
1	0.90176	1.05529	0.131978	81.9782	96.489	17.7487	0.592076	0.55316	0.0197476	53.8251	52.1734	3.251	0.656578	0.585067	0.121457				1.86	1.18744	2.14	1.00073					ANOVA
2	1.318			131.8			0.527865			45.9013			0.348265						1.86	0.96678	2.14	1.11512		wt	xpk		Source of Variation	SS	df	MS	F	P-value	F crit
3	0.946109			75.6887			0.53954			56.7937			0.750358					sucrose	2.87	0.133804	3.14	1.40226		0.133804	1.40226		Between Groups	2.38983	1	2.38983	1277.29	3.65857e-06	7.70865
sucrose g/L																			2.87	0.173775	3.14	1.36034		0.173775	1.36034		Within Groups	0.00748408	4	0.00187102
1	0.133804	0.149944	0.0121625	12.164	13.6406	1.88209	1.40226	1.41217	0.0331575	127.478	133.639	11.077	10.48	10.3067	1.97237				2.87	0.142255	3.14	1.47391		0.142255	1.47391
2	0.173775			17.3775			1.36034			118.291			6.80711					glycogen	3.87	0.90176	4.14	0.592076					Total	2.39731	5
3	0.142255			11.3804			1.47391			155.149			13.633						3.87	1.318	4.14	0.527865
glucose g/L																			3.87	0.946109	4.14	0.53954
1	0.403694	0.162429	0.120633	36.6995	14.7408	10.982	0.142478	0.13696	0.00611901	12.9525	12.9739	1.23418	0.352935	2.48993	1.20419			glucose	4.87	0.403694	5.14	0.142478
2	0.0417744			4.17744			0.124741			10.8471			2.59658						4.87	0.0417744	5.14	0.124741
3	0.0418176			3.34541			0.143661			15.1222			4.52029						4.87	0.0418176	5.14	0.143661
	biomass and composition (% of g DCW)	WT		Δxpk		Δxpk/WT		g/L	WT		Δxpk
		g L-1	% of gDCW	g L-1	% of gDCW				AVG	SE	AVG	SE
	biomass gDCW	2.97 ± 0.07	100	3.00 ± 0.12	100	1		biomass	2.97	0.07	3	0.12
	protein	1.01 ± 0.09	34.01 ± 2.46	1.01 ± 0.06	33.61 ± 2.43	0.99 ± 0.1		protein	1.01	0.09	1	0.06
	glycogen	1.06 ± 0.13	35.43 ± 3.62	0.55 ± 0.02	18.54 ± 1.31	9.49 ± 1.03		sucrose	0.15	0.01	1.41	0.03
	sucrose	0.15 ± 0.01	5.04 ± 0.31	1.41 ± 0.03	47.29 ± 2.76	0.54 ± 0.09		glycogen	1.06	0.13	0.55	0.02
	glucose	0.16 ± 0.12	5.50 ± 4.09	0.14 ± 0.01	4.60 ± 0.38	2.2 ± 0.93		glucose	0.16	0.12	0.14	0.01
			carbon mg/ml					mg/ml	WT		Δxpk
	mw	carbon	WT	SE	xpk	SE			AVG	SE	AVG	SE
biomass	20.081	12	0.669289	0.0418306	0.63941	0.0358548		biomass	1.12	0.07	1.07	0.06
protein (a.a)	119	64.2	0.544891	0.0485546	0.544891	0.0323697		protein	1.01	0.09	1.01	0.06
sucrose(ex) accumulation in 4 days	342	144	0.0421053	0.00421053	0.572632	0.0126316		sucrose(ex)	0.1	0.01	1.36	0.03
sucrose(in)	342	144	0.0210526	0.00842105	0.0210526	0.00126316		sucrose(in)	0.05	0.02	0.05	0.003
glycogen (glucose-h2o)	168	72	0.454286	0.0557143	0.24	0.00857143		glycogen	1.06	0.13	0.56	0.02
glucose(in)	180	72	0.008	0.0004	0.004	0.0004		glucose(in)	0.02	0.001	0.01	0.001
glucose(ex)	180	72	0.036	0.024	0.056	0.0024		glucose(ex)	0.09	0.06	0.14	0.006
total carbon mg/ml (biomass + extracellular sugars)			0.747395		1.26804
	total carbon composition g/L	WT	SE	xpk	SE
	biomass	0.669289	0.0418306	0.63941	0.0358548
	protein	0.544891	0.0485546	0.544891	0.0323697
	glycogen	0.454286	0.0557143	0.24	0.00857143
	sucrose(in)	0.0210526	0.00842105	0.0210526	0.00126316
	glucose (in)	0.008	0.0004	0.004	0.0004
	sucrose(ex)	0.04	0.004	0.57	0.01
	glucose(ex)	0.036	0.024	0.056	0.024
	C	12		Biomass
	H	1.81	empirical formula	CH1.81N0.17O0.20P0.013S0.009
	N	2.38
	O	3.2		Nutrient management and medium reuse for cultivation of a cyanobacterial consortium at high pH and alkalinity
	P	0.403
	S	0.288
	Sum	20.081
