# Supplementary material for: An ATP-sensitive phosphoketolase regulates carbon fixation in cyanobacteria
Source: Nat Metab. 2023 Jun 22;5(7):1111–26. doi: 10.1038/s42255-023-00831-w (PMC10365998; doi:10.1038/s42255-023-00831-w)
Supplement: Source Data Extended Data Fig. 3 — Transcriptional differences between WT and Δxpk across four time points. [file 42255_2023_831_MOESM15_ESM.xlsx]

## Sheet: Expression Browser-l1-l12-d...
Name	WT - D1 - WN13_S41 (GE) - TPM	WT - D1 - WN14_S42 (GE) - TPM	WT - D1 - WN15_S43 (GE) - TPM	WT - D12 - WN19_S47 (GE) - TPM	WT - D12 - WN20_S48 (GE) - TPM	WT - D12 - WN21_S49 (GE) - TPM	WT - L1 - WN01_S29 (GE) - TPM	WT - L1 - WN02_S30 (GE) - TPM	WT - L1 - WN03_S31 (GE) - TPM	WT - L12 - WN07_S35 (GE) - TPM	WT - L12 - WN08_S36 (GE) - TPM	WT - L12 - WN09_S37 (GE) - TPM	del(Xpk) - D1 - WN16_S44 (GE) - TPM	del(Xpk) - D1 - WN17_S45 (GE) - TPM	del(Xpk) - D1 - WN18_S46 (GE) - TPM	del(Xpk) - D12 - WN22_S50 (GE) - TPM	del(Xpk) - D12 - WN23_S51 (GE) - TPM	del(Xpk) - D12 - WN24_S52 (GE) - TPM	del(Xpk) - L1 - WN04_S32 (GE) - TPM	del(Xpk) - L1 - WN05_S33 (GE) - TPM	del(Xpk) - L1 - WN06_S34 (GE) - TPM	del(Xpk) - L12 - WN10_S38 (GE) - TPM	del(Xpk) - L12 - WN11_S39 (GE) - TPM	del(Xpk) - L12 - WN12_S40 (GE) - TPM
dnaN	194.61	180.253	229.561	42.3643	65.2251	53.2851	109.214	106.712	97.1392	129.481	167.366	161.268	236.58	256.201	198.81	38.0826	53.8522	53.7808	114.313	101.539	96.649	143.822	138.091	146.678
SYNPCC7942_0002	67.8231	65.2334	62.7814	82.7964	99.4824	98.4447	34.8701	46.3885	42.5811	35.9724	29.1021	30.546	88.1919	64.7478	66.2396	137.349	106.125	105.614	33.8192	52.3418	47.0109	29.6649	32.0866	42.5448
purL	95.9715	88.254	112.648	97.4228	108.086	104.608	139.122	176.033	163.77	112.777	109.512	100.329	98.9608	111.403	109.258	99.7252	117.731	101.877	167.08	181.495	176.534	114.762	117.406	98.7559
purF	99.6404	76.0363	86.8286	981.552	1105.07	973.98	565.444	600.178	591.637	64.3412	72.7285	52.8565	106.186	101.709	67.165	1040.7	995.269	1080.56	608.031	584.562	573.046	85.8754	73.1395	54.1777
SYNPCC7942_0005	51.4018	51.6252	42.8017	30.1927	28.5037	17.1336	27.021	20.2993	25.8232	47.2239	41.4849	33.4169	62.0232	60.2082	49.3	22.8333	23.088	39.5268	23.1236	20.4169	24.6962	42.6524	31.6684	37.6454
SYNPCC7942_0006	1.72311	8.78025	5.75595	3.63734	9.98943	4.71795	4.08502	3.55706	11.7118	4.13754	7.43848	4.02577	8.1745	2.27556	2.28982	2.83949	0	11.7214	10.4	5.42818	5.88901	3.57452	5.88356	2.63865
SYNPCC7942_0007	8.12955	24.1645	24.8932	12.8706	64.8032	33.3886	27.7048	23.0753	27.6279	22.7741	21.934	30.8642	31.3356	21.4719	29.709	13.3966	20.9962	27.6506	14.0191	17.0732	16.2074	14.7564	27.7583	12.449
SYNPCC7942_0008	66.0526	48.6166	68.645	46.4771	102.114	72.342	48.2827	79.5398	94.779	47.5817	73.6617	72.0165	78.339	90.1374	43.8882	61.68	68.2377	59.9096	89.2255	69.36	79.0109	68.5117	56.3841	62.3747
argG	42.1023	33.7416	38.2964	37.5526	48.1286	48.709	114.574	91.8094	99.419	71.6692	69.1167	54.0316	48.5272	30.5413	37.0369	53.745	42.0074	32.2705	94.5894	118.933	109.439	62.7369	79.9782	77.6394
SYNPCC7942_0010	192.279	146.87	155.824	120.084	164.897	127.723	113.286	120.957	125.019	106.547	121.56	82.4031	159.227	153.257	193.528	123.742	107.464	131.572	134.397	129.03	118.597	127.451	143.739	115.861
SYNPCC7942_0011	10.4687	11.4309	21.6481	9.47081	30.3453	8.18966	42.5459	55.5707	45.7424	32.3196	40.3503	34.9406	31.9268	21.7251	17.8865	36.9669	28.693	20.3467	68.343	36.9048	43.4453	20.1657	19.1493	21.7564
rpsF	217.973	87.8838	171.612	297.454	433.985	385.824	280.561	238.619	219.488	185.04	249.499	131.173	185.402	235.52	207.738	315.657	402.928	449.322	248.692	196.52	161.784	125.605	189.826	195.553
SYNPCC7942_0013	657.951	640.066	711.298	308.403	373.842	331.056	139.739	165.358	144.959	662.918	673.104	607.345	632.156	592.127	578.432	262.34	266.177	322.141	173.753	113.21	112.49	525.682	604.648	659.606
SYNPCC7942_0014	157.148	147.508	142.747	91.661	137.854	135.877	62.5008	81.101	67.9286	87.7158	127.198	166.667	154.498	87.3814	96.1725	98.8142	85.4455	182.855	73.0973	42.3398	45.9343	100.802	111.199	188.399
phyA1	37.1546	23.4401	42.5529	33.6129	30.771	11.6264	18.2458	23.0097	21.646	37.3856	45.8264	31.002	56.6559	47.6648	43.7315	24.4906	9.4001	57.77	18.3061	22.2943	18.1403	40.74	39.8716	40.6399
SYNPCC7942_0016	9.75546	14.4987	23.0828	18.0188	14.1389	30.0497	10.1183	11.3279	12.4325	8.78431	6.5802	14.245	13.0163	9.66237	11.3434	24.1138	19.7964	16.5904	10.5143	10.8842	13.892	6.32416	7.28656	15.8725
eda	18.9725	18.2611	18.3088	18.6897	29.3307	3.46318	8.24609	10.4441	11.4626	13.1609	21.8407	13.2979	16.5012	16.7036	20.1699	16.6744	13.0668	8.60404	7.63405	9.29719	10.0865	14.4312	17.2751	32.9269
glyS	41.7517	41.5526	43.5841	11.7054	17.9645	19.6484	78.1029	74.7422	69.0981	52.2158	50.6919	41.9144	54.1603	42.2149	45.0803	17.738	14.9232	33.2831	82.124	72.9565	67.4449	50.4111	49.5623	49.2004
sir	98.5399	85.9481	110.146	35.3375	23.1595	28.1266	109.59	87.1793	85.337	162.92	139.195	121.333	117.772	120.084	109.208	21.3166	16.845	25.881	89.2286	80.1025	85.8194	134.173	139.977	127.884
SYNPCC7942_0020	17.7455	3.01412	5.26912	17.481	13.7168	3.23919	9.81624	8.54756	12.0614	20.8318	11.4908	19.3477	12.6278	15.6232	7.86058	9.7475	8.72978	0	21.4209	8.69588	16.8467	11.0437	19.1874	10.8696
cobK	5.77626	3.27038	1.07196	2.0322	2.79057	2.63594	9.69985	5.96204	4.3623	5.39388	1.03898	4.49843	3.42535	1.27136	2.55867	1.58644	1.4208	0	3.32031	4.04366	5.48369	2.99565	2.46538	1.47422
SYNPCC7942_0022	24.3886	23.3014	21.725	25.7412	19.441	23.372	24.2116	28.949	24.1744	17.5686	22.3727	11.396	21.6939	30.5975	22.6868	37.1755	43.1922	70.509	20.5029	24.0092	21.5326	15.178	19.2573	11.6709
cax	17.4156	15.3593	18.646	11.3116	17.4745	23.8423	23.4227	19.3584	26.5578	13.4033	20.964	14.0845	15.094	15.0379	21.3631	16.557	15.8169	27.339	20.7917	20.3977	23.6556	13.2006	21.7277	11.7959
SYNPCC7942_0024	65.2872	71.2152	72.0291	165.632	175.356	136.119	37.9845	66.1506	59.7096	39.7912	58.1776	70.669	75.3001	75.145	76.412	149.041	128.176	150.755	40.2828	32.0768	34.1177	47.8374	53.6856	53.6569
SYNPCC7942_0025	47.6414	50.0428	50.2558	58.223	83.5847	90.3957	65.1413	74.1919	61.5437	34.1183	32.4731	42.4722	43.1208	42.4958	43.8728	68.8664	84.4963	82.4415	68.1027	63.8502	57.6067	37.7115	43.8785	52.1562
SYNPCC7942_0026	39.3884	27.876	32.4875	40.0331	52.8582	83.8812	46.2572	57.9714	37.1832	12.2603	29.9137	31.527	33.7386	26.9716	24.2328	49.2817	41.9833	54.5802	42.7668	44.8074	39.4708	22.6971	23.0379	21.781
bioF	42.7898	37.3781	51.7295	52.9051	63.7886	46.8642	18.1148	25.2378	28.3914	20.5494	20.451	17.8521	30.4495	33.9052	47.9273	47.3443	36.9882	62.3738	20.0285	18.2939	23.329	15.851	12.5234	10.7649
SYNPCC7942_0028	3.19896	0.905587	1.18733	6.75273	6.1818	11.6785	5.68789	13.2074	8.45562	5.1209	3.45239	2.49128	0	2.81639	0	17.5717	9.44225	14.5073	6.43588	1.67957	2.42955	6.63611	5.46142	2.44933
bioC	4.33922	0.737029	0.966327	3.66389	10.0623	2.3762	3.60048	1.79151	2.94933	0.694623	1.87319	2.02758	1.02927	3.43825	3.4598	1.43011	1.28079	0	5.23796	2.27825	0.988666	1.80031	0.740813	3.32238
bioD	36.0628	37.3265	27.6067	54.7153	22.8668	15.4284	22.7096	33.7331	17.873	32.4728	25.5411	15.7978	45.444	37.207	38.9378	51.999	63.2019	38.3308	20.4057	36.0935	23.1095	19.8716	27.8981	18.9832
bioA	11.1901	10.9288	13.0829	9.44853	19.4618	13.7875	13.2643	14.4375	18.3807	8.95655	15.0957	13.7255	11.9444	7.38887	10.4093	15.674	17.3404	3.80602	19.7793	14.1005	11.1545	8.70502	10.0297	14.1369
SYNPCC7942_0032	167.259	112.953	130.143	25.523	35.0477	38.6232	5.97174	6.23993	2.28281	62.9046	58.7199	72.9756	188.81	172.981	157.998	43.1699	17.8443	68.5407	3.47507	7.40624	3.44357	62.7056	70.5279	81.7757
SYNPCC7942_0033	344.902	374.782	341.105	81.3978	80.7254	41.0589	16.5057	19.9003	12.1339	142.316	127.158	142.643	312.509	379.096	395.706	84.7242	44.2623	102.008	9.23554	22.4951	8.54172	151.096	138.979	191.908
argD1	0	0	0	0	0	0	0	0	0	0	0	7.30995	0	8.26387	0	0	0	0	0	0	0	0	0	0
SYNPCC7942_0035	247.188	252.233	263.727	35.7121	59.9366	66.9092	22.2819	19.4021	14.906	187.318	254.599	306.324	286.479	310.303	237.309	35.6227	45.7744	76.7222	22.6909	13.8172	17.1317	202.773	215.017	279.936
SYNPCC7942_0036	15.4291	13.8741	11.1164	7.6634	26.308	7.45509	11.2962	13.115	15.4221	10.1701	17.6309	10.6022	8.61131	11.9858	8.44262	7.47804	14.734	0	17.2162	14.7721	12.9244	20.7104	9.29692	11.1186
SYNPCC7942_0037	3.4969	0	0	0	10.1363	19.1493	16.5804	14.4375	7.9227	11.1957	11.3218	16.3399	4.14736	13.8541	13.941	0	10.3217	0	36.1816	42.228	23.9025	10.8813	8.95512	13.3873
mutT	13.4598	16.5113	14.9872	18.9416	26.0102	8.18966	19.5002	55.5707	42.3541	16.7583	37.1222	26.2055	12.416	21.7251	11.9244	9.85785	15.4501	20.3467	38.6847	26.6971	29.8154	17.0633	33.1921	24.0465
gnd	576.337	548.505	490.841	34.0307	40.8889	40.0026	22.6926	24.9597	22.8281	453.639	470.847	499.059	572.405	528.923	499.433	28.2265	31.2274	51.4055	26.9318	25.1283	18.6527	464.544	439.939	443.594
folB	43.406	32.0549	60.9399	67.7238	71.1152	113.68	39.1481	31.1666	53.4468	72.5054	42.7713	41.8872	53.7181	47.3533	27.5869	52.8686	41.7782	64.1889	37.4259	47.5612	24.7245	62.6393	59.606	50.5741
SYNPCC7942_0041	9.29291	10.6776	13.9995	13.847	14.2608	11.9738	18.1431	21.4405	19.8159	12.6885	17.1085	15.9643	11.0215	13.7161	10.17	8.10723	8.87427	7.43706	16.0252	13.2023	14.6345	14.7418	17.7318	20.0901
rpmB	523.738	503.586	834.539	775.168	837.595	791.183	1370.08	1777.09	2059.5	746.852	929.057	1030.24	710.405	818.855	567.992	843.221	719.643	696.165	1562.37	1299.05	1291.03	727.438	678.322	834.28
SYNPCC7942_0043	19.4909	14.8976	17.3622	4.11437	16.9493	0	8.08633	16.0942	11.0398	17.1606	12.621	15.9381	9.24657	5.14798	7.77038	9.63564	2.87653	39.7761	8.40282	14.3268	19.984	8.08663	9.98276	7.46175
SYNPCC7942_0044	18.3468	16.1923	10.4147	12.9095	51.0957	20.6848	40.9367	60.5238	45.6424	20.7315	16.6944	15.5488	15.3597	18.053	21.9906	18.3772	14.3348	39.1542	55.5222	58.9298	52.6625	22.3881	18.4251	20.3826
SYNPCC7942_0045	25.778	21.8924	25.7744	26.6524	30.4987	33.1301	22.1377	24.9781	25.0301	16.422	21.0071	16.5929	28.7012	20.8425	25.1678	13.0039	11.6461	14.3147	18.5978	12.982	16.7811	16.9157	16.6158	24.9737
SYNPCC7942_0046	30.7852	19.834	29.5506	22.4086	32.3096	33.4259	25.7958	26.8447	33.0702	22.0915	18.9034	19.8413	42.8066	56.0763	23.9818	33.2372	35.2504	36.1062	22.425	18.6715	21.1636	17.6173	16.3111	20.7263
SYNPCC7942_0047	211.871	276.428	292.291	230.937	218.4	208.774	436.375	502.384	489.581	252.08	332.413	407.689	211.605	247.162	232.291	232.925	235.737	176.312	398.624	373.278	368.231	271.338	270.386	386.286
pilA1	9408.25	9595.91	10784.5	9204.78	5690.05	7018.17	16719.5	15811.2	16764.2	15568.7	14433.1	13599.6	8775.69	10477.7	10412.6	9612.47	9557.59	7953.93	15859.3	15895.3	16374.2	13728.6	15842.5	18538.1
pilA2	23867.5	22389.5	26324	36656.4	30655.9	33914.4	9261.74	8348.25	9686.24	8436.07	8583.75	10396.6	25560.8	27766.5	26972.9	43054.8	43944.6	31905	9299.83	10532	10703.1	8843.4	9090.83	11322
SYNPCC7942_0050	115.674	109.417	123.81	156.084	162.372	137.271	161.849	206.699	175.457	110.071	148.415	131.2	111.612	133.526	128.036	132.463	151.701	125.747	182.328	143.671	135.766	117.947	129.823	163.839
SYNPCC7942_0051	19.8783	26.4377	25.4751	19.0014	17.3948	11.2963	56.0176	63.8756	64.1564	36.3242	30.3582	38.9941	34.2517	32.1952	24.9208	12.3612	17.1594	10.2054	63.0609	59.864	60.6735	31.5111	29.4549	34.4606
SYNPCC7942_0052	203.427	219.456	252.53	182.792	167.337	97.8498	385.326	360.353	390.823	297.042	209.159	219.975	223.334	216.007	248.413	149.492	141.998	65.4504	329.468	296.604	308.475	230.96	240.529	264.154
SYNPCC7942_0053	12.4172	13.7091	8.98709	9.17408	7.19865	5.09982	37.9011	37.168	37.276	19.3805	18.7613	29.0108	19.8813	10.6589	11.5507	5.11553	5.49771	4.22339	38.5433	33.5753	29.3528	18.6753	16.9594	18.0641
SYNPCC7942_0054	88.2421	63.8969	85.8445	66.6656	16.1548	30.5193	57.8046	62.318	46.2983	62.451	49.1201	61.849	62.7936	90.7734	74.0614	22.9599	26.0461	31.593	51.2572	42.9165	37.0364	37.5744	41.2309	79.6541
SYNPCC7942_0055	327.482	348.977	428.515	198.139	142.087	151.347	105.7	102.265	138.23	137.736	156.453	185.185	341.393	475.173	389.45	178.738	161.616	177.364	123.197	111.706	101.585	144.956	172.713	186.059
rfbE	35.4154	25.2432	34.5051	20.0247	32.997	17.3159	35.9829	43.0821	36.5371	40.4951	23.8882	37.6773	38.2527	34.2423	34.4569	15.6323	19.6002	38.7182	44.7137	40.1772	34.9425	34.7661	32.9307	40.6745
SYNPCC7942_0057	31.8209	36.3601	30.9225	19.5407	50.3117	50.6922	32.5758	46.5793	42.6014	32.4157	34.3419	31.7654	28.1334	26.742	29.985	26.6953	40.1315	35.421	32.9243	38.8821	34.2738	31.2053	31.608	43.4125
rfbC1	60.1006	83.2194	72.74	55.1597	121.19	85.8564	55.7538	80.9134	88.8039	43.9216	62.0419	57.9976	65.0816	86.2712	119.8	43.0604	67.4879	106.652	60.8327	29.4971	42.4203	66.4037	44.6116	72.0264
SYNPCC7942_0059	63.7971	108.361	145.303	104.063	386.664	365.239	106.559	284.348	187.246	46.4212	115.795	159.214	103.178	195.31	92.4864	162.474	145.51	256.442	110.015	48.7212	41.2949	57.1488	47.0326	86.5927
SYNPCC7942_0060	150.856	99.8872	130.963	86.3575	88.9382	168.02	116.687	97.6471	153.513	65.4888	88.302	89.6058	169.819	131.689	122.321	101.122	116.979	104.359	77.1614	89.9443	78.6468	111.387	89.487	103.758
rfbG	145.638	118.759	147.096	32.6473	70.9818	44.1109	46.2139	40.5736	40.1503	53.6422	63.2876	61.7284	125.342	149.78	120.746	38.2292	53.2587	70.1381	31.6711	35.8642	33.0359	65.5039	52.2584	60.1955
rfbF	97.6964	109.583	97.4941	46.6933	32.0591	30.2827	90.1317	74.2019	98.1432	79.6717	85.5426	68.9062	92.9136	102.241	101.657	31.8947	38.0862	75.2353	85.826	67.2631	69.2986	79.3461	93.6238	106.558
SYNPCC7942_0063	14.5585	13.7378	18.0118	23.9025	4.68892	22.1455	4.79365	6.67856	7.32985	3.88422	10.4746	15.1172	3.83701	10.6812	8.59851	5.33129	7.16198	11.0038	8.36853	13.5889	10.1355	6.71135	6.90417	16.1011
SYNPCC7942_0064	8.49247	7.21235	4.7281	0	0	0	0	0	4.81021	3.39869	4.58264	0	10.0722	28.0381	11.2855	0	0	0	0	0	0	4.40432	3.62469	0
infC	209.512	164.831	306.279	290.319	480.627	355.453	356.523	561.189	575.145	220.162	313.502	363.364	289.642	315.724	269.877	228.755	275.059	480.896	462.146	315.157	268.698	243.976	251.26	299.18
SYNPCC7942_0066	15.5387	14.796	17.302	24.8492	30.0276	27.0745	51.9081	49.5735	33.6048	16.9598	18.8024	23.1023	16.1952	16.1677	20.6492	27.1579	19.4579	16.0154	54.8097	46.7253	49.6193	16.6056	11.6564	18.0264
SYNPCC7942_0067	23.7789	20.9425	13.729	31.6044	48.5042	69.9306	42.28	56.3597	39.9069	26.0818	28.5142	27.7778	26.113	22.0982	19.896	36.2824	42.8923	41.9367	63.0274	40.2288	44.6474	29.2317	21.0501	16.858
SYNPCC7942_0068	12.9703	5.50761	7.2211	6.08428	16.7096	13.8107	17.0828	24.5437	27.7535	18.4559	22.5521	12.6263	15.3829	9.51597	7.66049	15.4365	15.9517	19.6068	25.4733	25.3479	21.7536	16.4428	13.5322	15.4481
SYNPCC7942_0069	1061.64	940.374	1072.47	299.144	222.795	401.169	11.3885	9.91665	10.8837	278.761	295.511	300.225	971.403	894.501	916.067	288.94	343.847	294.102	8.284	3.78327	1.36815	311.417	346.506	336.547
SYNPCC7942_0070	86.4688	84.2341	96.2813	42.9479	33.1735	20.8902	1.50731	2.625	1.44049	17.3024	20.5851	44.5633	87.4715	78.9266	87.8704	35.6227	24.3967	0	1.09641	1.33527	1.44863	17.1462	11.9402	21.4196
SYNPCC7942_0071	11.295	10.6022	9.26707	2.50976	13.7854	14.6492	29.9483	33.134	39.0589	12.8471	23.0965	10.4167	15.5111	11.776	7.1099	6.85737	4.38671	12.1317	31.7795	25.906	25.3964	18.4982	12.6864	13.655
SYNPCC7942_0072	14.1801	9.26357	9.71646	16.1178	25.2943	11.9464	19.3945	21.3913	17.2991	8.73059	15.3035	20.3874	19.4051	14.4049	14.4952	17.9748	19.3176	22.26	32.9175	25.1987	16.1543	14.708	11.1734	9.18685
ispH	50.6569	38.972	51.7602	90.578	91.5573	97.9064	107.024	102.727	109.369	39.5918	46.9519	38.2902	65.0272	46.4351	45.1422	109.993	89.7132	109.459	125.895	109.516	96.748	39.5617	41.207	47.456
SYNPCC7942_0074	22.1668	10.2684	17.9507	38.2846	29.2064	5.51761	1.19435	8.3199	13.6969	16.1294	8.69924	9.4162	33.46	18.6287	13.3896	9.96228	17.8443	0	6.95013	4.23214	10.3307	12.5411	17.2019	20.0582
pepP	73.2912	67.3153	73.7497	28.6503	62.9471	28.2431	124.845	145.693	149.446	86.0381	93.7453	92.5927	67.6076	79.5822	80.081	38.4692	56.0858	73.8612	162.432	153.637	129.262	93.4763	86.1981	101.425
SYNPCC7942_0076	10.298	7.15556	5.21208	11.8572	0	7.68989	19.4199	21.2583	14.8473	8.99182	15.1552	15.3106	5.55158	12.3633	2.48815	9.25629	19.343	19.105	20.18	13.2712	13.8647	13.5945	15.1837	14.336
SYNPCC7942_0077	18.6096	21.9506	26.4774	4.36481	35.962	22.6462	30.6376	27.7451	25.766	21.5152	22.3155	22.9469	19.6188	21.8454	16.4867	10.2222	25.9388	14.0657	46.3544	32.5691	25.3227	15.013	19.4157	22.9562
SYNPCC7942_0078	15.8526	16.1557	21.1819	10.0391	32.166	30.3836	24.4284	14.7262	30.5288	24.1081	25.6628	12.963	35.7226	29.3092	25.2796	44.4096	18.7166	10.7837	19.136	11.6525	22.5745	23.0199	43.303	18.2067
SYNPCC7942_0079	118.097	109.783	142.16	175.178	171.161	166.047	171.201	209.198	178.979	122.627	156.732	167.785	143.849	174.928	135.73	170.941	176.646	151.985	174.756	142.444	147.265	125.804	155.302	134.412
SYNPCC7942_0080	136.379	112.357	118.759	204.226	174.007	170.748	183.42	195.508	186.844	97.4958	104.412	81.6994	146.54	118.53	130.89	182.479	184.07	237.876	197.994	170.136	158.022	99.745	108.456	102.189
SYNPCC7942_0081	135.88	164.442	173.994	207.952	334.789	372.044	269.786	462.824	477.173	138.667	234.631	194.445	161.154	139.069	112.855	302.284	260.696	346.62	330.975	240.778	166.407	137.415	139.188	127.447
SYNPCC7942_0082	41.6029	38.7958	48.1406	79.2104	62.661	67.0063	140.933	151.556	127.524	55.1719	69.109	54.7933	52.2439	54.4026	41.1932	66.5405	59.5931	91.56	178.301	167.035	167.973	53.7282	58.4925	59.6479
SYNPCC7942_0083	21.6172	9.17936	8.02344	7.60535	20.887	0	42.707	22.3125	16.3256	23.0699	11.6649	16.835	8.54607	9.51597	4.78781	23.7485	21.2689	24.5085	40.3845	18.9164	28.7312	3.737	27.6795	19.3101
SYNPCC7942_0084	20.3239	24.1645	24.8932	19.3059	38.2928	44.5181	31.9208	72.3725	64.4651	20.3341	24.1274	20.1805	25.3095	33.5499	21.6065	35.166	26.9952	20.7379	47.3144	43.7502	48.0432	23.1886	22.5536	17.8954
SYNPCC7942_0085	78.917	80.2492	94.8097	67.95	126.416	156.372	60.312	94.3165	94.1037	52.3606	77.3245	77.6323	118.227	94.6195	77.274	121.49	134.858	98.8901	66.2539	55.6092	65.6535	73.2387	59.388	80.3001
glgX	328.115	288.536	334.491	183.448	210.252	228.58	71.5819	76.9861	69.7654	163.489	169.485	171.063	363.177	337.071	348.277	196.77	210.562	186.194	78.4715	65.927	64.8977	152.954	153.624	172.374
SYNPCC7942_0087	652.033	694.79	675.593	1231.98	1485.21	1453.3	529.338	575.122	574.553	344.778	396.653	362.103	720.159	686.623	700.331	1368.36	1391.91	1518.07	480.435	441.179	452.028	359.687	389.05	409.65
SYNPCC7942_0088	161.815	125.692	118.654	160.375	160.162	181.005	159.062	158.872	165.423	77.3943	96.9009	78.3772	129.893	126.393	119.318	173.975	205.32	134.237	147.178	127.956	116.901	73.6856	90.121	78.5682
clcD1	54.3518	59.3473	50.7933	40.9758	50.6403	21.2597	76.5066	69.1231	70.3665	39.619	73.3222	51.0205	57.5552	67.9324	41.2729	27.1896	31.5127	52.8183	90.3801	70.3226	72.9756	49.3284	46.3961	41.6152
gntR_1	20.2991	19.702	8.07236	18.3641	21.0144	17.8649	33.9443	44.897	27.9227	24.3711	25.8192	17.7846	22.3553	28.722	23.1216	8.36264	13.9091	9.86317	39.3805	35.7796	39.6431	21.0548	16.0901	17.7626
ubiC	39.6315	20.7885	27.2561	54.1322	67.5756	86.172	42.1418	52.9374	39.6135	16.7935	28.9335	35.4031	47.0034	27.7083	30.9799	51.8624	41.2867	71.3629	46.232	37.332	35.1897	21.7625	22.8853	27.667
SYNPCC7942_0092	20.4991	12.1864	29.6729	30.2903	41.5939	56.1274	60.7471	61.3593	53.4099	63.9892	44.2462	50.2874	26.7433	35.1927	16.3446	40.5362	27.2279	55.7779	88.3745	88.2547	81.7354	27.6409	45.4961	32.9603
tmk	11.0088	16.8288	17.1612	9.29543	15.9553	12.057	9.13456	14.7717	13.718	12.336	19.0095	12.8601	11.7508	11.6306	11.7035	18.1412	12.9977	7.4887	16.1365	9.826	14.4226	21.6954	13.1563	16.858
holB	10.67	11.6507	7.6377	4.82647	19.8828	6.26036	5.42051	7.86658	10.3605	10.9804	5.75767	8.90314	15.3665	18.1169	17.2177	7.53557	8.99838	0	4.60001	6.00231	6.51189	10.2768	9.1082	11.0874
rpaA	63.7275	51.6981	46.6001	86.3359	184.725	93.7552	412.652	455.531	467.63	105.822	103.678	95.5556	50.7636	76.6226	66.991	150.47	110.896	116.464	421.539	476.42	435.598	86.818	108.799	99.7725
SYNPCC7942_0096	378.55	487.455	540.199	409.64	629.851	591.208	245.418	262.364	232.217	336.9	429.188	429.438	470.034	595.569	435.856	398.606	512.287	567.076	175.571	169.334	172.034	334.526	360.469	413.312
cobN	14.8618	14.3791	15.501	15.8846	21.8124	16.483	21.1846	27.1845	30.4748	11.5943	13.3999	13.8449	13.6102	10.9313	12.2498	13.3303	12.7714	20.4754	25.142	20.9397	23.2532	15.22	15.2558	14.6921
pyk	474.38	501.64	495.282	190.658	216.628	200.247	101.614	110.137	101.411	192.246	189.775	211.485	529.914	550.471	554.452	232.475	247.72	209.331	125.774	116.665	126.342	225.501	209.806	208.076
SYNPCC7942_0099	56.2047	78.9425	84.2461	41.0689	37.5966	59.1889	40.9987	93.7124	63.6697	46.7166	55.9915	70.7071	115.372	137.03	89.0532	67.6831	47.855	58.8204	67.1004	39.7244	52.9476	49.3284	55.3589	56.2751
SYNPCC7942_0100	417.738	378.785	571.052	192.641	156.483	211.16	25.1394	6.63344	11.6485	164.607	190.043	174.174	635.689	624.659	505.593	186.393	237.12	174.871	11.0826	10.1228	11.7144	158.651	148.123	172.225
ndbA	71.0696	85.7702	67.2346	165.814	164.186	128.752	161.202	177.597	171.914	59.8781	69.7797	66.7916	81.1204	66.3338	79.5314	154.098	140.375	159.938	167.709	174.507	156.449	68.7273	64.3159	69.9627
SYNPCC7942_0102	93.5979	71.9701	80.2771	50.7293	47.6623	38.095	50.2262	61.3593	44.4177	54.6683	42.3163	41.3712	79.5057	93.54	72.2755	52.1077	29.867	103.248	38.1703	43.8296	40.346	44.6055	57.2239	65.8539
arpA	13.2105	17.6302	10.5069	35.8538	65.6448	25.8364	12.3037	21.4271	10.6894	13.5948	16.2938	30.8642	22.3826	12.4614	10.0316	27.9893	33.4226	25.6756	30.9171	15.8537	31.1744	17.6173	17.7207	24.5645
SYNPCC7942_0104	45.9053	41.3248	37.8248	48.4511	69.1932	77.9282	60.9441	62.5438	52.0023	41.1517	41.6153	31.1026	32.6664	49.7108	40.262	34.7975	42.004	49.9632	64.121	54.4704	57.5258	46.662	34.4836	42.8806
nadE	4.13547	5.61936	2.76285	7.85666	4.79493	11.3231	13.2355	13.6591	14.0542	3.64103	4.9094	3.86474	4.9047	4.91521	6.59469	8.17773	4.27228	8.43944	16.4023	14.3304	9.42242	3.43154	4.23616	5.0662
nadD	12.3207	6.27811	10.9751	15.6048	17.8568	16.8673	22.6369	26.7056	19.5399	8.87534	7.97806	4.31779	5.84498	26.0333	8.18641	18.2728	16.3649	25.1434	20.1842	21.994	24.563	5.11176	8.41379	8.49015
SYNPCC7942_0107	29.1581	26.8976	34.706	59.4278	65.5754	60.5654	68.2319	79.3909	87.133	22.9358	28.7553	24.078	41.7366	48.4651	29.3949	54.6767	51.9357	51.2968	81.0579	77.6011	56.4125	30.2437	29.6106	26.9443
parB_1	10.9328	23.2122	12.1735	51.9262	47.5359	74.8365	14.5793	11.2845	9.28868	2.18766	11.799	15.9643	25.9329	46.9236	18.1607	49.5442	44.3713	185.926	25.9232	18.6555	21.7961	22.6797	18.6651	8.37088
SYNPCC7942_0109	182.915	168.487	178.605	142.567	134.591	115.576	184.297	190.25	146.64	215.103	223.221	254.767	193.576	209.971	196.328	141.437	120.44	95.7136	171.06	221.624	188.344	218.913	204.184	231.623
SYNPCC7942_0110	34.5178	22.8003	25.6232	24.288	7.41151	14.0017	62.1318	63.3386	46.3435	70.6051	68.9859	55.2569	30.3248	28.7014	16.989	12.6403	11.3205	0	72.7522	80.5471	76.4621	55.6934	78.574	60.6889
dnaK4	34.8638	31.8862	37.3271	27.3621	41.4599	33.0434	15.3649	20.2993	26.8359	27.9051	26.0487	19.8413	29.6863	41.9096	32.0747	31.6721	32.9828	36.4863	20.0404	18.3048	21.641	29.2076	21.3666	20.8761
phrA	15.1989	8.32766	12.5563	6.20973	15.6329	8.05457	11.0422	11.6393	8.88649	7.4561	11.1117	7.4456	15.1186	16.187	16.2884	11.3111	5.06507	16.6759	14.3732	10.8116	7.54036	6.10249	8.78894	10.5111
SYNPCC7942_0113	0	0	0	0	0	0	0	0	0	0	0	0	0	0	0	0	0	0	0	0	0	0	0	5.87312
SYNPCC7942_0114	427.637	278.49	279.72	1012	800.443	1060.63	501.222	522.544	514.848	194.931	204.888	136.649	352.525	334.287	351.672	1064.95	942.436	1069.68	448.087	465.16	421.634	232.719	224.263	226.115
SYNPCC7942_0115	66.3598	37.5713	35.4058	102.142	96.1773	79.492	38.5108	58.5054	21.9256	16.5983	29.8404	24.2248	40.9913	52.9464	47.7667	66.0677	93.8552	150.471	72.7137	67.505	64.5737	21.5095	23.6026	21.1705
scrK	50.4845	62.1372	66.8044	84.9459	84.8333	96.1592	150.907	150.283	154.992	56.8052	87.6482	52.1368	65.9493	76.3327	70.9774	85.6041	93.9431	154.29	159.607	146.744	150.034	63.7475	48.7159	58.2613
SYNPCC7942_0117	9.10454	17.7385	12.5231	27.1326	21.7338	5.86556	59.0396	54.7259	51.5689	20.1472	31.2115	28.7788	15.2443	13.4381	12.8106	22.0636	11.0656	18.2158	68.8047	54.5507	42.4035	28.886	19.2011	23.7835
gatB	246.917	225.608	302.751	434.012	565.341	514.286	388.349	518.145	490.311	206.86	220.337	230.64	296.833	306.414	306.42	527.216	531.723	588.204	489.998	431.041	420.844	231.694	242.759	239.813
SYNPCC7942_0119	15.3412	7.60011	7.11757	16.192	7.41151	21.0025	15.1541	11.876	7.24118	15.3489	17.9363	7.46715	13.6461	8.44159	1.6989	4.21344	13.2073	8.69656	23.1484	16.7807	21.1181	6.63017	8.73044	9.78853
SYNPCC7942_0120	5.87134	2.49316	6.53762	3.09848	38.2928	12.057	6.08971	10.6053	9.97674	3.52457	11.0889	5.14404	3.48173	5.81532	5.85177	7.25647	15.1639	19.9699	3.79683	5.39467	5.85266	4.56745	5.01192	5.61934
SYNPCC7942_0121	12.7906	11.3564	11.0053	4.90908	11.7968	9.55126	10.682	8.40127	14.4894	9.30693	6.90197	10.1875	15.8593	11.5169	13.1343	12.4549	12.0125	3.95491	9.52457	6.71554	7.28567	6.63341	11.911	8.01271
SYNPCC7942_0122	20.7953	21.4999	18.6248	17.1771	28.8288	25.9936	31.0803	27.53	32.2632	21.7103	23.9064	19.0114	22.5187	15.5222	18.0225	23.0938	20.6826	30.7521	26.5056	24.9221	20.3428	22.5073	18.5231	24.5755
SYNPCC7942_0123	0	0	0	0	0	0	0	0	0	0	8.55426	0	0	0	0	0	0	0	0	0	0	0	0	0
SYNPCC7942_0124	17.8342	12.1167	13.2387	7.52929	34.4635	39.0647	17.6166	20.8622	17.5092	16.1778	15.3977	20.8334	19.7414	14.1312	9.47986	27.4295	19.3015	40.439	13.3269	13.109	20.3171	9.86569	18.2684	16.386
hisB	439.344	547.177	427.42	566.49	498.901	505.36	289.249	319.068	295.026	223.861	218.745	281.746	429.745	472.536	413.803	623.227	681.82	585.403	233.342	297.852	257.995	261.911	285.142	260.962
fabI	20.1983	15.5943	22.4904	23.2565	7.98383	12.5691	31.0162	17.0574	32.2414	22.0456	10.8992	15.015	27.222	25.4617	12.2006	15.1293	10.8398	6.2454	18.2072	26.5121	25.6252	17.1412	10.972	14.7622
ntcA	25.5917	17.2061	21.3719	18.0073	24.7272	11.6785	69.5186	79.2443	45.9019	32.4324	46.0319	38.6149	20.2346	18.3065	17.0042	17.5717	9.44225	14.5073	93.78	72.7814	81.9972	24.3324	35.4992	34.2906
SYNPCC7942_0128	49.9742	46.1724	57.4797	17.3887	39.7962	16.5401	30.9207	52.1483	42.9253	43.5158	64.0088	59.6613	62.5264	65.9964	48.8954	19.0043	20.262	37.357	36.9336	42.0966	37.2245	62.6574	57.1914	62.2306
SYNPCC7942_0129	13.2105	35.06	42.2902	31.3721	38.2928	22.6069	13.7018	30.6796	24.3183	25.1126	35.6427	52.0834	23.5017	54.5186	30.7218	24.4906	17.0594	22.4661	22.781	23.409	21.6339	42.8198	23.9632	24.0227
SYNPCC7942_0130	145.585	145.277	112.123	58.9026	80.8838	99.6547	80.5332	92.6651	76.9634	100.019	123.077	82.1996	136.693	113.755	133.814	47.9816	64.4578	74.2757	81.5931	73.8897	72.561	109.479	99.4201	127.261
SYNPCC7942_0131	49.7288	45.8773	46.3775	55.4173	50.488	50.4551	88.2702	94.5793	81.2119	52.9359	60.7516	68.4124	40.4169	45.6706	44.9505	62.8124	56.2542	48.0803	96.2025	95.9554	91.0171	57.3404	44.6045	56.2435
SYNPCC7942_0132	46.8785	33.4653	42.3638	20.0781	43.3256	24.1829	26.9786	26.6475	26.1676	40.7843	30.0621	27.7778	57.2098	47.5527	32.5024	22.3914	15.0402	36.9728	26.9467	33.8873	34.0553	40.8721	46.976	31.2114
SYNPCC7942_0133	61.1458	72.1235	83.2145	78.8783	93.5439	81.3847	60.9033	86.7796	67.343	64.5751	77.9048	66.4683	76.5484	57.1978	59.8134	46.1823	81.4675	69.324	87.1373	72.6794	73.0448	46.6858	73.9437	65.0238
SYNPCC7942_0134	49.6303	58.8237	56.4769	66.7736	71.1403	83.6246	91.8005	98.5126	84.0242	79.8849	69.4543	68.1703	55.6278	48.2565	56.5313	66.5066	66.8068	74.2	92.6392	90.1998	77.354	70.1459	69.368	73.4948
SYNPCC7942_0135	8.97318	3.8103	6.24466	11.8385	6.50255	0	18.6138	10.4195	22.8712	8.97768	13.3156	11.7925	2.66057	4.44378	4.47163	3.69669	3.31073	7.63	15.4739	12.9559	14.6947	12.7975	8.61719	12.0233
SYNPCC7942_0136	13.6347	15.7481	13.3601	8.05888	17.3899	32.8525	15.5156	24.206	17.9169	13.9689	17.6579	17.839	12.9367	11.5239	10.1466	8.08864	13.6833	29.68	15.048	18.899	22.6781	14.708	15.8289	15.033
hemH	214.501	198.302	252.49	231.571	261.141	244.993	343.615	366.258	395.032	227.117	235.463	201.89	227.506	280.034	228.038	226.222	266.821	195.942	350.874	361.03	313.134	225.029	229.14	219.606
SYNPCC7942_0138	68.6158	61.287	52.6912	72.4211	85.7302	71.2622	56.794	65.9384	48.2457	90.9023	95.7566	84.3008	70.1543	54.6813	64.4568	46.788	47.1408	112.666	59.1626	59.0078	54.5832	73.6245	87.8582	93.2978
ilvB	1072.57	988.316	958.454	1253.65	1089.57	1252.24	700.987	675.453	678.044	860.662	823.051	603.589	1071.95	1139.82	1139.23	1162.12	1253.18	1414.38	630.807	654.994	594.377	965.244	975.509	844.991
SYNPCC7942_0140	182.365	157.913	135.373	339.667	316.132	264.347	132.456	140.25	121.521	120.206	117.701	100.251	180.239	144.027	152.058	229.807	253.308	449.998	118.701	118.277	119.153	111.267	97.6759	105.407
secF	128.331	114.757	101.707	78.0816	144.419	119.881	160.619	169.079	168.464	124.468	130.351	119.93	100.274	124.614	123.389	95.7854	79.1001	102.702	202.425	179.543	183.176	113.534	113.413	113.864
secD	167.731	164.162	122.422	80.9602	112.655	124.615	146.389	128.261	128.603	146.531	155.632	115.293	158.295	147.221	159.017	67.415	81.5079	80.0083	159.614	159.752	150.011	123.056	123.099	101.409
pdhB	162.162	172.302	147.366	207.228	202.355	236.936	191.79	209.41	186.995	133.869	147.541	152.905	127.642	148.851	156.548	184.541	214.64	192.92	178.068	172.573	160.714	131.995	136.563	135.854
SYNPCC7942_0144	45.6681	38.7843	43.8367	73.1322	155.2	181.094	75.5999	92.6485	64.2211	41.5946	39.089	38.6314	57.8982	43.6726	50.2244	119.371	102.26	235.671	118.129	94.2561	96.8762	32.6678	32.2622	33.7607
SYNPCC7942_0145	8.80701	22.4384	17.1612	0	25.5285	18.0855	11.7444	15.908	12.4709	22.9097	19.0095	18.0041	13.0565	5.81532	17.5553	25.3977	38.993	44.9322	17.0857	12.716	27.5911	18.2698	16.9152	13.4864
SYNPCC7942_0146	67.6469	79.2115	67.3346	54.0898	71.3039	72.9656	108.737	119.545	87.0814	66.4503	59.7323	43.1035	79.0143	63.6175	62.6542	40.5362	71.095	83.6669	78.6533	74.2631	66.556	56.345	60.3699	54.1491
SYNPCC7942_0147	1441.73	1608.29	1447.91	1863.1	2291.36	1765.53	985.263	1160.85	1048.37	634.423	788.379	755.756	1201.76	1324.01	1300.99	1648.59	1732.55	1500.98	908.777	807.576	715.064	811.031	713.183	700.382
SYNPCC7942_0148	103.427	85.876	96.6552	120.859	136.516	126.423	82.3707	94.8388	74.7965	70.2176	70.2612	57.7131	110.07	112.196	94.4918	105.761	126.065	106.79	76.8361	68.3634	63.9101	73.2743	77.2517	75.3013
ogt	1.27844	2.17146	1.42351	0	0	0	0.757705	3.95866	2.89647	2.04652	0	2.98686	6.06495	1.68832	5.0967	0	5.66027	0	7.71614	2.01368	3.64105	1.32603	2.18261	0
dpm	9.78053	15.5742	12.2517	14.194	17.719	13.3898	21.7378	29.0234	22.1591	19.5709	17.1525	13.5676	14.4998	19.3744	12.1849	11.0806	16.2387	20.7913	20.5556	20.2196	22.6326	17.7532	23.4813	12.169
psfR	73.3954	72.214	94.0162	90.0618	117.617	87.4094	105.214	115.482	131.475	81.4321	83.074	73.8883	84.2168	77.6202	87.6223	92.4313	88.9451	123.803	100.328	95.555	87.5224	77.9847	73.8582	86.8072
mraY	68.2182	51.3141	62.2145	61.7155	116.762	67.5982	60.84	55.6593	53.7272	45.7616	37.1619	47.8143	44.6917	52.3378	50.9391	63.167	69.9956	88.3912	59.9401	53.555	54.771	37.7376	41.0402	39.796
SYNPCC7942_0153	242.849	221.281	273.224	592.732	843.257	907.353	185.912	156.662	149.014	166.03	152.885	162.53	285.02	317.368	255.486	591.943	705.607	998.069	198.485	184.616	168.589	112.826	142.52	120.086
SYNPCC7942_0154	31.1666	43.1341	35.9886	19.4933	20.0758	22.124	21.8925	26.2117	11.7687	28.6414	19.9322	17.5297	39.7019	30.4881	41.4169	30.4349	22.1465	47.1134	23.8869	29.0908	20.3828	32.3269	29.5606	28.2822
SYNPCC7942_0155	6.17634	2.62267	3.43862	0	17.9031	0	3.6606	3.1875	6.99667	2.47178	3.33283	3.60751	7.3252	4.07827	8.20767	0	0	0	2.66271	6.48561	7.03622	0	7.90842	0
pgm1	43.2741	40.8346	45.7513	50.7489	74.7555	82.5815	334.716	305.443	323.345	112.657	122.653	82.7207	47.1762	45.6032	45.3082	59.7859	61.9301	68.3895	346.74	341.037	351.565	84.3299	85.4468	92.0373
SYNPCC7942_0157	206.176	163.424	179.066	17.4088	35.858	45.1615	184.109	168.827	160.377	390.555	504.355	412.653	193.991	136.139	140.645	22.6503	66.9417	9.35006	209.769	158.045	157.369	353.568	346.127	310.46
SYNPCC7942_0158	154.684	168.975	169.536	175.427	221.551	267.407	358.804	341.859	320.91	197.124	203.6	196.287	179.14	158.616	145.906	191.926	186.211	152.678	407.443	393.654	370.752	191.903	225.767	195.071
SYNPCC7942_0159	11.4795	11.1418	12.7822	6.92349	23.768	22.451	12.6354	13.5414	24.1506	11.8134	26.5477	9.57855	21.3946	19.4913	4.35856	8.10723	14.5215	11.1556	12.7259	11.1933	13.0777	8.5049	18.1985	12.5563
era	76.9766	90.6167	88.2578	51.4824	64.0668	77.2111	35.2333	35.3996	25.9011	53.0719	41.9488	58.7607	85.8715	93.6042	64.8196	62.7964	67.4879	36.2914	29.5715	21.6083	19.9698	45.0596	40.9869	60.6889
SYNPCC7942_0161	89.3352	84.7949	76.0675	94.2895	76.1625	86.3307	210.232	216.961	178.589	121.977	103.502	130.448	85.6968	78.073	87.2915	64.9474	91.1273	62.5576	199.365	205.551	202.797	132.178	130.088	107.631
SYNPCC7942_0162	254.048	260.631	267.037	351.796	547.882	617.689	304.753	436.333	402.907	240.755	397.005	360.874	214.528	292.555	310.594	355.009	407.927	317.982	513.448	562.35	514.005	276.155	369.533	431.047
SYNPCC7942_0163	74.1902	77.5472	70.9593	144.562	148.882	197.928	76.6676	106.029	98.0514	70.8016	70.8292	63.3334	68.8129	108.025	91.0067	137.931	167.046	122.935	114.816	126.346	114.859	85.8315	112.046	104.142
iojap	416.131	380.812	357.444	333.44	462.796	348.792	289.92	313.809	346.335	426.876	395.94	178.572	330.367	405.992	458.193	467.421	476.272	519.93	247.499	227.402	267.992	362.916	424.814	310.814
SYNPCC7942_0165	24.2061	25.3944	31.7094	30.0571	103.184	62.3787	44.7273	58.7874	54.8422	31.9111	32.2705	23.2868	28.7086	33.8472	18.9219	37.5425	31.5213	19.372	62.6136	36.6321	42.9862	19.1997	24.3093	33.7968
SYNPCC7942_0166	71.0377	55.8844	77.4338	55.2464	82.3657	67.5647	91.7395	97.2487	104.191	67.6318	52.4553	49.7904	62.9668	69.1255	57.6344	62.8438	60.6966	55.9533	109.607	91.4767	104.354	57.3947	68.9375	60.6889
SYNPCC7942_0167	15.4409	34.0947	37.8248	6.51887	8.95157	8.45555	49.4181	66.9374	97.9534	51.9073	73.3222	28.8601	14.6504	24.4696	24.623	20.3558	13.6729	21.0073	93.1949	107.013	70.3622	57.6566	71.1758	56.748
SYNPCC7942_0168	417.174	332.148	383.225	215.752	266.034	262.716	229.944	244.361	211.481	271.299	326.412	367.934	413.135	404.93	360.346	228.579	240.115	290.877	253.588	223.412	201.389	296.403	279.546	309.833
glnN	296.58	280.046	374.486	237.11	302.746	253.597	843.847	611.559	562.928	417.72	443.427	466.161	313.572	342.22	290.244	238.141	304.889	196.609	926.028	742.363	842.242	387.337	437.086	397.831
SYNPCC7942_0170	53.1529	66.5233	105.909	64.9586	64.8725	45.9584	79.5858	75.0749	152.116	40.3045	66.4213	78.4314	76.3114	51.7221	70.6343	55.3199	74.3161	76.1205	55.4784	49.9392	71.7074	46.4268	52.5367	94.2462
cysM	19.1251	18.4079	21.2955	18.8401	27.7187	13.9641	25.6929	21.0563	28.1649	14.2873	17.8883	14.1496	18.1461	15.1541	17.7906	12.6064	17.8761	8.67324	21.4373	25.1035	17.4302	17.8535	16.8699	13.6672
SYNPCC7942_0172	2.42642	4.12134	0	0	7.03337	6.64365	7.19047	12.5223	32.9843	9.71055	13.0932	2.83447	2.87776	3.20436	9.67333	7.99693	3.58099	16.5057	18.8292	10.1917	8.29269	7.55027	2.07125	13.0048
cysQ	3.27985	4.87455	10.0431	6.92349	9.50718	4.49019	9.71953	5.92435	6.50208	10.5008	7.07938	0.957855	5.8349	4.33141	3.26892	2.70241	6.05064	0	4.24198	10.7628	7.47295	8.5049	6.9994	2.51126
SYNPCC7942_0174	38.1437	17.2309	30.7246	25.6973	16.4672	17.7769	14.43	28.4808	18.3872	13.6412	13.1379	17.0649	31.7634	25.7224	28.0405	14.7111	22.757	22.0827	13.9951	15.7658	16.642	15.9939	11.7772	12.4278
SYNPCC7942_0175	16.7457	2.84431	3.7292	7.06976	0	9.17011	13.8948	41.4823	7.58794	2.68066	10.8434	7.82473	7.94423	8.84583	0	11.038	0	22.7825	14.4387	8.79212	11.4462	17.3692	14.2946	5.12864
SYNPCC7942_0176	141.964	134.128	120.531	224.755	344.635	301.245	160.916	285.733	269.372	90.9023	112.993	95.3566	155.743	168.731	96.6851	225.167	303.796	337.998	217.269	189.135	167.793	125.162	77.2546	89.6746
SYNPCC7942_0177	75.0438	66.0355	75.5058	194.674	170.352	136.157	124.321	145.583	146.465	45.5916	41.9581	62.3152	70.7731	77.6112	84.1052	138.563	178.804	178.362	131.749	113.93	122.057	43.1389	47.8514	49.1511
SYNPCC7942_0178	96.2828	111.504	76.3457	123.179	202.975	161.771	118.021	111.425	91.7186	57.7986	57.4657	51.9769	96.0253	105.96	90.1459	135.825	142.097	153.817	127.671	110.678	94.3145	57.4994	56.0382	34.0677
csaA	18.1365	6.84562	8.97537	4.25384	11.6826	11.0352	16.7209	10.3999	29.6766	29.0329	15.2237	21.1865	19.12	13.3062	5.35585	13.283	20.8183	0	10.4252	8.46427	20.6614	20.9019	22.3625	10.8006
SYNPCC7942_0180	154.44	154.062	154.679	67.2721	42.6353	64.884	62.9598	63.257	49.9865	102.685	77.6056	76.3651	166.692	156.474	141.166	53.8625	69.9462	100.055	70.4567	67.3579	60.0436	70.3481	89.2845	109.49
SYNPCC7942_0181	831.743	875.686	890.287	304.679	335.606	254.46	418.492	410.491	456.403	520.697	448.258	453.664	939.657	946.881	916.938	284.048	281.976	300.202	377.378	334.2	339.21	500.285	432.114	550.175
SYNPCC7942_0182	103.173	126.842	125.822	155.564	205.072	156.043	48.3366	34.4829	33.3932	44.829	45.5991	28.6961	121.199	129.763	148.857	148.968	163.867	93.5778	34.7363	23.2155	34.1417	24.4604	31.0345	30.846
SYNPCC7942_0183	89.6283	62.1372	69.2485	38.6118	63.625	65.1078	49.8687	56.6394	55.9465	48.3137	41.4552	29.9146	86.7755	70.0522	58.3376	45.2134	64.7884	74.6566	44.1601	40.3355	54.1789	53.1229	57.772	23.8087
SYNPCC7942_0184	113.668	118.172	102.563	71.7076	58.7016	93.0111	72.4025	81.5876	82.8836	68.4967	77.5523	70.9708	111.568	124.23	153.657	44.1369	81.9496	48.8823	64.7756	59.3371	59.5372	77.9227	104.28	93.034
ggt	42.0453	44.436	44.7358	8.8754	10.8333	10.233	17.1667	18.8056	18.5226	31.0356	28.2341	22.375	44.3254	41.3356	49.6653	7.69842	13.7893	12.7117	23.7656	23.3017	25.2799	26.6509	27.1175	25.3963
SYNPCC7942_0186	19.8158	31.2535	15.7603	29.8782	32.8224	54.2565	8.38888	11.6875	9.62042	9.06318	9.16527	9.92064	13.4295	22.4305	26.3329	0	4.17782	0	12.2041	11.8903	6.44987	17.6173	2.41646	6.50238
SYNPCC7942_0187	40.9981	40.041	46.4115	17.3087	25.7486	33.6764	29.1586	32.4428	22.4477	26.252	36.1344	35.1214	42.141	42.4117	36.3213	15.7641	24.2026	23.2408	28.869	26.9069	26.4667	31.1846	20.4149	32.4372
SYNPCC7942_0188	19.7131	14.9977	23.322	13.8709	30.9517	23.6142	13.8743	12.2931	12.0961	12.4912	15.5129	13.4331	18.5091	22.2368	29.4711	21.6566	24.2444	33.5246	12.0397	12.0751	12.6324	13.2054	15.4253	14.4647
guaA	149.031	113.945	141.58	136.817	105.305	125.468	210.421	220.297	229.153	153.649	149.254	131.173	156.678	163.556	162.935	120.412	96.8732	98.2892	191.503	182.287	187.651	166.997	175.143	164.682
cbiD	6.97515	5.92374	9.17882	4.01562	5.51417	3.47241	10.523	11.1265	13.6482	9.13568	8.89643	5.18519	9.02465	4.18703	6.74123	6.26959	5.61499	12.9405	9.29464	6.65856	6.86266	7.89255	10.8257	8.7392
serC	110.513	94.9093	111.993	221.488	248.353	246.492	382.323	321.055	327.044	101.375	85.7659	86.307	114.87	95.11	96.5312	218.945	196.085	223.84	333.507	337.057	346.929	81.7847	93.2767	72.7316
SYNPCC7942_0192	493.525	532.172	462.937	514.581	611.24	708.405	289.844	268.592	216.853	191.524	240.488	218.379	517.924	420.678	461.075	539.717	587.102	539.187	290.135	244.985	227.449	200.106	204.259	206.113
SYNPCC7942_0193	4048.76	4445.5	4141.06	5233.7	5440.64	5746.84	1473.22	1495.53	1436.65	1672.34	1707.43	1800	4012.21	4233.08	3720.32	5067.92	5563.52	5435	1030.61	1123.63	931.877	1700.19	1553.49	1832.8
polA	29.4121	22.2267	19.4278	22.6247	32.5128	14.3319	66.3302	75.6379	79.908	43.2924	39.8123	40.1817	16.5546	19.7501	20.8676	22.5909	18.3929	13.5644	64.4745	62.5549	60.7667	36.9705	41.2774	36.2606
SYNPCC7942_0195	10118.5	9943.36	10420.6	4282.4	4453.75	5372.53	367.609	422.221	512.372	3724.02	3940.94	4178.33	10054.1	10613.2	11137.2	6143.54	6498.47	5983.84	302.525	331.764	423.391	3847.96	3621.04	3913.8
bcmo1	200.244	178.644	162.938	40.644	46.0444	63.2626	53.9198	83.4685	67.0703	47.3891	47.2735	53.4189	192.39	151.928	190.621	50.7659	66.0671	62.2138	95.4588	115.497	89.6584	48.4297	45.6095	49.755
SYNPCC7942_0197	29.3308	28.9129	27.9937	49.7531	65.2834	64.5341	120.756	185.429	153.672	35.6339	52.5691	44.6647	22.984	31.126	25.0569	46.6077	31.6925	53.4436	206.835	258.221	238.674	36.942	44.7099	34.0874
ndbC	63.0464	48.9055	57.4874	26.198	38.8524	24.4664	50.018	63.537	54.5492	154.963	164.477	142.079	62.9983	57.0362	52.1161	23.7237	26.3752	30.3926	55.6446	67.5066	50.0504	134.907	130.943	128.473
SYNPCC7942_0199	84.6499	57.5121	67.6929	38.9866	28.9984	21.0705	62.4849	65.9265	61.8945	229.131	225.068	224.74	46.547	63.0087	60.3357	43.1161	26.1215	36.6437	80.2864	69.8987	70.1345	159.639	203.64	194.44
SYNPCC7942_0200	45.1667	30.4611	28.1045	8.41262	3.85067	3.6373	11.0227	23.3097	13.5438	127.593	113.26	79.1435	22.0574	29.8238	40.6028	8.75641	1.96054	9.03665	11.4541	16.0419	18.9172	79.9176	104.326	79.3363
ccoO	84.3157	49.0785	60.1279	7.99925	24.7149	18.1575	23.5824	26.4016	23.6103	179.711	162.565	182.603	55.0557	56.2997	65.4652	12.4892	19.5742	32.2223	31.8571	20.3935	24.2834	155.257	106.748	137.094
ccoN	180.798	194.853	187.092	60.1514	81.1744	83.4025	31.4479	39.5539	36.176	287.456	264.581	273.761	208.019	222.544	187.377	76.9126	81.9336	76.8675	36.4308	36.8869	29.6641	290.467	284.344	279.495
ribD1	79.9075	70.0517	63.8614	23.1252	61.6421	38.8176	11.076	22.6148	20.4401	31.4632	46.5964	44.4144	65.7283	79.9961	78.7847	39.2911	46.6014	56.9872	11.6683	11.1653	8.80958	40.1044	36.8559	49.3405
SYNPCC7942_0204	200.97	242.335	208.402	239.642	249.027	323.439	90.9246	131.428	109.487	127.703	149.01	64.5162	192.865	218.806	234.448	224.997	287.542	271.333	97.8848	128.875	114.475	138.438	127.028	104.541
SYNPCC7942_0205	33.6693	22.637	15.6209	23.691	26.4322	21.1264	17.8765	18.8241	20.6598	20.2117	25.7385	27.8597	27.4533	16.674	27.9642	19.6503	20.7042	9.54312	20.5634	23.2018	14.7833	19.6441	29.9385	35.4466
pncB	6.67659	4.36168	3.43119	2.16826	1.48871	5.62486	3.95709	10.0719	9.30875	4.93287	6.65126	5.39957	3.04557	6.1042	2.04749	2.53898	3.03185	6.9873	7.08523	7.55021	4.68068	5.85975	9.20656	7.07818
SYNPCC7942_0207	66.7479	46.0578	37.1612	17.6124	36.2774	79.9569	64.2853	73.2006	70.8873	23.3735	31.5157	92.5927	44.5295	66.111	33.2627	41.2473	49.2543	28.3782	82.731	81.0417	68.9117	12.9812	49.8554	47.9123
SYNPCC7942_0208	18.0143	14.2061	12.8948	11.9513	9.69753	12.6833	15.8626	15.9375	13.9933	13.5948	16.9419	12.6263	20.1443	14.9537	15.3894	7.63343	11.3941	3.50121	19.3047	18.1057	16.1247	11.7449	14.2791	13.7929
maf	19.3417	22.2237	24.0703	43.2304	39.5754	21.8064	22.9269	30.5329	30.9327	15.4811	20.874	3.98724	31.0357	16.5277	6.04776	29.9981	31.9034	23.2186	26.487	36.4389	27.8671	15.3414	14.5681	9.58245
SYNPCC7942_0210	131.316	146.185	150.17	82.4102	154.314	140.905	53.6387	53.117	62.3174	53.9733	70.8599	68.408	132.592	175.761	136.774	125.743	178.087	193.141	38.2517	31.6779	34.3672	79.1464	51.5031	65.2179
cobQ	36.2484	50.8969	43.0526	39.789	63.0431	48.9632	24.9211	30.4302	27.9227	25.1448	32.8609	28.7941	49.2962	35.1046	59.7308	38.2292	35.6643	29.5895	22.9199	22.5843	18.9956	24.564	28.8797	30.3444
aroC	45.1996	47.2876	44.4936	38.7181	49.3693	55.6017	51.6367	62.8806	42.2981	34.0805	42.4178	45.9137	60.5994	56.2307	56.5832	63.689	46.4049	49.017	41.7965	44.7114	44.7759	44.844	37.4651	49.153
SYNPCC7942_0213	100.603	96.5345	84.3784	33.0958	68.1696	10.732	13.9384	24.274	23.681	42.8758	50.7615	33.5776	125.515	101.8	109.383	34.4483	46.2774	17.7754	9.01226	17.1495	16.3727	35.2346	51.3033	49.0179
SYNPCC7942_0214	135.88	141.624	134.106	120.599	167.842	107.808	174.336	192.844	184.537	181.676	175.807	165.043	136.432	115.211	129.271	129.768	124.195	131.295	196.375	192.947	182.942	133.731	144.329	156.057
SYNPCC7942_0215	2805.91	3414.44	2996.01	1332.11	1776.2	1762.92	1388.73	1676.52	1541.64	2109.7	2331.36	2487.18	3089.21	2886.63	2841.53	1377.5	1511.73	1418.48	1193.9	1349.32	1137.76	2113.53	2209.39	2278.63
SYNPCC7942_0216	91.8891	117.355	103.879	88.8412	107.762	111.394	66.1014	64.4363	68.3362	83.0925	93.8697	88.4957	120.628	122.276	109.992	100.563	108.697	124.061	68.343	62.2399	58.3342	95.3101	92.8092	95.0613
SYNPCC7942_0217	51.6933	66.251	76.3971	162.688	166.188	167.273	80.2149	113.503	95.824	45.1368	64.9177	49.4072	64.6529	68.2668	89.9275	202.894	216.388	134.264	149.112	159.391	125.811	47.7686	44.1267	55.4116
SYNPCC7942_0218	29.7237	7.21235	14.1843	62.7441	36.9252	23.2528	37.75	43.8281	57.7225	20.3922	18.3305	4.96032	25.1804	44.861	33.8566	6.99731	25.0669	28.885	43.9348	28.9826	43.5366	22.0216	32.6222	19.5071
SYNPCC7942_0219	88.8932	162.312	128.675	140.734	199.695	267.733	52.6853	55.0513	67.9723	72.9289	67.1549	67.4975	155.506	108.589	132.895	98.8779	121.352	166.291	59.4009	39.6713	24.0514	73.7621	91.0577	88.481
minD_1	60.1522	73.4348	68.0248	101.184	108.976	66.9092	52.3625	55.2961	58.5591	40.6231	43.6166	39.5257	45.7029	67.0255	37.4698	77.4406	67.968	63.9352	60.7793	50.334	47.6474	38.9948	29.6852	53.2527
glk	34.3626	41.4397	42.8535	65.2829	71.716	69.6239	67.6153	82.2853	69.2893	47.3066	40.7934	38.5357	43.1996	36.3037	37.4445	40.7705	56.799	93.5006	81.7745	82.6306	76.3359	32.7906	46.9324	40.5177
SYNPCC7942_0222	15.6332	11.1804	7.32937	24.3161	28.6202	13.5172	22.9199	23.7794	27.9625	11.8543	20.4237	14.4175	16.5894	9.77939	10.9341	10.847	4.85726	22.3884	16.3172	28.08	19.2157	11.0946	12.6425	11.3398
SYNPCC7942_0223	249.939	191.627	258.976	252.808	316.964	323.163	216.029	243.646	233.98	220.89	247.262	259.53	216.147	259.015	272.171	277.441	304.828	389.631	214.008	224.18	218.495	183.631	198.538	211.304
psbN	30.3561	8.59344	45.0678	10.6799	29.3307	83.1163	50.9758	20.8883	34.3879	40.4951	70.9821	11.8203	18.0013	53.4514	60.5097	25.0117	22.4002	0	17.4493	23.9071	14.4093	10.4954	17.2751	27.1163
psbH	1181.95	968.152	1020.16	944.853	1054.18	842.571	2503.64	2587.92	2618.45	1676.55	1724.69	1339.87	1198.59	1274.58	1236.1	777.937	990.881	951.506	2496.53	2667.71	2740.81	1820.8	2074.6	1871.54
tatA	222.281	144.874	152.533	92.7522	59.9366	191.077	364.588	368.156	348.427	190.327	217.576	220.411	125.683	105.813	123.65	110.74	118.251	87.9109	327.6	352.831	338.618	284.175	205.189	219.667
pth	25.0304	19.325	16.4692	9.60676	19.7877	0	43.8309	49.3223	46.399	21.8557	18.4183	30.5689	28.337	19.5328	21.1672	11.2493	6.7165	23.2186	51.012	50.7755	44.717	25.9623	33.9923	24.3917
SYNPCC7942_0228	8.19963	4.64243	15.2169	17.3087	15.8453	7.48365	32.3984	19.7478	12.3849	15.3136	14.7487	15.9643	12.9664	0	7.26426	9.00804	4.03376	0	18.8532	25.8306	23.353	14.1748	6.9994	10.4636
SYNPCC7942_0229	384.51	483.381	376.035	419.184	931.249	976.616	113.946	100.525	68.7758	120.473	129.679	97.5178	336.024	334.071	361.378	312.646	386.404	283.933	102.514	90.9797	84.2943	60.3486	78.8178	104.591
SYNPCC7942_0230	264.362	276.591	259.463	166.838	250.823	201.48	146.99	123.773	142.79	152.698	137.505	139.287	258.586	260.04	257.142	149.329	173.96	199.298	131.594	115.905	128.461	139.222	123.883	129.377
SYNPCC7942_0231	14.9468	10.3858	6.05197	5.73661	23.6321	14.8818	10.4693	7.01249	1.53927	8.70065	8.79866	12.6984	12.8924	12.5611	9.02844	20.1523	18.0482	9.2432	8.20116	5.70734	6.19187	2.81877	2.3198	8.32305
aroA	17.4767	13.493	17.6909	8.94348	32.2376	15.9507	30.7605	31.158	35.9962	17.8034	19.4328	13.6105	11.3059	11.1903	5.63021	15.7089	19.5399	18.0129	30.1379	27.2497	33.1831	14.2822	13.1102	19.4637
SYNPCC7942_0233	83.7286	56.8861	96.9593	42.4186	63.1023	45.8505	183.61	184.942	166.935	91.1424	117.47	54.7731	87.3866	59.7094	84.5621	49.6711	37.0708	68.3476	141.499	131.882	119.232	90.3197	81.479	137.191
SYNPCC7942_0234	24.4255	42.0975	33.5966	13.6483	12.4943	25.571	16.1796	10.381	18.7177	31.6253	29.4618	17.6234	38.3411	56.9233	34.3681	7.10301	10.6023	0	9.91076	13.5786	11.867	29.0606	29.4356	22.002
SYNPCC7942_0235	17.9724	4.69641	13.8544	5.83666	12.0222	3.78533	11.4713	11.4157	15.6612	11.0655	16.4122	6.45995	8.19826	14.6059	1.83718	11.391	4.08066	0	13.1123	5.08103	7.08735	5.73586	8.26093	10.5853
SYNPCC7942_0236	321.015	221.018	258.89	133.854	153.171	112.13	180.864	139.081	157.134	384.883	305.102	140.432	333.724	366.365	284.396	141.501	126.727	107.837	124.156	107.508	125.665	369.963	293.197	327.72
SYNPCC7942_0237	25.8734	19.8807	15.0907	13.004	32.1422	23.6142	29.2089	40.6942	44.6627	31.5568	30.5826	35.9816	23.3799	19.525	18.0101	16.2425	25.4566	25.1434	42.493	27.8159	19.6504	21.725	28.3965	26.4138
SYNPCC7942_0238	31.3834	37.9289	43.6809	30.5758	64.7285	38.0071	31.1198	34.2615	33.5006	31.3991	30.6129	25.3807	41.5157	35.069	26.4666	29.8363	25.8304	57.4767	34.3449	29.4692	32.6586	24.4138	25.244	25.4154
petJ1	14.7303	14.297	14.0588	22.2103	12.1995	17.2852	51.135	34.7522	66.747	16.8431	29.5235	24.5821	12.4788	16.674	8.38926	10.4031	12.4225	0	63.5045	48.6134	37.1581	19.6441	35.9261	24.1681
apcD	165.293	129.295	211.496	153.034	176.521	127.04	537.952	487.881	502.608	291.293	345.821	309.96	141.01	201.054	177.266	143.36	179.748	157.811	515.073	510.05	527.749	302.287	301.999	294.193
rumA	74.5699	104.516	87.6772	125.488	163.248	128.502	58.104	57.0534	51.3933	40.9036	46.148	56.0429	102.665	88.1479	82.4637	139.21	123.136	159.628	58.4512	56.6744	49.0105	53.0064	44.5138	53.9013
SYNPCC7942_0242	187.018	179.568	201.085	252.333	309.24	408.243	210.257	240.13	224.962	126.027	125.539	132.132	168.45	163.803	155.436	305.007	329.122	314.768	233.29	222.702	224.403	134.653	122.887	138.272
hliC	59.4473	54.6937	44.1289	10.4574	0	0	93.9554	56.246	67.343	83.268	64.1569	46.2963	23.5017	13.0845	26.3329	0	0	0	72.6144	91.035	84.6545	35.9687	88.8049	75.8611
glg	2457.25	2520.62	2445	291.073	331.992	314.366	361.423	336.351	327.072	2726.52	2657.69	2573.97	2215.78	2359.48	2369.03	276.381	269.536	304.369	340.906	355.484	350.4	2514.58	2252.03	2308.91
gap1	2579.41	2531.74	2531.8	181.497	220.021	288.755	99.131	115.092	104.248	1834.45	2008.8	2018.99	2440.19	2477.62	2328.01	180.428	205.209	278.732	114.677	94.1651	112.107	1831	1746.57	1782.09
SYNPCC7942_0246	42.2736	43.7549	54.4257	23.7033	45.9514	23.5111	47.3692	49.0874	44.8953	58.1554	74.1369	60.1852	47.7868	44.4872	52.6659	39.185	19.4965	40.439	61.5087	63.1176	59.8225	47.2731	54.6926	47.0339
bgtB	15.7268	38.4659	29.4193	29.2142	34.6459	25.8364	38.0296	38.309	38.4817	29.7071	33.2666	31.5991	27.6052	18.2767	25.915	16.5862	12.0693	25.6756	39.5955	47.2309	46.5824	23.4897	22.5536	26.4912
SYNPCC7942_0248	52.11	49.3419	46.6855	24.0229	50.3498	31.1599	54.6693	77.2787	73.9585	53.6942	55.5919	51.7773	44.0435	35.595	50.1454	36.52	38.8948	52.9679	87.2793	79.8776	82.5648	49.7012	53.1743	55.0327
SYNPCC7942_0249	49.01	30.8314	37.3917	22.9902	39.4621	37.2754	16.6753	28.1035	10.2814	15.9816	22.5284	21.2044	26.9103	26.3687	32.5644	23.9297	17.4129	18.5217	20.3464	20.9668	16.0262	15.0621	16.2696	18.7626
SYNPCC7942_0250	57.923	78.966	45.8262	22.5235	13.2552	16.6943	9.03418	9.43989	10.3605	28.061	21.3856	10.6838	57.8503	38.2469	52.6659	30.1423	4.49919	10.369	14.4572	10.404	13.892	25.2966	13.0117	11.6709
dnaQ	3701	4614.89	3702.71	1363.28	1163.98	1489.62	208.932	210.102	212.772	762.788	742.922	737.139	3592.74	3192.81	3960.39	1421.03	1616.77	1529.44	184.287	170.027	180.245	773.516	863.269	790.608
SYNPCC7942_0252	35286.7	36735.5	48742.7	18803.4	39252.2	33479.1	4561.78	10111.4	10307	8066.35	10977.6	13647.7	38800	50083.2	36821.8	24320.5	27105.3	35756.6	4715.66	4057.56	3639.25	10683.5	11254.9	11712.2
SYNPCC7942_0253	33452.1	44607.6	41491.6	12919.5	15794.7	20787.7	7976.08	15202.7	12910.5	9406.87	11962.5	13636.5	34917.1	38161.5	38245.8	15684.2	19991.9	19939.3	8719.76	8093.91	6827.25	12275.7	15400.2	14528.4
gyrA	304.659	311.755	309.263	617.923	704.552	771.873	804.816	846.859	813.459	545.663	572.247	548.101	302.423	329.051	310.464	620.467	628.984	768.199	705.998	603.117	595.209	600.921	666.03	591.451
SYNPCC7942_0255	208.274	196.271	233.77	129.309	135.594	146.378	91.425	100.589	102.828	105.192	111.185	134.01	262.206	237.543	225.711	127.558	141.361	128.799	82.5877	76.0199	60.9037	113.213	103.155	127.489
SYNPCC7942_0256	158.139	138.251	128.826	115.363	116.283	128.942	59.9569	76.2115	71.13	81.901	70.2746	77.4247	175.832	169.682	154.521	110.178	154.447	150.287	62.6616	50.9771	53.9802	77.1888	85.3619	82.3529
SYNPCC7942_0257	28.5347	33.1191	24.3592	26.1016	19.2996	13.0216	18.0394	12.7627	16.1623	14.4648	15.3977	15.5556	23.6897	28.8905	13.9038	23.511	21.0562	25.881	17.2224	18.4775	24.9223	12.8254	12.9909	16.7501
SYNPCC7942_0258	29.1171	21.9805	52.2342	23.9025	42.2002	17.7164	35.473	40.0714	31.1518	20.7158	12.2204	15.1172	23.0221	38.4523	36.5437	29.3221	11.9366	66.0228	41.8426	30.575	25.7995	11.7449	9.66584	19.8168
SYNPCC7942_0259	29.9914	21.832	59.6337	40.6989	93.1447	46.9245	101.573	139.302	128.619	72.0155	48.5512	60.0601	48.2737	31.1198	19.9276	45.8923	31.6159	14.5726	120.062	120.349	129.346	73.3261	51.2029	39.3658
clpC	1330.47	1237.62	1317.45	3925.58	3555.8	3945.92	5374.94	5666.48	5354.13	3622.44	3539.6	3526.6	1358.48	1398.47	1381.57	3720.43	3748.43	3850.77	4807.12	4761.33	4590.1	3686.18	3609.16	3430.36
rimI	46.3689	25.2432	26.4774	20.0781	27.5708	35.8093	38.7566	56.4506	41.7526	33.3072	43.6267	23.6111	32.4323	26.6923	25.2796	15.674	26.3203	32.3512	55.3578	34.3332	38.6025	33.2967	38.5667	44.6063
lysA	209.664	214.54	218.652	250.437	240.133	231.028	271.258	280.273	291.964	185.006	192.057	178.017	246.237	272.157	218.818	250.278	244.524	212.196	277.781	282.452	244.97	178.749	208.658	178.543
SYNPCC7942_0263	154.912	129.587	132.818	45.7807	44.9036	40.2947	69.778	77.5486	67.5623	67.5753	60.1863	74.1948	142.388	156.502	142.044	35.7387	29.721	68.496	72.7953	67.1007	71.0326	84.3564	47.6051	72.3522
uppS	25.4774	29.6508	22.0645	7.96751	16.4112	25.8364	25.7259	37.0104	23.5166	24.9237	33.606	16.5344	17.906	23.6766	21.3171	20.2145	13.9261	12.8378	39.0531	40.1297	36.5493	34.2559	20.1372	38.2918
SYNPCC7942_0265	62.032	61.4618	54.6815	21.824	7.49207	14.1539	45.9565	32.0135	38.0634	31.0315	19.526	30.1933	64.3742	54.6134	58.3904	46.8516	38.1453	17.5822	44.5715	35.2831	29.445	16.0854	22.0633	25.7268
dnaJ4	52.4159	41.2577	54.0935	78.2615	74.1151	63.0075	62.1318	72.5755	66.6188	36.8374	53.809	55.2569	65.1982	64.1561	49.2681	58.9881	50.9425	121.752	73.8545	64.4377	44.4209	42.4331	55.6566	45.0272
rsmG	2895.55	3370.75	3664.33	1780.59	2791.12	2408.72	987.112	1129.21	1158.41	1660.46	1839.69	2208.51	3114.99	3424.57	3119.64	1860.88	1982.87	2569.46	777.928	660.718	630.415	1679.81	1516.94	1967.52
SYNPCC7942_0268	19.2004	12.5432	19.7347	3.11772	12.8436	4.04396	11.3797	9.14673	6.69247	15.368	7.9698	17.2533	3.50336	7.80191	15.7016	17.0369	6.5392	0	16.5551	9.30544	7.57158	10.7236	8.82534	7.91594
SYNPCC7942_0269	15.3673	28.8494	22.5148	30.7318	32.8224	37.6473	33.0762	45.0803	33.9005	23.3053	15.7119	25.5102	13.4295	30.9755	9.67333	22.658	27.4543	33.0114	28.5925	36.5202	37.3171	12.5838	20.0221	11.7662
SYNPCC7942_0270	12.5467	13.1924	13.9705	8.82832	22.5139	22.9022	57.7189	57.3509	65.6509	33.9528	23.8573	14.6566	17.7148	14.2022	14.2912	13.7837	11.4628	40.6422	53.5754	58.3461	58.8753	34.7034	32.6404	28.8196
cobA2	3.89818	3.31059	4.34055	6.17155	16.9493	10.6734	24.8366	28.1649	24.2876	10.1404	11.5693	10.2459	6.93492	3.86099	3.88519	9.63564	8.6296	26.5174	21.0071	17.3969	21.6494	4.04331	8.31896	7.46175
hemD	8.07586	4.57236	3.99658	17.0475	13.0051	0	18.082	9.26178	14.231	5.0275	6.77884	7.33753	5.32114	8.29505	7.15461	1.47868	6.62145	0	19.3423	15.076	17.8893	5.58435	6.12778	4.12226
coaE	5.66165	6.73153	1.26083	4.7805	0	9.30111	11.4089	7.01249	21.8063	5.43791	6.11018	7.93651	2.68591	4.4861	10.5332	3.7319	10.0268	0	10.7396	10.1067	10.3198	7.04692	11.599	6.06889
SYNPCC7942_0274	0	1.78713	0	0	6.09974	0	3.74159	2.17201	2.38382	5.05292	9.08417	2.45821	2.49575	0	2.79642	0	3.10564	14.3147	5.44324	2.2097	2.3973	0	3.59261	0
SYNPCC7942_0275	10.7112	0	2.38535	22.6105	18.6289	11.7311	11.427	17.6892	14.5606	5.14397	11.5598	7.50751	0	14.1454	8.54041	0	3.16159	29.1452	22.1653	13.4971	9.76196	11.11	10.972	11.4817
glcD	89.5947	92.1301	121.332	124.722	150.208	118.016	112.517	114.971	138.252	67.8354	78.3995	78.6378	106.835	117.68	106.19	108.537	99.3488	141.66	93.5366	102.218	80.827	71.3303	70.2792	88.9939
ligA	24.1286	24.9462	16.3537	20.6687	16.2181	19.1493	24.8706	29.9578	29.7101	16.2338	23.3984	17.9739	26.5431	17.5486	24.1643	19.0162	14.9664	19.0301	25.3271	23.1336	20.7155	15.2338	15.5222	24.0971
hoxE	502.795	508.514	464.151	54.4286	29.0656	50.988	4.24498	2.95707	3.24544	221.284	182.422	180.723	462.105	446.448	508.258	61.374	69.7646	19.4887	4.94045	4.51258	3.26379	213.955	220.102	174.389
hoxF	250.234	264.983	242.998	46.9115	32.2089	53.5466	19.2301	16.0566	18.126	100.322	107.928	109.554	241.958	244.765	238.03	41.7485	47.2289	51.3991	13.7963	16.5686	18.4816	118.019	111.925	117.748
cinA	9.57919	12.9207	7.5291	10.7052	9.80006	6.17135	17.0322	11.6321	22.3413	12.1773	11.5543	9.87363	6.01465	8.18554	6.73924	5.57132	10.8109	3.83308	21.8633	17.7509	14.7644	9.35136	11.544	11.6488
SYNPCC7942_0281	75.0564	73.8964	95.4072	84.1262	152.102	116.394	94.0867	93.9243	80.5106	60.6068	63.7985	58.9696	90.5931	90.3486	89.1495	73.335	98.0271	126.513	109.96	109.155	107.45	55.1156	41.3903	47.8052
glyA	210.01	186.847	217.758	370.601	339.804	330.102	215.022	225.94	210.211	139.632	138.507	142.783	235.895	227.449	194.913	352.481	312.4	321.244	202.634	199.232	187.98	114.101	135.638	146.334
dusB	7.80801	7.23388	7.11332	4.4951	8.2301	9.71758	8.41392	13.1877	12.0614	7.38581	7.66053	11.6086	10.1022	6.56176	8.48943	11.697	9.42816	9.65707	7.34432	8.94434	8.0864	8.83494	4.24143	6.52179
ccmK3	32.3209	19.6064	23.1356	24.3667	33.4597	31.6057	80.7287	76.2523	73.2273	51.7393	49.8306	26.9687	38.3328	33.5369	30.6792	41.848	20.4429	0	61.7077	73.9391	85.4764	55.0754	68.9747	47.7262
ccmK4	27.1163	17.7145	11.6129	26.4186	18.1387	5.71121	61.8128	83.9654	85.0648	25.043	20.2601	26.8031	29.6863	13.7731	19.4032	10.3118	6.15679	14.1891	64.746	66.8047	71.288	34.6164	26.7083	17.5678
SYNPCC7942_0286	0	3.33795	8.75284	0	0	0	4.65895	4.05681	4.45243	3.1459	10.6044	11.4784	2.33075	2.59526	15.6692	0	2.90031	0	10.1667	6.19081	4.47759	4.07673	10.0653	3.00937
SYNPCC7942_0287	1.02495	2.61137	0	2.16359	0	0	2.42988	9.52127	2.32217	0	2.21231	1.19732	4.86242	1.35356	0	3.37801	3.02532	0	7.06996	7.53393	5.83824	3.18934	1.74985	2.35431
glmU	6.82397	3.56637	9.93631	6.64838	12.1726	5.74903	28.6222	27.0902	33.8945	21.4275	8.49761	18.3959	13.0738	15.944	9.0683	6.92008	3.87348	7.14154	30.777	30.0407	30.7971	17.4228	9.85788	12.0574
secA	107.494	91.7162	118.018	178.778	212.083	188.668	371.862	391.303	381.208	169.67	177.124	162.159	128.677	146.259	116.875	151.124	160.122	209.652	334.009	298.109	286.452	175.171	157.21	164.224
pyrD	10.666	14.9195	18.1639	7.94649	5.45597	10.3073	18.2209	23.9609	34.1157	20.0873	18.2822	19.056	14.1382	14.9142	13.3402	7.23733	4.62978	12.8039	28.1306	19.106	23.9445	20.1739	25.172	18.2547
SYNPCC7942_0291	1517.94	1136.98	1392.78	343.803	490.987	383.511	463.342	400.096	391.143	612.696	745.275	715.374	1784.84	1897.07	1657.89	418.689	586.497	443.167	308.948	282.191	328.413	807.5	839.737	1005.11
coaBC	110.464	84.9259	70.5631	26.9999	25.2789	33.4294	20.3302	17.4026	19.0997	44.2079	42.6667	44.1457	106.878	71.4047	84.2139	28.742	33.4634	27.6844	24.0621	23.8097	18.2142	46.4339	46.6513	37.8378
SYNPCC7942_0293	2.10433	14.297	9.37251	8.88412	6.09974	11.5235	19.9551	32.5802	14.3029	11.7902	15.8973	9.83285	7.48726	8.337	5.59284	13.8708	6.21127	0	10.8865	23.2018	20.377	2.18267	8.98154	14.5009
psbO	128.304	92.9822	104.767	52.362	42.1496	44.4981	419.251	366.39	355.61	275.905	282.475	324.74	127.822	140.07	107.984	35.2383	26.5096	46.5485	441.033	400.142	386.366	285.679	269.427	282.924
sat	93.0741	63.7455	84.9147	109.01	106.176	108.513	985.109	875.765	914.912	288.854	268.941	263.047	106.114	107.055	78.2009	85.0986	105.458	126.627	1000.81	981.129	1029.88	282.144	243.477	222.986
SYNPCC7942_0296	89.171	82.0405	99.6841	106.814	126.161	119.17	188.54	219.871	211.649	114.706	125.259	110.367	97.3641	96.2642	99.689	106.126	115.412	137.204	197.706	208.823	202.365	116.715	110.855	114.604
ftsH1	412.839	391.722	410.96	660.551	691.516	673.346	1588.37	1631.72	1580.7	805.014	791.199	784.022	425.786	406.599	407.603	615.855	622.427	584.851	1740.74	1735.27	1772.51	767.644	700.522	658.879
SYNPCC7942_0298	55.0438	44.8768	36.7741	41.8294	67.0124	48.228	65.8993	55.6779	46.1424	54.6308	42.7713	46.2963	35.2525	31.9842	52.6659	21.7694	40.6177	29.9548	64.5461	47.396	50.1656	43.3908	40.4086	41.3021
mreC	58.0206	54.9293	67.782	112.437	151.64	98.9638	36.0789	49.0874	47.4094	25.8844	37.9809	42.2223	68.8129	71.5982	64.463	97.1787	102.474	116.464	45.1064	21.4739	31.4238	31.5702	29.2295	32.772
MreB	61.1654	71.2063	86.4723	101.551	129.487	163.71	100.608	119.881	94.2023	58.3082	66.7529	61.8177	97.8105	70.7922	70.3227	120.046	111.57	130.901	113.773	101.033	95.1262	48.473	61.5988	62.0921
ssb	512.917	447.285	518.606	589.069	626.61	769.455	322.632	361.056	407.397	306.725	428.42	247.934	494.118	464.552	459.63	654.162	669.971	788.727	372.78	364.226	332.461	315.947	389.19	334.04
cls	79.2631	62.2666	87.7062	16.7318	15.7958	10.8513	7.34027	10.2265	6.17311	55.1155	46.5138	43.4028	91.069	99.4419	73.0739	13.0617	8.04231	30.3292	9.8243	8.5833	11.2873	51.8976	49.8999	62.5854
SYNPCC7942_0303	8.64688	2.09814	7.56496	5.2151	7.16125	5.07333	9.88363	8.92499	13.9933	9.39275	9.33192	10.8225	5.86016	6.52524	4.10384	6.10675	5.46915	0	7.4556	9.07986	13.017	8.32818	13.1807	10.8767
SYNPCC7942_0304	624.197	536.652	731.805	32.534	57.4392	42.1995	31.3185	36.3611	33.6715	611.513	584.541	694.445	681.549	709.469	580.788	36.2824	21.1212	29.9548	34.1715	31.79	21.3204	578.924	572.299	620.375
SYNPCC7942_0305	413.815	361.929	512.354	241.198	214.838	253.667	241.6	165.75	234.388	353.464	489.926	382.396	454.162	452.688	418.591	244.27	200.535	189.065	194.378	184.84	158.315	438.831	369.06	496.545
SYNPCC7942_0306	279.345	286.253	303.333	238.793	394.825	265.488	165.562	221.608	130.763	297.501	318.916	304.747	295.711	350.613	288.384	159.783	153.322	376.907	169.199	159.999	139.392	270.588	248.309	302.266
SYNPCC7942_0307	41.8602	49.3755	42.0789	9.81815	30.3347	36.6132	122.67	118.218	109.988	114.475	122.981	151.454	42.7512	46.0675	49.4467	24.9098	23.167	51.4139	123.318	127.595	110.279	126.035	104.221	113.068
cupB	66.9564	60.0523	63.4063	36.986	38.0913	23.9871	202.128	180.848	192.105	161.778	191.12	190.059	48.9825	65.2846	58.2097	29.9043	22.1644	25.5404	275.17	223.412	213.864	187.578	149.566	160.027
ndhF4	304.445	281.134	288.541	116.2	173.675	146.621	435.45	390.767	375.848	440.299	453.443	445.32	325.101	295.235	267.725	145.015	134.848	163.03	395.528	320.083	321.447	439.683	323.174	334.028
ispE	21.1368	18.5918	18.4921	4.7805	24.0698	14.4684	19.6859	28.8291	25.6545	15.1053	13.8497	13.2275	14.3248	13.9568	18.0569	12.4397	12.2549	10.2702	20.1774	11.0976	19.7796	16.4428	21.9092	23.1196
ksgA	89.171	65.6324	64.3021	107.561	105.852	106.963	85.0632	105.187	130.838	70.6928	90.7362	72.4207	77.5556	87.479	67.7133	88.1661	81.4675	75.101	85.6728	77.1383	79.8171	63.4223	77.5684	65.0238
SYNPCC7942_0312	1295.37	1371.25	1299.8	182.528	192.803	200.332	20.6965	25.7452	24.4884	666.809	714.25	508.936	1406.16	1451.55	1531.36	210.996	206.145	418.529	27.2416	20.9535	15.1549	619.193	635.918	594.581
SYNPCC7942_0313	133.496	128.726	168.774	249.509	390.99	338.865	196.153	228.214	195.334	97.9459	126.063	129.955	113.798	165.277	134.899	249.775	272.951	331.079	161.865	143.831	143.368	99.5223	102.085	127.766
sdhC	10.191	8.65482	18.9124	0	13.129	6.20074	8.05332	11.6875	10.2618	10.8758	17.1085	7.93651	12.0866	22.4305	13.5427	9.32975	6.68451	7.70267	12.6923	12.4848	10.9648	5.87243	8.69926	10.4038
purB	380.903	310.398	336.483	63.9061	79.7767	81.3847	238.477	242.028	236.947	503.573	536.423	481.611	374.721	387.445	340.865	73.4718	61.7389	67.3983	212.148	225.998	216.653	464.167	493.361	461.067
SYNPCC7942_0316	483.009	514.331	442.668	47.0581	0	10.1731	850.003	1100.63	1161.67	1885.42	1940.75	1870.66	458.283	632.961	449.306	18.3679	5.48339	50.5487	724.008	688.615	588.349	1699.52	1798.3	2051.09
SYNPCC7942_0317	141.43	135.95	147.096	187.002	202.727	225.537	89.3498	110.687	89.7906	74.6379	87.2199	68.9906	171.424	139.568	105.332	153.666	155.972	158.584	91.1239	93.024	81.4454	82.2141	95.5213	77.3486
SYNPCC7942_0318	50.0609	45.1721	59.2257	26.4186	31.7427	77.1013	139.079	138.866	138.23	155.267	151.951	124.269	46.3849	45.4513	47.8151	28.3575	18.4704	31.9255	194.238	166.738	173.765	121.698	88.1372	124.572
hlyA	29.6148	28.8494	24.2467	16.5479	35.3472	38.1584	18.0684	13.4856	19.7342	23.0065	31.961	16.28	28.9252	35.6587	25.4648	33.013	37.279	29.6256	15.0204	16.4635	21.8303	19.8759	22.3058	19.3404
galE	22.1365	15.7675	23.8535	9.0442	10.3494	7.82075	13.1199	18.4262	17.7963	29.1491	31.5968	20.8542	25.4072	28.2907	16.1319	12.944	14.7541	9.71507	19.7025	22.1202	19.9307	26.664	25.6014	19.1361
glnB	2146.42	2024.82	1834.67	244.313	304.987	351.467	709.655	608.163	622.177	2127.28	2143.86	1538.84	2068.98	2173.18	2172.82	332.899	338.514	300.608	731.209	746.879	605.317	2027.7	1889.72	1943.12
resB	123.838	136.987	123.986	198.804	245.845	202.304	163.445	194.416	167.989	117.861	127.472	118.527	104.909	120.938	134.142	188.637	195.05	219.45	187.083	182.491	185.832	102.003	109.264	103.583
CcdA	347.755	396.708	321.286	535.681	683.822	725.707	356.511	403.565	386.49	239.977	261.699	244.84	366.738	346.299	367.204	546.731	567.325	620.171	365.486	362.701	372.614	261.265	256.737	279.217
ftsW1	132.44	100.717	85.8	104.203	125.639	125.271	131.657	128.622	112.522	102.15	103.301	85.7947	126.374	128.791	123.998	124.003	111.056	90.0919	170.771	145.393	125.503	112.394	104.832	86.1936
apcC	171.348	124.731	144.068	7.38166	10.1363	9.57467	1515.03	1043.11	1434.01	2605.8	2370.03	2283.5	141.01	161.632	157.998	23.05	5.16084	23.7876	1601.03	1562.44	1595.49	2292.32	2250.72	2101.8
apcB	455.029	463.727	475.612	173.515	242.521	164.779	5235.41	3957.3	4719	7311.13	6366.58	7170.79	471.775	410.949	356.958	222.532	158.138	179.729	5218.11	5213.56	5591.8	6572.56	6102.01	6007.07
apcA	433.011	383.946	362.838	306.749	357.4	237.121	4591.64	3708.83	4281.68	5759.15	5328.98	6006.52	327.283	389.626	409.624	232.207	212.295	259.608	4629.6	4684.11	4895.33	5036.37	5045.75	5107.98
apcE	283.259	250.859	289.151	113.757	133.754	87.6096	1284.17	1024.86	1148.84	1540.95	1433.99	1439.25	289.211	287.784	272.132	115.446	90.4682	75.6083	1162.51	1030.79	1115.23	1319.15	1166.14	1211.8
SYNPCC7942_0329	16.6166	7.29925	13.3982	10.8857	13.2871	6.27545	33.2806	30.7536	33.7526	27.9757	32.1558	30.1205	16.9892	9.83699	6.85291	7.55373	5.91942	3.89773	34.0891	32.7914	32.6379	26.15	20.5428	18.426
SYNPCC7942_0330	894.876	924.888	553.048	216.82	318.125	204.184	11639.9	12331.4	12689.2	5678.27	5140.15	5295.86	737.591	544.437	691.824	217.952	188.966	287.141	12988.4	14172.8	14114.6	5243.7	5177.86	4039.94
atpB	935.728	847.864	574.013	224.155	260.45	228.623	13340.8	13137.4	13444.9	6175.45	5439.14	5911.79	654.459	469.842	562.038	212.376	182.166	228.434	13839.4	15739.4	16363.3	5886.46	5702.11	4458.55
atpE	295.787	357.099	174.363	30.6069	58.8402	95.2796	5793.73	4902.76	5364.44	2618.15	2212.63	2354.34	302.656	183.821	204.241	86.0158	29.958	59.179	5848.32	6052.09	6332.98	2424.31	2208.06	1816.23
SYNPCC7942_0333	145.066	118.119	108.241	135.748	99.7058	98.2759	1437.7	1605.38	1755.15	708.638	681.112	669.113	152.539	114.551	143.092	83.7917	105.943	101.733	1685.36	1990.5	1989.11	704.249	783.845	518.718
atpF	44.2399	35.2231	38.4845	37.9383	44.0813	18.9267	702.208	706.345	617.049	257.826	232.755	260.013	32.7931	38.3405	47.7667	13.6692	24.484	56.4265	716.409	826.755	837.883	266.718	219.505	212.764
atpH	22.3338	29.0088	13.1655	5.54644	22.8488	25.1798	412.677	432.566	416.708	173.502	157.379	148.864	15.5812	19.0845	22.6958	15.1544	15.511	8.93679	541.457	628.379	618.118	156.706	161.489	122.719
atpA	44.1743	40.3093	34.5357	25.7921	36.7793	25.7343	951.438	774.631	790.015	316.71	312.416	317.853	43.4735	40.9601	44.3393	23.2322	24.9678	44.7546	1153.59	1167.55	1114.36	287.099	253.929	222.006
atpG	19.5032	12.104	7.51723	0	6.52307	6.16162	571.735	466.098	469.064	231.754	204.007	203.295	12.4552	11.8875	16.9461	4.94447	5.53528	5.10271	629.316	547.047	539.225	193.735	180.571	156.221
SYNPCC7942_0338	148.057	154.317	184.842	161.004	136.554	141.272	101.046	99.5641	129.603	134.665	99.2617	125.786	183.579	210.339	160.979	155.261	155.604	137.34	87.0406	118.959	129.058	104.707	90.0018	101.339
SYNPCC7942_0339	23.1184	24.1213	20.5935	16.7318	9.5732	16.2769	14.4848	19.0896	17.9581	26.4343	22.8113	16.9753	27.4186	22.6797	23.6997	13.0617	19.4965	4.49322	17.6553	21.8484	18.4359	15.0726	21.426	15.1722
SYNPCC7942_0340	63.7373	57.2527	72.335	59.5099	74.6118	36.9168	45.0405	41.7496	38.8784	46.1101	50.2673	37.228	66.8708	61.5105	83.0709	50.4961	57.8865	50.0276	48.6151	43.1176	33.5127	34.3265	42.8984	40.355
SYNPCC7942_0341	23.6544	20.0889	20.7937	26.2803	32.4787	34.0878	16.971	24.4152	15.5136	26.9048	25.5284	14.5434	20.6716	26.3059	13.2354	36.9282	31.2352	42.3445	21.469	26.1462	12.0555	23.2438	27.6312	34.3162
SYNPCC7942_0342	172.084	127.545	104.516	85.8604	154.179	145.636	142.788	93.6537	81.5204	112.693	178.964	157.164	155.853	107.43	157.998	144.366	180.086	191.553	118.701	149.489	119.407	133.057	170.933	167.693
psb27	786.124	786.684	729.115	861.561	1157.36	1204.98	858.22	1033.03	852.341	455.932	559.219	584.578	812.387	853.029	830.077	1070.28	1196.85	1158.85	806.345	747.225	704.528	508.009	475.646	561.146
SYNPCC7942_0344	39.6315	41.7819	50.2157	103.852	132.704	106.642	78.5662	114.961	95.9831	32.268	41.2964	47.8928	63.2114	66.7759	40.8615	93.4584	78.6583	97.6114	99.5686	87.1784	68.1128	30.4759	35.5803	43.9471
birA	9.2525	14.9298	20.6049	9.76562	16.0919	17.7336	27.9673	33.4253	28.2998	11.8491	11.9826	20.5361	14.2656	18.3284	20.9024	10.6729	9.55859	12.588	29.5178	22.8321	23.1894	18.2342	15.0065	22.6698
SYNPCC7942_0346	77.7388	111.07	117.111	212.365	288.964	292.985	128.466	138.766	109.821	57.8301	67.118	45.9402	116.062	89.3769	99.6601	217.024	257.804	317.291	119.074	126.289	116.693	48.3798	56.2106	49.7182
SYNPCC7942_0347	177.261	216.633	370.683	365.057	463.691	319.62	930.159	1124.55	1141.16	408.337	545.917	641.415	271.765	348.285	166.616	256.483	261.608	470.563	689.643	517.552	470.371	529.16	417.037	519.717
recA	378.331	370.517	424.973	261.522	287.679	304.566	194.227	245.437	229.381	188.194	208.465	198.413	417.106	405.508	371.759	231.597	255.584	276.39	188.948	183.25	185.908	206.571	210.374	196.856
SYNPCC7942_0349	400.554	365.014	393.621	295.266	342.792	403.877	155.253	165.375	168.537	223.914	270.351	240.642	429.817	357.689	358.241	324.795	302.144	320.052	118.412	135.53	114.442	224.22	226.863	266.771
SYNPCC7942_0350	0.811567	8.96005	11.7476	8.56575	7.05738	4.44422	10.101	18.4287	22.0646	15.5899	7.0069	12.3246	14.4379	11.7894	3.23545	8.02422	3.59321	0	9.09684	16.1919	10.1701	10.9432	6.92774	10.5636
SYNPCC7942_0351	11.9524	11.7535	15.4101	10.6233	5.4704	10.3346	12.6765	14.2847	6.41362	12.0842	7.468	8.81835	13.4295	18.2767	14.2114	6.21983	8.35564	17.117	16.2721	8.91772	12.5414	11.7449	9.66584	10.5965
msrB1	52.7119	63.6676	65.2152	113.743	152.794	99.4256	89.5585	113.651	128.715	61.8796	44.2462	34.2091	66.6846	60.3303	49.8121	106.166	108.911	167.334	113.119	124.848	131.444	34.0196	57.9951	42.1534
SYNPCC7942_0353	39.2612	50.9583	38.7675	28.1469	36.5034	34.4807	28.0988	31.3487	29.3708	37.9468	38.3742	34.6141	40.4141	44.0225	41.3452	19.5314	32.7978	25.1956	31.936	31.8926	31.6465	45.333	37.9407	36.2999
SYNPCC7942_0354	28.4646	23.8021	23.4054	32.3542	46.9669	19.1846	27.7714	32.5442	29.2688	26.6387	25.521	18.9278	23.3718	32.9642	20.95	38.9685	35.5461	38.7261	22.2775	20.693	21.2026	24.528	27.6625	20.7885
rbfA	573.796	613.154	589.025	705.644	809.144	816.206	365.609	375.27	288.892	319.97	457.467	354.268	580.389	737.281	629.701	687.156	719.675	586.072	306.058	279.551	238.505	362.814	317.712	381.284
SYNPCC7942_0356	963.839	780.857	759.017	435.026	606.558	798.655	234.889	206.167	193.948	454.247	414.026	351.852	902.465	937.894	905.853	668.757	701.874	905.833	229.632	198.092	202.268	513.016	533.168	366.561
ictB	36.583	41.8563	26.5905	40.7569	66.276	59.8212	81.6087	72.8969	71.9476	49.6151	38.9328	42.1415	38.5669	31.5369	40.5122	57.7727	44.9919	51.8449	94.6287	86.9668	98.4018	39.526	52.9143	46.2947
dc13	3.33349	6.6057	3.71178	2.34557	16.1045	3.04242	34.2454	36.7009	35.2449	15.1194	17.9879	15.5763	6.58926	1.46742	4.42984	0	3.27978	0	53.6524	35.5875	32.9124	19.5931	23.7129	25.5234
SYNPCC7942_0359	42.8503	24.09	40.3208	39.4938	50.7331	49.5744	48.647	61.0478	60.1643	31.8821	23.4482	26.0858	38.6525	44.6333	28.8727	48.7326	44.5352	32.8439	67.1287	54.5022	49.5036	35.0557	32.4566	23.567
SYNPCC7942_0360	82.8389	75.9195	82.2855	120.771	100.195	115.856	139.874	164.24	142.45	76.7985	63.0314	53.6063	89.7658	95.2313	68.1093	98.2079	88.8337	133.783	163.92	161.458	152.76	67.3784	69.6958	66.6209
SYNPCC7942_0361	688.337	512.836	637.547	891.627	707.409	702.478	649.034	565.151	560.01	498.356	462.605	398.392	667.943	590.867	765.041	855.882	946.606	957.766	812.022	823.011	805.555	431.624	507.457	433.606
SYNPCC7942_0362	10.7005	12.1167	13.2387	0	17.2318	3.25539	35.938	31.9068	22.8966	23.7908	17.9639	16.6667	21.1515	15.7014	9.47986	3.9185	10.5281	0	27.6789	34.9575	35.8935	7.39927	9.13422	18.2067
SYNPCC7942_0363	5.00609	12.7545	19.5096	15.8511	0	13.7069	25.2196	20.6684	19.8485	6.01032	16.2081	17.5439	8.9059	19.8333	9.9788	20.6237	11.0822	17.0269	28.0566	10.5135	22.8122	10.3849	4.27332	7.66596
SYNPCC7942_0364	20.6773	19.7556	18.7068	46.3761	119.873	56.6154	42.8927	44.0186	40.9914	13.447	11.1577	36.2319	36.7852	32.4267	15.4563	76.6662	70.5688	43.9554	41.2286	52.9247	40.4869	26.8089	9.9285	17.8109
SYNPCC7942_0365	57.7488	77.8934	54.2155	76.4881	128.007	99.2118	418.102	264.137	245	97.8823	112.427	124.339	61.7759	58.3193	43.6375	143.678	130.348	53.9187	646.329	504.743	588.873	95.1334	104.391	123.979
ltnT	63.0403	63.8016	62.5564	68.9496	100.361	63.498	73.9512	84.959	84.3637	49.6732	59.5743	42.7351	61.9825	73.7618	61.2024	74.2792	72.3084	88.8769	93.5022	82.1459	68.2818	55.901	46.8422	56.2706
SYNPCC7942_0367	32.4258	30.1607	36.9651	71.7076	147.701	103.581	48.503	66.9374	55.9734	34.6049	32.4951	45.0938	45.7825	39.7632	30.7788	45.8006	75.2008	73.5254	66.5678	46.6153	48.8138	41.6409	30.3156	40.1965
xseA	8.43598	8.95547	7.63205	4.45191	7.64158	5.77452	9.99969	12.5168	11.3483	13.5043	15.9325	5.54324	11.2558	9.74807	2.80262	7.81961	3.11252	17.933	9.5468	11.9035	14.716	8.20318	5.40087	10.0924
SYNPCC7942_0369	268.677	206.11	256.039	6.20973	12.7906	17.4516	9.58927	9.61507	8.88649	167.958	139.161	155.785	325.05	317.264	254.099	9.69525	15.1952	10.0055	9.30028	9.00965	8.09891	184.092	171.594	160.294
metY	734.687	762.752	803.451	90.0054	145.777	134.706	25.5948	41.1883	26.0083	262.082	270.197	328.864	669.069	710.351	642.887	111.7	133.114	163.615	34.8785	25.8306	33.9396	269.322	244.979	262.009
metA	175.171	177.039	193.285	267.708	314.767	258.261	111.807	137.445	140.073	90.088	75.2775	87.0371	148.531	195.744	179.064	256.008	308.825	350.471	125.751	109.034	90.2982	69.882	97.4317	127.447
SYNPCC7942_0372	8.90596	17.3961	13.8833	22.5597	38.7231	36.5774	43.8107	49.639	42.3731	23.5235	30.7569	16.6459	14.7876	16.4658	17.7525	22.014	18.4012	30.2914	40.6986	43.954	29.9303	11.085	16.7252	13.6379
SYNPCC7942_0373	48.7773	56.4883	53.6953	42.1219	83.548	53.1182	50.2629	32.6105	31.3953	35.0485	41.2758	37.5551	49.3042	40.2599	48.6147	39.2763	52.3542	60.3286	29.6312	32.8854	27.784	25.8716	27.4429	42.4398
SYNPCC7942_0374	1521.85	1777.12	1446.5	1009.19	1632.48	1514.61	224.01	183.432	181.472	316.543	326.863	257.31	1324.01	1365.19	1456.9	565.088	720.344	544.862	211.503	185.301	173.943	238.853	333.319	293.223
SYNPCC7942_0375	10.0758	16.2584	8.41441	6.38076	30.6667	12.4146	66.585	57.7193	60.4945	14.1132	13.0489	14.1243	11.95	7.98374	19.415	11.6227	14.1267	13.7081	128.143	121.145	98.1418	16.7215	14.1916	10.8006
SYNPCC7942_0376	30.8332	22.6148	20.8073	38.4601	51.4583	38.3739	32.949	22.181	22.7564	16.8265	21.1756	10.3689	19.9464	22.2102	15.5204	25.4048	29.6469	38.135	29.4049	26.2451	27.6749	12.5986	16.7491	20.0309
SYNPCC7942_0377	732.307	536.139	637.331	1328.18	1781.12	1319.44	397.856	477.842	486.3	357.073	447.395	299.902	788.658	822.584	816.554	1366.27	1459.65	1474.41	535.252	411.004	384.766	440.9	479.614	396.357
SYNPCC7942_0378	254.838	186.705	198.83	225.405	221.087	245.69	103.174	136.148	117.914	224.801	220.797	185.535	264.993	264.257	232.525	246.939	280.75	317.408	143.907	139.453	125.736	215.928	219.068	231.534
SYNPCC7942_0379	176.484	167.236	184.1	172.546	231.552	193.289	361.141	320.219	317.775	176.944	122.299	171.441	198.295	233.067	192.56	232.661	235.786	189.558	251.481	330.652	287.825	109.833	131.622	167.843
SYNPCC7942_0380	28.0154	26.1137	26.6295	33.1751	51.4972	31.8055	70.0616	74.0543	79.7279	32.815	54.5703	44.6999	34.0369	21.657	27.241	29.2761	26.2194	46.4816	70.6996	68.5229	59.5501	47.4857	44.3296	37.669
SYNPCC7942_0381	174.379	188.483	138.691	62.1466	59.0803	55.8067	190.595	140.25	156.492	237.455	202.858	248.677	171.898	167.481	177.559	29.8552	50.1339	123.243	206.982	187.867	187.046	237.246	272.577	228.884
SYNPCC7942_0382	846.957	757.864	788.371	270.716	325.274	395.036	723.668	614.972	617.437	885.34	896.755	823.971	789.023	769.19	713.652	383.044	508.661	199.923	702.627	680.352	678.758	842.463	777.72	983.978
SYNPCC7942_0383	493.231	440.93	433.581	118.364	129.426	139.314	132.317	118.967	119.982	319.151	348.521	346.919	500.001	422.36	466.404	148.869	99.6109	98.8901	128.031	129.21	124.801	310.188	339.486	345.847
SYNPCC7942_0384	66.2198	81.8008	79.3203	50.8307	113.424	87.9092	28.5434	41.424	36.3709	61.0331	100.702	99.625	79.7272	104.676	78.6655	76.0552	85.8833	122.853	30.2785	23.7053	18.2882	63.4817	57.3833	72.2121
chlP1	66.4564	51.5888	70.5292	90.9653	115.882	75.343	680.972	577.153	595.206	176.198	200.035	172.853	80.6652	76.107	68.9946	98.3902	88.1174	88.2947	655.824	596.436	570.771	189.559	175.948	185.247
SYNPCC7942_0386	91.0682	103.121	109.289	67.2831	74.7932	65.1078	105.85	141.518	149.014	85.4446	76.9883	70.922	93.6067	126.947	102.867	65.0304	58.9873	103.248	132.178	136.27	135.735	80.2899	82.4887	79.412
SYNPCC7942_0387	75.98	58.5523	67.3684	50.4923	8.15705	23.1152	26.6856	56.6394	39.8479	24.7763	28.8516	23.0112	61.7441	74.3259	59.8334	37.0982	39.4545	38.2854	30.3297	36.9373	40.0731	21.8913	14.413	28.0102
SYNPCC7942_0388	21.6172	21.0585	27.6101	21.4739	36.8594	31.3353	38.0595	45.2812	37.4528	17.8113	35.6809	26.738	26.3923	29.3876	24.5023	18.8591	22.52	17.3001	48.2421	36.0524	39.1131	15.8273	17.3675	31.6426
SYNPCC7942_0389	70.7706	57.6988	63.0413	29.8782	73.8504	46.5055	60.3999	73.0468	73.7566	38.5185	42.7713	26.455	67.1477	63.5531	26.3329	37.319	29.2447	77.0267	61.0205	68.3692	51.5989	70.4692	41.0798	45.5167
SYNPCC7942_0390	53.2549	45.2274	42.0604	19.6075	43.0794	32.2148	27.159	31.958	33.6715	39.1558	33.4151	51.36	46.2689	44.9778	40.3223	23.4702	25.5892	25.2744	30.434	38.0396	25.0436	41.107	37.0021	32.241
SYNPCC7942_0391	642.979	621.932	689.818	191.447	163.489	161.843	136.12	134.595	127.274	488.638	493.29	582.438	729.935	679.3	572.629	152.427	155.158	141.191	107.767	104.948	105.633	493.752	460.659	453.612
moeB	20.5721	14.9019	17.5168	12.7723	10.5232	29.8203	18.289	25.6054	10.2814	13.0759	19.5899	17.6704	21.5283	17.5791	25.7299	14.9561	21.4313	8.23186	17.2162	22.8729	13.786	13.1794	14.9784	11.1186
SYNPCC7942_0393	9.42777	12.4548	10.4976	4.42249	21.255	0	18.0047	7.56855	15.4266	21.7995	15.8273	17.1317	16.1509	5.53352	11.1364	5.17863	10.8218	7.12581	25.2899	17.0497	18.4972	20.6441	13.413	14.437
cdsA	119.306	99.226	116.354	59.0533	50.0854	47.3101	63.3955	60.2977	79.227	78.3698	102.118	92.2723	107.343	129.305	110.434	43.3882	29.1436	33.5826	75.9103	63.072	62.3338	68.2747	73.7481	68.0387
SYNPCC7942_0395	126.187	120.09	132.034	208.812	310.631	239.597	212.715	194.386	189.638	77.6533	95.8077	91.1112	128.601	113.887	116.286	247.649	232.086	254.496	213.23	200.756	184.569	76.2946	82.2757	82.0514
purH	54.5898	58.1478	65.4207	137.695	172.988	148.202	78.9664	84.9958	83.8512	54.432	46.4326	49.1786	70.2307	61.7057	69.4698	158.569	148.841	135.321	76.9856	76.5119	73.2574	59.9811	43.045	51.007
SYNPCC7942_0397	32.286	16.9739	21.1134	23.7995	23.768	14.0318	24.6026	21.6873	33.6715	24.6112	30.9723	16.1638	13.3716	23.6874	12.9395	11.823	9.07596	38.3473	31.373	26.9069	26.2721	23.92	24.4979	16.8726
SYNPCC7942_0398	121.226	93.7134	107.294	26.2459	67.5756	42.5541	794.937	1001	904.949	313.479	347.202	297.749	117.969	71.8363	99.1358	46.0999	34.4056	42.2891	852.277	846.192	755.14	280.495	329.018	364.133
SYNPCC7942_0399	34.1052	29.7689	29.5365	43.9959	32.9532	49.2848	62.325	59.6481	48.2938	33.3641	38.852	33.2006	21.3481	22.5199	20.1431	37.4677	37.7502	12.8889	52.2783	57.6987	35.6156	31.4444	20.2174	36.2682
trpG	328.883	353.656	306.927	437.024	558.961	456.726	443.133	489.653	427.511	226.309	273.225	199.005	357.787	320.276	334.861	374.304	452.202	450.663	500.842	464.609	477.772	254.005	246.407	225.545
dgkA	836.666	769.139	791.052	260.272	238.266	229.083	194.871	187.866	192.884	347.758	358.011	372.085	806.021	740.484	737.322	251.558	231.792	289.563	167.061	197.291	180.596	379.098	363.364	374.248
SYNPCC7942_0402	14.9468	9.23181	3.02598	20.0781	11.8161	22.3227	11.2747	16.83	6.15707	5.43791	8.79866	6.34921	14.5039	3.58888	3.61138	8.95656	10.0268	9.2432	23.4319	11.4147	22.4455	9.86569	3.4797	13.5249
SYNPCC7942_0403	35.6684	13.4631	57.3676	33.4635	45.9514	43.4052	49.3266	53.1781	26.9372	22.2048	21.3856	23.1482	4.70034	31.4027	15.7998	84.9007	40.9426	0	34.1715	43.6968	24.832	28.7749	10.1491	21.2411
prfB	85.7601	70.1844	74.6575	176.095	210.171	168.64	125.223	172.208	134.244	92.3553	106.858	108.379	77.6711	73.1014	59.0549	165.733	164.538	270.477	140.495	110.112	122.125	94.6136	79.1965	102.077
holA	12.1394	11.5224	11.1316	22.6105	20.6988	31.283	45.7081	36.1154	35.5927	30.8638	21.5783	17.5175	16.0912	13.2023	11.3872	11.7673	23.185	43.7178	35.7107	45.3652	28.0656	21.4793	23.1632	32.8048
SYNPCC7942_0406	448.96	497.329	440.631	412.051	565.819	558.761	180.899	177.667	156.799	191.747	245.137	203.151	441.972	391.362	356.084	283.652	277.607	350.069	163.717	175.16	146.566	185.902	221.16	202.447
psaK_1	284.76	224.384	274.58	167.318	170.19	217.026	772.523	1024.17	1147.32	918.738	1004.33	884.774	268.093	255.874	269.181	164.48	220.96	259.608	1055.52	920.176	1046.79	873.905	909.663	881.112
trpF	9.81699	24.0853	15.7892	4.60507	18.9708	35.8391	15.5156	21.3913	23.4774	20.0803	17.6579	16.5647	25.8734	23.0479	13.0457	12.5823	20.9274	29.68	14.1075	25.7714	18.6395	16.9708	19.5534	20.044
SYNPCC7942_0409	2.50304	17.006	22.2967	15.8511	0	0	26.7031	20.6684	11.342	14.0241	10.8054	0	11.8745	33.0555	9.9788	12.3742	14.7763	0	32.373	27.598	28.5152	15.5774	14.9566	17.2484
SYNPCC7942_0410	36.583	15.5343	14.548	38.6118	30.2976	14.3094	26.3282	16.1827	29.6013	16.732	8.46025	30.5251	24.793	27.6068	38.1972	21.5302	23.1387	0	27.0368	34.2989	16.3727	13.5518	35.6893	28.0102
trpA	16.0307	16.6397	9.91661	18.7997	38.7231	41.4544	36.4209	53.3159	46.4086	14.9695	19.223	11.444	19.0126	15.2897	14.202	22.014	32.8593	42.4079	34.5554	46.292	39.5689	11.085	17.4854	15.6836
SYNPCC7942_0412	2.16172	5.50761	2.40703	4.56321	6.2661	0	6.40605	11.1562	9.79534	5.19073	6.99894	10.101	5.12764	0	2.87268	3.56227	0	0	22.3668	12.4848	4.92535	8.96881	5.53589	6.6206
ndhL	34.2143	37.774	32.3824	43.3341	44.629	60.8921	85.1682	88.2868	81.3929	39.7085	46.1561	41.9665	52.752	33.8878	22.7335	25.3716	47.9698	46.5485	59.0011	64.6695	67.2364	26.6161	56.952	56.3228
SYNPCC7942_0414	125.28	117.242	128.662	102.701	128.687	108.235	114.26	134.959	97.1392	133.375	155.552	159.847	144.256	140.549	116.377	83.1803	119.372	186.164	94.9111	83.9771	75.5179	119.221	114.21	154.128
SYNPCC7942_0415	3928.63	4447.14	3794.55	2212.6	2970.63	3057.67	3181.37	3473.76	3331.62	3045.81	3111.81	3217.45	4171.48	3853.09	3828.78	2390.76	2747.21	2768.71	2874.18	2954.23	2793.29	3018.72	2937.02	2932.61
SYNPCC7942_0416	7131.82	6366.03	5810.54	1772.52	2207.82	1571.74	8885.4	10573	9926.77	5631	6467.82	6226.13	7350.15	5954.25	6169.32	1849.04	1727.27	1655.47	9372.06	9402.62	8856.98	6420.4	6010.19	5955.57
SYNPCC7942_0417	2876.64	2510.87	2668.26	348.274	339.839	315.831	2847.52	4858.49	4214.09	3476.58	4163.18	4498.02	2948.6	2935.5	2521.68	303.82	240.702	241.187	3806.69	3518.33	3102.63	3932.55	3458.78	3685.13
SYNPCC7942_0418	55022.8	45670.8	42445.2	2402.51	2132.62	1969.93	33010.9	39546.9	38531.7	70975.6	71055.2	63221.8	53523.6	42855.3	47375	2297.51	1865.66	1921.72	37069.9	39990.9	36294.1	72968.1	72551.6	67221.5
bioB	140.007	153.504	121.251	53.1664	47.2397	40.5656	244.548	337.189	370.911	258.512	243.037	236.241	139.692	141.85	138.802	32.9593	54.6631	60.4695	286.785	341.874	335.453	280.45	272.541	272.249
SYNPCC7942_0420	39.6315	31.3364	42.6072	21.1551	30.3702	12.4728	14.8493	15.9863	12.901	21.1474	21.6315	28.7357	50.245	35.4935	36.9267	25.5228	17.4796	15.4939	18.0677	12.437	17.385	23.6247	21.3871	24.0663
SYNPCC7942_0421	105.485	126.026	99.5389	52.8372	103.65	39.1626	24.3719	23.9901	16.2028	54.3791	48.2383	56.391	93.2999	99.1664	59.3976	67.7635	81.7973	24.3242	21.582	23.4677	18.3312	33.3801	35.1023	62.9704
SYNPCC7942_0422	632.232	530.042	640.738	393.921	376.295	406.71	136.124	125.617	121.606	268.755	281.55	297.463	675.812	622.285	628.673	422.704	430.151	416.065	106.012	119.933	107.007	255.705	284.495	352.187
SYNPCC7942_0423	1029.33	821.615	1345.63	1657.13	2275.54	2292.15	708.527	1136.41	948.337	787.379	931.594	1141.55	1112.63	1578.74	1082.18	2007.56	1884.48	2393.1	794.838	555.83	560.343	814.257	736.855	905.345
psbA1	9791.52	6725.75	8955.36	5059.85	3889.32	3924.5	6616.83	6925.27	7088.73	14007.7	13545.1	13692.7	9880.08	9709.61	9335.43	5007.21	4532.04	3777.29	9023.54	8402.52	8039.04	14368.8	14965.1	13003.9
SYNPCC7942_0425	147.203	131.425	199.631	366.505	404.81	237.695	939.554	1462.88	1024.04	477.327	663.973	489.418	143.248	147.044	147.966	382.52	409.426	179.729	1373.37	1192.99	1008.33	397.368	494.569	550.535
scpB	2.58467	3.29259	2.87797	5.45601	7.49207	3.53847	20.6804	24.0102	24.8876	14.4814	6.97358	10.5676	9.19631	10.24	6.86946	4.25923	15.2581	8.79109	25.6286	25.1053	17.667	14.7449	13.238	16.8214
SYNPCC7942_0427	21.8464	19.9805	20.5831	21.2842	36.5338	27.6075	62.2496	55.5052	51.3996	28.9189	38.0861	23.5571	30.8927	17.7542	20.0986	26.3079	18.6009	22.863	47.0914	63.9681	48.8184	22.6597	25.8211	26.3771
leuA1	61.3085	42.7694	62.902	75.8014	77.4319	97.1221	66.7032	57.4043	69.9474	43.4632	44.4254	34.2746	65.9605	82.1213	63.4318	72.8855	74.3237	53.6208	57.393	53.3421	59.1179	63.1368	43.7366	47.277
SYNPCC7942_0429	212.689	135.752	170.632	100.391	130.196	97.6616	518.321	475.875	495.345	511.767	557.452	475.309	214.649	167.481	117.62	82.7238	103.331	125.81	529.658	527.136	574.898	368.593	428.519	355.03
dxs	684.997	644.515	638.449	1002.33	951.129	944.42	1177.47	1021.05	1011.94	670.476	634.922	642.334	682.693	638.9	666.715	888.274	905.715	919.241	916.032	953.51	936.011	676.427	625.837	598.219
SYNPCC7942_0431	30.3561	34.3738	36.9306	66.4524	34.2191	44.6365	80.2953	72.5287	68.139	31.4962	48.5348	42.0279	27.3353	26.7257	34.3636	33.3489	39.8226	65.0083	81.4299	79.0999	69.4847	49.5617	42.708	38.3072
dpdX	13.2672	21.668	12.5	25.8517	32.5407	19.5603	64.1155	73.7365	65.8978	26.9561	34.1436	33.3811	16.9454	21.5641	24.4117	10.0905	25.6048	34.7116	79.1957	58.4053	52.9	33.8736	27.8775	31.2561
SYNPCC7942_0433	21.2417	21.0465	16.4252	14.9465	23.9449	12.9246	43.7138	39.5866	42.1102	18.4187	17.1934	27.571	15.3956	17.9221	18.0345	9.72331	20.0287	20.069	49.8581	40.5834	35.6263	25.7046	18.1325	21.2336
SYNPCC7942_0434	46.7086	45.0772	30.7326	147.897	135.392	166.645	146.386	122.719	140.298	40.2179	33.606	41.336	65.469	50.4686	42.3208	177.265	158.757	216.637	158.043	164.978	169.712	38.9049	50.1416	39.5561
SYNPCC7942_0435	7.54887	5.60961	3.15207	25.8944	30.0872	20.6691	24.0481	22.401	35.2749	11.329	5.09182	13.2275	7.8339	4.98456	7.5237	15.5496	6.96304	44.9322	34.1715	42.6069	37.0867	6.85117	11.2768	6.50238
SYNPCC7942_0436	6.9938	1.97986	2.59582	0	0	6.38311	1.3817	0	5.2818	0	0	0	5.52981	3.0787	0	3.84166	3.44056	0	4.02017	4.896	2.65583	0	0	5.3549
sel0033	12.5814	13.8905	11.2073	18.5909	7.29387	3.44485	12.6765	20.7778	11.402	11.0772	6.78909	10.2881	13.4295	6.64608	10.0316	12.4397	16.7113	25.6756	19.5266	15.8537	17.9163	6.52493	12.8878	9.63315
SYNPCC7942_0438	5.62815	3.58484	3.13341	2.97014	8.15705	0	5.83747	5.80916	1.59392	3.37858	3.03701	3.28731	0	1.85815	1.86979	2.31864	4.1531	0	2.42638	4.43247	4.00731	0	4.80433	8.61854
chlM	27.9144	21.9506	28.7797	30.5537	20.9778	31.1385	54.535	57.6244	49.1896	43.0304	36.8205	9.66184	22.0711	21.8454	30.2256	18.7406	24.413	49.2301	40.1143	42.3398	42.9898	24.6642	30.0061	29.289
nagA	49.961	58.5428	57.039	108.133	142.987	88.3111	72.3407	77.0255	72.3579	53.1498	63.4744	48.7589	72.7552	65.1439	61.3502	85.4566	79.3342	94.6444	81.7934	65.0804	69.5248	67.5642	73.4193	56.6537
pur6	24.5253	25.3564	10.6859	36.0146	37.0908	43.7945	36.0233	31.9178	26.5748	25.6045	19.5635	21.1759	25.2933	30.9802	18.4213	15.8146	15.7371	36.2682	57.0035	38.6301	29.1546	15.4843	23.6661	18.7782
amt1	339.017	276.155	278.597	171.349	175.778	169.96	5967.02	3966.42	4149.84	3613.53	3015.12	3164.33	308.637	308.982	303.939	173.893	174.764	201.383	5734.22	5680.84	6604.82	3069.66	3019.06	2702.12
sek0027	2313.56	3324.79	2743.03	2845.61	3777.67	5192.89	1142.78	1347.53	1301.31	1586.98	2015.83	1861.92	2123.33	2185.29	2161.59	1978.18	2281.09	2016.09	1180.15	1233.4	1119.89	1532.28	1727.8	1692.25
sek0026	1568.57	1824.6	1318.06	913.643	1408.77	2230.23	475.34	567.304	542.288	772.159	966.856	793.129	1157.77	1089.45	1154.49	670.269	894.274	879.725	606.993	645.596	543.571	711.801	780.771	709.9
sek0025	49.3142	46.4705	54.9104	49.9101	64.6191	59.1889	95.6904	117.14	101.78	42.1747	60.5116	63.9205	63.2943	62.4486	51.1697	45.6416	43.8671	45.9534	90.2826	80.8675	68.4932	49.7488	53.0523	62.0682
rpsN	1028.85	999.732	1101.04	1307.07	1842.6	1850.09	1712.13	1686.47	1618.9	1042.09	1023.97	984.599	1161.59	1001.16	957.372	1501.44	1469.77	1649.59	1599.63	1563.69	1354.47	1091.57	970.7	1135.66
end3	30.113	32.6288	18.4995	48.2226	39.1289	51.1764	33.8486	32.1533	30.5837	17.4535	28.0161	8.49103	22.1675	17.8269	27.5978	47.9117	42.9093	35.3179	26.8597	38.7083	39.0372	24.7719	18.6141	19.8763
SYNPCC7942_0448	670.37	885.795	858.156	1526.49	2407.73	2359.93	880.35	1145.82	1016.97	392.647	478.101	556.317	767.25	878.415	737.611	1638.25	1919.1	2127.2	775.178	727.197	647.178	425.035	398.18	458.409
serS	35.8826	22.2868	32.7985	27.1326	37.2579	21.9959	40.6294	44.7757	39.4351	28.2918	28.8995	31.2813	33.6646	25.4617	24.1978	35.3018	24.5024	14.5726	36.9421	38.2417	38.7428	24.9975	27.8873	25.0137
sek0020	956.957	987.564	913.792	2987.23	3101.72	2810.75	1606.98	1780.92	1599.81	577.943	613.403	589.431	983.632	945.911	820.817	2623.48	3406.66	2761.69	1447.7	1619.98	1468.45	634.652	611.424	586.166
sel0019	87.1894	50.0056	66.8238	119.513	101.749	89.9107	295.289	273.487	280.916	116.915	118.538	80.6879	65.8047	85.2359	61.6943	100.761	75.2008	100.135	266.538	209.269	223.165	120.972	104.391	87.5654
SYNPCC7942_0452	784.705	718.17	764.534	1248.61	1193.3	1123.11	2040.89	1935.89	2057.33	782.719	867.722	784.723	1013.51	1018.63	831.463	947.786	995.784	1162.62	1768.37	1775.96	1530.55	909.493	874.094	1068.5
SYNPCC7942_0453	98.0514	74.2961	72.5676	141.29	148.066	109.317	138.845	116.355	118.391	70.0214	82.3743	56.9273	83.5616	103.9	86.6061	93.8504	108.314	131.801	110.361	121.149	110.364	67.5982	84.7014	69.6798
cobS	5.66165	4.00686	5.25344	5.97563	5.4704	10.3346	9.5074	13.6354	14.9651	2.26579	4.07346	4.40917	5.59564	8.72297	5.0158	3.10992	4.17782	19.2567	9.76328	10.8994	8.59982	3.91496	8.05487	2.88995
tgt	13.588	9.44162	8.9404	22.1642	21.4838	28.7489	16.8388	19.125	17.4917	12.8532	13.9979	10.101	10.2553	12.2348	6.56614	20.3558	15.4959	21.0073	18.1064	17.1869	16.1833	12.172	10.5446	7.5664
psbK	31.016	4.39013	5.75595	10.912	29.9683	28.3077	88.8492	58.6915	99.5505	49.6505	50.2098	48.3092	12.2617	27.3067	27.4779	0	0	0	35.6572	75.9945	97.1687	32.1707	48.5393	75.2014
sel0013	31.1666	27.4489	28.2768	19.4933	26.7678	6.32114	17.1035	10.723	11.7687	14.7827	7.47459	22.9234	42.4399	18.2928	29.1452	3.80436	11.925	0	7.96229	14.5454	9.86266	19.1567	12.8096	25.6307
SYNPCC7942_0458	20.455	15.924	12.3371	28.7858	27.1755	30.3369	15.6592	17.5941	11.5859	19.1009	21.1557	17.9212	16.1732	11.2554	20.3868	28.0896	30.1881	34.7862	18.3718	19.6893	25.7301	23.8686	14.5507	15.6616
SYNPCC7942_0459	80.3342	58.9463	52.9547	104.46	104.322	91.5028	60.1823	52.4042	57.5145	38.5797	37.4538	39.7898	72.4106	84.8722	61.491	87.9014	77.7752	131.153	59.8463	54.6632	57.8396	54.6612	53.2144	49.6993
SYNPCC7942_0460	48.1598	37.066	30.1641	34.9461	30.5373	16.483	154.313	180.194	131.276	79.5036	82.8355	93.1787	64.2578	35.7752	51.9992	27.2807	26.6534	20.4754	145.337	132.75	129.446	70.2462	93.7832	104.861
SYNPCC7942_0461	27.6878	19.3647	18.1352	20.6282	61.3734	22.2972	24.1324	26.8972	22.1402	6.51804	15.8195	17.1233	27.043	36.5648	21.6435	8.0517	4.80736	11.0792	32.2991	24.7986	18.5544	21.9613	23.635	11.2233
SYNPCC7942_0462	15.7717	20.6067	24.3159	15.3659	14.0667	6.64365	38.8285	32.558	39.856	18.45	18.3305	24.093	40.2886	25.6349	24.1833	23.9908	17.9049	16.5057	40.7966	36.3078	51.8293	21.3924	23.8194	18.5782
SYNPCC7942_0463	73.9467	72.6512	79.1092	42.8496	37.8258	63.5198	52.4203	67.3456	59.1304	42.9396	53.2033	44.038	85.9818	61.2736	63.5844	66.9011	36.3776	49.3158	78.7611	66.2304	70.2013	55.6449	43.3195	57.7284
SYNPCC7942_0464	82.866	91.7936	86.252	79.8562	203.648	88.7833	697.192	687.968	606.087	128.326	223.577	164.142	79.0511	109.434	88.5744	80.151	85.0756	61.2712	598.001	505.067	546.919	149.48	144.548	168.274
SYNPCC7942_0465	98.26	82.6142	77.6815	109.932	82.5986	96.8545	561.403	613.593	513.142	117.185	147.402	141.185	78.08	77.8579	58.7595	87.4375	108.761	93.5778	554.086	508.678	531.714	118.225	113.234	146.707
bcsA1	40.8998	30.6958	37.4213	221.529	274.789	282.134	708.988	820.742	721.198	78.6684	86.2269	66.6667	39.1068	38.9394	37.0768	199.582	202.608	241.556	779.383	767.399	761.394	59.8518	64.1425	58.0186
SYNPCC7942_0467	97.5107	68.2838	90.4802	83.057	101.655	84.3122	94.8004	75.9266	82.3619	69.1475	80.3115	65.9473	98.4027	90.3675	65.9271	94.4386	88.3654	139.645	92.1892	78.1423	73.083	56.7809	59.8726	84.4841
secG	392.352	358.454	456.734	847.046	818.509	821.985	422.8	401.903	400.691	199.843	192.471	236.111	408.929	514.219	438.444	720.024	723.808	748.121	379.303	269.984	275.974	212.729	215.669	223.032
pgmM	185.145	185.275	215.097	366.341	359.507	370.125	461.933	615.665	557.443	188.898	208.48	177.194	229.108	228.008	202.759	360.237	337.11	376.318	499.686	500.563	458.437	187.411	179.752	201.879
SYNPCC7942_0470	72.1383	70.3407	84.787	31.0196	50.34	54.8661	66.5078	75.8373	68.0996	66.2936	90.8289	82.7092	109.322	84.6815	97.639	44.028	29.5733	63.6119	82.933	66.6324	56.3095	58.1965	68.4211	71.5992
SYNPCC7942_0471	28.3287	33.5361	48.7489	36.2421	42.3018	42.3083	43.2466	58.4796	61.2651	27.484	41.6904	40.1124	46.8337	32.8765	39.9272	29.707	24.0715	35.0374	42.1901	38.7615	39.6073	24.9313	29.3116	29.5776
SYNPCC7942_0472	19.0231	13.4631	31.7728	40.1562	36.7611	34.7241	28.1866	16.3625	28.733	7.61307	13.6868	14.8148	33.8424	46.0573	16.8531	52.2466	37.4333	43.1349	32.8046	18.311	12.6417	6.57712	18.9451	9.71022
SYNPCC7942_0473	123.083	114.929	115.524	312.87	311.946	345.83	1067.5	987.735	914.696	210.443	236.459	200.994	136.807	134.461	131.879	297.338	327.161	289.32	1125.16	1101.3	1106.7	175.791	158.426	177.133
SYNPCC7942_0474	5.16933	4.39013	11.5119	10.912	0	0	24.5101	32.0135	23.4236	8.27508	22.3155	12.0773	12.2617	27.3067	41.2168	0	0	0	13.3714	37.9972	38.2786	10.7236	4.41267	7.91594
petN	0	6.31081	0	0	0	20.3462	4.40416	0	0	0	0	0	0	0	19.7497	0	0	0	0	3.9015	4.23273	0	0	5.68958
clpS2	303.745	238.797	245.447	293.111	311.933	280.391	74.0671	51.9539	43.2568	129.2	103.026	105.434	253.201	300.274	288.317	220.237	279.213	306.982	53.8762	51.9441	66.2406	93.616	133.346	108.974
SYNPCC7942_0477	1835.73	2039.65	2197.62	2489.69	3777.2	3489.78	738.49	878.665	897.008	839.341	939.257	1011.11	2273.08	2364.62	1993.93	2758.62	2947.87	2685.15	664.294	574.301	517.408	794.188	726.678	1117.89
lepB1	19.8158	24.7483	27.2561	24.6055	67.5756	51.0649	38.6875	44.5156	34.3317	26.1233	17.6117	19.0632	23.5017	36.9444	26.3329	51.8624	34.4056	23.7876	63.3177	67.32	47.1409	25.3896	18.9053	22.3121
lepA	69.5681	57.0789	64.771	105.369	135.576	116.225	117.405	114.808	120.216	54.424	67.8685	50.9642	79.7115	67.9959	63.7214	104.925	113.112	141.704	114.884	109.99	104.328	59.5203	54.3524	58.0808
SYNPCC7942_0480	111.078	104.117	107.192	61.6586	71.5506	70.9652	69.0036	89.5973	85.7516	110.969	126.982	130.238	123.445	116.809	108.248	68.472	72.2517	83.9564	94.3559	80.352	82.4869	116.494	116.592	107.413
SYNPCC7942_0481	256.327	241.032	283.279	125.488	135.26	131.266	25.0043	27.7107	35.4818	81.861	96.5803	112.007	266.858	260.001	237.846	131.67	142.45	121.752	36.3761	32.8901	26.9438	92.1593	91.124	98.8641
ftsI	245.044	198.181	236.052	250.976	246.502	211.876	212.594	270.813	264.806	92.5827	94.3868	93.2204	218.446	227.27	221.197	229.132	246.846	296.096	300.246	279.956	244.264	102.419	111.468	94.7364
SYNPCC7942_0483	162.275	143.272	162.8	139.055	186.289	140.774	251.394	296.846	245.711	60.4416	83.2306	69.4445	148.632	148.526	136.647	150.915	184.953	207.66	325.553	278.377	254.421	69.9931	68.5752	77.5013
SYNPCC7942_0484	16.314	14.2748	11.0093	7.30493	22.9279	16.2431	153.532	137.261	133.846	61.7276	53.3529	53.1301	14.658	13.0573	14.453	6.51725	13.1328	20.1775	138.107	129.261	137.7	58.9685	52.3282	49.2072
serB	25.0585	23.0925	27.3085	18.0073	43.2726	32.1159	38.8672	39.6221	38.0503	29.0184	24.1667	12.4564	24.0286	26.0516	26.9234	18.4503	24.3925	25.3877	48.2691	40.8695	40.3912	21.0144	20.4803	15.5124
pyrC1	8.08022	14.2146	16.709	31.6766	20.0758	31.6057	44.8113	46.4663	47.7285	18.0164	13.7034	18.8781	10.2677	19.8172	15.3396	17.1196	32.368	15.7045	42.7973	48.7877	48.9846	23.9458	16.2583	16.7926
SYNPCC7942_0487	114.053	131.585	140.174	156.718	240.153	203.278	82.9019	115.5	102.386	52.5336	55.7381	62.8457	169.723	132.147	110.098	148.938	138.152	80.512	89.0623	80.784	71.0945	59.1495	53.2715	60.9635
pyrC2	149.222	136.302	151.811	160.897	219.384	210.167	92.5769	101.942	98.5062	83.3485	115.28	95.3098	141.965	148.862	124.116	199.905	208.344	215.431	93.0266	81.4471	79.1892	113.578	85.2253	90.0058
aldA	52.7272	33.365	44.3208	60.0161	47.9493	63.6924	109.683	118.984	113.605	73.2344	78.662	63.4059	42.303	48.4694	52.2079	53.6664	43.4857	49.2301	128.812	122.405	119.252	81.4992	77.663	53.0368
SYNPCC7942_0490	128.657	126.142	142.481	174.432	214.26	158.473	80.5923	97.1672	101.508	91.2564	92.5666	103.454	147.213	168.525	150.584	200.521	212.518	206.346	94.0968	91.1647	89.3713	114.28	98.8127	124.67
ndhQ	5.16933	8.78025	5.75595	10.912	29.9683	28.3077	3.06376	0	0	4.13754	0	0	6.13087	0	6.86946	17.0369	15.2581	0	0	5.42818	0	5.36179	4.41267	3.95797
ribF	68.4773	61.9897	38.543	87.3652	71.9808	49.4489	35.6793	36.5049	46.8843	68.0599	62.5327	55.3798	51.7632	69.563	34.9995	89.2822	42.2013	71.664	36.9831	45.8303	44.1489	59.319	71.3009	52.4306
SYNPCC7942_0493	45.6363	37.1254	51.35	18.2528	18.1021	9.20716	13.951	18.3458	14.693	38.0654	34.217	37.0371	39.8817	43.1391	38.3025	11.8742	9.92549	26.1424	12.0118	11.602	10.1243	37.8683	33.2154	29.4249
SYNPCC7942_0494	149.122	215.637	186.239	140.377	554.921	353.127	366.665	721.752	550.158	169.359	310.998	338.983	179.25	228.867	179.421	219.17	240.897	438.66	420.483	390.415	312.217	183.937	194.382	253.042
SYNPCC7942_0495	1102.6	1333.52	1278.01	1388.08	2318.11	1887.76	1521.13	2016.97	1712.54	903.786	1065.22	1004.04	1151.71	1345.58	1090.98	1556.45	1701.75	1726	1689.48	1499.57	1577.7	888.739	891.31	1041.54
SYNPCC7942_0496	100.285	75.5102	81.7344	174.592	197.791	192.493	101.717	113.115	86.6675	50.478	51.3255	59.1788	111.582	101.035	81.0597	151.629	172.417	189.887	93.6001	88.4793	102.469	70.7756	64.425	56.9948
SYNPCC7942_0497	229.729	215.637	246.823	493.445	467.302	353.127	363.082	291.197	223.716	190.327	130.489	169.492	253.34	244.835	310.639	531.321	571.016	274.163	316.231	296.25	280.077	175.576	165.138	175.895
cpsB_1	167.701	128.927	184.836	34.7414	50.9962	45.8396	17.8269	23.4308	26.3586	91.3023	86.9717	88.5045	176.347	194.862	165.916	34.6025	34.7587	38.6052	23.7325	20.4107	18.2644	96.5378	88.8958	83.2118
SYNPCC7942_0499	325.886	243.308	322.992	43.8453	66.4357	56.8712	10.6124	5.17488	4.05681	116.948	119.038	92.8716	321.095	301.731	311.236	74.357	71.8787	48.7217	7.41068	7.14492	11.0153	104.749	98.4344	101.453
SYNPCC7942_0500	46.3488	30.8053	42.633	123.361	122.667	82.7641	47.774	66.5592	70.7672	48.3882	47.8458	23.5405	26.29	47.9024	42.8468	66.4152	80.2991	68.5407	41.7008	21.1607	44.7665	56.4351	41.2846	66.3463
SYNPCC7942_0501	79.9936	111.675	89.0713	138.789	187.405	138.016	58.4515	90.4838	76.9634	58.7645	47.3046	61.444	96.1728	117.217	101.934	137.238	166.574	223.626	70.8625	56.383	63.0423	48.8738	42.0932	52.019
SYNPCC7942_0502	1.25814	7.47947	7.00459	2.65584	0	3.44485	2.98271	0	4.27574	1.00702	5.43127	1.46972	1.49217	0	1.67193	2.07328	1.85681	0	3.25443	1.98171	3.58326	1.30499	5.36991	0.963315
SYNPCC7942_0503	4.61727	1.96064	7.71185	14.62	6.69195	12.6423	12.3145	4.76577	10.461	5.5435	2.49153	8.09062	2.73806	0	3.06792	7.60873	3.40716	15.7045	1.99057	6.06058	10.5202	2.39458	9.85353	14.1411
hemA	81.7908	75.4422	100.723	106.336	163.29	103.816	100.162	119.085	104.926	55.9275	75.9945	80.3595	93.1502	93.7074	79.8986	113.36	101.524	128.963	97.1435	80.1985	85.1559	66.2956	58.7217	74.6515
fbpI	32.3009	28.0156	36.7316	23.2117	29.8817	31.9894	380.031	338.363	373.695	122.117	105.321	93.1279	44.8298	47.1948	22.832	33.9754	19.2711	28.0502	455.686	442.02	442.357	102.649	117.331	111.029
pyrH	23.4045	31.0074	33.3573	25.6905	40.705	23.0697	49.937	49.2807	32.8761	28.4741	24.2483	24.0595	35.5301	34.6172	21.1493	29.3116	37.3043	6.36835	46.8176	41.2883	44.7936	31.073	26.3718	24.3711
frr	61.0716	27.5882	44.8523	71.3157	18.8325	39.1358	71.6218	73.7653	78.0148	27.041	57.4958	57.6807	64.726	54.9118	27.628	44.9663	47.9422	35.3565	100.834	69.5874	59.2119	36.3898	36.6034	49.745
chlP2	13.8763	10.7133	11.2371	6.6572	5.48491	12.089	16.0746	14.9736	21.4354	9.08722	13.6142	11.0522	16.4574	13.3274	7.54366	4.15755	3.72347	8.58122	21.7537	20.2009	21.1973	8.5049	8.07624	8.2099
SYNPCC7942_0509	15.05	17.8939	20.1094	60.3614	56.7121	20.6037	50.843	26.4078	54.5563	22.8874	24.3634	15.8228	17.8494	31.8002	13.9998	37.2009	28.8746	30.7132	55.799	45.0401	45.4348	23.4154	26.9787	11.5232
mtnX	31.7783	24.1963	20.7426	37.0104	50.8218	24.0029	29.2258	14.7036	49.6538	22.8041	28.3828	16.6411	20.7941	27.4955	18.9306	18.0576	30.7272	22.3626	30.2347	32.2189	28.0881	39.781	42.0932	31.0436
ccsA	304.895	294.866	274.52	429.586	511.667	545.228	449.17	479.581	493.298	225.94	244.82	237.73	270.774	291.872	299.517	506.039	489.805	580.535	478.61	437.734	444.566	264.8	213.568	211.108
SYNPCC7942_0512	170.365	169.737	183.666	257.966	352.488	319.77	212.292	251.651	215.497	108.896	106.549	93.5303	191.345	172.516	168.798	275.783	306.515	274.371	240.325	239.898	219.459	119.262	105.859	110.162
SYNPCC7942_0513	27.4737	6.43652	22.1524	17.9983	24.7149	12.9697	16.8446	25.4238	12.8783	18.1986	18.4036	17.707	13.483	16.2643	30.2147	7.80577	15.3797	25.7778	15.5201	13.9273	9.17372	16.7048	15.3652	22.4863
SYNPCC7942_0514	128.17	146.088	118.303	177.998	166.207	83.1163	216.897	231.512	135.641	155.231	131.044	133.964	146.01	178.171	116.537	122.279	116.979	91.7764	238.473	218.705	212.297	143.437	122.365	161.407
SYNPCC7942_0515	35.4154	20.0514	30.0452	14.2398	58.6613	32.323	16.9919	27.851	22.9253	36.4455	25.4808	23.6407	30.0022	35.6343	38.0987	13.8954	32.3559	0	26.1739	31.8761	34.5823	24.4893	25.9127	34.8638
SYNPCC7942_0516	120.782	104.407	134.488	185.529	160.986	218.502	191.746	245.994	241.274	143.716	175.159	191.484	116.389	121.766	113.214	158.161	163.93	95.3663	283.6	279.705	267.823	184.562	217.712	198.168
recJ_1	44.1258	44.7612	47.086	56.2757	58.6235	78.8676	72.646	94.8855	95.8075	46.6006	50.598	49.0407	41.4308	47.3469	31.3552	58.5754	68.7402	77.1259	80.3206	79.9607	78.72	47.6757	44.4679	42.9358
SYNPCC7942_0518	79.6717	84.3176	84.6183	31.0486	55.0706	41.9509	34.1436	35.4239	29.8531	48.5628	33.732	37.9439	106.121	84.9815	62.7104	34.3373	29.8477	58.3656	38.0466	34.4297	28.6254	30.5124	37.6669	38.9472
SYNPCC7942_0519	31.6136	49.0273	32.1401	92.8468	91.6372	67.7422	53.7664	65.2608	70.0678	30.8043	29.6679	25.6905	32.6035	36.3037	32.8781	56.6257	99.3983	121.551	48.5907	36.8049	61.0687	17.1081	17.5997	28.415
SYNPCC7942_0520	12.2228	8.49305	11.1353	11.7279	3.22089	6.08484	49.3925	65.3735	47.8324	22.2344	21.5855	11.6823	11.8607	13.2067	7.38307	9.15536	8.19946	7.55869	55.5686	55.4232	39.8747	9.22027	22.7644	12.7617
SYNPCC7942_0521	2.42642	2.06067	1.35089	5.12197	17.5834	6.64365	6.47142	6.26115	10.9948	1.94211	6.54662	4.2517	1.43888	0	1.61222	0	1.79049	8.25286	10.4607	7.00678	8.98374	7.55027	2.07125	5.57347
SYNPCC7942_0522	617.485	553.722	523.141	267.169	239.021	273.033	40.9161	43.5453	28.2406	268.606	254.558	159.05	514.005	600.197	558.089	233.846	305.655	326.121	13.2277	42.2872	27.3079	238.686	301.2	248.139
SYNPCC7942_0523	76.8242	83.8852	75.3586	135.141	95.4375	120.199	79.1394	135.934	74.5953	73.2026	100.677	57.6924	82.4367	82.1302	87.5064	150.711	110.68	149.313	93.0516	80.671	66.6817	85.3761	70.2633	63.0231
SYNPCC7942_0524	10.4907	8.90937	13.628	3.69083	5.06817	23.9367	17.6166	21.6562	17.8261	15.3941	3.77394	18.3824	4.14736	16.1632	4.64699	28.8125	10.3217	0	34.674	17.442	15.935	10.8813	17.9102	17.4034
aroB	18.0436	10.9456	22.2438	19.0443	14.9435	14.1155	28.645	31.9268	35.7702	17.0211	15.3003	21.078	15.2857	26.3817	17.1271	10.6192	10.4615	13.1509	35.0049	23.6839	23.1251	12.0313	18.703	18.256
SYNPCC7942_0526	4.04403	2.06067	0.90059	6.82929	0	4.4291	9.58729	12.5223	13.7435	1.94211	0.872883	4.72412	3.83701	2.13624	1.07481	0	2.38733	5.5019	16.0397	10.1917	12.439	3.35568	4.1425	7.43129
SYNPCC7942_0527	168.754	202.67	254.334	41.3796	101.291	51.3395	21.7209	36.0678	40.5506	109.83	164.646	191.159	219.349	227.36	169.89	39.3254	46.54	40.5839	32.3343	24.1641	14.5642	129.067	112.768	147.48
SYNPCC7942_0528	237.069	214.797	207.005	311.819	373.877	408.403	316.032	320.556	340.388	211.666	236.409	269.361	242.708	215.061	191.512	302.793	361.571	245.085	493.312	497.501	417.424	218.988	256.496	308.962
pgl	137.72	119.485	172.103	112.939	183.806	200.749	75.1644	98.1749	98.7697	91.9913	103.72	85.6482	151.586	214.585	163.264	138.78	144.762	148.276	70.9058	61.3836	51.9214	106.878	98.1083	110.757
SYNPCC7942_0530	3.73882	6.3505	10.8241	14.2062	15.1726	18.4267	6.20461	5.40271	5.08249	5.38661	9.68406	7.86164	6.20799	9.87506	11.9244	9.85785	7.72503	5.08667	9.02643	5.88906	6.81495	1.55121	10.213	6.87044
SYNPCC7942_0531	36.3289	19.6336	22.9838	50.5439	45.4727	33.9103	40.1268	34.9407	37.4128	32.382	29.4053	22.1837	42.1072	35.9823	24.1385	43.5388	34.1189	56.1653	46.9858	60.2565	41.857	31.6867	39.4689	36.6662
SYNPCC7942_0532	16.1213	1.71141	4.48769	4.25384	5.84128	0	19.1096	33.2796	25.1109	9.67763	17.3985	14.1243	7.17001	2.66125	5.35585	13.283	2.97404	13.7081	27.8005	27.5089	24.105	6.27056	13.7615	12.3435
SYNPCC7942_0533	6.01998	7.66883	3.35156	6.35384	26.1748	0	39.2472	21.7476	34.0977	12.046	3.24845	0	10.7096	0	15.9998	4.96012	8.88448	0	33.7389	48.991	20.5743	18.7323	7.7082	4.60928
glmS	18.149	16.9861	15.2595	27.365	30.0617	22.3111	77.0522	84.1062	84.336	36.168	32.778	32.8834	14.0571	15.6524	16.735	16.4797	19.1321	17.6369	99.0015	78.1759	77.0066	34.1918	36.0437	30.0608
psaC	742.366	578.747	645.789	195.884	184.926	230.259	3279.27	2753.69	3468.98	5275.76	4910.35	4153.12	804.789	815.704	782.281	258.047	256.783	276.169	3940.56	3553.6	3840.42	5648.71	5371.62	5002.39
acpP	99.8128	74.7947	98.0643	80.5604	102.114	112.532	252.288	260.588	242.767	136.283	158.412	123.457	80.0798	46.5225	81.9247	77.4024	86.6511	19.9699	250.591	225.035	187.285	115.709	125.298	206.792
fabF	78.5046	48.7955	57.6421	27.6194	42.8733	28.0368	183.753	147.38	172.063	105.636	92.7052	90.3775	74.8905	88.6488	61.9895	30.9355	38.6199	34.8278	167.751	146.95	154.241	97.3588	95.1785	86.2421
tktA	103.078	106.256	96.1733	64.5261	74.1816	52.5533	859.713	692.287	712.688	389.473	369.022	379.921	97.3792	96.6959	97.7743	57.9867	70.8169	84.6257	880.797	864.419	927.075	377.521	331.023	319.229
SYNPCC7942_0539	26.6324	28.2724	26.4774	26.1016	38.5992	20.8345	24.2405	24.5437	22.6272	22.0779	14.3712	28.8889	29.3301	46.476	26.5436	12.5392	19.6525	38.8214	22.9632	21.4739	15.7119	25.6508	20.2983	20.3915
SYNPCC7942_0540	43.2344	52.4535	73.9303	81.4859	192.459	114.15	90.5999	243.843	160.923	50.6714	51.6588	59.5239	54.939	67.2915	51.2979	73.7899	63.8067	136.547	154.437	119.173	102.905	44.844	34.2698	52.019
SYNPCC7942_0541	83.3806	89.1709	92.8427	156.453	116.37	118.378	170.218	137.062	160.923	49.4355	83.3207	72.1501	98.8902	69.3306	73.869	142.491	109.383	42.0145	135.798	210.782	177.665	80.0786	68.5396	101.674
lipA2	7.18155	12.8757	7.10801	20.2129	23.1299	6.55447	9.93153	26.3557	17.1747	11.4962	11.1952	7.45713	11.3565	11.5916	11.6643	6.57466	11.7764	21.7122	22.0165	14.2444	14.0901	12.4149	11.5796	12.2192
SYNPCC7942_0543	59.4473	64.4508	60.5599	29.3696	43.996	41.5581	41.2304	32.6379	51.5818	44.5446	39.5862	44.3263	63.0045	55.1218	77.318	33.3489	52.2672	103.248	42.5326	55.1191	45.3892	39.3578	61.5426	50.3588
SYNPCC7942_0544	2.37789	16.1557	2.64774	5.01953	13.7854	0	45.0986	44.1787	51.1807	17.1294	15.3977	13.8889	0	3.14027	6.31991	0	0	0	51.2572	49.9392	21.6716	17.265	10.1491	14.5653
SYNPCC7942_0545	25.7348	18.3587	21.7779	30.4214	26.8547	39.4592	50.0282	45.6874	51.3089	23.0699	25.5517	25.2525	25.6382	23.1102	27.3589	28.8374	24.3073	14.0048	67.4554	59.9919	63.326	24.5574	34.2698	30.7385
SYNPCC7942_0546	62.4363	66.2811	58.4277	35.7536	53.9094	79.1114	46.6497	58.9598	57.5613	47.8475	57.347	51.2105	59.8702	64.9106	60.4628	47.613	62.7373	76.8115	49.2527	50.2182	51.0765	49.2595	39.9729	50.8566
SYNPCC7942_0547	2.79752	3.56375	1.55749	0	4.05453	3.82987	0	4.33124	4.75362	3.35871	3.01915	3.26798	0	1.84722	7.43518	4.60999	0	0	6.03026	1.4688	1.5935	1.45084	1.19402	1.07098
SYNPCC7942_0548	178.188	186.291	216.882	176.397	265.378	206.932	223.599	338.665	293.038	149.507	178.379	150.732	195.301	209.351	213.113	183.268	238.492	188.088	290.855	237.115	236.595	165.703	126.93	159.014
SYNPCC7942_0549	323.918	275.887	269.986	752.929	857.518	851.015	236.923	271.527	246.04	133.379	150.541	162.949	307.558	317.736	307.287	695.764	808.26	757.833	241.353	224.628	219.169	147.597	160.628	151.961
SYNPCC7942_0550	39.0123	42.5979	76.5361	50.9796	48.4643	55.952	20.9198	24.9272	10.5223	43.1209	38.0932	32.5521	70.5051	68.6934	49.3743	52.0425	49.3505	37.9116	16.0179	33.1628	30.6873	32.7572	45.9883	28.4479
SYNPCC7942_0551	2834.29	2434.75	3015	230.736	272.373	220.526	1571.86	1361.78	1705.3	6802.65	5658.23	6211.92	3295.54	3201.05	2759.86	255.966	158.488	247.852	1498.03	1125.65	1209.19	6722.99	5334.84	4826.23
nfrC	14.6626	11.911	12.0674	17.4943	18.4791	13.9641	23.4259	24.3463	20.2209	15.818	6.19209	10.426	12.8535	9.26085	6.77738	13.657	9.4085	13.0099	18.1393	27.4465	25.4191	7.93487	16.8699	8.78606
hlyD1	168.192	194.334	195.498	213.692	298.022	248.305	115.934	128.977	132.595	78.494	83.6458	77.6054	197.602	172.68	191.979	135.54	139.285	200.85	117.744	114.052	106.015	76.563	67.0608	64.995
SYNPCC7942_0554	241.056	240.227	186.942	168.237	249.955	253.992	111.895	122.719	116.185	87.8431	94.4728	60.287	223.137	190.659	162.338	109.804	145.581	97.7646	128.988	107.356	94.1433	68.4364	79.1856	75.5276
SYNPCC7942_0555	2.97237	6.73153	13.2387	0	17.2318	10.8513	9.98277	12.2719	15.7134	11.8954	8.55426	10.4167	5.87542	15.7014	11.8498	4.89812	5.84895	26.9593	10.2514	7.2828	12.416	13.3598	8.45761	10.6206
srrB	40.9637	55.1533	42.2748	4.21809	17.3766	30.0918	14.2117	16.5	18.109	66.3745	63.6178	36.1812	48.5833	51.4582	43.8145	16.4643	16.2198	20.3894	12.0605	8.39315	14.2276	72.5418	82.7283	76.4986
SYNPCC7942_0557	22.2927	37.8648	33.0967	31.3721	53.8493	40.6923	63.8603	69.0292	42.0894	29.7386	40.0981	34.7223	22.0328	9.81335	14.8123	6.12265	21.9336	101.097	54.4608	54.621	38.0945	15.4151	25.3728	39.8271
SYNPCC7942_0558	81.1963	74.8677	113.659	93.0449	80.6951	79.3997	95.5596	104.161	124.831	60.3475	85.1253	85.3659	90.7968	108.761	78.6135	66.9011	58.2042	142.03	96.0135	99.8784	90.5184	46.9222	62.3801	67.4979
hslO	109.319	105.717	98.6237	213.92	353.887	218.482	165.053	238.848	238.638	84.9445	82.672	70.8427	121.136	114.862	114.522	239.318	261.436	282.259	213.973	199.003	169.536	87.7318	79.6946	80.647
SYNPCC7942_0560	18.2136	22.3429	24.7873	21.3597	52.7952	38.7876	35.9829	38.6433	36.6804	20.2475	15.2885	13.0024	31.2022	22.7169	9.41263	20.0093	29.867	6.88323	58.455	45.1578	34.0059	12.5945	17.2751	20.9183
SYNPCC7942_0561	42.2577	48.0534	56.6233	49.8929	58.1313	58.8323	70.8911	82.7981	81.1361	38.4093	41.7406	44.3441	45.0213	34.997	39.9753	47.2108	33.8253	38.9773	95.1038	79.7222	79.9628	28.2301	30.5697	29.6132
SYNPCC7942_0562	18.7728	23.9146	27.8709	29.7209	49.8814	29.9838	33.3789	71.0476	33.6715	22.5387	16.8834	27.4123	27.8309	33.0555	14.5524	20.6237	25.3968	42.5674	33.7219	36.9616	47.2283	22.717	18.6958	33.5386
uvrB	13.5472	12.7162	20.642	15.8036	25.8347	11.7135	23.8762	34.5893	27.8661	19.689	15.7747	14.9925	20.7181	24.9527	14.2127	15.2745	19.9934	26.6764	30.1242	24.3332	21.1192	14.7911	14.9118	16.3778
SYNPCC7942_0564	72.9354	81.4571	92.337	78.0347	72.4024	95.7467	65.1372	56.7187	61.118	62.376	80.8701	71.1952	109.016	79.1665	78.335	69.1499	103.217	27.1859	59.4411	52.4572	49.5122	54.9245	59.7008	67.3187
SYNPCC7942_0565	94.6853	71.275	112.619	27.2554	49.902	20.6224	68.2346	57.7499	71.9138	57.7009	70.8339	65.3595	121.23	93.7818	104.379	47.873	41.2867	21.9578	69.5799	66.096	52.708	74.7739	56.0269	72.4971
SYNPCC7942_0566	66.9962	45.6782	47.281	89.6345	68.38	90.4274	53.1296	45.776	34.206	51.358	57.0284	48.5009	41.4077	64.7992	45.1422	59.0884	50.1339	51.3511	43.1212	43.1023	33.3243	44.0432	55.5786	46.2391
SYNPCC7942_0567	63.4105	52.5059	50.0128	27.8863	36.7611	40.5115	37.5822	46.9058	41.3037	32.99	39.9199	40.7408	49.5102	48.8487	59.688	29.6064	39.7729	43.1349	36.9052	43.5581	32.8083	35.6261	30.2219	38.8409
codA	20.5831	20.2406	19.9032	28.585	28.2617	31.1449	34.6715	59.2627	55.2243	22.9779	23.3829	24.6773	19.2725	15.0218	24.4734	22.3149	24.7814	58.9543	54.6432	44.6495	48.4401	32.0242	18.495	25.2985
rpoD4	31.2479	38.8357	33.9453	4.82647	17.6736	6.26036	92.6003	95.1856	76.84	114.074	102.816	113.07	37.0604	32.2079	31.397	5.02371	11.248	5.18449	141.286	107.641	114.175	113.044	98.889	117.293
dnaE-C	84.394	97.3667	108.155	103.08	146.162	122.077	93.1166	105.187	98.0081	65.8497	72.7494	56.4237	82.4657	96.0306	86.0523	110.208	122.985	144.425	85.1236	73.8498	70.1423	60.0089	68.4161	62.179
SYNPCC7942_0571	317.745	302.037	317.959	78.9096	87.2876	79.6077	28.6174	23.5791	26.4667	152.926	127.754	146.167	342.981	283.173	304.266	103.524	98.8447	102.422	23.726	17.446	29.5736	119.551	123.208	138.736
SYNPCC7942_0572	142.35	126.388	153.1	27.3172	65.6448	39.8619	44.1015	36.7321	38.4817	77.6844	83.7968	90.703	161.154	130.311	128.978	18.6595	54.9085	77.0267	53.0007	45.8625	41.4634	62.08	82.8501	89.1755
SYNPCC7942_0573	2829.39	3857.42	3897.87	266.861	479.872	478.006	42.8151	62.136	27.2782	816.719	877.082	956.4	3448.5	4416.25	4135.94	396.81	426.455	348.082	31.1436	30.0267	39.434	933.494	783.668	1099.31
SYNPCC7942_0574	69.534	78.008	82.2041	86.981	84.6036	105.771	88.5284	87.7194	84.6042	68.0229	79.675	80.2247	74.323	72.555	75.2913	57.9994	96.286	70.0748	72.5373	77.523	69.435	71.2324	79.1413	68.3571
SYNPCC7942_0575	344.036	285.732	345.051	331.075	377.632	367.097	339.589	411.238	325.252	229.809	233.422	230.497	366.026	352.445	309.272	398.102	369.604	369.974	407.877	418.374	384.007	230.899	239.692	243.078
thiG	172.335	178.726	164.215	50.72	52.8361	56.7141	39.2845	50.4557	45.0517	68.3054	93.8882	61.9435	160.172	175.067	159.649	47.7865	77.0349	50.7249	43.5776	49.1562	35.3956	74.7661	58.7023	67.2441
SYNPCC7942_0577	87.6066	92.1156	78.9675	79.2557	60.4623	45.6897	358.514	279.885	326.082	400.688	306.152	194.932	69.2681	77.1295	133.051	41.2473	24.6272	28.3782	359.7	328.547	373.074	389.435	438.015	271.503
sqdB	43.0735	38.5852	38.7634	34.8751	42.7587	30.696	152.124	165.046	161.088	81.7035	69.4105	79.2667	40.5885	29.6105	48.6147	27.2253	40.0573	68.2345	210.625	171.008	159.646	67.3217	105.269	72.7363
sqdX	31.4536	16.0274	28.0184	22.5746	18.2347	20.6691	76.8049	85.7082	86.2275	29.7071	31.9087	27.9248	15.6678	18.2767	24.243	8.29311	19.4965	25.6756	91.6664	93.8012	83.1316	32.6246	31.6825	33.2344
mrcA1	14.5185	13.663	15.7291	16.5661	12.5115	22.5621	37.2101	39.6912	31.1156	23.5553	20.7504	23.3774	19.0806	23.837	20.3363	10.9925	13.8985	10.677	42.2914	38.7317	29.5034	30.118	17.4177	18.3268
SYNPCC7942_0581	498.127	381.26	397.16	17.3087	29.7099	39.2892	25.5138	25.3901	44.1213	305.179	340.695	325.671	406.012	378.998	389.546	47.2922	36.3038	27.889	24.7449	26.9069	40.8677	338.07	341.221	345.299
SYNPCC7942_0582	24.8437	27.1271	19.7592	31.4657	26.7478	21.3787	16.4071	17.5836	15.2778	22.7256	16.8532	19.9005	23.5718	32.8088	21.6952	14.0364	9.42816	28.9712	24.4811	17.516	17.3858	13.9887	19.9953	14.674
chlI	157.006	149.385	134.926	266.791	247.382	283.62	112.747	102.209	111.439	97.5099	73.8244	62.4049	150.668	175.511	170.551	261.949	288.441	270.332	105.042	101.247	99.0806	102.711	91.7593	93.278
rpiA	11.7912	6.67589	8.75284	8.29674	14.2411	2.6904	18.6358	25.3551	11.1311	9.43769	15.9067	8.0349	10.4884	6.48816	5.22306	6.47685	2.90031	13.3683	15.2501	18.5724	11.7537	4.07673	7.54894	4.51405
SYNPCC7942_0585	1930.94	2173.77	2019.3	1341.83	2284.59	2277.97	641.298	621.734	551.981	652.348	648.82	649.059	1953.35	1807.01	1815.23	1107.19	1145.93	1228.07	559.17	550.62	550.442	556.914	586.007	571.251
SYNPCC7942_0586	10.5898	11.4463	9.64762	12.1932	13.9528	5.27188	15.4057	18.8798	7.63402	9.24664	11.4288	12.3707	4.56713	11.4423	5.11733	11.105	12.7872	6.54882	8.30076	12.131	18.0962	7.98841	12.3269	16.9536
valS	15.1558	10.6521	11.3474	10.4803	13.6339	13.5939	56.8379	53.9422	55.6504	26.5621	22.5607	19.536	13.9461	11.7329	9.72293	13.3487	7.7129	7.11015	68.9438	60.6405	51.202	24.6642	22.7519	29.0106
purN2	15.1651	11.3337	8.78075	7.68295	7.03337	0	19.4143	21.914	22.6767	7.28291	7.20129	4.2517	5.03608	6.40872	4.83666	4.99808	4.47624	8.25286	24.0595	11.7841	11.4024	11.3254	12.4275	12.0758
SYNPCC7942_0589	484.186	455.977	545.122	481.511	723.578	671.7	272.301	334.283	323.002	289.366	305.399	436.149	491.302	575.479	526.182	632.988	733.633	739.247	249.56	226.534	212.671	289.051	278.298	359.19
SYNPCC7942_0590	45.098	43.5228	50.2157	121.161	118.84	56.1274	31.5885	29.6217	30.1882	24.6112	26.5477	19.1571	63.2114	70.3854	68.1024	60.8042	84.7089	69.7224	21.2099	20.4492	33.8618	31.8934	17.4985	31.3908
SYNPCC7942_0591	17.4524	42.6124	29.1494	27.6304	50.5887	65.7051	18.1015	22.5172	27.1843	31.4301	23.5438	12.7421	36.2228	37.4528	57.9808	46.7344	51.5137	29.68	15.048	32.0711	28.5806	20.365	18.6223	25.055
pfkA	76.4087	81.114	91.6806	41.7135	53.4614	23.446	24.595	23.7958	17.1622	37.9599	29.1461	30.0093	67.9661	81.7688	77.9047	26.0509	41.8014	26.8846	14.1987	17.292	13.5072	36.2106	48.9183	30.2604
SYNPCC7942_0593	11.3684	10.4593	9.49387	7.99925	13.7305	2.59393	33.6892	27.3794	35.4154	16.682	18.4036	21.027	6.74152	11.2599	13.8484	10.9281	4.19447	6.44446	34.3076	24.3727	33.9967	17.6875	16.1739	27.5639
SYNPCC7942_0594	81.6736	99.7085	78.1532	99.6722	106.042	105.989	129.336	124.694	140.709	99.7598	122.575	103.856	83.2439	92.1296	87.0542	93.9317	101.703	109.959	154.414	141.375	134.236	110.746	120.555	114.321
SYNPCC7942_0595	189.712	183.186	176.516	205.718	192.092	188.563	224.107	238.731	236.988	225.688	242.604	244.384	204.966	163.02	195.123	126.334	153.415	106.069	247.603	290.63	272.375	212.948	255.115	214.898
SYNPCC7942_0596	15.2919	13.6362	16.1759	29.0519	31.0283	23.0285	20.3923	37.0918	29.449	15.9116	17.3286	9.82495	16.3227	18.1752	13.2088	21.4194	28.2104	20.8046	20.437	16.8605	16.1143	22.2057	16.3169	21.0752
SYNPCC7942_0597	22.9297	10.0973	22.6949	16.1342	27.0785	20.9275	13.0867	25.4203	18.2788	12.2353	13.7479	10.9127	25.1804	15.7014	11.2855	9.79624	15.0402	28.885	14.6449	16.0519	14.5122	15.8556	9.4242	12.3545
SYNPCC7942_0598	242.617	219.714	232.517	95.9741	152.783	154.232	195.78	186.466	168.186	206.751	235.351	193.646	270.568	272.051	232.585	120.671	122.323	142.323	207.11	164.563	179.45	204.909	197.487	212.873
SYNPCC7942_0599	1455.13	1475.91	1657.14	149.837	188.606	165.199	25.2418	34.1903	26.8032	560.564	614.119	590.106	1495.69	1632.63	1506.09	161.809	179.833	185.094	24.4811	21.1186	26.2808	595.132	664.491	686.599
spkA	143.79	143.061	152.854	230.839	285.96	214.053	85.2218	99.904	94.3592	68.5325	87.384	83.1703	156.739	153.019	130.479	197.075	157.269	224.749	58.1784	51.0631	57.2536	79.6398	73.4869	85.5107
SYNPCC7942_0601	21.8657	23.2122	15.2169	92.3132	47.5359	14.9673	27.5387	19.7478	18.5774	10.9383	20.6482	15.9643	12.9664	10.8285	25.4249	13.5121	32.2701	37.1853	11.7833	22.9606	24.9098	5.66994	18.6651	16.7418
SYNPCC7942_0602	18.742	13.9273	13.043	12.3634	10.1863	16.0364	81.9217	76.1702	62.3669	41.2531	36.6611	31.4724	5.55705	7.73466	12.453	27.0241	19.0163	7.96827	91.9095	92.2522	73.395	36.4496	49.9957	38.5658
glgC	29.7926	32.7986	32.5592	24.4571	25.5878	21.1487	468.251	379.83	374.371	156.324	151.833	160.48	26.8279	43.7161	25.6609	30.9116	39.8977	67.5547	496.16	463.183	502.506	154.509	134.694	136.444
cbbE	77.665	44.7864	34.1643	42.5041	63.9243	34.1291	246.065	244.448	243.304	115.884	107.618	82.8854	43.2128	32.9222	35.6769	53.7213	52.3575	19.5673	233.138	265.806	273.079	89.5072	104.765	94.704
SYNPCC7942_0605	26.8238	30.1687	26.6388	13.7731	35.7244	31.7599	18.476	32.9245	36.1352	17.9882	21.9072	29.6409	33.5329	31.5942	31.7922	22.6986	26.7482	39.4527	20.0028	20.9349	21.8863	21.8068	21.0409	25.5337
aat	18.8555	14.2341	6.99842	2.21125	9.1093	31.55	32.2843	41.0864	40.3464	17.6073	16.9578	11.0132	3.72714	11.067	19.4887	12.0835	4.63793	14.2516	34.322	29.1495	41.7679	21.7306	27.7201	25.6658
SYNPCC7942_0607	285.783	305.698	408.091	128.942	202.355	179.196	271.523	306.234	289.142	281.125	294.298	252.294	307.894	388.933	321.793	161.773	209.274	237.44	231.363	216.48	201.307	285.109	232.778	255.561
SYNPCC7942_0608	114.296	105.994	136.044	127.568	106.628	79.1365	121.467	151.873	153.289	95.6891	90.7413	62.9221	98.1617	100.627	108.241	99.5861	114.394	142.989	120.072	122.779	109.256	70.8585	85.2303	75.442
ndhD4	38.2759	40.2266	48.4797	56.5581	55.4745	52.4006	146.321	138.274	147.965	66.6335	72.2895	73.7761	41.4235	51.8113	43.8706	33.9025	43.7789	29.2918	126.648	125.35	127.816	75.9281	72.698	61.5436
SYNPCC7942_0610	43.1984	33.3211	34.8618	32.6269	47.1002	40.1498	136.705	145.217	100.565	57.7324	45.3376	43.0556	35.2525	39.7768	35.8128	34.6134	45.0369	62.0065	204.004	184.151	171.792	50.1506	59.2033	46.7304
SYNPCC7942_0611	10.7408	11.1488	16.2784	14.4855	23.3505	15.5213	34.4818	41.8814	39.8819	17.9103	15.4556	12.1985	15.2156	13.3964	9.11906	21.6328	17.6129	28.4138	42.1891	36.0289	32.6297	13.3069	19.1013	13.2495
gltA	33.7943	36.5277	45.1552	31.1289	46.3076	20.1885	77.932	57.0784	69.6051	46.721	41.1135	31.582	42.9953	30.0233	38.3767	35.4386	27.2044	20.8987	108.077	99.0397	83.6483	42.063	33.0437	37.1661
sixA	8.75298	8.67252	4.87313	15.3973	4.22865	11.983	25.074	10.5402	16.5259	11.6765	12.5952	20.4499	6.92074	9.63273	13.5704	2.40398	10.7649	0	13.8363	25.276	14.9574	13.6183	4.98117	7.81881
SYNPCC7942_0614	44.1609	39.3073	33.0967	34.0611	39.3869	32.5539	114.257	109.57	98.6093	81.2287	74.2387	69.4445	36.7634	30.2812	36.1138	25.1903	25.6936	11.554	92.9952	107.681	107.632	66.5053	68.5067	56.5707
SYNPCC7942_0615	33.0837	31.6089	27.6285	13.0944	35.962	16.9846	49.0202	83.2352	53.8744	57.9255	82.5672	101.449	31.8805	65.5361	35.7212	23.8517	15.2581	0	64.183	46.6823	38.8675	55.7626	51.1869	55.4116
hrcA	28.2123	26.812	20.9425	17.0154	23.3651	25.7488	19.9058	33.9729	23.5891	18.8176	21.7481	15.6937	26.29	13.3062	26.7793	23.2453	24.7837	18.2775	29.5381	24.3348	25.6355	13.2379	16.6285	20.5725
SYNPCC7942_0617	69.827	70.5208	73.5482	103.578	136.76	124.015	59.2814	111.031	83.377	49.8475	30.5509	55.1147	64.9094	82.2452	72.7291	99.5173	66.8451	141.216	56.9525	47.5612	36.5493	52.8519	45.1073	52.019
ahcY	134.209	126.748	129.596	138.713	138.823	128.081	252.822	228.768	193.039	135.948	132.22	118.397	134.075	142.673	145.047	114.71	99.4458	121.222	267.45	257.59	259.792	140.361	144.037	120.667
SYNPCC7942_0619	51.5958	32.3875	43.7126	33.1478	32.5128	42.9957	113.677	114.615	114.356	64.6393	52.0518	55.0315	47.8902	34.069	47.6974	59.1471	33.1073	53.41	149.903	137.804	118.836	68.641	69.895	71.2808
SYNPCC7942_0620	949.133	1128.32	1001.63	734.774	1047.1	1135.92	279.467	182.772	226.96	364.455	366.923	355.792	964.869	896.647	945.297	660.308	648.113	688.323	219.861	200.288	215.563	363.141	359.323	342.44
SYNPCC7942_0621	447.746	514.885	448.026	779.113	848.873	962.535	320.237	382.208	350.937	256.19	278.83	296.862	469.316	469.043	494.497	887.395	898.327	917.852	367.8	366.284	373.945	294.339	282.007	261.75
SYNPCC7942_0622	276.35	285.029	239.727	343.68	369.474	419.388	258.377	263.495	256.025	205.187	205.765	207.708	258.307	246.601	269.023	384.789	410.48	391.032	278.605	272.941	277.402	206.646	219.136	205.303
trxB	160.766	204.58	189.371	477.947	603.861	663.816	301.168	325.471	318.562	179.983	180.755	172.102	189.444	176.811	175.858	461.701	543.189	594.277	317.349	311.306	272.072	169.969	169.446	166.631
ldpA	218.928	197.941	195.017	443.653	447.147	435.281	263.501	326.786	277.766	152.046	186.11	215.612	224.498	240.191	223.793	391.85	393.686	563.626	242.201	231.305	219.095	175.374	182.857	166.078
SYNPCC7942_0625	93.6623	88.8013	91.7042	163.625	218.835	166.915	197.881	229.603	200.771	94.6787	87.1401	95.2651	106.775	111.429	116.419	175.634	154.913	178.508	211.991	223.2	212.944	86.6807	86.5003	87.7876
ilvD	139.989	141.036	159.718	189.447	242.356	228.927	245.951	257.709	258.945	112.661	135.764	142.921	136.007	146.377	151.372	203.509	218.487	211.326	235.122	241.44	238.562	154.748	125.391	131.264
SYNPCC7942_0627	28.9077	26.9261	22.8432	25.5898	29.7332	22.9792	12.1589	18.2875	13.7327	20.8986	19.1213	16.3399	28.755	27.0925	23.5448	6.14666	13.7622	12.6867	15.2767	11.2608	12.2168	13.5411	16.7162	17.8497
speE	24.0275	21.813	23.9865	17.4897	26.418	20.4171	12.2764	27.3658	19.7101	13.9263	16.0951	15.4859	28.4968	18.6009	25.3237	15.0186	15.8961	5.6361	32.8618	14.7904	22.6532	18.047	13.4379	15.2251
SYNPCC7942_0629	24.1235	11.707	15.3492	7.27468	9.98943	18.8718	16.3401	3.55706	7.80788	24.8252	7.43848	12.0773	12.2617	13.6534	4.57964	11.358	10.1721	0	11.8857	19.9033	13.741	0	38.2431	13.1932
SYNPCC7942_0630	28.0853	24.3819	20.1534	39.5239	59.7006	32.4684	74.3506	80.524	69.2872	36.4668	39.0667	39.3701	19.9857	19.7812	22.3934	38.0536	39.6071	42.4556	90.9446	79.6275	75.0115	29.131	27.7037	24.849
rplL	1883.88	1567.04	1742.58	521.409	635.839	731.831	1186.46	808.611	814.38	2202.77	2212.17	1955.21	2098.76	1874.43	1751.45	552.842	451.593	902.824	804.222	774.251	933.431	2179.63	2190.33	2001.32
rplJ	2887.25	2376.31	2097.13	775.746	724.518	747.26	1378.9	799.065	903.008	2762.98	2448.17	2381.63	2507.74	1996.57	2273.01	812.643	715.832	799.589	986.701	1026.45	1282.13	2466.42	2600.72	2003.77
rplA	1981.24	1611.32	1830.05	1567.02	1404.61	1266.59	1848.12	1631.44	1599.25	1963.24	1913.92	1821.9	2040.5	1750.9	1590.6	1569.04	1524.66	1522.41	1640.23	1662.89	1812.03	1903.7	1988.04	1809.19
rplK	497.348	439.445	426.994	692.837	611.606	664.833	861.479	1002.49	1028.17	487.88	469.882	551.644	468.71	435.657	505.147	728.509	617.847	467.042	932.737	950.428	958.623	500.232	520.322	478.245
nusG	1605.65	1166.58	1254.46	1639.88	1468.88	1460.18	2425.28	2367.4	2377.27	1780.39	1838.75	1739.48	1397.78	1310.99	1391.3	1616.85	1548.55	1641.12	2094.08	2233.93	2004.75	1821.08	1789.4	1632.41
secE	1302.04	953.086	894.418	1432.4	1075.93	1048.08	1483.24	1337.93	1435.55	1620.1	1345.73	897.697	1313.8	957.4	1117.54	1204.22	1155.52	1518.93	1310.18	1431.18	1324.74	1530.99	1611.48	1285.57
clpB2	134.022	138.387	158.391	170.866	223.859	193.289	168.616	197.774	190.905	105.784	120.867	98.2764	147.305	190.659	149.534	153.504	170.377	157.062	151.483	146.306	148.901	116.99	104.663	108.915
gloA	153.357	159.508	197.621	305.537	654.308	509.539	373.779	513.995	470.425	110.334	120.875	134.863	181.883	191.147	137.389	485.553	480.631	433.694	350.629	360.974	318.007	132.257	127.967	129.294
eno	27.5858	29.5188	36.2451	30.2802	28.7862	21.1487	93.1925	85.419	92.4989	39.7434	31.5575	41.2478	31.4083	17.4864	32.2594	24.5474	28.4984	22.5182	122.732	108.626	109.049	42.3469	49.9215	44.355
SYNPCC7942_0640	188.94	211.546	178.913	506.214	544.161	533.906	245.496	279.607	243.761	117.944	144.217	128.749	201.101	162.078	197.43	522.91	526.108	513.555	256.199	272.8	281.473	126.043	116.482	124.263
sdhA	25.424	16.8288	18.734	33.9371	35.764	38.9009	31.023	36.6612	26.2595	22.7434	25.0172	26.2055	19.0674	22.7126	26.8298	27.7252	31.4519	27.9767	30.303	30.8194	18.7411	27.534	29.3623	22.9015
prxQ-B	631.056	598.07	552.824	846.701	980.885	901.492	520.369	679.672	569.825	351.372	396.222	354.091	624.473	591.82	564.277	919.339	1008.46	1048.75	572.278	493.218	424.947	398.422	388.121	396.145
SYNPCC7942_0643	136.379	166.308	183.005	103.343	233.136	134.045	180.312	180.469	194.106	120.354	60.383	98.0393	128.568	147.777	116.175	138.3	180.629	190.301	168.847	121.176	109.553	72.5418	56.7158	99.0657
cikA	328.496	373.399	330.002	69.1432	67.5577	89.6849	82.3199	75.094	63.8643	234.946	233.174	262.693	318.627	355.204	369.15	84.598	94.3579	66.4164	64.3601	59.1995	52.7437	252.849	241.16	286.484
hemL	624.851	612.51	650.27	503.059	563.259	633.868	831.63	801.725	802.182	616.256	602.001	652.84	705.051	688.231	644.519	561.881	539.546	741.085	784.89	705.914	704.982	644.855	630.409	652.472
SYNPCC7942_0646	21.9016	13.2859	10.4516	6.60464	9.06935	17.1336	16.6895	32.2944	7.08873	25.043	20.2601	18.2749	18.554	53.7152	12.4735	15.4677	9.23518	0	24.2797	21.3556	21.3864	12.9812	34.7207	21.5605
SYNPCC7942_0647	914.372	879.19	866	848.606	986.305	953.235	156.506	219.673	178.589	398.53	452.289	435.851	824.247	1004.54	1075.43	974.212	1149.75	1000.92	148.391	165.544	146.672	404.711	441.852	380.228
SYNPCC7942_0648	20.0949	23.4655	18.646	35.3488	41.2592	29.8028	18.8573	25.9265	12.3304	20.7751	19.8796	24.4523	12.9094	21.0089	12.2393	24.8355	23.4782	11.3913	19.4922	15.3862	19.554	17.3692	17.8682	21.7967
rpoD1	723.474	648.246	702.974	370.19	439.41	405.296	605.66	605.616	536.723	399.686	400.981	358.334	715.626	727.758	687.29	344.828	329.881	424.609	558.191	491.277	467.293	407.576	361.309	414.657
nat	7.33917	21.1918	16.344	9.29543	12.7643	20.095	12.1794	15.1504	9.97674	12.9234	15.8412	5.14404	15.6678	19.3844	5.85177	21.7694	17.3302	0	10.1249	12.3307	20.0663	12.1799	13.7828	10.1148
PriA	182.688	187.682	176.844	67.7979	62.3504	62.1226	55.3604	52.6154	49.0677	66.0365	59.7844	59.2042	169.841	174.33	157.41	65.551	68.7089	86.1897	54.8776	52.9096	48.5059	71.5171	70.1762	78.0608
SYNPCC7942_0652	58.3257	71.6336	58.45	45.4599	59.8235	46.681	57.4369	59.2754	61.4981	53.8661	56.1676	42.977	54.8077	54.5104	56.6407	42.1423	44.3637	51.884	65.764	74.4377	71.557	47.9323	50.9372	57.0246
cdv1	372.277	377.407	374.372	615.098	723.169	741.802	506.551	539.157	490.168	269.89	318.681	275.501	327.097	334.619	366.503	627.923	706.189	556.865	499.128	532.651	492.384	278.989	267.871	340.256
ycf	552.325	578.057	540.754	905.64	1039.38	1250.48	678.567	835.006	738.278	386.696	457.585	461.494	520.768	548.301	501.58	1005.54	945.116	1146.84	766.96	697.564	683.686	378.446	370.524	468.171
psbD1	3376.2	3274.61	3145.03	2407.38	2897.67	2571.11	11544.1	11979.8	11680.7	8983.64	8400.38	8054.78	3361.07	3159.84	3178.75	2446.56	2297.49	2566.1	12708.9	13056.3	15115.2	8220.24	7928.98	6811.25
psbC	2861.71	2744.19	2676.96	2032.8	2231.92	2001.15	12524.1	11511.1	11103.1	8834.95	8324.85	8267.8	2767.09	2600.58	2614.14	1928.71	1849.64	1932.67	12807.2	13415.5	15073.9	8265.72	8052.09	7162.86
SYNPCC7942_0657	9480.28	9597.74	9469.14	7022.94	6916.89	7521.66	3845.99	3901.16	3931.88	3646.26	3775.13	4212.97	8831.69	9002.11	9410.56	8111.97	9327.54	7250.64	3794.83	3953.52	3792.52	3686.65	3368.8	4171.56
SYNPCC7942_0658	378.453	372.604	290.878	346.418	485.402	476.846	520.063	373.341	466.658	268.066	256.628	348.201	329.686	344.987	338.249	303.545	321.28	113.913	441.823	297.174	295.695	298.75	260.161	287.204
SYNPCC7942_0659	28.0932	28.5451	26.8125	47.6538	66.8913	57.6904	65.1147	87.5082	75.5832	18.8721	34.6502	26.3713	32.7239	44.3878	37.9994	36.3742	45.9031	30.7132	75.6963	60.0535	54.0074	24.4561	32.5458	28.4239
tyrA	64.5847	71.055	69.4622	100.7	131.897	154.731	70.9016	91.6602	95.6104	63.4423	60.9887	49.7257	89.6546	104.676	72.1718	111.266	106.148	169.744	77.2022	74.3694	77.3387	60.8993	51.3722	66.3082
SYNPCC7942_0661	43.5577	51.7132	48.9955	38.4674	48.9575	51.1126	42.9385	52.7575	37.7624	33.4406	41.732	39.4601	60.094	57.5227	43.7078	45.4106	40.6693	60.4695	39.0896	37.8045	32.1529	37.3421	29.5937	30.2877
SYNPCC7942_0662	643.2	678.008	671.049	362.064	404.523	405.589	121.988	131.973	128.062	366.301	424.908	433.516	636.164	701.155	692.082	385.426	410.769	312.905	112.262	121.164	104.361	385.732	332.759	373.087
SYNPCC7942_0663	27.4228	29.6698	22.5873	18.2384	20.689	25.714	24.2681	36.4472	32.7672	26.76	28.7845	28.5238	30.296	26.2929	25.4593	23.5234	26.0569	33.22	26.5598	24.0623	28.0309	30.0023	25.6534	32.7892
SYNPCC7942_0664	42.2736	40.8379	37.0683	41.2717	49.0148	46.2989	50.4228	58.9049	47.8883	38.9112	38.209	41.3581	47.0034	43.9638	36.515	48.7635	39.7729	28.7566	51.9406	49.3843	46.955	26.8566	35.6347	46.1235
SYNPCC7942_0665	17.1896	20.2757	17.0136	34.2699	27.6816	26.1477	45.8457	55.1987	43.2726	18.3447	23.7046	13.3869	23.7848	25.2231	17.7668	20.458	32.4159	38.9773	41.9939	37.6048	31.55	12.8769	15.4886	21.9357
SYNPCC7942_0666	12.6361	9.75584	21.7447	14.5494	19.9789	0	22.4676	30.8279	24.725	21.1474	21.0757	21.4708	8.1745	19.7215	21.3717	11.358	8.47674	31.2572	27.7334	18.6971	11.1237	7.14905	5.88356	10.5546
SYNPCC7942_0667	1092.92	1172.84	1234.76	1206.62	1670.16	1540.05	878.122	1222.47	1168.14	841.83	1149.89	988.249	1317.9	1533.9	1194.1	1254.67	1629.83	1695.33	885.173	791.104	735.843	965.225	854.87	1006.62
ndhP	435.104	339.441	326.742	85.4388	102.657	124.674	119.943	93.9972	194.865	190.327	234.787	248.227	462.033	461.018	443.738	166.744	104.534	206.497	117.783	92.9719	118.156	257.138	297.996	329.269
mpg	13.4138	18.6412	13.5781	10.2965	17.6736	16.6943	10.841	15.1038	8.28836	8.78431	10.5283	15.6695	15.9088	12.8832	21.0664	8.03794	10.7981	24.8855	18.9257	10.2439	9.02982	8.85382	10.4094	10.2704
pyrB	84.8746	83.3995	82.0095	16.2876	28.4655	32.6499	10.3933	15.9281	11.9191	34.2476	37.0937	37.6926	73.2088	102.823	85.7568	16.1826	18.6338	38.1725	21.773	15.8362	17.1806	36.3779	34.7286	40.8173
SYNPCC7942_0671	187.653	183.698	213.733	208.643	352.94	274.551	70.4666	88.7122	68.1543	122.68	132.952	105.422	215.762	251.6	228.43	250.217	281.172	457.984	70.4015	66.9366	66.0917	126.293	139.398	106.388
rpoD3	7.40776	4.4038	5.77388	6.25487	21.4726	6.08484	17.1227	19.8796	7.55248	4.74335	3.99732	12.1149	8.78568	6.84794	7.87527	7.32429	4.37305	30.2348	19.8003	18.6689	20.6757	6.9152	5.6911	5.10467
SYNPCC7942_0673	42.1565	31.8862	60.8759	37.5422	47.7334	43.2849	8.58873	11.558	14.1775	30.5788	27.7243	12.3115	40.6234	53.9326	45.5173	39.0764	45.6899	71.6924	17.6064	12.1044	12.3816	23.2295	16.8684	25.7213
hemF	123.381	113.039	125.726	159.425	158.229	139.224	526.948	571.143	632.77	207.684	199.33	223.62	97.5542	145.163	98.3759	146.636	124.704	157.687	513.862	506.852	483.436	246.642	197.238	187.219
SYNPCC7942_0675	80.6297	41.7819	65.4325	89.4284	87.1492	71.0947	104.485	73.349	78.9538	68.9114	50.1456	38.3142	59.9698	61.3616	72.6426	81.0723	86.7258	92.9632	111.941	53.8138	87.9629	68.0392	53.6621	56.5034
SYNPCC7942_0676	696.805	620.908	750.85	216.015	245.188	247.798	69.4148	87.9178	69.6882	163.34	161.509	139.58	717.678	778.037	751.471	257.334	202.531	289.712	59.1626	50.0013	53.9093	190.81	195.914	189.313
pex	6206.86	5474.8	5906.33	2679.72	2268.62	3034.94	630.315	583.638	670.248	1928.74	1729.71	1524.5	6075.65	5902.22	6377.13	3054.58	3197.12	3120.49	547.282	466.951	495.929	2142.1	2351.08	2341.06
rnd	123.381	106.688	83.6784	94.7081	91.0358	89.0625	49.8584	70.6211	49.5543	61.946	99.2617	60.2726	127.707	146.645	135.64	103.507	92.7003	106.82	67.6982	52.4126	46.6398	75.6214	73.7249	68.7044
rbp1	2283.22	2503.75	3410.18	11600.7	18495.4	15806.7	5885.26	8117.61	7864.16	2789.7	3519.13	3744.86	2851.54	4082.35	3241.88	10431.2	9783.99	15726.3	5945.84	4903.75	4788.31	2626.28	2450.83	3808.23
erg3	202.82	235.356	236.544	68.2804	78.5566	78.991	97.4097	103.769	93.0917	166.536	182.092	176.675	195.963	180.104	196.335	66.2687	69.6713	65.416	82.1623	77.571	77.683	180.448	160.446	190.099
ispD	20.4111	26.0016	32.9546	4.30861	23.6659	25.1489	33.2675	33.7081	26.5904	36.7584	41.8534	25.0358	14.5246	32.3461	20.343	10.0905	16.5678	27.7693	31.6783	31.0781	25.578	27.5223	25.2639	34.3817
SYNPCC7942_0682	28.9806	13.8838	9.92901	10.9802	12.9238	10.1731	33.4716	32.2136	35.3551	30.9281	22.4549	25.1736	30.846	32.384	23.6997	8.57171	12.0635	30.3292	40.3651	30.0416	40.2109	29.2888	24.1042	20.4825
TrkA1	24.3352	22.4384	40.258	32.2894	42.3236	30.4598	23.0768	33.7297	41.7448	25.5995	37.5187	19.4932	21.4401	32.1373	24.947	22.9152	21.5488	47.2971	26.9775	25.9187	21.7824	18.0294	27.8953	27.1503
fabG	13.3162	8.88562	11.65	12.0469	8.27125	18.2302	33.824	37.3065	26.9372	17.5101	19.5037	17.7778	18.0493	13.8172	12.6398	9.40439	2.8075	12.9405	31.1644	26.4678	37.3834	8.87912	22.7341	19.6632
SYNPCC7942_0685	62.0134	75.5481	72.8603	74.9318	80.5802	74.9442	1392.1	1550.76	1400.15	916.033	954.969	953.738	59.346	64.3868	66.4954	89.5052	74.4794	87.2784	1439.63	1441.37	1414.64	1095.25	1301.13	1071.11
SYNPCC7942_0686	659.297	685.155	513.127	254.219	247.568	223.755	340.497	378.62	318.095	496.227	521.876	484.497	612.137	503.092	600.146	216.682	232.144	204.807	388.866	417.128	403.192	523.876	490.935	420.118
SYNPCC7942_0687	118.014	129.769	101.006	135.713	148.066	133.833	208.007	232.711	212.504	142.04	141.145	150.72	109.152	107.583	113.524	124.086	127.377	134.797	231.607	262.181	261.112	137.023	143.967	130.144
SYNPCC7942_0688	103.112	85.7823	110.127	48.8627	54.8977	63.3792	44.8991	54.3003	28.6059	58.9508	49.9629	44.2478	84.8556	105.602	103.467	62.4185	59.0071	42.9441	50.8036	46.4037	37.1581	52.3842	35.9261	22.5569
SYNPCC7942_0689	30.7929	21.7927	41.9066	21.667	24.7939	28.1041	39.0354	51.2063	46.5102	28.7544	22.1549	25.9792	30.4338	18.0735	21.5968	16.9144	16.4107	34.9114	62.6887	48.9512	57.492	25.7289	24.0951	35.3655
clpS1	128.803	126.216	176.516	125.488	208.217	108.513	176.166	327.25	269.372	128.867	189.798	190.972	188.013	183.182	72.4156	97.9624	87.7342	269.593	219.979	205.479	156.611	184.982	103.606	140.343
SYNPCC7942_0691	12.4064	35.121	13.8143	13.0944	5.99366	28.3077	29.4121	32.0135	21.0813	24.8252	24.547	14.4928	22.0711	32.768	32.9734	13.6295	24.413	56.2629	44.5715	31.4834	36.5119	36.4601	22.9459	25.331
SYNPCC7942_0692	29.563	18.5572	28.6242	21.7061	37.2579	45.7514	15.236	14.5936	7.28032	17.4895	30.5179	9.00902	21.3421	23.7642	34.1617	16.9448	20.8665	43.7178	16.624	7.4234	10.2501	19.998	18.6525	14.7622
SYNPCC7942_0693	17.1071	10.8964	11.4291	10.8335	7.43817	14.052	7.60431	10.5944	3.87585	9.5848	10.1543	4.99601	15.2169	19.2031	10.2301	4.22859	16.4107	11.6371	9.58768	4.49094	4.38498	8.87202	5.84123	10.4787
rpsA1	194.555	146.87	180.527	197.196	232.741	175.453	409.987	357.796	341.088	258.919	227.465	189.394	196.865	203.914	166.205	207.375	192.56	220.576	369.451	402.108	365.444	234.63	267.568	230.539
SYNPCC7942_0695	461.508	445.715	454.345	362.357	387.46	381.4	467.831	403.737	366.601	418.944	341.664	281.065	450.565	442.239	486.147	401.124	460.994	344.569	474.357	469.104	481.679	405.719	396.357	351.205
psbT	7.43091	6.31081	16.5483	0	0	0	35.2333	30.6796	25.2536	41.634	72.1765	52.0834	0	9.81335	9.87485	0	10.9668	0	51.2572	31.212	80.4218	53.953	44.4025	34.1375
psbB	1426.27	1200.57	1145.44	726.796	659.479	707.359	6922.89	6069.39	6453.81	8802.52	7697.82	7589.51	1217.29	1107.42	1175.2	662.064	660.506	772.234	7067.25	7627.5	8585.33	7735.55	7826.6	6418.12
petF5	42.6381	45.9601	58.4328	34.6174	71.3039	58.3725	56.3733	89.7115	105.891	31.5024	40.7065	36.3985	58.349	62.8054	37.0477	29.7265	38.7241	55.7779	98.9795	86.9631	70.0589	39.1226	32.1973	45.2027
psbM	6.60526	0	0	0	0	0	7.82962	0	7.48255	10.5737	7.12855	0	7.8339	0	0	0	0	0	5.69525	10.404	11.2873	6.85117	0	0
SYNPCC7942_0700	3278.7	3983.66	3413.59	614.77	570.276	685.01	1079.72	989.743	970.441	3194.02	3313.59	3469.96	2906.55	2984.79	3523.3	633.086	645.861	574.313	1019.13	941.85	1007.69	3290.7	3397.15	3689.96
SYNPCC7942_0701	27.7935	23.6041	22.351	22.816	40.2821	21.1389	10.0667	9.56249	17.4917	17.3024	19.997	14.43	31.1321	18.3522	16.4153	15.2669	29.6246	10.5036	17.3076	12.9712	13.1929	20.8204	17.1349	29.5563
SYNPCC7942_0702	9.94556	5.37498	13.0877	5.7257	10.4832	4.95116	10.7174	8.39899	8.19382	12.3025	20.4912	10.5619	4.28928	11.9402	7.20902	7.44961	8.00617	6.15042	17.9303	7.12061	8.24014	8.44023	10.0334	15.2299
dprA	1381.3	1162.57	1210.86	203.023	208.663	210.025	21.682	16.4437	20.0525	694.716	717.029	820.238	1414.3	1256.89	1275.74	226.553	204.641	212.731	25.9466	17.0388	21.5102	760.735	698.099	758.084
cat	130.111	124.787	113.653	18.9416	117.046	30.7112	24.5968	65.9902	53.3661	98.7544	105.314	94.3397	138.35	159.976	104.338	35.1186	28.1412	30.52	33.8491	24.1451	22.3616	89.5823	77.5547	103.057
SYNPCC7942_0705	185.072	200.041	206.074	66.2957	65.0255	67.5647	125.643	112.299	162.64	210.975	239.681	212.264	208.855	183.676	205.695	86.8723	76.1467	53.41	135.396	141.337	144.392	232.681	230.749	258.5
cobL1	24.3589	19.702	21.9568	17.1399	36.9853	15.8799	26.1242	28.7341	45.9903	38.9938	45.0663	43.3605	27.5142	33.7005	26.2045	9.55731	20.5427	23.6716	43.0061	35.3229	32.3752	37.2971	41.5867	50.6234
ldcC	25.7201	24.3159	28.0984	21.5123	12.6601	10.6298	16.9695	20.0357	18.6911	16.7021	13.617	19.2744	37.4108	28.8392	37.4035	16.7936	17.9049	23.108	10.4607	14.5231	13.8211	11.5771	17.8128	20.8076
ubiB1	43.5676	44.2621	46.6981	75.6368	96.7812	68.0064	249.288	318.564	256.457	50.8407	58.0049	64.688	42.0133	44.6306	38.4172	75.8202	93.1425	74.7844	475.007	432.906	420.953	59.9712	49.0078	58.2987
SYNPCC7942_0709	12.9703	1.83587	7.2211	0	12.5322	0	33.3115	29.0062	41.6302	20.7629	11.6649	10.101	0	5.70958	5.74537	0	9.57101	0	68.9643	47.6693	38.1715	6.72661	18.453	9.93091
SYNPCC7942_0710	47.1479	44.3933	58.2045	41.1082	44.5649	39.2892	54.0649	62.4172	71.9873	31.9946	37.6092	29.933	44.9774	69.0318	31.3271	40.5362	28.7405	13.9445	69.8159	68.3435	56.631	27.6409	35.8719	38.4537
carB	30.9689	23.7259	27.0079	20.1147	20.088	12.4523	79.9648	71.0829	71.3909	32.9345	38.798	35.6709	31.3356	26.8839	23.8867	20.3419	18.5377	26.5174	98.0329	94.8299	94.4923	39.7593	32.1667	28.6863
SYNPCC7942_0712	399.106	369.76	440.668	487.813	616.46	605.227	704.004	767.999	663.945	327.04	387.954	331.899	385.957	416.491	399.816	473.715	524.758	463.245	815.784	795.1	698.221	335.804	365.464	355.158
ispG	221.47	197.491	225.187	199.305	268.613	277.665	105.7	106.476	114.219	90.032	101.896	104.167	220.501	240.138	202.919	145.023	187.51	218.053	98.4943	97.614	91.6261	95.5134	83.5811	103.082
amiA1	61.4324	75.5966	64.6811	58.223	60.5686	50.3469	42.8496	53.0558	55.3893	48.836	57.2789	51.7478	57.4945	55.7412	50.537	37.1878	65.3767	48.3278	37.4745	45.6387	46.6567	55.9171	46.3757	51.8362
murZ	27.0215	12.2391	16.0469	17.7458	19.1464	21.3738	56.5868	81.1926	78.9069	35.5661	52.492	44.192	21.3652	24.5829	19.9492	13.8533	22.1551	16.339	99.4079	101.518	117.661	52.9409	29.7298	30.8042
SYNPCC7942_0716	30.4526	31.9151	24.5294	20.5158	33.8062	28.3849	117.508	127.066	113.033	61.7136	69.9258	49.9546	26.1272	20.5358	25.8307	39.5053	17.2122	44.0752	96.0898	111.581	102.231	66.5329	75.2198	66.4766
dcd1	2.71759	8.07783	7.56496	0	11.8161	7.44089	2.416	2.805	4.6178	2.17516	2.93289	3.17461	8.05772	5.38332	1.80569	0	8.02142	9.2432	3.51478	2.85367	1.54797	2.81877	3.4797	3.12114
SYNPCC7942_0718	2.18155	1.85271	14.5747	4.60507	9.48538	2.98659	3.23241	10.1327	4.9426	8.73059	5.88596	5.09684	3.88101	8.64295	2.89904	3.59495	6.43921	7.42	8.46449	6.29967	1.24264	7.9197	6.51779	2.5055
SYNPCC7942_0719	2.83082	4.80823	1.57603	5.97563	0	3.87546	4.19444	5.84374	4.81021	0	3.05509	4.96032	3.35738	5.60763	1.88092	11.6622	0	0	13.4245	4.45886	4.8374	2.93622	6.04115	3.25119
SYNPCC7942_0720	2.10433	1.78713	7.02939	4.44206	0	0	3.74159	2.17201	4.76764	0	0	2.45821	0	2.779	0	0	0	14.3147	0	4.4194	2.3973	6.54802	3.59261	1.61121
SYNPCC7942_0721	9.80574	4.16383	5.45925	5.17477	28.4235	26.8486	11.6234	7.59084	8.33109	11.7728	10.5826	2.86369	2.90743	22.6617	19.5461	12.1191	3.61791	0	12.6822	9.00965	2.79273	12.7135	10.463	20.6467
SYNPCC7942_0722	1.97609	3.91585	0	1.39045	5.72801	1.80354	1.56159	1.35976	1.49236	2.10888	2.84352	1.53894	3.9061	2.60964	0.875333	4.34182	0.972125	0	1.13589	1.38336	1.876	0	1.68684	0.50434
SYNPCC7942_0723	164.452	212.326	206.622	159.499	170.707	212.969	641.444	972.574	889.934	731.068	944.965	965.733	176.592	214.243	214.109	166.628	182.028	143.615	881.433	809.762	712.047	965.823	1013.02	1123.03
SYNPCC7942_0724	6.42674	0	1.78901	3.39157	0	0	2.85675	1.65836	9.1004	3.85797	3.46794	3.75376	0	0	0	0	0	0	4.15599	5.90498	7.32147	3.333	5.48602	9.84144
SYNPCC7942_0725	8.60089	11.6011	11.267	10.6799	23.4645	6.92636	5.99716	9.39972	6.30445	12.1485	18.0185	11.8203	13.801	18.708	10.7573	5.83606	10.4534	6.88323	5.67101	6.64085	4.61097	9.97064	17.2751	17.8193
SYNPCC7942_0726	0	1.66897	0	0	0	5.38081	0	0	0	6.29179	2.12089	0	0	0	0	0	5.80061	0	1.69445	1.0318	0	0	0	1.50468
SYNPCC7942_0727	13.1794	13.8123	13.426	10.0627	16.2564	16.8912	9.80549	16.4975	15.5651	9.42656	12.7103	10.4822	15.6308	13.7017	14.9054	17.0972	16.9675	17.1675	10.1547	10.3059	10.5419	16.2877	15.5588	15.4585
SYNPCC7942_0728	210.352	203.055	219.675	284.072	257.53	296.92	187.395	198.238	230.89	191.373	179.075	141.942	226.236	224.305	213.557	230.373	202.464	231.08	177.992	176.296	162.983	138.228	151.679	172.063
SYNPCC7942_0729	28.2522	38.9895	36.7013	14.9095	40.9468	35.4547	25.8145	38.8811	32.0046	20.7287	25.4087	22.0022	32.1112	26.428	39.1083	19.3985	34.7462	40.0386	25.3749	23.4863	21.457	24.42	22.107	22.533
SYNPCC7942_0730	14.5316	12.3411	16.1806	25.0976	22.9757	25.3197	11.7444	13.6354	11.9721	8.45897	18.5342	7.71606	20.3681	8.72297	8.77765	17.4155	19.4965	17.9729	13.6686	13.872	11.2873	8.22141	9.02145	13.1493
SYNPCC7942_0731	9.86048	9.01831	10.5572	12.0084	20.887	10.384	4.94502	7.04604	10.7405	3.33907	4.91153	5.75935	4.94772	10.0168	7.05572	5.62463	20.7092	10.3194	10.464	5.37623	6.2647	2.75358	7.44594	1.45189
SYNPCC7942_0732	98.5127	103.858	136.169	200.781	285.555	223.227	68.4533	101.681	84.6597	38.0654	87.9866	103.175	124.895	134.583	108.341	223.914	245.656	323.512	70.2956	80.2595	69.6586	95.1334	89.8924	59.8219
SYNPCC7942_0733	26.8	25.2432	23.3305	55.544	43.7856	42.6936	28.3022	29.6738	26.4956	19.1107	22.0868	11.3843	16.7594	23.8094	23.3111	49.7842	54.6541	46.4054	32.3509	25.8395	26.3678	17.1841	17.8858	17.9082
SYNPCC7942_0734	57.4499	58.1604	62.6984	67.4625	98.1522	83.3379	102.599	109.17	108.611	63.6453	66.5179	69.7778	52.7942	63.8103	79.378	80.2508	78.6099	82.8191	113.832	128.044	122.661	62.7458	66.2536	73.7006
SYNPCC7942_0735	21.6172	47.7326	14.4422	31.9425	68.9271	17.7567	57.6545	62.4749	80.8116	29.4141	13.9979	45.4546	28.202	19.9835	31.5995	32.0604	15.9517	58.8204	50.3253	46.5343	55.4102	26.9064	14.7624	21.517
SYNPCC7942_0736	34.2965	42.7193	48.3721	38.6118	66.276	50.0829	74.532	99.1189	77.7034	43.9216	51.8191	34.7223	21.6939	39.2534	45.5763	48.9812	40.4927	77.7673	86.743	98.4379	85.9569	59.289	56.601	43.766
SYNPCC7942_0737	23.444	16.1177	21.1322	16.4961	29.1241	21.3969	33.7446	35.7209	27.8224	19.6582	21.6868	22.1701	23.8327	28.0118	22.2532	18.3967	31.3042	37.9709	43.316	43.3744	41.3337	22.0009	25.7302	23.9336
GpV	16.5308	12.9591	12.7431	10.737	40.5453	45.2621	17.334	22.3125	23.0479	18.3202	16.4681	34.1652	25.6382	30.2272	28.7268	12.5727	15.0133	43.2503	23.0246	16.0233	18.8322	11.8705	28.2222	18.4987
SYNPCC7942_0739	24.8128	36.8771	50.6523	17.4592	41.9556	33.9693	20.8336	34.1478	16.3965	11.5851	20.0839	14.4928	39.2376	40.9601	35.7212	23.8517	42.7228	42.1972	23.1772	20.6271	25.9116	19.3024	15.8856	31.6638
SYNPCC7942_0740	20.3819	23.0795	13.2387	14.3415	12.3084	18.6022	17.6166	22.7906	21.1649	19.0327	15.581	6.94445	17.1227	12.3368	10.157	11.1957	17.5468	17.331	21.2351	23.1861	17.8984	13.213	7.97432	13.655
SYNPCC7942_0741	23.7789	22.3583	17.0212	16.1342	27.0785	30.2286	19.63	28.9265	18.2788	20.3922	15.581	21.8254	34.2453	29.1597	18.0569	20.9919	26.3203	40.439	25.6286	25.8614	21.7683	20.2599	23.198	17.5564
SYNPCC7942_0742	133.573	109.699	112.774	120.841	80.8404	100.475	64.3769	69.692	49.8837	101.038	83.9584	126.886	127.083	122.122	118.986	96.753	99.6488	89.8644	55.6869	43.928	63.5431	91.349	95.2265	86.5378
SYNPCC7942_0743	196.035	151.459	153.663	201.678	227.706	176.334	156.662	190.652	202.029	156.906	172.995	144.263	179.2	176.173	187.622	162.104	148.313	219.045	159.569	146.028	133.23	190.12	193.619	158.766
SYNPCC7942_0744	84.0123	88.8729	74.3992	95.4126	119.626	94.1641	75.4167	75.051	93.501	64.0976	71.58	86.6622	77.4973	88.239	73.7758	89.8663	132.689	137.025	79.2157	78.417	74.9997	74.4003	79.6833	74.4818
SYNPCC7942_0745	47.1901	44.2407	39.5795	49.1603	69.2824	48.663	44.6773	51.2382	36.7956	33.8468	44.3146	46.535	45.7919	38.0394	52.9374	57.5655	54.2686	58.3656	47.0298	40.8652	38.0509	64.8389	48.1299	45.9859
SYNPCC7942_0746	29.5478	21.509	48.5679	38.6118	53.0208	46.2304	9.17317	23.2367	12.7513	12.3881	13.6666	26.2985	30.0377	22.2978	35.5261	53.3286	37.3779	57.4282	20.6242	21.4236	20.0366	11.6754	15.6141	22.6237
SYNPCC7942_0747	21.5262	21.6826	16.7225	15.8511	26.1197	23.3017	31.7471	42.8869	34.593	28.0482	29.1745	24.5614	27.3114	29.7499	25.2796	23.9234	17.7316	23.8377	40.1425	40.2142	40.2064	25.4431	28.2039	25.2977
gpFII	19.8158	12.0206	15.7603	8.96345	8.2056	19.3773	13.4222	23.375	17.6374	18.1264	19.8581	14.881	5.03608	11.2153	16.9283	13.9946	18.8002	28.885	30.5102	32.6983	44.3428	23.4897	21.7481	19.5071
SYNPCC7942_0749	7.35431	6.24575	2.72962	5.17477	21.3177	20.1364	21.7938	17.712	13.8851	17.6592	18.5195	8.59107	2.90743	6.47478	13.0307	20.1984	3.61791	0	14.7959	14.158	15.36	5.08541	12.5556	15.0158
tmp	28.0046	24.4204	18.9323	14.7788	12.3213	14.3771	14.2267	16.2592	15.8621	15.01	18.6197	15.4808	24.9103	23.7749	27.9113	14.8334	16.6059	25.5136	18.1098	17.4603	18.373	19.1919	18.1425	13.9757
SYNPCC7942_0751	4.64735	13.1561	9.487	14.7152	15.7163	8.4831	6.88599	11.1926	9.65176	4.95965	5.01552	6.3337	11.0236	10.2289	6.1758	11.4874	12.5743	36.8825	2.67139	4.47338	3.97077	7.23055	5.28945	8.30271
SYNPCC7942_0752	13.3966	11.3772	3.7292	0	0	9.17011	0	0	3.79397	2.68066	3.61447	0	11.9163	13.2687	4.45064	0	0	0	0	1.75842	0	0	5.71782	2.56432
gpD	12.3591	13.8549	18.1653	28.1762	42.9899	29.779	5.27401	8.6745	10.0804	11.475	8.00294	8.08502	19.3486	22.8502	17.7378	22.8104	29.1839	30.2662	7.6726	7.52722	10.1374	8.20431	8.44003	11.734
SYNPCC7942_0754	8.59479	19.4647	6.38008	48.381	16.6089	15.6886	22.0739	8.87122	3.24544	22.9309	3.0919	6.69345	13.5913	18.9173	19.0359	42.4897	29.5971	38.9773	14.8214	22.5629	14.687	20.8011	9.7823	8.77429
SYNPCC7942_0755	51.7469	42.9004	46.644	39.0119	85.7124	43.855	13.144	17.8037	15.3528	23.6676	17.2858	18.7104	62.8335	58.575	32.7456	16.2425	47.2765	58.668	15.9349	9.70322	7.71979	28.1147	23.1379	23.5838
SYNPCC7942_0756	6.1365	5.21151	1.70822	0	0	4.2005	6.36472	9.50079	0	3.68374	0	8.96058	12.7364	6.07794	10.1934	12.6403	15.8488	10.4359	2.64553	4.83283	6.99082	11.1387	2.61913	7.04774
SYNPCC7942_0757	10.4753	16.903	32.6593	53.0699	27.3279	43.0227	36.0094	33.5179	48.6531	20.9611	22.6104	19.5791	14.9086	33.2011	26.4489	18.9883	26.2816	7.12581	50.5798	43.9993	38.1878	13.0384	16.0955	17.6452
SYNPCC7942_0758	25.2967	35.806	31.923	49.8393	24.4422	18.4703	63.9697	64.4055	55.4027	44.5446	40.0412	39.4011	42.003	22.2714	26.8932	41.6861	34.8448	45.8882	69.7971	56.6686	52.834	33.2355	33.1107	56.8151
SYNPCC7942_0759	243.476	253.749	252.686	267.345	283.2	261.846	292.896	372.424	385.904	181.638	175.176	142.512	275.276	305.152	287.144	212.11	283.801	288.348	344.983	299.635	253.816	208.037	199.453	229.958
SYNPCC7942_0760	59.1456	63.5566	71.2335	94.2754	41.986	56.1844	67.9627	69.7689	113.492	70.5272	67.7393	62.0418	93.0524	94.0487	70.5776	49.7271	46.3166	57.4767	92.6273	89.992	70.8176	85.1354	77.2777	75.7841
SYNPCC7942_0761	15.6569	16.6211	26.1505	68.1665	53.8936	34.8313	39.4381	39.3912	44.341	25.0636	23.2338	22.8624	24.3721	16.7998	20.8063	41.9263	20.2186	39.9397	53.1556	54.9742	50.723	28.4197	25.0596	27.7221
SYNPCC7942_0762	463.948	493.889	604.374	1055.74	1314.86	1365.85	707.73	1207.18	1146.29	373.413	437.941	404.59	580.9	566.614	510.058	1030.73	1253.07	1476.9	972.773	767.408	687.542	451.731	423.616	496.725
SYNPCC7942_0763	17.2938	7.34348	31.2914	9.12642	25.0644	5.91889	19.2182	8.92499	12.2442	24.2234	25.6628	7.57576	10.2553	17.1287	22.9815	7.12454	9.57101	29.4102	14.9112	20.4297	14.7761	8.96881	14.7624	23.1721
SYNPCC7942_0764	83.2262	78.254	99.2901	56.4697	51.6953	56.9693	47.5649	98.1749	70.7101	109.438	131.522	97.2223	66.9798	78.5068	82.9488	58.7774	61.414	80.878	61.5087	71.7876	40.6342	55.4945	68.5067	122.895
SYNPCC7942_0765	5.83532	7.43359	4.87313	0	4.22865	0	2.59386	0	1.65259	8.17354	4.72321	5.11248	5.19056	1.92655	5.81587	7.21195	2.15299	0	3.77354	3.82969	0	4.53943	4.98117	6.70184
dinD	13.2105	16.8288	18.3871	6.97157	15.9553	3.01425	4.56728	6.8177	6.23546	9.69257	10.6928	11.5741	15.6678	11.6306	13.1665	0	8.12354	7.4887	7.59366	5.78	1.88121	3.42559	6.57814	6.74321
SYNPCC7942_0767	1.63993	12.5346	16.4342	13.847	14.2608	17.9608	9.71953	10.156	14.8619	9.18819	15.9286	11.4943	7.77987	4.33141	6.53783	13.5121	12.1013	22.3112	14.1399	10.3323	10.2753	15.3088	15.3987	10.0451
SYNPCC7942_0768	3434.37	3363	3267.96	1249.15	1334.48	1489.45	62.4225	45.9494	52.8904	1133.27	1128.46	1149.16	3780.87	3548.94	3467.29	1426.05	1570.4	1772.67	46.8102	49.5972	53.8078	1243.35	1283.7	1196.32
SYNPCC7942_0769	335.749	318.685	336.025	60.0342	93.8874	90.848	12.6418	18.7543	17.0035	204.87	196.947	203.95	364.471	286.902	294.999	49.4694	55.9634	69.8614	17.7101	15.3468	14.8497	193.381	202.983	200.213
SYNPCC7942_0770	99.4391	96.2812	119.817	11.1545	20.887	21.0449	21.6382	15.8666	35.3721	117.657	99.5404	107.744	103.692	128.148	107.885	20.582	21.2689	32.678	31.8934	27.9962	25.9949	106.629	90.2145	92.3206
SYNPCC7942_0771	61.6491	63.3262	60.7998	84.2785	132.748	96.4559	87.6918	112.719	71.1674	37.1255	57.0284	56.2415	52.226	65.1315	46.0339	84.1751	111.78	99.8494	82.5178	90.0139	73.9107	46.2835	38.5918	40.0097
SYNPCC7942_0772	43.2344	43.8569	36.1055	32.9565	41.774	29.5944	44.8424	66.9374	50.3372	27.8761	34.9947	42.0876	65.5199	33.3059	31.9187	47.4969	38.993	65.3559	66.272	57.3797	54.7262	27.4047	23.5788	34.0225
SYNPCC7942_0773	331.963	249.933	292.299	298.19	296.864	296.53	439.544	456.853	389.389	266.646	290.929	281.903	344.847	318.691	331.639	292.917	317.928	424.409	435.433	378.252	363.428	328.449	330.601	283.916
SYNPCC7942_0774	77.1208	81.1877	101.974	159.404	246.833	241.955	98.558	143.448	137.416	60.4416	88.4325	71.3214	98.1354	100.786	108.89	149.591	162.427	224.054	114.982	100.385	93.3488	59.994	80.9188	62.7392
SYNPCC7942_0775	291.292	391.27	276.357	479.993	581.572	610.385	28.1866	10.7379	25.2536	44.0131	49.7216	50.3473	260.869	243.371	286.371	279.193	342.164	515.597	19.2215	24.1893	23.7033	47.7869	32.9847	52.3442
crtE	63.7779	50.8208	53.4807	56.5113	57.0588	60.3648	90.5332	94.2739	92.7638	54.199	47.5866	48.7491	50.4275	48.8718	48.1317	64.8758	47.6438	58.9177	112.698	110.792	112.125	48.1851	59.8194	48.2296
folD	220.57	252.084	231.905	292.517	366.027	383.911	154.055	187.04	169.054	147.011	152.207	129.31	215.891	262.05	238.631	340.504	355.777	396.023	149.176	166.177	166.273	132.676	144.188	153.187
SYNPCC7942_0778	35.2849	36.4805	25.6232	6.47681	17.7876	25.203	15.4572	23.752	17.3788	25.7862	13.2453	26.8817	30.9313	24.3118	36.6962	12.6403	9.05644	0	33.0692	32.2189	27.9633	36.5985	24.8818	22.3178
SYNPCC7942_0779	282.103	274.263	281.544	936.653	1051.12	1078.52	550.515	649.915	611.582	245.732	253.502	263.229	289.234	303.7	307.143	911.134	917.737	1008.76	544.663	579.836	522.816	239.132	226.223	224.201
SYNPCC7942_0780	208.715	183.868	202.338	82.1975	105.347	100.931	35.6949	35.3687	39.9941	119.681	129.434	103.105	177.956	196.781	174.556	81.2788	104.975	77.6994	42.5278	36.8002	29.8694	117.397	112.128	118.86
ppsA	6038.83	6184.5	6227.7	2682.67	2520.48	3163.82	612.446	599.112	644.373	4100.53	4017.95	3861.74	6190.66	6098.26	6167.37	2951.72	3173.07	3279.46	473.106	541.355	510.631	4252.59	4153.77	3676.49
SYNPCC7942_0782	173.082	210.374	215.267	399.719	533.926	483.689	269.396	304.85	274.768	139.806	131.527	136.338	193.977	208.652	186.748	399.7	432.373	426.668	267.667	255.324	251.9	125.174	130.465	135.562
hisG	55.3756	49.7949	55.6145	41.2564	40.9156	47.5673	81.0848	73.9674	73.8005	30.4175	60.9344	40.5886	61.8127	54.4887	50.5015	59.0458	38.4588	51.7028	58.9809	61.5689	58.7556	51.8061	36.1476	41.5677
SYNPCC7942_0784	29.1628	26.6721	32.4722	42.6187	52.0204	24.569	25.2616	32.4162	20.33	32.3196	31.4732	20.9644	29.2663	23.7002	47.6974	36.9669	19.8644	30.52	19.3423	17.6672	33.2229	27.9218	21.0642	39.505
mrcA2	10.6722	9.06349	9.28378	11.264	13.5341	10.0447	6.72052	14.1135	9.06722	10.6775	8.27831	8.57099	10.6796	10.5703	5.31829	13.7395	10.3362	15.8807	12.9401	8.58002	7.97866	12.7991	8.25596	12.5123
SYNPCC7942_0786	7.4052	9.78284	8.24554	6.94745	11.9251	2.25286	13.6544	22.0809	16.7775	8.56141	14.2078	5.76702	14.6377	4.3464	4.37364	5.42352	10.9288	5.59709	19.1549	13.392	12.1856	6.82747	6.32126	12.5998
SYNPCC7942_0787	69.7948	68.9235	82.2334	54.8208	110.566	66.6632	250.601	278.106	273.049	137.711	137.51	141.259	78.9272	81.4541	57.1596	64.1938	63.4801	66.2482	332.385	296.993	319.896	124.584	119.157	146.026
gst1	43.9686	49.5339	49.9573	77.6607	96.2378	88.4483	128.169	141.705	134.178	73.2578	83.2829	78.6164	53.2114	53.3253	46.505	93.1567	55.6202	109.872	153.965	157.356	122.669	60.4971	80.4271	62.521
SYNPCC7942_0789	26.421	35.5275	61.2902	4.64771	19.1464	18.0855	43.0629	47.7239	47.3895	21.1474	28.5142	56.5844	18.2791	17.4459	17.5553	10.8847	19.4965	14.9774	58.8509	41.616	38.8784	27.4047	35.7099	37.0876
rbp3	141.343	110.152	103.688	157.957	149.422	95.6128	2660.98	2117.97	2177.58	1088.72	827.31	775.059	86.7755	120.78	99.4391	93.167	107.981	101.804	2563.58	2692.53	2699.47	876.183	828.964	791.926
pcnB	27.0608	21.0258	18.5918	26.7384	28.3719	37.835	26.2757	30.3082	30.0027	21.1986	25.4764	26.2309	21.1686	27.3728	24.4839	28.4636	24.6421	54.8325	34.7507	35.0663	32.468	23.2907	20.6423	20.7194
SYNPCC7942_0792	145.444	130.873	140.099	348.443	408.209	376.108	113.568	118.549	101.341	57.7448	57.9281	68.7703	156.754	137.196	141.891	339.54	366.269	329.794	106.496	100.303	100.928	59.8646	61.5846	61.8673
SYNPCC7942_0793	83.1729	55.2408	64.1156	36.0146	37.0908	35.0356	107.438	80.3449	86.9721	74.253	54.0874	51.0713	94.8499	74.6342	65.1829	26.3576	44.0638	36.2682	100.216	96.2954	91.108	89.5875	62.8063	80.0113
SYNPCC7942_0794	475.579	468.076	506.969	289.888	229.757	305.35	1113.26	1108.27	1032.59	683.848	848.463	859.174	526.875	555.025	472.768	211.113	240.759	313.481	1141.96	1037.01	923.981	694.996	812.718	879.989
SYNPCC7942_0795	13.9876	19.7986	11.6812	12.3028	37.1666	25.5325	17.9621	21.6562	15.8454	17.7265	17.6117	16.3399	27.649	7.69674	24.7839	5.76249	10.3217	23.7876	23.116	12.852	9.2954	12.0903	14.9252	16.9572
SYNPCC7942_0796	131.96	118.726	113.474	93.7714	109.829	110.898	49.5589	74.1706	79.9235	87.8431	118.444	96.1539	125.515	125.956	102.438	55.9785	94.483	71.1015	42.8082	48.0185	46.8856	86.7313	107.068	107.039
SYNPCC7942_0797	385.383	359.789	566.068	103.852	71.3039	67.3529	87.4758	143.877	185.774	262.52	315.623	265.007	560.799	573.912	432.224	76.5683	68.5739	204.519	96.6228	71.7517	94.9687	317.516	317.306	263.683
ruvC	107.152	103.466	129.118	49.5756	102.114	64.304	47.8477	60.6018	54.872	122.185	107.72	75.4459	142.751	114.368	115.085	55.633	73.6534	29.9548	54.4212	40.8453	40.1325	126.366	95.2265	112.387
SYNPCC7942_0799	99.7181	100.398	90.9374	155.253	185.724	228.557	94.6686	115.5	119.607	64.2849	74.5048	62.7241	96.3257	109.641	99.5355	208.937	189.12	214.856	119.438	114.661	107.433	77.6899	63.9376	79.8053
cpcT	30.0239	17.3388	24.0703	30.4214	20.887	9.86481	69.7548	73.1353	63.9418	36.5274	34.9947	42.0876	32.7599	26.9619	19.1512	19.7904	24.8137	32.678	92.1594	78.8182	81.4052	31.1417	34.8556	37.7007
sodB	572.762	556.668	740.215	1652.08	2532.32	2063.63	4248.22	6167.94	5629.87	1391.04	1864.46	2074.88	551.779	686.764	590.774	1725.84	1539.55	1638.66	4484.78	3978.85	3782.51	1463.77	1433.23	1743.09
SYNPCC7942_0802	25.4774	16.4854	8.10531	25.6098	42.2002	56.471	85.5666	72.6294	78.3377	37.8711	27.4958	48.186	37.4108	30.4414	32.2444	35.9862	35.8099	57.77	81.5931	69.4308	73.2521	33.9762	35.2113	39.0143
SYNPCC7942_0803	148.504	145.463	127.822	182.703	187.503	184.597	142.013	142.937	141.394	83.1312	104.224	100.043	150.195	126.333	130.757	163.646	184.208	117.753	140.614	148.287	135.966	109.619	82.4374	101.148
pdxA	178.006	167.718	164.549	177.243	223.916	220.704	105.899	124.105	108.053	104.841	100.766	69.0522	152.163	165.884	183.884	181.535	191.33	169.067	103.673	95.9284	87.2372	114.264	107.225	96.1764
SYNPCC7942_0805	84.038	83.5358	106.335	135.064	127.335	86.2874	130.745	154.754	117.918	98.603	87.6038	73.6279	103.068	110.981	106.601	99.1427	108.523	77.9547	89.7516	105.795	94.1059	81.2235	92.1167	81.8934
SYNPCC7942_0806	8.77092	10.7594	11.9365	16.4575	8.47464	8.00505	14.4399	14.0825	15.4558	15.6006	24.1903	11.3843	10.4024	9.00897	12.9506	4.81782	8.6296	6.62934	10.9237	17.9085	14.988	12.1299	15.806	8.9541
SYNPCC7942_0807	41.6131	33.898	58.6284	57.3661	140.316	99.9869	47.8166	103.434	87.5459	25.8301	48.576	35.7143	52.3752	62.8054	50.785	68.5737	85.2276	92.432	61.5087	44.1427	43.0529	42.2815	28.9975	40.3147
spsA	30.8121	34.1317	34.3087	58.679	65.0439	61.4397	712.407	688.261	607.035	142.075	144.579	127.543	35.749	30.9604	25.8137	55.1901	39.0479	56.9563	830.223	787.07	743.434	111.51	92.057	122.574
SYNPCC7942_0809	71.214	55.2657	56.0536	40.6055	49.8268	71.7194	165.675	144.897	151.609	80.9134	80.3894	66.9345	59.2194	60.5353	56.5637	51.2574	60.4022	38.9773	191.972	203.496	196.527	89.1478	76.1622	67.6874
SYNPCC7942_0810	0	2.58905	3.39453	0	8.8368	0	0	3.14663	0	4.88017	13.1604	0	0	8.05198	0	0	0	0	2.62858	3.20123	3.47301	9.48624	2.60234	4.66837
SYNPCC7942_0811	18.4647	15.6814	20.5601	31.3721	40.4685	39.4592	54.1845	57.1757	55.609	23.7908	23.8158	24.7265	21.8993	23.1952	16.1589	43.7862	34.562	39.8263	57.0819	44.4535	51.5623	27.0933	21.9129	18.2756
SYNPCC7942_0812	194.414	203.261	248.387	152.057	188.595	163.3	94.1085	102.332	99.1499	103.533	118.701	103.149	206.692	224.013	229.534	155.719	158.893	179.143	111.53	87.0276	82.9449	100.424	134.881	130.471
hisS2	45.1856	36.4558	49.0554	52.4606	72.0378	49.4881	19.0812	33.8132	28.7927	40.2353	38.4027	27.7118	44.2122	58.9267	43.5338	45.6072	33.3432	57.6328	18.9932	27.2827	24.773	29.8783	35.1965	49.3007
petF1	57.0694	48.467	67.076	107.083	183.806	173.621	133.417	202.895	150.848	48.2161	116.338	70.3704	101.527	87.9276	33.7062	67.9206	70.1874	150.972	117.55	106.537	65.0147	39.4627	59.5416	63.1164
SYNPCC7942_0815	15.5927	8.27647	21.7027	18.5147	19.7742	13.3418	18.483	18.106	24.2876	26.5209	19.9833	12.5228	17.3373	9.00897	14.2457	20.8772	12.9444	13.2587	18.4862	19.9552	21.6494	22.2382	17.4698	13.4311
SYNPCC7942_0816	28.2418	24.8731	38.0466	25.024	23.2452	12.4106	30.997	36.3477	32.7828	24.0001	27.0927	29.3255	30.1869	24.8643	31.9702	22.9824	16.9808	28.4615	29.7623	29.4729	28.2016	26.7618	25.0008	27.2299
SYNPCC7942_0817	38.1189	33.9146	40.4234	30.6536	78.9241	64.6108	52.7155	52.4599	80.1947	24.6989	31.3438	36.0475	30.1396	52.7374	26.534	41.8771	42.8625	37.0434	70.4298	55.2762	48.5956	41.4208	29.4402	31.9659
purS	39.6315	51.6084	73.5482	16.7318	107.22	108.513	169.12	136.354	209.511	61.3275	68.434	58.642	56.404	41.8703	42.1327	82.7238	50.6909	143.783	173.135	176.174	142.972	84.9545	72.1716	72.8266
purQ	37.4893	28.1996	25.0461	36.1768	52.782	35.1934	62.8486	65.2288	82.5103	32.5785	41.6153	25.025	25.4072	24.0471	21.351	40.597	36.3583	72.863	79.4256	58.4874	59.792	44.44	28.3444	36.0853
SYNPCC7942_0820	270.588	222.837	284.86	245.784	342.259	273.902	153.569	196.35	156.05	144.386	109.73	90.0384	247.011	303.199	198.314	194.574	203.301	334.668	110.291	119.682	116.765	113.966	96.5918	97.9393
ddpA	15.5854	18.9088	19.3374	38.5395	33.56	40.2351	22.4332	24.3599	27.7443	19.6029	15.3784	17.1661	22.1814	27.051	20.7113	29.352	28.9162	18.1748	33.4036	23.6136	25.8719	17.0894	21.2866	17.7293
dppB	47.2797	34.8386	44.9031	29.354	12.0925	34.2672	24.7251	27.9885	22.8415	32.8341	32.2661	20.3054	40.4064	47.7468	59.1336	37.81	33.8623	70.9456	30.5745	41.9811	42.7728	27.4047	30.2694	36.7327
dppC	71.5412	63.0719	76.625	18.6974	33.5748	31.7144	28.2674	39.3825	17.7523	28.3581	27.9423	37.4085	71.1111	71.0835	64.2856	17.9644	33.1832	27.809	29.9612	27.5453	31.4362	28.9752	37.8048	27.1274
SYNPCC7942_0824	14.2088	15.2613	20.4746	17.6433	16.9592	5.72124	25.5116	27.6063	26.9845	13.3797	20.2957	21.9684	27.7559	18.7644	23.3248	10.33	10.4849	17.0569	26.3042	27.8659	26.899	16.0382	18.1935	20.4785
SYNPCC7942_0825	2.04111	1.73344	2.27273	2.1543	5.91649	5.58865	3.02432	4.21351	1.1561	2.45056	1.10141	1.19218	0	0	0	0	0	6.94232	2.63986	10.7166	5.23187	4.2342	0.871171	0.781402
SYNPCC7942_0826	4.57287	1.94179	1.69727	1.60882	2.2092	2.08679	8.13076	11.0132	8.63371	1.83006	2.46757	2.67094	5.42347	1.0065	6.07683	2.51186	6.74879	0	17.0857	9.6037	11.7214	8.69572	3.25293	4.08483
cobW	43.6061	51.4991	49.3131	56.0922	47.3997	55.9666	30.6903	44.3053	54.0287	32.7209	29.4129	27.8574	40.404	55.787	49.7987	44.9111	43.2387	50.9833	42.8857	42.57	40.7506	30.3886	31.9887	37.0393
SYNPCC7942_0828	181.725	177.318	210.958	273.422	196.134	201.146	85.9349	71.8353	74.4605	105.221	139.789	110.66	229.285	234.882	220.94	207.075	222.545	420.829	83.3451	64.9616	57.2622	116.303	136.972	134.7
SYNPCC7942_0829	21.4225	5.458	7.15604	0	18.6289	0	20.3147	30.956	33.9748	27.4345	11.5598	7.50751	5.08145	0	2.8468	0	3.16159	0	35.095	16.8714	15.8632	8.88801	21.9441	16.4024
asnS	40.0595	30.0956	31.4526	24.935	47.6386	33.7492	31.6567	37.1071	28.508	32.8858	35.4734	22.1982	26.1919	35.2687	30.0298	27.0825	35.6243	45.4174	30.1122	33.4366	30.1319	19.1774	26.3045	27.9195
SYNPCC7942_0831	8.28122	12.0565	3.95184	19.9782	17.146	22.6743	13.322	17.0951	9.38111	3.7876	8.93728	17.9657	11.2247	3.12465	12.5769	7.798	20.9515	8.04756	8.16035	8.69588	14.1512	6.13538	7.06905	5.43482
SYNPCC7942_0833	139.876	139.722	171.324	202.468	256.787	277.21	219.098	271.562	285.217	141.812	137.299	164.177	162.734	198.796	154.9	210.743	212.332	267.328	252.697	211.577	197.669	154.756	139.87	151.977
SYNPCC7942_0834	62827.6	68951.5	61358.2	13757.7	10645.8	11038.5	128.004	208.284	217.475	15173.8	16159.3	18734.7	58329	55821.9	66980.9	16261.8	16606.7	13415.4	134.491	128.857	131.098	18544.6	18948.2	19685.7
ruvB	27.194	26.3174	29.5758	32.0396	47.6623	48.4845	65.2191	93.9972	75.2235	40.4951	42.9988	27.3345	38.2527	30.0664	28.574	54.192	48.5338	73.1343	92.1539	83.3427	86.8159	38.0459	35.6299	48.422
SYNPCC7942_0836	7.71588	8.93566	11.7156	10.3648	26.4322	9.60291	11.2248	19.5481	10.3299	10.6673	24.9815	11.4717	14.1426	11.116	13.9821	17.3385	17.5986	14.3147	17.5393	11.7851	9.98873	18.189	15.568	22.0199
SYNPCC7942_0837	3.38089	3.82836	3.76455	11.8946	6.53337	9.25703	18.0341	12.7953	24.2562	6.31416	1.21624	6.58242	6.68294	2.97656	8.98565	9.28553	8.31604	7.66616	21.3774	17.1592	10.9128	4.67568	3.84801	8.62875
SYNPCC7942_0838	16.8921	8.82823	15.1919	6.85728	22.599	5.3367	16.5577	12.7413	8.83186	11.9604	9.81636	7.58956	10.0171	17.1599	11.2239	8.56502	8.6296	8.83912	14.0047	12.9624	14.4329	5.39109	7.20977	11.4413
SYNPCC7942_0839	12.7767	12.6593	11.0652	38.9575	45.2655	29.1527	31.5522	24.91	24.9269	9.65837	9.19263	7.46269	18.5207	18.7479	15.0923	22.2243	21.999	4.82854	35.4975	14.5345	22.6419	9.57119	9.08878	12.5001
SYNPCC7942_0840	13.2926	13.7975	8.22278	15.5886	17.1247	4.04396	74.4057	59.4537	51.8666	27.1895	22.3155	22.4293	5.25504	5.85144	11.7762	14.6031	19.6176	70.3287	98.0573	87.6263	68.1443	12.2555	25.2152	15.8319
SYNPCC7942_0841	30.8541	24.8479	32.5784	50.5322	75.5576	50.9792	102.783	87.3032	77.7382	55.7781	52.8182	55.9285	25.2367	26.6958	26.8631	49.9674	80.8647	57.8992	118.339	114.793	116.963	52.9701	74.4724	57.4304
gor	48.409	55.1172	71.6725	42.6716	52.4278	65.5447	50.1306	56.5549	54.2359	38.7466	58.5593	48.4713	70.6628	66.037	53.7263	55.2271	65.1628	79.6114	47.7025	45.5262	41.2099	55.729	44.5018	67.2058
SYNPCC7942_0843	62.7499	40.6696	80.903	48.801	90.9454	72.342	155.614	132.945	125.333	37.008	53.4641	54.0124	74.422	78.5068	72.4156	59.8659	56.0524	67.3983	139.534	123.114	142.031	51.3838	32.4209	53.1028
SYNPCC7942_0844	192.639	204.502	222.32	302.866	415.889	296.694	305.058	373.852	305.743	175.068	186.245	167.604	211.813	239.827	194.664	241.393	339.091	300.306	252.609	206.5	205.171	165.469	192.705	195.894
SYNPCC7942_0845	41.3547	52.6815	34.5357	21.824	39.9577	66.0513	8.17004	14.2282	7.80788	30.3419	22.3155	24.1546	69.4832	31.8578	36.6371	62.4688	61.0325	23.4429	17.8286	1.80939	7.85201	17.8726	29.4178	18.4705
SYNPCC7942_0846	80.1341	81.3701	94.077	106.642	118.666	104.936	75.3709	71.0239	86.8305	57.1677	58.2817	64.1026	88.8415	86.2712	100.702	71.7673	82.2709	88.8769	95.3797	92.3784	75.91	64.145	75.8397	56.6874
SYNPCC7942_0847	65.376	78.3833	60.6624	83.8843	79.8885	96.5209	117.761	137.604	119.801	68.2303	60.8713	68.883	66.1341	71.9469	66.4357	71.8215	66.2145	109	124.344	122.829	113.542	85.7597	82.0685	70.6674
uvrA	38.3684	29.1655	30.5914	37.4965	45.3106	35.0181	59.2369	67.4708	67.0747	25.2126	33.4843	27.9438	34.5503	37.8459	33.0473	26.9299	27.6136	25.7778	91.8954	79.3357	70.5567	27.0226	25.0696	31.1907
hemJ	240.121	198.976	276.455	209.147	287.196	239.367	616.237	554.64	583.639	265.898	283.045	324.074	284.785	244.756	201.37	209.371	182.35	261.664	543.729	477.972	540.461	250.269	235.818	269.53
SYNPCC7942_0850	60.3346	45.2118	31.6147	0	10.2876	9.71758	296.591	267.417	317.618	136.353	130.229	124.378	67.3481	51.5567	51.8798	5.8485	0	0	275.412	324.232	365.91	136.205	151.48	103.262
purM	63.2714	64.9533	71.9998	57.2403	94.7243	100.898	85.3017	98.3184	70.0997	41.1818	54.7773	56.0429	67.6189	82.6387	72.9931	56.1422	65.6724	94.5941	83.3305	74.8358	66.1394	51.2035	47.4813	62.8183
SYNPCC7942_0853	8.08022	11.7638	8.3545	12.1833	11.7109	7.90143	28.0498	30.3818	23.5373	3.69567	7.47459	14.8328	8.21418	3.04881	10.7377	11.4131	6.81431	11.7783	38.8161	33.6362	33.2043	10.7756	10.3462	9.722
SYNPCC7942_0854	22.6183	23.2528	27.1733	35.8089	61.2493	35.8541	41.6273	58.3643	55.9646	30.2522	39.5059	21.9024	26.8255	37.3374	26.4977	25.5021	38.6514	48.5875	47.7289	37.345	41.3631	32.1036	31.2477	34.1802
cheY1	25.0304	18.8418	22.8035	48.0338	41.2243	38.94	368.517	314.723	332.526	31.8729	22.7158	30.5689	30.361	24.0403	21.1672	33.7478	34.422	50.3069	296.262	277.473	232.01	43.0739	33.0211	38.3298
cheY2	21.6172	30.0415	26.2585	78.8191	96.8397	48.4273	371.551	275.863	374.004	26.7401	31.8133	27.5482	32.6304	38.929	20.8923	64.7685	37.704	106.946	281.279	284.777	280.969	34.6522	36.906	34.6077
SYNPCC7942_0857	25.3267	27.4838	20.3672	44.552	69.3349	30.8202	301.881	197.512	321.971	55.1835	40.9997	42.7351	26.7001	37.163	41.1355	57.9659	41.531	57.4282	311.789	325.787	355.048	52.5392	39.6357	47.402
pixJ	26.7027	19.6635	25.5929	47.805	45.0696	23.1371	444.135	382.373	442.252	80.4864	77.1525	73.0475	26.6586	32.1392	32.1161	47.345	32.9237	21.8434	442.553	445.176	431.852	91.8554	75.4513	90.8392
cheA_1	18.2147	16.1048	20.2817	23.7019	23.1445	15.7133	161.341	154.267	191.359	43.7372	40.9312	48.9682	22.1947	24.7136	19.5632	15.6246	23.1994	10.184	186.957	165.722	153.213	47.8791	47.7105	59.0331
cheW_1	54.9888	47.9621	48.8176	42.3523	51.6953	28.4846	161.192	171.806	154.889	85.0523	93.0275	105.903	43.1843	60.8427	51.3492	56.3284	48.2538	25.2744	163.382	198.977	154.494	101.74	88.1706	110.378
SYNPCC7942_0861	208.48	152.633	175.489	84.0479	123.428	115.074	271.706	298.52	284.407	218.212	204.705	191.215	209.22	183.304	181.514	96.5955	95.4875	94.0442	301.345	281.344	269.319	220.257	204.399	190.958
SYNPCC7942_0862	205.707	211.562	264.774	195.204	278.991	248.03	111.852	109.083	104.756	141.99	173.122	156.526	221.587	264.181	248.282	230.134	292.447	295.269	86.2423	75.3052	79.5484	146.811	141.766	143.052
SYNPCC7942_0863	201.578	152.228	180.772	135.043	148.701	130.546	271.135	292.78	276.892	191.776	199.961	184.715	188.968	196.865	185.266	136.252	132.715	139.586	283.606	304.515	303.209	212.838	201.952	190.384
SYNPCC7942_0864	65.9762	56.0312	82.6461	107.354	159.369	124.194	154.782	180.176	163.492	73.7104	75.6532	107.579	83.1389	81.6833	69.4094	99.6612	117.655	205.701	181.326	148.663	149.54	65.5812	71.5719	93.6643
SYNPCC7942_0865	34.7984	25.8589	20.9881	55.0924	16.8115	35.7299	22.3431	49.3868	36.1352	25.5316	18.7776	22.019	25.7945	26.8072	36.6092	38.2292	17.1189	9.86317	52.5074	36.5409	42.9467	16.5431	30.9425	23.3134
SYNPCC7942_0866	22.0629	20.8192	35.4851	23.2865	56.8471	16.7804	45.767	44.2799	36.1014	23.5456	27.7793	32.9324	18.8983	29.1365	27.6903	28.2778	34.3701	33.3517	48.6151	37.3257	44.6836	22.8843	14.6482	24.4007
SYNPCC7942_0867	6.36935	19.834	28.3686	58.2624	49.2336	40.6923	33.975	46.0195	33.6715	22.0915	32.0785	24.8016	17.6263	11.2153	8.46416	31.4879	25.0669	57.77	58.5797	47.9327	37.4899	11.0108	7.24938	17.8815
ubiB2	8.97318	13.1628	11.3539	17.2197	17.7342	14.518	22.9651	23.1545	25.4124	13.7114	14.0859	10.4822	8.22357	10.2342	10.2983	10.754	8.4273	19.4218	32.7062	31.908	31.3643	13.5378	11.1414	14.3655
SYNPCC7942_0869	56.7314	57.4059	57.7932	25.4798	27.9907	29.7447	15.0233	21.1799	4.10211	25.1193	19.5402	18.3305	61.5577	68.544	70.5776	19.8908	24.9397	41.0548	32.2634	27.8848	25.4393	15.0239	23.6985	22.1807
SYNPCC7942_0870	9.38642	42.5149	24.387	33.0232	81.6242	42.8341	35.2333	54.9004	46.0768	17.5301	16.8834	18.2749	37.1079	41.3193	20.7892	61.871	69.2639	21.2837	21.582	11.4992	17.822	3.24529	2.67083	47.9123
SYNPCC7942_0871	98.2862	110.397	91.7882	127.161	275.708	269.112	90.1972	147.262	107.749	76.1307	88.9643	81.4816	127.849	154.92	139.038	167.189	168.45	194.107	92.9464	76.5735	36.1193	78.9255	67.6609	104.385
SYNPCC7942_0872	4.92827	11.5099	4.11565	5.20159	24.9995	10.1204	11.6836	11.4453	9.76996	10.8476	14.6264	14.3926	10.2287	3.25417	3.27456	8.12123	10.91	0	7.43628	5.17505	7.71979	6.38969	10.5172	3.7734
SYNPCC7942_0873	15.0665	15.0208	14.5881	22.1247	13.2917	19.7296	27.1772	27.7216	16.3256	17.8267	14.8462	16.0698	12.4306	19.0319	8.70511	11.8742	10.6345	4.45609	24.852	13.0695	10.8209	14.2686	21.2489	24.5765
SYNPCC7942_0874	5.12879	3.95972	5.7108	2.95266	7.43331	5.10649	31.779	29.1156	29.314	12.5019	14.5926	10.6209	4.70034	6.77313	5.57639	5.76249	4.47273	3.17169	27.1362	28.5192	26.2927	14.992	13.7312	11.2453
SYNPCC7942_0875	19.6791	5.57092	9.13012	13.847	28.5215	35.9215	42.7659	60.9361	85.4559	24.9394	5.30954	28.7357	5.8349	15.1599	8.71711	2.70241	16.9418	0	42.4198	54.2443	43.9036	20.4118	15.3987	22.6014
alaS	57.8621	38.3697	55.0141	52.4262	65.8636	54.9799	89.2577	87.812	93.3822	59.6357	62.4461	57.4075	56.0907	62.8054	51.2615	50.5051	45.2319	53.9187	102.287	95.9943	92.8566	59.4682	55.4819	52.597
SYNPCC7942_0877	57.7449	47.1901	54.8958	56.9225	86.0602	67.8672	104.287	97.8375	97.8131	49.2713	60.2619	59.1829	73.3317	55.0357	58.2763	66.4304	63.5144	55.5862	115.549	96.532	92.0048	57.3521	52.0826	55.2665
SYNPCC7942_0878	116.102	119.071	120.768	83.7622	84.3483	76.4553	243.018	318.553	280.693	186.092	190.964	182.324	116.782	126.154	116.789	85.2479	80.2513	93.9744	224.797	200.467	179.982	190.85	172.874	185.442
rnhB	27.5219	14.9589	14.7096	27.8863	9.5732	9.04274	27.4037	29.5434	23.6947	36.1268	24.9499	20.5761	19.5847	20.3536	17.5553	19.9553	14.6224	22.4661	31.3239	33.524	23.8287	18.2698	30.0715	26.9728
SYNPCC7942_0880	72.8709	82.5155	99.6459	129.536	151.936	171.52	121.991	139.873	102.825	90.0471	85.5426	76.1649	98.5555	65.8444	98.5362	151.684	167.921	173.931	115.742	97.999	102.678	104.757	72.0261	89.0756
pheA	29.3165	20.7479	17.2284	17.1902	18.8841	33.4458	22.2018	28.5783	34.1327	18.2505	20.2138	14.2694	24.1456	26.8859	25.9722	24.1551	20.4313	5.53959	28.0861	25.2261	20.4099	19.4273	20.1592	23.6936
SYNPCC7942_0882	10.858	10.1434	9.67209	6.87607	9.44206	8.91887	21.88	21.2936	14.7601	19.9887	22.2645	8.87875	7.72658	12.9052	17.3148	10.7356	11.2172	29.5445	23.4051	20.523	17.3175	10.136	12.9761	8.31354
rpsJ	329.764	274.341	364.688	132.591	123.549	92.1336	1304.3	764.097	869.105	588.936	515.676	571.279	396.425	358.465	336.863	103.507	86.0789	61.04	1253.38	1348.59	1316.14	588.684	607.033	558.223
tuf	2729.94	2438.62	2633.53	1318.54	1159.99	1318.04	4345.55	3634.27	3808.66	2995.09	2677.69	2878.05	2628.98	2512.98	2758.41	1451.75	1388.34	1215.14	4864.69	5094.71	5179.04	2862.85	2911.56	2592.45
SYNPCC7942_0885	259.686	190.614	232.391	463.675	409.595	379.405	2185.38	1839.9	1827.47	906.996	839.671	919.665	260.919	221.852	231.881	426.806	372.145	365.406	2415.8	2537.56	2483.65	854.553	751.182	754.725
rpsG	327.15	331.86	369.334	226.998	399.514	294.436	598.742	486.185	502.713	249.728	318.741	323.779	377.225	412.035	344.173	336.941	359.878	339.997	607.251	576.528	570.259	285.916	270.213	285.276
rpsL	418.509	365.118	493.538	851.312	1213.12	1015.68	1552.52	1651.3	1773.54	604.478	739.088	775.556	536.967	537.614	371.611	1084.64	1027.54	1281.11	1572.98	1585.07	1539.76	672.84	772.958	758.854
SYNPCC7942_0888	29.7237	26.9261	35.3031	50.1953	45.9514	37.9795	11.7444	22.4984	8.97906	28.549	12.8314	2.31482	23.5017	23.552	36.8661	22.8579	26.3203	13.4797	18.7943	17.6868	7.90109	28.7749	15.2237	21.2411
SYNPCC7942_0889	211.499	217.608	193.992	151.58	244.543	331.985	68.8386	73.3071	64.0092	91.0805	92.3182	88.0089	209.886	236.298	201.278	119.624	118.716	192.185	59.8847	51.917	57.6657	96.8661	75.0299	72.7065
glsF	599.501	517.149	574.681	594.702	614.828	603.634	865.313	908.772	900.126	652.956	646.495	619.895	617.802	664.422	622.739	608.042	584.514	587.247	986.726	1011.54	971.219	711.042	685.281	630.422
SYNPCC7942_0891	45.18	56.5448	42.3638	35.1367	96.4979	58.597	428.437	238.074	320.553	300.716	310.519	300	93.0667	59.6651	53.7192	47.0219	108.79	80.878	533.075	409.502	503.864	303.37	405.965	395.085
cofG	28.9298	21.5728	31.4271	17.8737	20.4531	7.72792	13.3824	18.9358	18.3844	16.3783	25.1297	16.4853	24.2688	14.9093	25.3171	10.4648	23.9512	4.79988	12.7763	10.0027	11.2538	17.565	13.8534	16.748
psbA3	191.022	123.069	148.889	171.026	198.571	201.996	120.633	140.735	133.567	131.805	129.38	106.956	206.242	170.497	172.441	175.844	179.843	152.346	144.259	144.215	141.45	148.942	169.808	149.285
aroK	51.0438	38.0631	58.2224	68.3287	104.654	78.402	53.1266	57.8255	74.7472	33.8802	37.6208	50.9017	42.8198	49.3236	56.2505	67.7018	102.893	59.2823	55.8194	50.3314	43.9672	33.5743	30.8194	37.1759
SYNPCC7942_0895	9.73051	4.64837	10.8347	5.13507	7.05136	11.6561	7.5693	11.2989	9.64503	3.89415	7.2197	5.68344	10.8192	12.0471	6.46538	6.01304	16.1557	4.13698	9.43867	9.25983	11.778	6.93878	6.74879	7.91594
minD_2	78.6738	59.3075	60.0416	31.7219	56.3716	41.1462	52.9154	59.3064	53.0733	56.6028	61.0564	65.0558	76.5334	86.3866	77.5305	52.4408	28.7012	36.0794	60.2129	48.2684	53.8768	64.182	64.8941	59.5608
minE	2.58467	6.58519	8.63392	5.45601	0	0	4.59565	10.6712	5.85591	8.27508	8.36829	12.0773	15.3272	0	6.86946	4.25923	3.81453	0	13.3714	9.49931	10.3058	5.36179	17.6507	5.93695
petF2	19.967	15.4157	16.1694	19.1585	15.7848	4.97006	11.8341	3.74713	10.2814	21.7931	13.7129	16.9635	17.2226	28.7658	36.1827	0	13.3945	12.3478	21.9115	9.53039	19.645	26.3587	15.4949	13.8982
SYNPCC7942_0899	53.6367	36.4414	42.8017	37.7408	51.8249	41.6102	31.2596	41.5213	36.4563	25.043	34.7316	13.5756	40.2886	21.25	53.4579	41.2473	38.26	72.9726	30.0606	34.2628	34.1164	22.2534	25.9452	26.0095
SYNPCC7942_0900	10361.3	9096.47	10256.1	3550.58	2594.9	3236.24	731.609	498.093	598.164	685.736	573.638	588.236	13209.3	14842.4	17361.2	2547.02	1950.8	2045.74	681.42	890.46	729.025	761.689	468.651	594.394
SYNPCC7942_0901	17.4962	16.2097	21.2527	15.109	9.22101	15.2426	16.9685	22.1632	21.6218	13.3674	12.016	13.0063	14.1482	14.7036	21.1368	6.55267	21.1266	16.2297	21.2572	20.46	21.291	11.5485	18.3295	9.13378
SYNPCC7942_0902	31.9529	39.127	38.8886	40.7837	71.081	65.1078	43.6012	58.2913	62.2922	28.549	35.2863	30.382	47.5909	36.3094	40.4869	37.9604	41.6738	55.6036	49.9758	45.6476	46.9833	31.601	27.2758	48.3614
acnB	116.136	112.687	107.507	281.839	303.855	348.198	433.263	368.725	353.746	131.374	126.825	127.288	125.96	105.283	115.841	314.116	323.66	260.836	472.851	397.573	410.113	112.734	118.21	116.59
SYNPCC7942_0904	538.292	562.563	644.476	747.414	768.802	944.42	405.764	503.011	491.382	311.634	359.561	326.618	672.51	678.091	539.97	723.415	883.127	648.801	396.539	407.471	317.78	344.215	327.895	373.137
SYNPCC7942_0905	28624	31575	25759.1	403983	308637	320704	104115	87592.6	95405.3	8833.9	6731.87	7622.78	32416.7	29421.4	32289.1	382393	352465	332172	83088.8	90926.6	89644.4	10021	8676.67	9135.52
SYNPCC7942_0906	364.023	381.453	339.956	2751.45	2140.14	2499.82	1137.9	898.421	989.36	185.627	194.847	180.041	407.363	436.149	405.722	2510.74	2504.22	1757.35	940.348	1116.7	1041.77	202.49	225.536	241.632
SYNPCC7942_0907	36.8406	34.1317	11.1876	91.9069	87.3723	64.1907	63.5192	65.6804	72.0854	24.1259	7.22895	27.3866	27.8048	8.84583	13.3519	82.7851	64.2561	22.7825	57.7546	59.7864	51.5081	20.843	14.2946	12.8216
SYNPCC7942_0908	53.4018	35.9395	50.4865	51.0461	64.2541	38.6232	131.378	117.519	136.969	79.8405	68.5065	62.3824	41.825	30.6043	33.4741	39.8491	52.0457	54.8325	147.69	134.37	116.508	74.2017	80.8491	90.2618
SYNPCC7942_0909	297.736	312.252	402.723	552.57	990.465	941.053	375.427	501.187	411.98	174.333	215.654	200.747	350.748	409.027	366.448	734.306	684.18	475.753	365.262	311.596	235.61	174.1	124.519	206.546
SYNPCC7942_0910	46.5601	48.0151	53.6953	101.795	57.8409	109.272	94.6125	89.2499	77.2325	45.2525	37.6866	52.4476	69.0259	59.2918	59.6635	112.348	49.0821	11.3116	91.7612	76.8296	86.1937	43.1193	55.3589	40.7422
SYNPCC7942_0911	8.49247	0	0	0	0	0	11.7444	5.84374	6.41362	4.53159	0	9.92064	13.4295	3.73842	0	4.66488	4.17782	0	14.6449	5.94514	11.2873	8.80865	7.24938	6.50238
dnaX	26.5829	26.287	30.005	23.0606	18.9998	19.9411	24.3881	32.324	26.8134	17.7794	27.9029	25.5232	29.8	30.7775	26.1313	19.2024	22.5718	37.1568	19.4668	25.2373	25.9279	18.1299	23.3135	20.9112
SYNPCC7942_0913	11.5292	4.89566	0	15.2107	8.3548	3.94592	10.2497	4.46249	4.89767	2.30699	4.66596	1.6835	0	3.80639	1.91512	0	0	0	6.213	7.56655	5.74625	2.9896	2.4604	2.20687
SYNPCC7942_0914	1.16563	6.92951	2.59582	4.92111	13.5151	6.38311	4.14509	6.01562	5.2818	5.59785	5.03192	5.44663	6.91226	3.0787	10.843	1.92083	3.44056	15.8584	4.02017	3.06	5.31166	1.20903	9.95013	4.46242
aroD	19.0231	33.6576	19.4167	30.1172	22.9757	26.0431	19.7306	29.4525	30.5288	26.6457	25.6628	25.9259	26.3219	16.7481	27.3863	18.2863	32.7541	21.5675	16.4023	14.1494	9.9328	19.7314	24.3579	12.1378
SYNPCC7942_0916	116.13	46.9641	24.6301	105.06	80.1478	121.131	134.378	119.865	112.76	106.229	89.5213	90.4394	98.3792	65.7266	73.4873	100.241	81.6133	150.471	61.9855	101.621	88.1982	91.7738	75.5285	110.087
SYNPCC7942_0917	96.1844	104.376	151.724	152.278	604.08	387.72	215.359	361.261	375.305	145.418	152.823	124.844	152.101	137.607	110.066	211.335	236.587	308.972	186.599	113.626	124.794	155.191	114.035	145.244
SYNPCC7942_RS04725	19.7548	13.9809	24.0333	8.49459	14.8458	18.0298	231.781	231.089	259.84	128.837	148.844	127.351	23.4294	24.639	22.3627	13.8654	14.0375	7.46566	332.778	325.757	310.278	134.705	123.351	133.329
SYNPCC7942_0919	31.918	16.2641	23.101	13.4752	37.0078	17.4786	67.1561	49.4169	56.0438	51.0944	37.8913	29.8285	34.0696	29.5059	40.2947	23.6688	9.42113	21.7122	83.938	67.8704	67.2691	52.9701	40.869	37.8796
psaK_2	72.7355	49.8925	74.7596	59.0533	40.5453	45.9584	278.55	207.9	259.865	286.61	196.245	173.203	72.9935	62.8054	44.6111	32.27	45.4154	38.0602	315.986	309.917	305.951	200.215	224.475	201.344
SYNPCC7942_0921	47.087	25.993	28.8367	19.8793	20.4734	45.1242	15.3492	29.1609	26.6705	33.9196	30.4904	24.7525	22.3382	24.8734	25.0293	19.3985	3.47462	32.0309	14.2099	22.2501	30.8444	26.862	20.0973	18.0264
gltX1	17.3799	18.7857	14.954	30.0171	36.639	23.7935	7.49146	11.4157	15.2137	19.6018	18.7568	12.9199	25.2975	38.6013	19.9465	14.3201	23.3181	10.7479	12.2609	8.71033	10.3498	16.3882	15.5103	17.5413
mtaP	22.8017	18.6731	26.296	29.2233	37.7683	20.0675	30.4068	25.2161	29.5202	13.6879	15.8195	9.51295	11.5899	25.8104	19.4792	22.8132	22.8349	22.1584	30.1926	25.2261	20.4099	12.67	18.769	20.576
nblS	463.778	498.032	471.018	410.62	495.446	592.334	194.551	209.637	178.231	212.651	242.349	233.501	453.777	442.471	451.897	466.684	565.721	581.349	166.798	162.209	174.35	234.032	217.329	217.932
purD	31.7783	17.2166	29.2837	25.4446	50.8218	39.0046	50.0085	71.256	79.4461	30.6979	40.8003	26.2417	27.2923	38.3489	32.0364	30.6979	21.8325	67.0877	61.8866	54.0816	48.374	38.6444	34.61	29.3656
SYNPCC7942_0926	26.6097	26.4453	28.999	14.3415	24.6168	23.2528	78.1844	91.1624	82.7356	36.2527	34.828	39.6826	37.6027	30.655	33.1043	12.1287	15.0402	11.554	81.5234	91.258	78.0434	39.3453	32.3806	42.4822
purC	21.6172	20.0277	19.6939	29.0386	5.69645	10.7616	30.2832	44.6249	46.7505	18.8754	26.5111	24.1047	23.3075	28.5479	18.2807	11.3345	18.852	13.3683	41.5141	47.4629	50.3729	24.4604	30.1958	17.3039
SYNPCC7942_0928	297.401	237.748	236.903	63.2655	92.6029	78.4539	654.695	606.454	596.573	460	475.223	433.98	269.521	207.467	232.401	67.841	69.0208	80.6539	733.788	773.47	711.192	428.037	386.567	349.76
lpxC	68.4166	65.1895	59.4579	22.8961	67.7178	31.9828	242.306	245.437	212.662	158.272	153.977	158.87	71.2472	60.6017	70.9604	32.9979	29.5526	51.0808	317.975	326.795	298.459	156.639	148.142	134.793
fabZ	35.0587	36.2467	45.8262	67.5706	75.1128	125.207	38.847	72.3725	74.2499	42.7015	46.0614	17.8063	45.1956	72.4678	46.5891	75.3557	76.4863	93.3208	53.8858	48.8188	44.2808	42.6881	44.2398	43.1825
lpxA1	12.3756	9.00874	13.78	14.928	12.8117	14.5222	13.6218	15.5109	14.0194	12.7356	13.3561	7.22842	6.29041	5.83693	5.87352	11.6535	18.2644	6.01323	17.5304	20.8854	20.1409	12.8364	12.8279	6.09145
lpxB	16.0508	11.107	13.2387	16.3135	24.1245	19.5323	23.254	20.2486	28.284	8.5647	12.1898	13.1945	13.396	14.1312	4.73993	15.674	16.6695	20.2195	31.2669	29.6514	24.3805	14.1819	13.7013	13.655
narM	15.2075	2.34821	4.61814	2.91833	4.00739	11.356	11.4713	9.98872	10.9628	4.4262	2.98404	1.61499	6.55861	1.82574	3.67436	2.2782	4.08066	0	10.7283	4.35516	5.51239	0	4.72053	3.17558
SYNPCC7942_0934	9.40409	11.9798	11.2192	18.4333	23.3651	20.2312	14.3322	23.5731	15.9797	9.13999	18.8484	7.06215	16.73	7.09666	18.7455	11.0692	21.8096	22.8469	24.9046	25.3928	28.6964	8.36075	13.7615	15.9437
SYNPCC7942_0935	17.5798	15.7156	15.4537	9.76562	29.5019	20.267	13.1611	21.9652	15.7221	11.1086	14.9783	18.3744	15.363	28.1036	20.9024	16.7718	13.6551	6.29401	22.3378	15.5453	23.1894	17.2745	15.7963	18.4192
SYNPCC7942_0936	13.0653	9.98633	14.548	11.0319	34.0848	25.0414	22.4564	24.274	32.5614	25.098	14.1004	13.7363	18.5947	22.4305	12.1537	8.61208	5.78468	26.6631	16.898	19.8934	24.5591	16.2621	17.8446	17.0062
SYNPCC7942_0937	3.08817	4.37112	9.16965	8.69183	5.96771	2.81852	9.1515	17	8.16278	3.2957	12.2204	19.24	2.44173	4.07827	8.20767	3.39264	6.07683	7.00242	15.9763	9.72842	13.4861	9.60944	2.63614	7.0935
SYNPCC7942_0938	15.5563	50.9583	17.3216	9.3823	51.5343	18.2545	1.31713	0	7.55248	19.5663	21.5855	36.3448	31.6284	23.4787	11.8129	14.6486	13.1191	30.2348	9.58079	3.50041	0	20.7456	13.2792	27.2249
cysC	42.0967	35.7512	34.2052	62.4439	62.661	56.0737	83.6159	83.3782	69.5985	50.086	41.748	31.898	36.4332	39.0656	28.7268	82.4946	60.4485	54.1766	69.651	77.6567	71.9361	41.3037	46.618	50.5257
SYNPCC7942_0940	201.206	210.576	350.768	652.11	883.68	918.186	449.3	625.131	635.441	226.115	293.915	313.391	322.998	300.607	237.672	649.733	647.884	898.644	560.763	496.191	486.221	257.182	270.644	343.904
SYNPCC7942_0941	11.2637	20.1946	14.8645	41.3891	50.7884	39.9784	91.4829	96.0219	94.5164	23.3735	25.6628	28.7525	27.2125	26.9953	21.0664	41.2473	41.2505	48.243	111.147	114.335	100.278	35.0492	21.3666	26.5115
ftsH2	775.547	702.17	731.379	458.201	503.572	506.623	604.159	571.39	524.229	960.381	927.276	849.182	810.305	743.015	682.069	494.935	441.035	520.388	635.232	631.759	657.703	875.169	759.818	813.096
argD2	137.727	97.8697	126.44	99.6786	112.434	118.518	216.897	250.659	235.621	176.378	149.851	128.054	132.676	150.703	109.814	96.3413	84.6231	103.248	214.238	186.239	195.006	169.093	141.56	161.407
folC	10.3637	6.84562	7.05208	13.3692	16.6894	17.341	9.55479	14.857	11.7402	11.521	11.8061	8.07103	6.14572	6.8432	7.65122	18.9758	12.7459	23.4997	13.4038	8.16198	13.1184	11.3467	10.3212	9.25762
SYNPCC7942_0945	3.6583	6.21372	6.5175	13.9002	16.9667	16.0265	8.23917	13.5934	6.63069	5.27059	4.73774	4.27351	6.94204	5.79742	4.86147	14.4683	16.1971	14.9313	8.83201	8.0671	6.25141	3.0356	6.24562	8.96328
aoxA	32.1207	21.1717	20.2851	37.4441	38.9104	28.8784	56.8279	59.8748	57.5674	39.1398	40.3568	36.9624	25.5865	31.656	27.3948	30.8108	28.3014	52.1793	54.9775	51.8522	46.4234	43.7591	41.7424	47.7191
SYNPCC7942_0947	64.7909	74.3115	57.2684	28.1996	46.4677	32.9197	17.4187	22.0618	17.4032	36.3545	38.9267	36.6729	68.9207	72.3321	59.471	38.5245	37.4596	45.4371	32.8277	22.0939	19.7844	34.6408	34.2106	35.7996
SYNPCC7942_0948	26.7082	21.2189	35.495	40.0107	44.9524	56.6154	32.1695	24.8994	35.1355	37.2378	37.1924	48.3092	25.5453	40.9601	22.8982	25.5554	47.0459	58.6072	31.2	36.6402	39.2601	29.4898	35.3013	40.899
SYNPCC7942_0949	22.7239	22.7448	43.3759	30.8367	68.2213	33.3316	37.999	25.1301	32.1775	36.3764	47.2966	44.5582	29.8383	39.6553	35.5899	45.4706	63.4801	66.2482	34.2881	33.6621	36.9822	43.7727	41.5664	39.1474
SYNPCC7942_0950	69.3326	46.4613	71.7723	48.0228	73.7944	50.4251	30.177	32.4268	32.521	55.0604	59.0419	48.0891	73.8777	57.2259	64.7826	49.0928	63.1527	33.1618	40.6321	35.549	47.206	52.8118	61.0335	49.7676
nadC	31.9293	32.1115	39.295	40.7948	56.0185	52.9144	75.6956	83.2578	80.9067	48.4224	43.527	34.3542	26.9065	29.9602	40.1973	55.3851	49.6024	80.0206	87.6625	101.908	88.0646	45.3194	45.9042	52.7543
SYNPCC7942_0952	71.1566	64.2555	69.2022	34.2241	57.4392	32.0606	50.1808	47.414	54.0784	64.8841	76.7939	63.1314	61.959	82.0753	81.3927	35.6227	29.2447	67.3983	66.7897	33.5766	40.5316	65.3975	59.2033	76.5507
SYNPCC7942_0953	6.1365	10.423	1.70822	9.71522	13.3407	4.2005	5.45548	6.33386	8.68941	2.45583	8.27831	3.58423	9.09743	10.1299	4.07736	10.1122	6.79233	10.4359	7.9366	14.4985	2.62156	3.18248	5.23826	5.87312
SYNPCC7942_0954	20.6773	9.3656	24.5587	33.4635	33.9641	50.9539	32.2717	29.8793	28.1084	21.5152	17.8524	17.7134	15.5315	20.9351	22.8982	24.9875	29.4991	23.4429	34.4686	36.5497	30.6229	12.8683	19.4157	21.1092
SYNPCC7942_0955	81.0958	80.5449	90.2985	127.664	171.322	143.011	118.938	106.403	140.136	60.5085	60.8193	62.6205	92.92	98.02	85.8484	104.191	133.883	149.601	90.0705	105.363	84.5567	88.392	102.078	84.1927
SYNPCC7942_0956	323.294	289.403	312.725	540.159	492.078	497.28	441.665	406.485	424.208	214.804	249.892	212.161	326.433	322.269	305.213	485.441	478.969	483.994	534.905	546.907	496.64	245.995	254.128	253.746
cobO2	56.1447	35.5275	49.0321	92.9543	111.687	78.3705	99.1752	77.2673	82.3081	37.008	40.3951	34.7223	56.1429	62.5146	76.073	141.501	86.1095	104.842	103.464	101.15	97.1959	47.9582	49.8059	49.7312
purN1	81.5277	73.0852	98.3445	14.3415	9.84672	34.1041	10.0667	7.01249	12.8272	35.3464	36.6611	26.455	94.0067	94.2081	100.818	37.319	53.4761	38.5133	18.5502	11.2958	10.9648	27.0132	33.8305	37.2803
SYNPCC7942_0959	49.0786	44.0289	61.5752	137.162	206.38	189.267	79.0701	104.168	100.231	33.7498	37.3005	40.3747	45.0904	72.1167	55.1155	135.553	164.247	216.302	85.826	76.9412	83.0795	37.2831	51.3357	41.2825
SYNPCC7942_0960	10.2397	9.17936	17.1026	7.20507	13.1918	12.4608	9.10334	14.0921	10.9553	7.28523	9.20913	5.31633	8.77096	12.0202	9.82761	12.1867	6.7165	3.86976	9.31949	14.934	10.0451	7.67069	7.76967	8.27576
SYNPCC7942_0961	13.3669	19.7166	24.284	46.0371	38.746	55.8617	50.8694	37.0334	55.7871	27.0287	34.9257	19.7239	31.7064	16.7233	21.5026	46.3727	35.3014	33.4998	48.5275	62.0546	48.4885	34.2964	34.8314	30.1649
sun	34.1954	33.0619	35.1469	34.426	33.5486	25.9279	19.3315	17.9191	18.4746	22.7382	30.6591	24.5821	29.3251	36.127	37.0526	37.2777	30.28	46.5227	23.5874	14.6393	19.478	32.1944	16.6158	31.0158
SYNPCC7942_0963	155.406	154.242	102.157	150.191	303.93	261.456	106.532	146.876	133.625	86.9209	101.035	135.608	168.768	148.359	136.848	145.015	171.324	165.577	77.4912	60.9494	57.5917	110.698	100.692	90.3165
SYNPCC7942_0964	54.9802	51.3619	42.8535	37.719	107.574	101.613	127.084	139.034	166.606	66.0093	84.5536	65.8318	48.9052	70.7922	47.4906	47.5656	77.0844	102.851	158.808	150.828	129.184	68.4325	62.1855	47.3584
SYNPCC7942_0965	11.1116	11.9532	10.7229	4.69115	17.1781	16.2262	19.757	29.8195	29.3708	5.92918	10.393	13.8456	15.8142	15.6524	12.7973	9.76572	6.55957	20.1565	42.7942	28.7812	33.7563	15.3671	17.7057	14.7468
SYNPCC7942_0966	175.916	151.459	147.246	105	161.768	146.16	151.719	150.268	148.429	112.642	111.293	72.279	138.132	116.959	166.059	157.939	161.145	156.804	110.883	126.122	117.48	110.737	101.491	113.327
hemC	54.0767	38.376	44.5413	59.4212	55.8288	68.9615	196.253	188.092	197.204	76.4865	79.9463	88.2659	54.4712	47.9356	33.4699	63.4772	57.9429	105.822	181.396	213.525	174.689	86.8242	77.7784	72.5998
SYNPCC7942_0968	161.829	126.216	125.032	132.46	239.33	226.069	54.8073	163.625	134.686	113.667	74.8497	30.8642	148.844	126.483	166.775	331.984	272.951	247.127	130.991	131.784	112.873	143.875	112.768	50.5741
clcD2	29.2929	21.9506	18.2272	50.9228	64.9313	61.3334	40.8502	48.0203	43.9193	26.2044	29.7539	18.116	29.6326	37.5467	29.7677	44.0121	59.761	76.1894	45.3144	49.3059	39.7508	25.0217	29.4178	29.0251
pds	4.99176	5.01011	2.52646	11.4951	18.4156	1.24251	7.79974	9.83622	5.65475	6.90116	7.34621	5.83122	7.53489	7.79075	4.82436	8.97365	10.7156	9.26084	8.60808	9.29213	9.30553	4.23622	8.1348	7.64402
SYNPCC7942_0971	1455.61	1209.89	923.493	152.913	153.678	182.532	337.866	313.163	296.725	435.273	439.043	380.182	1344.11	1028.73	1155.16	170.407	171.982	174.968	316.369	341.196	337.871	436.66	417.168	376.994
SYNPCC7942_0972	9.07593	6.16628	18.1905	7.6634	0	14.9102	12.9099	14.9885	12.3376	11.623	1.95899	4.24089	10.7641	4.79431	12.0609	2.99122	13.3945	24.6956	29.737	30.4972	18.6111	13.1794	3.09897	8.33893
ugd_1	58.9912	52.165	46.7247	46.2156	82.8535	63.2761	23.0683	35.7798	25.4904	32.6135	29.5352	31.9693	59.8662	50.5977	48.4903	57.1238	47.5695	33.0959	27.7916	18.839	14.2029	34.6939	23.8803	31.1981
ugd_2	25.0304	38.972	41.8063	123.287	96.7398	68.5345	32.1427	94.7301	70.8873	30.0516	58.5291	19.4932	69.2681	27.5462	44.3502	41.2473	43.0975	56.7565	43.164	26.2838	57.0304	47.5976	32.0499	35.1357
SYNPCC7942_0975	4.80382	4.75967	8.02344	1.69008	2.32078	2.19218	2.84713	6.6111	5.44186	5.76748	5.1844	4.6764	9.49563	7.40131	10.6396	1.31936	10.6345	0	4.142	6.30546	2.28026	5.81312	3.41722	3.06509
SYNPCC7942_0976	47.2965	58.8084	57.901	56.2629	90.1354	116.622	29.4256	37.2201	29.8973	24.2614	24.8167	25.0305	66.0113	57.2841	59.3793	77.9393	86.3845	103.097	27.938	27.7135	27.8337	30.356	25.6517	28.6105
prk	98.9602	85.2526	87.9936	22.5428	49.5284	40.936	710.995	588.608	619.394	374.385	308.875	322.688	103.013	88.3789	94.6094	32.8497	49.3833	53.2729	726.809	738.248	715.762	381.778	390.772	355.411
petH	644.503	481.371	515.129	567.803	522.071	465.746	916.414	715.656	799.448	573.336	527.23	510.864	619.188	534.001	546.735	482.053	525.537	524.506	865.283	817.384	818.048	618.437	686.825	534.483
SYNPCC7942_0979	93.4172	90.1544	138.691	50.7929	147.701	143.392	99.8277	131.484	126.669	63.4423	137.479	119.048	90.6494	166.36	109.094	74.638	79.3786	48.1417	85.4287	74.3143	64.4987	91.0227	62.828	95.3682
SYNPCC7942_0980	26.294	28.1559	39.4614	45.8515	49.707	65.7338	35.2333	48.3794	54.3924	31.1111	43.1825	28.0449	31.1849	25.6657	24.3073	30.1423	43.8671	62.2138	39.4286	27.0104	27.3499	39.1307	23.4211	29.7609
SYNPCC7942_0981	19.3598	16.799	14.5274	13.3262	12.1995	20.7423	24.6945	17.3761	17.1635	21.2223	19.531	17.6991	20.4652	18.3414	20.6935	17.3385	21.1183	5.72587	23.2245	20.3292	17.0208	18.771	23.352	21.268
SYNPCC7942_0982	146.153	147.765	173.071	325.657	353.041	384.295	241.993	283.749	272	93.7707	142.71	111.111	158.206	174.63	154.144	342.152	371.48	394.527	246.035	254.568	237.859	121.516	99.016	122.562
deoC	25.9595	27.3376	23.1243	74.5258	123.407	90.9803	54.7732	55.7325	61.1674	38.2316	25.7748	18.1951	29.5567	46.6241	28.9777	99.2457	78.1563	141.272	51.0334	61.6062	57.3728	12.9245	35.4555	23.8515
recO	35.6239	54.4573	43.6331	73.319	129.077	97.5397	50.6726	81.8124	78.6929	32.7904	29.7957	44.7358	52.8128	36.4601	39.0556	73.3801	64.4042	109.049	81.3972	53.3059	66.9627	34.1789	35.731	34.0949
SYNPCC7942_0985	88.7196	70.9658	78.6854	123.038	162.973	139.819	117.393	159.721	136.731	70.1856	69.5845	69.8964	94.8224	98.0909	87.0529	179.35	156.057	143.861	155.662	158.43	149.256	60.4568	69.1286	80.1725
SYNPCC7942_0986	81.1208	74.152	76.5361	54.9011	73.594	67.8206	64.9614	85.0082	78.5668	50.5555	68.1667	67.2744	75.6461	83.4134	82.2905	44.8994	46.6088	71.6107	107.854	98.1878	86.7709	62.3028	64.4893	65.9043
fur	65.874	64.1314	75.1384	71.2231	55.8868	57.1892	87.6071	76.2845	87.3638	50.1537	67.6249	63.8139	80.0328	84.8722	49.1074	76.7813	68.7647	76.5062	62.3399	59.8933	68.6388	53.328	39.7736	44.2865
SYNPCC7942_0988	159.253	148.217	199.187	82.8913	82.2066	65.7051	78.8709	74.3067	54.3686	82.0675	101.238	127.421	160.415	149.811	130.457	79.0889	70.8313	29.68	56.43	46.9612	42.2496	74.6715	108.009	150.33
SYNPCC7942_0989	1738.43	2012.64	1910.66	668.14	791.73	677.473	254.251	276.946	234.79	1010.79	1059.46	1169.3	1977.95	2024.2	1819.11	685.737	718.472	666.697	224.424	218.484	190.358	1018.23	1035.49	1194.5
cobP	81.4527	51.3232	61.4392	105.382	110.436	89.9278	51.39	40.6802	50.6002	51.5249	49.6241	55.2487	71.6737	71.1332	73.3249	60.6176	63.983	62.5576	47.5758	35.8679	32.1781	49.0559	67.2871	50.2946
SYNPCC7942_0991	36.0628	25.8414	33.881	23.7892	44.1003	32.3996	51.7646	59.9053	65.7472	38.787	33.4467	26.3297	53.4636	31.998	38.9378	32.4994	25.7797	45.997	56.8445	59.1697	41.4045	35.6521	33.1891	36.6722
SYNPCC7942_0992	48.9146	43.664	51.285	67.0778	90.0399	55.7229	67.0808	83.2865	73.2077	46.8672	53.5604	52.5526	49.9676	49.0373	48.3957	53.541	60.0703	85.0069	69.8822	55.8629	64.8764	52.5874	51.2029	53.8545
SYNPCC7942_0993	59.4473	75.5102	41.4428	41.4657	58.4382	60.8616	151.044	158.467	128.244	105.921	99.8616	89.9759	61.9218	55.2961	59.7643	41.7405	48.826	56.2629	164.469	169.088	160.476	97.5845	106.787	83.5132
SYNPCC7942_0994	58.8216	55.2694	57.1353	58.1209	76.1826	51.4009	75.6589	80.09	77.9761	55.0946	43.2215	49.7076	48.9825	77.6804	38.2521	57.7463	59.1052	68.1078	76.6161	70.9663	72.0009	35.0492	47.0065	60.3695
SYNPCC7942_0995	21.6172	4.58968	8.02344	7.60535	10.4435	29.5944	29.8949	53.9218	30.6104	23.0699	15.5532	25.2525	8.54607	9.51597	28.7268	14.8428	26.5861	36.7627	35.7247	54.8575	50.2797	18.685	19.9907	22.0687
SYNPCC7942_0996	38.3065	16.5731	36.2152	15.2569	23.0455	11.8738	45.407	46.9986	37.6629	28.3465	27.3008	18.5748	23.1445	28.6347	19.2094	19.0565	16.0002	29.4996	59.8261	47.8141	48.1682	20.9908	38.2521	39.291
rpmF	92.6975	51.3422	85.266	34.0307	163.556	143.458	396.524	399.355	392.644	151.616	213.131	211.865	114.72	85.1599	58.9144	73.0567	71.377	219.33	371.832	270.857	360.427	163.035	189.221	129.607
ftsH3	128.849	105.28	131.759	241.064	248.268	230.397	219.526	239.233	223.838	119.969	131.76	102.247	137.669	148.828	134.286	231.519	242.828	232.54	263.979	257.191	218.256	131.309	114.478	118.214
SYNPCC7942_0999	90.3599	98.9535	100.614	125.488	144.747	97.6616	83.1506	130.082	91.5864	78.034	76.9883	27.7778	78.9657	100.489	72.6789	105.799	91.2436	177.932	98.4139	101.127	120.548	59.1941	77.1334	89.2126
SYNPCC7942_1000	57.8466	45.3769	51.3813	53.5976	61.4392	55.0121	46.716	48.5405	45.7707	39.7619	49.5623	33.7873	56.2993	52.7752	58.3873	57.8497	75.9223	79.6014	47.2118	39.0657	42.005	49.0078	54.2795	51.053
ask	20.0406	19.6382	14.5904	17.8978	20.1084	12.6628	89.7678	94.6743	88.1898	44.1114	49.0795	36.4668	26.0537	28.5016	20.4859	16.5123	23.8887	13.1083	91.3824	82.3552	83.2002	54.765	49.3475	46.9183
psaD	1042.61	833.203	1210.92	379.097	477.187	387.004	8760.52	9170.43	10155.1	7362.85	8759.44	10046.6	1088.64	1295.64	906.001	350.746	292.038	384.595	9176.12	7638.43	7458.12	6974.97	6731.08	8334.32
trpE	100.992	91.6163	101.207	81.3978	110.443	71.6437	135.764	134.564	136.766	109.126	113.947	123.338	123.588	133.977	120.786	78.6725	79.2657	93.6811	150.407	138.104	154.012	115.703	104.626	122.667
SYNPCC7942_1004	30.2274	11.9798	13.4631	29.7769	23.3651	0	26.2757	22.8797	15.9797	25.807	17.3985	16.4784	14.34	13.3062	13.3896	6.64152	20.8183	13.7081	26.063	26.4509	14.9222	18.8117	10.3212	41.6593
SYNPCC7942_1005	2.26466	1.92329	3.78248	0	6.56448	0	5.36888	2.3375	2.56545	5.43791	3.66611	5.29101	2.68591	5.98147	1.50474	0	1.67113	0	5.85797	2.37806	7.09485	4.69795	5.79951	2.60095
SYNPCC7942_1006	8.58683	10.0973	8.82578	11.1545	9.5732	18.0855	26.2292	28.6343	20.2029	8.45897	12.1185	4.62963	8.61729	9.59527	7.89988	7.6193	18.5217	22.4661	25.0591	25.3164	23.327	8.90652	5.63841	13.655
fumC	6.14972	5.65796	16.5483	17.3087	13.3695	8.41911	46.1678	37.0272	26.705	17.638	23.2292	10.7759	10.3326	8.79817	10.2154	5.91152	17.3956	3.48612	52.5828	46.0108	48.7493	20.7307	28.4351	18.4421
purU	5.84044	2.12575	0	5.28372	2.41849	0	9.89005	6.02828	3.78066	7.34594	6.30314	5.84796	2.96863	5.50925	0	5.49964	3.69407	0	7.9134	6.57095	3.32677	3.46164	5.69776	6.3883
SYNPCC7942_1009	14.2674	5.04865	10.5909	32.6269	27.5708	3.25539	10.57	14.7262	16.1623	11.4196	6.41569	16.6667	8.46061	7.85068	6.31991	21.5517	10.5281	16.1756	14.352	10.6121	14.8992	16.0317	9.13422	10.0137
rsuA1	107.2	87.7306	117.195	121.374	172.318	168.106	64.113	91.536	90.5266	67.8624	69.4157	67.1676	136.387	122.265	94.5396	141.323	123.691	152.475	86.5491	78.2859	77.1605	51.5523	71.5431	56.7093
sphS	13.7849	11.707	14.0701	25.4614	14.9841	23.5898	16.6805	20.7495	20.821	11.0334	18.5962	21.4708	13.6242	23.5141	12.9757	22.7159	12.7151	15.6286	19.8096	22.6174	21.2659	16.6811	10.2962	7.47617
sphR	16.5899	19.5684	20.5251	21.4011	29.3875	40.3769	30.0439	27.5879	22.9697	15.4917	24.867	15.0732	31.6999	31.6461	28.1701	19.7444	38.0862	25.0784	32.5821	34.8413	28.8744	8.6038	23.6026	18.3478
SYNPCC7942_1013	15.05	5.11255	10.0547	6.35384	0	8.24149	32.1114	27.9612	44.327	33.7288	35.733	21.0971	0	3.97503	3.99994	9.92024	4.44224	20.4754	41.5248	48.991	32.5759	40.5867	38.541	27.6557
cheA_2	143.339	107.386	124.834	75.6442	77.9047	68.682	334.053	321.261	349.98	248.715	219.335	234.422	130.84	142.985	145.582	83.5158	76.6848	88.8004	344.51	384.355	384.763	258.058	236.631	227.73
mcpA	134.464	117.561	141.213	72.9027	86.9794	78.2843	131.202	137.62	137.572	106.946	98.0684	110.781	156.118	155.892	144.455	90.4986	94.001	148.276	158.897	165.87	157.861	107.466	101.733	110.757
cheW_2	186.096	142.993	200.636	90.4139	107.03	76.8352	98.9158	70.1249	108.753	163.137	156.208	136.301	206.698	175.543	186.457	111.957	111.166	180.845	109.519	89.1772	111.891	140.938	163.899	94.9913
SYNPCC7942_1017	40.2557	42.9334	43.7814	45.4524	59.7006	38.4495	34.401	35.7527	29.6945	26.9754	35.3621	15.3106	42.192	35.8535	58.4716	58.6232	48.3575	57.3151	28.252	33.9154	28.7959	31.073	36.7607	19.3535
SYNPCC7942_1018	14.5814	17.1463	17.485	2.3677	13.0051	9.21336	27.9207	41.678	26.6831	26.933	26.6312	19.6541	30.5965	31.1065	28.3203	7.39339	6.62145	15.26	33.8491	27.6786	34.5007	33.7388	21.0642	31.7758
malQ_1	344.319	342.904	383.922	133.519	114.419	136.726	24.2405	26.0163	19.3948	110.77	126.774	130.556	353.089	363.643	330.531	128.527	151.605	190.872	26.2437	21.4739	21.6716	121.841	135.186	133.273
menC	18.7531	22.9339	21.7164	14.251	2.17436	14.3771	5.77959	8.51675	8.49753	18.6124	9.71461	15.7729	19.5724	19.8124	12.9588	3.70836	4.42823	5.10271	7.11457	8.66453	11.9638	16.3391	16.0081	10.9125
menE	22.2927	19.834	18.9124	36.9742	58.4649	43.5989	26.425	44.3759	40.2855	27.1895	32.6513	20.4613	23.9214	18.9257	18.339	34.1119	35.2504	64.9912	37.07	28.4252	21.7683	25.3249	28.5444	29.2607
SYNPCC7942_1022	215.186	236.499	229.538	290.102	372.154	438.178	230.959	274.367	196.652	112.893	128.802	134.136	246.634	238.804	213.868	292.025	309.572	356.724	190.996	246.848	208.063	137.857	145.87	122.532
SYNPCC7942_1023	339.285	430.982	361.642	716.201	722.894	873.397	280.148	386.115	272.657	167.116	231.591	182.927	409.273	394.449	358.385	506.537	770.349	650.969	250.035	277.102	222.992	240.627	277.245	235.354
SYNPCC7942_1024	30.1727	48.8087	32.7967	62.1754	68.7188	72.7791	52.3709	63.0277	43.132	34.5003	31.0124	26.8547	38.3411	36.0514	44.8694	62.7433	75.2765	73.3033	47.0761	56.5777	57.6981	23.8446	36.1812	26.4024
SYNPCC7942_1025	45.4374	56.5963	64.0853	92.7174	114.147	95.3808	57.4505	53.152	54.9038	31.5191	22.884	30.0779	46.704	44.0038	60.3813	139.768	140.822	144.241	53.5426	64.412	43.1361	26.7065	16.8075	22.0335
SYNPCC7942_1026	61.3781	71.803	71.5115	126.99	186.162	179.185	128.647	149.78	144.586	53.3566	60.0991	61.2536	70.8666	84.2773	68.0605	158.079	140.975	146.548	141.242	139.574	128.733	56.9174	60.3744	57.8878
SYNPCC7942_1027	20.3819	15.3863	37.8248	9.56101	0	12.4015	10.7378	14.025	23.089	21.7516	4.88815	23.8095	16.1154	17.9444	21.0664	18.6595	30.0803	30.8107	11.7159	13.0793	12.8997	18.7918	9.66584	8.66984
SYNPCC7942_1028	9.69047	18.3587	9.13012	29.8969	21.6072	42.8609	39.7617	28.4676	26.1772	14.3193	17.6985	18.2863	18.5656	14.7662	12.8776	22.1106	25.3027	10.1414	35.9925	36.7891	22.5038	18.5562	12.7262	16.5515
ilvE	47.5579	42.3755	46.8779	49.3724	119.775	66.1751	187.141	249.461	224.329	93.6033	94.2371	98.3607	48.0821	50.4502	61.127	65.5224	72.4886	42.4278	257.462	241.919	186.962	101.892	89.8448	82.3777
hisC	17.1666	17.8187	12.7431	13.4212	23.9586	26.1127	91.1921	80.0624	78.5068	36.1315	38.4255	47.5342	20.3598	18.4722	14.3634	19.9068	27.2117	25.9502	69.6221	68.7666	66.275	29.0167	39.6196	33.103
SYNPCC7942_1031	20.8587	10.6287	23.2257	8.80619	24.1849	11.4224	35.8514	27.9885	23.6291	20.0344	33.7668	31.6764	17.317	5.50925	19.4032	6.87455	15.392	28.3782	32.373	24.0935	27.3271	19.4718	26.7083	38.3298
SYNPCC7942_1032	14.5883	17.345	14.6194	16.4238	7.04776	6.65724	65.9994	55.2108	52.8828	121.435	162.164	142.581	10.3811	14.7702	13.5704	8.01328	15.7886	19.8474	91.4035	79.6576	83.0965	122.565	167.284	132.547
SYNPCC7942_1033	14.9084	18.9918	16.6002	3.14704	25.9287	8.16398	71.1293	40.0086	55.7321	90.6886	63.5536	110.589	10.6089	19.6882	9.90581	12.2837	20.9022	10.1414	71.3423	72.0127	71.3327	60.3075	107.536	91.8894
SYNPCC7942_1034	6.60526	2.1036	12.8709	6.97157	14.3598	6.78206	19.0847	18.7487	11.2238	14.5388	22.2767	23.1482	6.85466	8.72297	6.58324	5.44235	4.87412	11.2331	24.2048	24.276	20.223	14.5587	26.0776	15.8044
SYNPCC7942_1035	34.9954	32.7686	32.9718	64.4015	62.4245	63.8793	56.9051	79.6513	67.0888	53.1478	32.9258	41.9288	48.9545	33.1802	38.1579	54.7111	58.2688	61.04	82.7852	54.6505	56.2234	39.0905	42.8945	34.3522
SYNPCC7942_1036	28.3082	20.435	29.9446	83.6588	151.804	108.513	653.494	409.062	490.642	276.427	281.068	295.966	35.2525	13.0845	22.5711	88.6326	110.712	48.1417	660.242	499.392	629.668	227.557	304.474	292.607
speA	37.0628	35.8392	49.4407	57.3218	64.8851	76.361	55.2423	67.7982	62.3546	34.3646	41.1872	33.0076	51.7908	41.1918	33.6477	52.6094	46.575	39.9397	58.2181	47.0107	46.4032	39.9652	41.9748	40.4592
psbP	3.63963	2.06067	6.75443	12.8049	17.5834	0	14.3809	11.2701	16.4922	3.88422	5.2373	9.92064	8.63327	9.61307	9.67333	1.99923	5.37148	8.25286	14.6449	8.28074	11.0569	5.03351	9.32064	12.0758
SYNPCC7942_1039	0	0	1.66524	0	8.67007	8.18966	11.5228	6.17452	3.38833	5.98512	4.84203	5.24109	0	0	0	2.46446	4.4143	0	24.5003	13.3485	12.778	1.55121	2.55324	6.87044
SYNPCC7942_1040	713.368	681.839	666.204	245.579	337.224	287.034	12.881	5.27822	17.3788	310.048	322.854	298.686	703.534	700.652	688.054	334.968	320.749	400.042	6.61383	8.72594	10.9232	285.097	289.196	286.804
SYNPCC7942_1041	13.0653	11.0959	37.8248	11.0319	15.1488	42.9282	26.3282	59.3365	35.5216	14.6405	33.841	18.315	12.3965	17.2542	6.94495	38.7544	46.2774	71.1015	22.5306	9.6037	11.9074	10.8414	35.6893	28.0102
SYNPCC7942_1042	10.6156	10.8185	7.09215	4.48172	6.1542	5.81319	7.54999	6.57421	4.81021	6.79738	11.4566	12.4008	10.0722	2.80381	5.64277	3.49866	3.13337	0	9.15307	12.2619	3.62805	4.40432	16.3111	8.12797
vte5	23.9971	33.3489	23.0766	36.8406	37.9415	50.7721	43.3143	51.7895	43.2478	32.3032	41.2017	43.3232	19.4051	28.8098	24.6418	30.5571	30.5863	37.1	44.2035	47.5339	39.143	37.3357	44.6934	40.0881
thyX	126.295	96.3642	108.766	20.8279	37.1806	32.4188	32.1632	24.4419	22.3545	73.4456	80.9282	51.8673	99.4677	119.878	107.517	17.8852	29.1234	26.8475	29.776	21.2397	29.7871	77.7793	82.5407	80.8346
lytB	48.1024	45.4763	42.4446	34.4853	52.6161	36.0329	41.9572	39.3449	41.6395	33.0529	39.1798	45.0594	41.4419	49.7409	41.6101	37.3902	30.8074	37.0434	41.8666	39.7894	30.76	38.126	38.3498	37.1777
SYNPCC7942_1046	71.5031	59.3128	88.875	98.2845	231.364	109.272	85.7426	132.158	116.791	67.8788	82.5516	95.1827	82.8311	105.408	70.7122	82.2062	105.527	135.739	78.8573	71.5912	62.5141	89.6881	70.973	92.9431
cpcB2 // cpcB1	636.838	442.192	470.201	363.483	316.906	321.797	7600.67	7082.41	8692.66	12190.8	10074.8	10451.8	671.014	499.917	539.371	166.649	125.047	483.409	9490.24	10406.2	10573.4	10293.8	11071.9	8649.21
cpcA2 // cpcA1	2369.19	1831.06	2190.84	336.676	550.576	309.659	19569.1	14049.8	16421.8	24246.9	21189	23153.8	2058.4	2000.97	1928.73	504.148	353.077	295.895	19251.5	20344.1	21128.9	21330	22609.1	24168.2
cpcC1	124.102	92.1286	101.464	64.1181	123.264	42.7715	2211.72	1885.57	2063.55	4001.72	3589.04	3962.9	100.869	106.586	84.1885	52.914	65.3204	94.456	2847.96	3070.17	3548.32	3413.38	3554.42	3318.4
cpcC2	140.214	112.811	126.909	29.4248	52.2895	24.696	2293.32	2067.6	2476.36	4989.84	4429.04	4806.52	85.5786	89.8767	114.412	31.0777	20.5722	27.889	2948.17	3058.78	3492.2	4172.51	4386.53	3953.36
cpcD	66.697	41.8668	35.5184	24.4855	16.8115	23.8199	991.688	856.037	988.792	1705.98	1727.54	1964.77	30.9534	34.4664	38.536	23.8933	4.27972	0	1212.67	1301.77	1349.52	1699.42	1502.57	1929.46
SYNPCC7942_1052	311.586	178.734	257.165	92.3132	265.409	86.062	4390.8	4155.51	4441.54	3369	3035.29	2994.89	32.4161	193.109	187.055	364.825	346.903	0	4799.33	5170.43	5248.97	2979.55	2876.76	3019.79
SYNPCC7942_1053	142.094	103.436	96.8684	149.974	172.318	0	997.704	781.209	729.275	935.386	763.624	525.068	216.674	191.48	210.021	0	51.3566	0	780.11	993.455	977.037	964.01	1446.87	753.8
cpcE	4.33922	5.89623	2.89898	1.83195	7.54676	2.3762	20.0598	21.4981	36.375	9.72472	7.49278	4.05515	4.11708	3.43825	1.15327	5.72043	3.84238	0	29.9312	34.6294	34.6033	9.90169	6.66732	12.6251
cpcF	8.00252	4.85447	6.36475	2.41324	0	12.5207	8.80832	5.89993	10.3605	6.40523	8.63651	6.67736	5.42347	0	3.03842	7.53557	5.06159	0	16.7572	15.0058	17.5821	9.48624	9.75879	4.3766
SYNPCC7942_1056	196.791	212.778	184.631	67.3117	66.0221	77.3311	93.9554	105.322	116.625	151.678	170.102	152.193	223.671	221.383	190.081	91.5817	73.9522	43.3828	109.977	127.718	116.246	161.593	143.099	130.446
thiE	229.494	203.12	225.519	204.283	216.399	230.905	159.779	178.37	174.622	199.179	196.201	173.611	224.632	231.869	203.009	172.004	197.912	244.515	152.58	190.538	168.128	218.68	219.505	203.237
thiS	16.7457	28.4431	18.646	49.4883	19.4161	27.5103	13.8948	20.7412	18.9698	13.4033	14.4579	19.5618	27.8048	4.42292	8.90128	33.114	29.6566	22.7825	17.3264	21.1011	24.8002	20.843	22.8713	25.6432
SYNPCC7942_1059	1411.44	1572.06	1408.15	1173.38	1292.11	1304.25	1874.28	2229.45	1877.81	1972.42	2100.06	2074.85	1498.97	1386.36	1423.5	1065.93	1120.52	1258.68	2128.74	2126.43	1898	2099.23	2285.68	2250.95
hsdM	5.27639	6.27346	5.48348	3.71267	7.13742	7.70506	8.7562	9.80296	9.96198	5.91252	5.6944	3.69823	4.58909	7.43259	2.80469	6.95591	3.63396	14.357	10.0088	7.20277	8.21499	4.37826	4.50405	5.11726
SYNPCC7942_1061	101.365	97.7366	117.96	88.4853	293.824	227.46	83.1144	140.812	134.686	49.4118	83.075	81.9089	111.181	181.169	111.409	123.081	143.974	191.826	110.4	77.6299	64.2506	76.6804	50.7457	62.4395
SYNPCC7942_1062	431.775	377.32	337.935	442.511	562.3	548.276	228.089	251.896	244.561	180.31	182.341	157.164	345.104	380.138	332.627	366.07	392.495	446.957	240.1	198.771	219.211	201.208	205.654	167.693
SYNPCC7942_1063	117.462	114.355	153.122	90.7144	149.48	117.665	110.369	165.596	152.536	71.0859	123.676	76.9746	112.129	121.071	118.022	146.353	139.529	136.421	98.8091	97.7726	84.8585	77.2614	70.9217	54.8393
hsdS	31.9497	28.9129	33.2425	29.8518	18.2186	30.1159	20.4881	30.2742	32.0398	23.0572	18.0883	24.4738	44.1045	44.9598	32.0171	23.3038	27.0546	39.192	23.9351	25.2996	22.0773	22.2739	24.1433	38.4987
SYNPCC7942_1065	29.495	27.185	31.06	29.4415	39.7656	38.1882	52.9855	67.9672	59.5726	55.268	61.6893	63.5684	32.2696	40.1592	26.7381	41.8224	39.143	29.5516	66.6344	51.1397	48.9694	60.4748	56.4058	68.0999
SYNPCC7942_1066	5.72986	0	15.9502	6.04763	0	15.6886	10.1879	8.87122	9.73633	13.7586	18.5514	3.34672	0	15.1338	0	23.6054	0	0	4.94045	4.51258	6.52758	0	2.44558	8.77429
SYNPCC7942_1067	70.1673	79.4541	92.5984	178.289	233.523	181.448	4.62076	20.1178	14.7198	17.6806	28.0467	19.7329	84.7602	80.6518	82.884	139.182	130.403	159.104	10.0834	12.2801	11.1022	20.2166	14.4195	23.8776
pdhC	45.1359	38.3323	52.7095	45.3152	78.1812	45.2137	151.373	165.329	157.134	78.8622	71.8795	81.6616	40.4751	57.4262	38.0365	52.6094	43.8671	44.9322	179.875	151.725	175.893	70.2245	70.0102	70.8037
SYNPCC7942_1069	14.6783	15.79	8.71682	12.3939	17.019	16.076	43.4979	28.2808	47.6666	23.4971	36.9628	20.5761	32.4962	31.015	19.5059	12.9004	21.6628	13.3132	45.562	33.9093	31.2142	26.3897	32.5775	29.2206
SYNPCC7942_1070	9.537	10.7992	6.37156	4.02636	11.0578	15.6676	5.6524	5.24999	3.60123	8.65122	12.3511	11.1408	9.80284	5.87751	10.1389	7.33408	6.56834	21.6251	8.77129	8.34546	6.51885	6.59471	8.14102	9.24937
SYNPCC7942_1071	324.601	338.713	348.829	297.454	309.989	344.485	296.78	359.715	327.807	267.867	267.49	207.231	313.356	357.227	324.355	306.845	308.23	350.899	261.439	261.586	232.912	255.777	287.827	238.902
cobO1	12.9233	6.58519	8.63392	5.45601	14.9841	3.53847	5.36159	1.3339	5.85591	9.30946	6.97358	3.01933	10.729	11.9467	3.43473	8.51847	13.3509	17.5822	3.34286	6.1067	6.62514	8.04268	6.619	6.92645
rph	18.9037	13.5194	21.0489	8.40089	17.3039	24.5176	8.2555	12.3232	15.7791	7.16712	17.1801	9.29801	9.44001	15.767	13.2216	32.7908	11.7468	6.76803	18.0151	10.9699	11.9012	14.4477	10.1916	10.665
SYNPCC7942_1074	20.9814	15.8389	7.78746	24.6055	60.818	25.5325	19.3438	40.9062	18.4863	14.9276	25.1596	10.8933	8.29471	36.9444	34.0779	15.3666	10.3217	79.2921	24.121	14.688	13.2791	24.1806	5.97008	10.7098
SYNPCC7942_1075	2.71242	1.53571	2.01349	1.90857	10.4832	4.95116	3.75107	5.59933	3.07268	4.34206	4.87885	4.22476	4.28928	3.58206	2.40301	5.95969	2.66872	0	4.67746	2.37354	3.60506	2.81341	3.08719	1.38454
SYNPCC7942_1076	10.2643	14.5285	17.1436	18.0559	29.7527	18.736	7.09735	17.6574	11.6276	15.0618	9.23121	3.99681	20.2892	20.3327	18.1868	31.0097	17.6731	0	7.37514	12.5746	10.7188	3.54881	4.38092	6.54916
SYNPCC7942_1077	41.1558	56.3118	35.6426	62.7441	59.6484	31.3018	32.523	33.0396	33.6715	34.7712	17.273	16.0257	62.3699	18.1169	45.5763	22.6067	33.7439	31.1069	15.7715	44.4171	29.9547	9.48624	19.5176	28.0102
SYNPCC7942_1078	232.296	221.94	242.928	346.232	357.147	313.721	141.398	167.675	183.137	116.206	115.186	138.431	222.452	245.625	231.521	340.12	347.462	298.955	162.399	148.334	143.494	114.774	123.933	107.558
recG	21.5115	15.3064	17.8026	38.0453	44.6594	35.8172	30.323	36.9056	22.3928	15.5891	17.8824	21.0541	22.4099	21.1143	24.337	30.6582	35.6085	39.5491	33.8373	25.6412	23.1817	10.8547	17.6183	16.9157
trkA2	15.3926	16.6786	17.1394	25.7699	18.4626	20.3462	52.2208	42.1845	52.9123	17.8431	24.0588	27.9018	20.7738	17.5238	9.87485	13.9946	22.7169	28.885	50.3419	53.5063	52.3044	20.37	20.842	22.7583
SYNPCC7942_1081	26.421	19.8494	27.1563	23.5961	41.2384	30.6062	56.0119	40.9062	49.5	24.4009	16.4505	36.7997	25.3095	30.8659	27.0081	23.444	14.9973	48.3885	43.8096	43.2166	40.5184	22.1346	26.0234	33.4567
pacL	20.3746	19.4937	20.6765	25.5876	24.6702	22.5971	74.4408	70.5432	79.4676	29.5192	37.019	34.3457	20.7998	27.9287	21.9346	20.4	26.2632	15.7896	60.2634	46.3102	54.2083	33.4385	34.5643	37.7166
SYNPCC7942_1083	19.1682	14.519	16.1518	13.123	21.0235	48.228	54.0397	39.0347	48.1231	25.7086	21.2459	22.9969	15.975	17.1039	21.3417	10.2444	24.4662	24.6687	62.536	46.784	55.1822	26.8673	19.9003	18.2463
SYNPCC7942_1084	1.60668	1.3645	1.78901	3.39157	4.65723	0	6.66576	11.6085	5.46024	5.14397	13.8718	1.87688	3.81108	6.36541	8.54041	2.64763	2.3712	0	5.54132	12.6535	11.8974	4.9995	5.48602	3.69054
glgB	36.819	41.1709	41.3388	31.0887	37.354	38.6446	50.0085	55.1046	55.2647	43.4682	47.3519	37.6344	48.7622	46.1924	46.0742	20.7301	28.5278	33.3948	75.9268	56.5441	55.9266	45.1912	39.5489	42.9912
hemE	89.7571	59.7305	77.5675	77.7674	97.0804	119.211	383.497	347.76	391.538	111.515	140.242	168.232	79.4423	84.92	73.8806	92.7193	67.2217	50.1216	421.609	387.908	370.095	135.48	128.651	146.679
SYNPCC7942_1087	17.5598	18.0198	27.6994	33.9784	23.3292	14.0232	34.6912	38.5148	40.613	27.5242	30.0057	35.0428	44.2555	20.291	29.1688	20.4967	28.075	24.8855	47.9452	38.4148	40.8425	26.5615	19.986	35.8531
petE	1219.14	984.085	1273.43	1394.31	1690.35	1875.72	3144.15	3416.64	3328.67	1715.96	1788.25	2003.97	1148.23	1325.89	1198.78	1558.07	1470.59	1617.56	3295.11	3028.06	3022.84	1575.77	1533.65	1754.2
clpB1	79.6217	89.0937	88.9567	123.217	126.314	114.896	543.326	828.212	707.863	649.565	785.85	811.652	93.156	108.346	87.9354	120.126	150.061	115.279	756.566	775.498	609.513	788.474	1025.02	1084.37
SYNPCC7942_1090	8.0455	4.55517	9.95389	5.66112	18.1387	9.79064	18.014	24.9128	17.2155	16.4568	3.85906	9.3985	3.18068	8.26387	7.12771	10.3118	11.8738	18.2432	24.6651	17.8354	25.9692	12.0539	5.34165	8.21353
SYNPCC7942_1091	31.2558	14.5734	19.1074	18.1117	37.3059	21.8145	19.9776	29.0982	27.076	30.413	34.3934	26.4891	20.352	19.4244	27.6903	21.2084	12.6627	37.5207	23.7791	21.5588	18.5018	36.8692	43.9447	29.5624
SYNPCC7942_1092	3.24258	6.42555	12.0352	25.0976	12.5322	2.95944	11.5309	12.2719	8.57092	10.3815	4.66596	10.101	2.56382	15.7014	5.74537	5.3434	15.9517	29.4102	16.7751	14.7548	16.0074	10.0899	8.30384	11.5861
SYNPCC7942_1093	28.861	23.9777	24.4514	11.9197	16.3679	15.4609	17.4772	16.1898	17.0578	18.0785	16.2508	16.8572	35.7176	30.657	22.5115	13.4407	17.5931	4.26797	16.7702	12.5177	12.1509	16.92	22.4941	24.0193
SYNPCC7942_1094	33.4752	35.2915	38.5593	12.1833	20.0758	15.8029	18.4718	33.3604	24.845	32.3371	36.1272	28.3172	30.1187	39.6345	33.7471	7.60873	17.0358	23.5567	18.9104	18.7878	19.7253	25.1431	30.5459	28.2822
SYNPCC7942_1095	1043.26	1103.59	1074.01	272.186	325.219	325.539	155.82	124.447	136.583	489.22	507.834	408.842	1092.33	1026.12	1070.38	292.507	378.122	421.477	101.071	101.109	76.3083	488.074	493.162	541.071
thiC	1696.26	1888.22	1849.36	611.79	648.548	601.214	286.184	291.624	294.718	625.954	586.818	698.396	1675.46	1622.36	1864.17	767.408	718	584.02	265.595	321.272	295.791	610.399	687.565	701.176
SYNPCC7942_1097	5.66165	14.4247	12.6083	11.9513	0	15.5018	6.7111	5.84374	6.41362	22.6579	12.2204	19.8413	20.1443	29.9073	7.5237	18.6595	8.35564	0	0	5.94514	9.6748	5.87243	14.4988	17.3397
SYNPCC7942_1098	27.0608	20.5369	14.1042	35.2461	21.6962	15.7646	27.6406	26.1483	26.0893	20.7378	17.3985	18.1598	17.7543	14.4468	11.4768	15.1806	22.0929	58.7491	32.2685	37.1823	25.5808	16.7215	21.1338	14.5477
menG	47.7611	34.5207	28.2878	30.0314	29.456	25.0414	44.5686	51.395	55.2558	30.0944	33.9977	34.4255	36.1564	25.4979	33.7602	36.8406	26.9952	48.3885	60.4572	67.2259	56.1469	48.4852	50.312	35.0128
dnaA	16.7388	12.1251	13.1564	9.35316	18.5518	9.43591	19.8415	25.4076	23.4236	11.8215	13.8143	15.528	14.5973	9.75239	13.0847	11.358	8.71893	10.047	24.6204	21.9712	22.7148	10.2129	12.1874	19.2244
SYNPCC7942_1101	201.443	209.27	205.097	347.206	432.133	376.141	933.956	1354.36	1173.79	688.825	912.823	873.633	213.342	235.927	203.023	320.789	383.667	402.295	1486.72	1431.22	1137.27	915.643	1005.97	924.483
SYNPCC7942_1102	39.9087	49.4273	51.8438	38.6118	38.5606	40.9769	112.352	128.726	116.791	98.4908	104.087	87.4127	37.4712	32.9399	46.4049	35.6227	17.1787	33.9348	100.364	121.356	94.7183	72.4404	103.621	84.0307
nagB	13.6436	12.4147	21.7027	4.11437	28.2488	13.3418	14.4399	23.1355	17.6637	18.7207	6.31052	18.215	13.8698	21.8789	7.77038	17.6653	8.6296	6.62934	14.2848	14.3268	13.3227	14.1516	9.15086	8.20792
ftsW2	25.3567	29.6698	29.489	39.2522	39.2002	46.2851	94.846	90.7303	89.3651	48.7092	34.663	36.8615	39.4294	34.2304	26.9569	38.0707	53.2227	7.66616	99.5993	102.659	94.6847	39.1588	41.3661	34.9464
SYNPCC7942_1105	40.7263	36.8189	29.9882	31.892	19.0406	34.1726	38.1532	44.7482	54.3208	22.0821	40.4082	23.7876	42.0693	44.2414	37.5354	18.4018	23.2665	75.9627	51.5404	44.8349	41.9063	32.7039	25.2327	30.1768
SYNPCC7942_1106	51.4958	33.4433	26.9833	25.5772	35.1221	91.2338	28.7252	29.7026	48.0408	36.3682	27.7877	28.3086	25.1483	30.0026	20.1271	49.9171	53.6464	41.2117	41.7893	22.2659	26.7444	17.2807	25.8577	33.6301
SYNPCC7942_1107	141.605	123.285	120.983	142.878	141.985	129.24	89.7327	64.3468	73.6485	70.5706	73.0476	60.3413	130.976	154.073	133.736	111.538	116.979	169.632	69.1109	64.0606	61.3825	62.8152	50.1755	45.6871
SYNPCC7942_1108	108.556	98.7778	109.363	16.368	44.9524	77.8462	59.7434	58.6915	73.1989	117.92	161.787	147.947	119.552	126.293	133.955	63.8885	61.0325	70.3287	55.7144	48.8536	39.7508	166.215	119.142	114.781
cobD_1	17.9338	16.3587	22.9273	23.8358	21.1787	9.09326	20.8644	21.9385	17.306	10.6328	23.6556	23.2775	15.7553	16.6662	18.536	18.6074	23.5265	22.5916	18.3266	23.0167	13.9987	11.7121	17.5767	13.7313
SYNPCC7942_1110	69.4026	55.0761	53.2081	14.4101	19.7877	43.6129	40.4593	43.4506	55.421	45.5327	46.6596	37.2143	75.5652	58.5983	72.5731	29.9981	20.1495	30.9581	31.392	31.0627	37.5882	42.4838	62.1574	40.9432
SYNPCC7942_1111	5.4043	5.35462	7.02051	8.55602	10.4435	6.16551	21.6204	23.2422	24.4884	12.2559	13.609	15.2567	8.01194	9.51597	7.78019	3.7107	5.31723	15.3178	31.4533	26.7194	24.3702	11.6781	10.7642	11.3792
rluD	20.4468	7.71767	11.8052	23.9786	30.7318	18.6615	16.6068	23.4494	24.8783	9.69818	24.5186	16.8082	14.3705	13.0011	15.0953	12.4793	15.6469	25.7573	24.8124	22.2659	25.0189	9.42582	9.69663	13.3361
SYNPCC7942_1113	47.0352	48.2673	36.37	16.5479	41.6592	37.5622	43.3641	55.2908	47.3621	31.8954	35.9561	37.3932	41.8382	45.7237	39.9335	32.2953	26.9952	26.6631	56.3266	44.2456	42.7924	36.5898	46.2845	37.0135
SYNPCC7942_1114	116.418	82.7417	121.355	55.7726	38.2928	63.2992	67.5305	54.5416	65.4723	70.7117	68.6123	66.551	111.633	121.031	111.915	50.3418	63.3636	112.331	56.2406	71.5275	70.5454	69.3681	78.9377	61.9532
SYNPCC7942_1115	408.174	378.45	456.578	205.524	168.247	246.077	149.811	170.067	178.167	268.256	254.607	299.65	464.112	504.421	475.237	222.151	251.459	343.891	167.898	168.102	148.245	287.426	244.538	217.906
pgk	80.8365	73.6626	93.2949	67.2592	88.9382	93.7035	148.277	129.113	132.346	110.512	98.0662	92.3629	92.3739	95.8445	90.9565	72.9249	67.9233	44.1518	148.048	146.844	153.933	118.731	108.291	95.777
SYNPCC7942_1117	6.45582	6.39647	4.79228	6.81384	6.23774	2.94605	28.6968	22.2115	14.6265	5.16724	5.80606	8.7984	8.93277	5.68375	5.71937	15.9577	9.5277	7.31927	25.0488	20.3372	15.935	7.8122	10.1032	9.06214
lpdA	1.83976	1.95305	2.56067	6.79627	11.9989	7.55603	9.54093	16.6157	10.4206	7.73087	4.46741	4.83559	3.81846	5.46662	3.66726	3.03172	4.07277	3.12874	12.6904	11.3498	12.3134	9.54128	9.4228	8.80399
SYNPCC7942_1119	12.626	10.7228	23.4313	0	3.04987	20.1661	7.48318	15.2041	10.7272	6.73723	9.08417	11.062	13.7266	15.2845	18.1767	17.3385	3.10564	0	9.97928	8.8388	7.79121	10.9134	8.98154	5.63923
SYNPCC7942_1120	9.14574	7.76715	5.0918	0	0	0	51.4948	61.3593	77.7034	0	19.7406	0	5.42347	18.1169	6.07683	0	6.74879	0	63.0858	52.8203	41.6761	4.74312	7.80703	10.5038
SYNPCC7942_1121	77.942	54.9741	73.9159	44.618	71.799	52.4479	76.3388	84.1986	83.4305	86.4401	80.909	56.3272	86.1729	87.6659	67.149	46.8043	64.8259	110.084	94.8259	89.8212	87.2882	95.5738	99.7998	80.6656
rpmG	1002.37	608.944	688.411	795.402	604.437	731.21	2163.87	2080.55	2212.99	1165.39	1168.64	1367.52	807.012	719.847	772.973	572.703	637.086	597.253	1684.39	1586.53	1427.41	1464.68	1124.21	1487.34
rpsR	667.131	513.279	592.063	432.237	421.221	334.582	1589.41	1155.6	1272.03	872.331	851.861	787.038	646.296	566.993	588.102	375.522	463.042	157.263	1113.42	1097.62	1096.75	918.057	690.705	1089.87
rnb1	350.482	311.496	374.076	162.331	195.174	134.873	87.3744	79.0081	81.8955	149.198	161.396	158.139	384.153	377.207	355.083	137.235	153.764	173.568	80.056	71.6341	72.4673	149.235	142.784	167.957
SYNPCC7942_1125	123.467	121.685	152.754	59.5265	114.878	52.1697	149.064	145.532	131.232	101.874	131.604	96.1539	141.914	147.955	125.588	86.659	104.606	72.5828	135.372	145.656	168.007	111.463	100.19	99.7865
SYNPCC7942_1126	48.7554	28.3305	36.1921	50.5564	81.8199	53.8661	264.63	262.212	236.427	79.4169	115.39	116.907	55.7954	51.9613	52.287	73.2956	84.5783	40.7299	226.417	235.774	209.017	88.7202	74.4757	93.653
tldD	302.332	260.057	273.419	306.294	327.755	342.812	336.802	413.737	320.498	227.615	250.343	202.381	318.856	316.591	288.265	287.09	303.668	303.705	319.678	299.126	281.399	263.756	255.178	236.315
SYNPCC7942_1128	7.8608	11.1265	9.48225	20.7419	24.6846	12.5552	9.70614	11.4943	8.16278	6.81611	8.48356	8.41752	11.6537	6.05562	10.4461	12.9537	11.6012	4.45609	6.213	8.25442	7.08952	10.8713	8.38772	8.02497
SYNPCC7942_1129	57.9769	49.2377	53.3289	92.2316	131.522	101.228	77.1895	99.736	103.751	36.3168	38.9929	29.4464	52.8165	86.5516	56.9462	76.1545	69.4434	120.031	84.7646	69.7031	65.0912	40.0902	46.6215	56.6144
SYNPCC7942_1130	24.7615	16.6897	28.8844	24.0606	28.4823	36.5895	57.3051	57.2011	54.7649	22.0213	28.4199	19.2838	19.5783	25.4336	22.9815	17.4875	37.1239	40.1048	66.4226	56.3364	57.3132	27.3141	25.1631	27.0843
ftrV	32.1337	27.29	28.6242	40.6989	0	17.5967	131.411	86.2347	105.565	74.5875	104.038	52.5526	26.6776	25.4617	42.7021	37.0668	42.6815	21.8589	124.68	70.8597	93.3488	29.997	79.5473	81.1919
SYNPCC7942_1132	4.60507	10.6662	12.1199	7.95348	13.3486	2.29253	17.6166	20.3091	13.2789	9.3823	9.488	15.1604	11.4198	12.7159	8.90128	6.20888	9.88555	11.3913	12.9948	13.1882	9.777	7.3819	7.14728	10.2573
SYNPCC7942_1133	1.99543	3.10686	2.9625	2.80813	5.78409	4.55299	4.92773	6.17884	6.0279	5.59002	4.66596	6.60451	4.73321	3.95279	3.53561	2.74021	5.39903	2.26232	5.73507	6.11144	4.54648	5.86422	3.4067	3.3103
SYNPCC7942_1134	6.9259	9.8032	5.14123	0	0	0	19.156	4.76577	15.6916	25.8697	4.98306	5.39375	5.47612	12.1952	18.4075	3.80436	3.40716	0	3.98114	6.06058	3.94506	19.1567	11.8242	14.1411
chaC	4.12351	1.16732	4.59145	5.80292	3.98422	11.2904	8.96107	15.6058	9.34238	5.50077	5.93359	8.02827	0	1.81519	0	4.53005	4.05707	18.7001	8.29597	10.825	3.91466	7.12839	4.69324	7.36686
SYNPCC7942_1136	31.8517	38.9434	39.4409	46.9494	70.0414	78.9413	113.43	109.398	115.712	54.5047	57.4893	51.3216	56.6646	51.4917	50.3549	66.5149	55.923	82.1855	133.056	120.956	111.986	57.246	50.6285	46.8832
SYNPCC7942_1137	113.642	97.3233	120.158	52.4128	66.4357	28.7625	264.32	245.437	242.326	177.333	181.391	191.879	116.659	138.727	126.906	40.916	39.4628	45.4736	251.14	249.696	260.559	201.078	158.962	174.024
SYNPCC7942_1138	21.8738	21.5728	31.4271	13.4053	28.6344	25.1158	11.2914	14.566	16.7858	22.5907	20.5607	18.1339	20.9214	17.7048	18.7534	18.6041	21.8685	38.399	18.2518	8.89126	10.4499	23.42	12.6488	21.6103
SYNPCC7942_1139	297.984	370.174	358.894	526.285	705.358	702.509	285.915	386.002	348.684	183.151	201.801	181.029	301.767	388.446	337.553	550.841	613.667	621.468	301.47	292.956	280.378	223.616	185.126	223.252
SYNPCC7942_1140	6.08676	2.41232	3.61466	7.70918	4.70492	7.77738	7.45551	7.12019	4.13711	5.19663	6.56897	3.79219	6.73769	4.82294	3.77469	4.6808	1.79661	0	5.94794	7.66985	4.39163	5.05069	5.88858	5.2818
SYNPCC7942_1141	28.0363	15.8735	24.2805	26.3032	36.119	28.4313	21.54	23.5791	35.2889	10.8046	15.689	26.6861	29.5567	21.9408	20.6984	15.4002	19.9222	42.3815	29.5456	14.7201	17.1527	8.61632	15.955	14.3109
metG	63.742	80.2408	73.4923	195.628	205.733	183.193	173.085	194.577	174.631	67.6637	76.598	74.4614	83.641	69.2531	79.9	186.24	186.811	187.588	157.475	149.058	137.765	63.7706	71.3913	76.4957
SYNPCC7942_1143	37.0425	27.3997	38.5851	42.8804	38.1004	22.9022	159.347	143.069	178.679	112.857	81.2439	61.4183	51.0187	39.4506	49.2254	47.2582	49.3781	48.7706	180.302	159.981	166.757	99.1526	103.021	93.3206
SYNPCC7942_1144	97.4659	85.7096	86.2053	229.089	236.436	249.832	202.387	256.139	216.124	83.5446	102.203	100.937	113.956	96.7641	94.6149	193.647	215.255	206.897	243.174	250.059	227.583	105.397	102.671	98.443
SYNPCC7942_1145	82.899	62.9923	77.7317	92.1015	126.472	101.544	192.652	213.913	168.048	104.767	127.137	129.97	51.7468	89.3104	55.0818	68.3041	74.0509	44.52	289.674	273.749	224.917	88.2481	130.356	118.594
SYNPCC7942_1146	189.697	149.758	151.724	112.798	185.871	102.417	254.947	369.535	326.878	192.465	178.774	124.844	161.607	172.891	205.93	136.487	173.497	199.923	359.376	352.1	354.598	191.217	164.211	196.386
SYNPCC7942_1147	3.02274	2.56711	10.0973	4.25384	11.6826	0	7.76327	15.5998	11.4141	4.03235	8.69924	3.53108	3.585	5.32249	5.35585	0	0	0	11.294	8.99329	8.60893	12.5411	5.16058	6.17175
SYNPCC7942_1148	569.874	538.191	642.369	426.536	458.382	500.335	82.2689	86.4471	116.772	242.831	297.713	302.409	627.252	693.799	705.152	510.563	628.402	537.859	73.7296	92.8673	92.7447	274.587	303.974	347.541
rfbB1	85.3415	64.4244	53.6045	56.9701	61.3155	67.9038	49.7157	26.3506	53.7091	61.3016	63.7633	58.7935	71.8027	56.8331	90.1459	58.8976	77.5076	59.5421	55.9741	49.0201	34.9005	74.9005	60.3967	63.109
SYNPCC7942_1150	2363.78	2827.24	2706.98	421.732	377.683	552.97	124.201	147.935	131.611	1296.66	1427.27	1364.79	2401.68	2572.44	2556.82	416.899	453.494	406.236	120.77	106.035	92.7721	1193.79	1355.07	1301.07
panC/cmk	14.4115	15.6814	12.0352	7.60535	19.5816	14.7972	18.9512	26.4961	32.6511	21.2676	15.0672	16.835	13.8874	16.6529	13.1665	15.5849	11.9638	9.19068	36.113	32.3943	34.8879	22.422	19.2218	19.9997
rlpA	275.298	231.396	226.949	255.458	299.505	251.905	1225.2	1389.35	1102.34	612.331	676.703	629.961	283.699	236.455	248.282	184.263	227.691	211.823	1211.87	1024.79	934.828	596.052	549.745	608.514
SYNPCC7942_1153	99.3688	139.556	108.062	113.45	118.801	134.45	157.433	174.4	157.243	292.144	277.074	321.138	75.2054	83.2299	102.763	138.262	157.494	123.618	128.018	121.803	119.59	338.08	432.7	404.395
SYNPCC7942_1154	24.5425	27.3275	21.2548	23.0254	28.4561	49.2788	74.3455	120.467	109.355	136.634	158.332	180.938	14.8772	25.9288	23.1923	27.8609	21.7323	44.52	96.8714	94.4951	77.354	163.485	223.002	216.308
SYNPCC7942_1155	33.8278	16.8992	24.3725	27.3029	25.9558	27.2417	34.2014	52.3736	58.6081	50.9662	59.0566	58.1126	35.4	39.4176	27.7653	34.4303	44.0507	54.1443	60.0503	37.6111	37.4038	56.7587	46.7115	52.5632
SYNPCC7942_1156	79.08	55.9665	73.0726	5.79622	10.347	9.77368	11.2291	10.2029	10.2647	76.0428	65.1941	64.7935	75.2271	96.819	67.8697	8.59716	10.131	9.33926	13.2582	13.9841	12.356	70.9167	63.52	74.6347
SYNPCC7942_1157	36.4968	24.9105	32.6604	13.2342	35.0477	14.1006	21.2329	26.3464	24.6036	104.124	108.016	98.8701	35.85	46.7197	32.4327	15.1279	17.1834	21.3238	24.5185	17.6339	22.8296	119.141	114.68	111.091
SYNPCC7942_1158	44.9258	36.805	43.9605	37.8381	51.9584	23.6078	38.9987	40.5159	40.3544	40.6805	36.7311	32.0717	64.0466	67.1203	54.274	41.5031	42.8625	29.326	45.3881	40.1467	31.9232	66.3675	37.3814	54.3768
SYNPCC7942_1159	17.0867	6.04628	14.2692	21.0399	20.6368	15.5947	23.6295	14.6968	12.904	10.2571	18.4403	16.6334	15.1987	16.9236	15.1375	16.4248	21.0142	9.68599	20.8712	11.9615	8.92167	14.769	13.3701	8.72175
SYNPCC7942_1160	26.0699	21.4693	21.1115	20.0114	13.7396	23.7935	14.0465	16.3081	12.5289	23.3956	25.5775	17.5342	29.9822	26.082	25.1956	14.3201	23.3181	10.7479	15.6667	19.0798	14.8497	20.4852	31.695	34.4777
SYNPCC7942_1161	2.88229	9.79131	4.81406	0	4.1774	3.94592	3.41656	1.4875	0	10.3815	6.22128	6.73401	0	3.80639	0	0	0	9.80339	3.7278	4.53993	4.92535	11.9584	2.4604	7.72404
SYNPCC7942_1162	59.4473	33.2148	38.3225	19.8139	18.1387	8.56681	5.56315	19.3766	19.494	23.7908	25.3251	29.2398	24.1202	49.5832	49.894	30.9355	30.0143	31.9255	10.791	16.4274	9.8021	22.717	30.7145	17.9671
SYNPCC7942_1163	32.1501	28.3342	33.0967	10.2439	7.03337	8.30456	6.47142	10.0178	5.49738	16.5079	17.0212	14.881	35.972	34.4468	42.7239	15.9939	22.3812	24.7586	9.93762	8.59923	8.98374	11.3254	18.6413	15.7915
SYNPCC7942_1164	48.5591	38.2634	56.2992	9.51069	8.70658	10.9655	9.19774	6.71723	11.342	50.4867	50.7853	42.6901	46.3107	58.1776	48.5635	9.89936	17.7316	37.4593	5.61132	4.99392	6.84365	59.7134	50.8525	63.2442
SYNPCC7942_1165	16.2129	21.4185	20.0586	0	10.4435	0	16.0151	13.0156	8.16278	43.2561	54.4362	50.5051	8.54607	26.1689	16.7573	0	7.97584	12.2542	6.213	5.67491	5.13058	37.37	63.0477	57.9303
SYNPCC7942_1166	16.1395	9.59471	14.9759	6.81384	15.5944	4.41908	17.2181	16.1033	24.3775	24.1138	19.16	15.7114	20.4178	14.2094	16.4432	8.86537	7.93975	0	20.4101	19.2074	21.7574	17.8564	22.9618	13.5932
SYNPCC7942_1167	11.5059	16.286	18.5057	13.4934	11.1173	14.0017	18.9426	25.0715	18.8271	11.2559	24.8349	8.96058	9.09743	13.5065	20.3868	12.6403	18.8676	8.69656	26.4553	26.849	30.5849	13.2603	8.73044	9.78853
cpmA	18.2214	16.2485	21.3036	21.1551	29.0497	14.9673	41.038	66.7664	39.2189	40.8364	28.5142	32.9928	24.8524	21.657	24.2142	12.0107	21.5134	12.3951	43.2053	32.0491	31.6562	29.2947	28.7753	26.5078
oppA	9.70568	6.52546	9.0059	14.5122	12.8945	15.5018	33.5555	31.3058	27.945	14.2421	12.6568	13.6999	5.75552	9.07901	9.67333	9.32975	15.5176	16.5057	31.382	33.9723	36.3957	18.8757	16.2248	15.7915
ispF	81.2324	87.8025	59.204	99.7671	107.03	93.0111	90.1622	111.285	56.886	66.2006	55.7886	77.6398	64.8121	101.425	54.9557	90.0524	115.526	110.516	101.878	78.3208	92.5416	70.4692	46.6482	71.2435
SYNPCC7942_1171	5.18984	3.60618	6.82948	2.98782	6.838	6.4591	10.6259	18.9922	13.8962	5.66449	3.05509	6.06262	5.03608	5.60763	5.0158	3.10992	4.17782	6.41889	6.91566	11.6426	11.556	4.89369	4.02744	4.69616
lnt	35.4468	28.0132	27.9575	47.805	38.5307	51.2235	35.0145	48.2744	30.1161	19.3085	16.4709	24.1546	35.6175	37.0591	31.4033	50.2995	52.3136	23.4429	30.1388	37.4803	42.6252	34.724	26.476	22.9939
SYNPCC7942_1173	11.8051	7.63861	12.5188	9.4932	14.6653	7.69595	41.9801	48.1591	38.2088	22.9472	18.8072	22.984	15.3344	11.1357	9.71144	8.33722	13.2742	11.4721	52.3478	44.8627	42.5874	15.7431	19.1946	18.0775
psbJ	23.7789	35.3405	19.858	62.7441	17.2318	0	116.27	98.1749	67.343	99.9215	44.9098	48.6112	7.05051	54.9547	23.6997	9.79624	26.3203	0	82.0116	99.8784	169.309	55.4945	65.9694	72.8266
psbL	5.79974	24.6275	6.45789	0	0	0	41.2487	11.9725	59.1304	27.8527	18.7776	13.5501	0	15.3184	7.7072	0	17.1189	0	25.0035	33.4958	42.9467	24.0627	14.8524	22.2032
psbF	105.684	134.631	111.793	133.854	168.488	217.026	585.656	359.975	484.869	270.687	279.439	253.087	137.877	90.7189	98.3097	165.448	179.368	107.837	487.513	529.911	565.868	274.047	329.283	275.123
psbE	2595.87	2488.26	1992.11	2874.28	2765.29	3309.64	8209.36	8420.83	8244.7	5646.36	4579.58	4632.94	2565.04	1973.88	2257.11	3218.76	3158.43	3081.07	9377.63	10179.6	10124.7	4912.29	5050.4	4363.1
SYNPCC7942_1178	122.971	96.357	83.971	103.259	128.007	117.194	157.845	136.042	132.377	92.4444	98.985	81.7461	123.283	104.078	80.3531	91.8048	90.2409	78.5672	173.982	143.397	149.379	84.563	108.451	101.957
rubR	456.761	341.419	384.779	292.505	342.156	327.881	421.786	346.084	335.261	279.328	293.553	317.746	486.941	377.284	350.096	304.459	333.264	314.202	414.483	392.508	381.981	273.258	235.109	277.684
ndhC	722.24	773.121	798.272	827.848	828.154	976.616	517.456	613.593	623.174	464.454	563.049	472.637	797.654	710.076	858.375	877.275	1170.66	1182.99	593.666	654.986	622.653	485.922	546.842	509.515
ndhK	593.466	670.871	618.179	704.01	829.461	915.923	540.443	592.793	576.41	381.46	437.137	499.059	596.306	630.715	664.126	798.643	973.999	849.904	628.987	624.24	616.4	443.12	446.39	429.708
ndhJ	180.06	170.428	182.127	293.048	282.88	259.678	239.505	244.018	253.801	171.624	212.126	210.341	241.266	203.301	270.331	312.574	306.309	411.402	261.916	261.243	252.104	169.656	227.622	214.691
SYNPCC7942_1183	155.291	107.155	108.071	104.488	129.414	122.243	218.59	214.382	233.089	163.137	165.499	163.265	128.924	138.428	132.847	111.957	103.133	105.637	259.424	240.524	217.268	168.119	167.357	149.369
sscR1	104.28	106.676	103.798	105.06	130.526	125.457	111.436	86.433	105.601	85.9948	76.7325	74.7509	118.055	158.578	97.6331	109.353	104.931	85.9832	101.493	104.524	100.798	96.6903	73.5054	84.0773
SYNPCC7942_1185	5.16933	2.19506	14.3899	0	0	0	4.59565	10.6712	11.7118	10.3438	5.57886	9.05798	3.06544	6.82668	3.43473	4.25923	7.62906	17.5822	11.1429	12.2134	5.88901	5.36179	11.0317	9.89492
ribD2	3.06166	4.3336	0	0	0	8.38297	4.23404	5.26689	1.1561	1.63371	6.60844	1.19218	1.21039	1.34776	0	0	3.01233	0	3.51981	3.21497	1.74396	2.1171	1.74234	0
SYNPCC7942_1187	6.06605	10.8185	12.8334	20.4879	29.8918	14.9482	22.2905	21.2879	22.6767	12.1382	17.0212	11.3379	10.0722	8.81198	10.4794	13.9946	9.84772	8.25286	37.1353	23.2498	25.2236	10.067	13.4631	11.6114
apa1	29.043	46.2471	34.3599	49.8121	99.9706	89.461	206.559	245.437	201.515	42.1334	56.8107	61.4928	47.3622	21.5744	36.1827	65.8068	88.404	86.4345	190.943	199.185	181.975	39.5381	30.9897	59.7623
mobA1	18.2915	20.7124	31.2297	18.0188	7.06944	23.372	59.2642	60.4153	62.1627	36.1133	21.0566	27.0656	24.5864	22.5455	21.0664	20.0948	28.7948	49.7711	69.3944	67.2259	59.7357	34.1505	20.8187	33.6123
pepA	42.4798	36.9059	51.1062	42.2589	43.8756	52.1397	97.5246	86.6842	86.8406	36.7366	41.6295	43.3493	34.1667	49.6511	61.6418	42.6448	35.3099	76.394	118.723	107.159	103.185	42.0355	31.677	42.6193
gmk	5.16933	6.58519	12.9509	10.912	26.2223	10.6154	21.4464	18.6746	13.1758	11.3782	13.9472	9.05798	9.19631	5.12001	5.1521	2.12962	1.90727	8.79109	17.8286	12.2134	19.1393	4.02134	4.41267	12.8634
SYNPCC7942_1192	88.8707	84.6541	86.9206	70.9833	90.5103	69.0537	126.697	126.437	121.081	77.8609	93.3192	71.5489	62.6712	72.9558	47.8781	41.5598	56.7171	73.5254	114.94	123.587	114.241	85.9511	74.8371	57.9303
plsC1	22.6936	22.6246	20.8743	24.9935	57.2009	10.8063	59.0633	76.3809	60.3572	22.9024	45.7883	40.3412	25.7446	27.3634	26.2237	34.1446	45.1413	60.4068	119.955	119.668	102.288	44.0067	38.7436	42.3059
pdxJ	25.0304	22.0166	26.8755	9.43521	33.6862	24.4766	23.3123	29.5263	25.3169	15.0258	25.0839	20.8856	16.9636	33.0555	27.3229	13.2581	34.3021	30.4053	26.2067	36.6096	22.4048	22.2534	25.9452	21.2183
SYNPCC7942_1195	508.328	401.473	407.466	372.708	441.629	393.765	156.967	157.256	151.622	263.266	245.871	314.372	513.378	517.11	493.861	314.418	378.255	397.125	111.722	144.285	153.291	251.073	247.955	270.374
sipA	27.0899	12.7814	43.5703	50.8307	52.3497	32.966	71.3586	105.631	85.2443	28.9104	38.9814	21.0971	57.118	19.8751	19.9997	39.681	31.0957	20.4754	88.2403	48.991	94.2987	62.4411	35.9716	39.1789
trpC	12.0501	16.374	13.4176	15.2621	27.9434	30.7942	36.1855	20.7295	23.661	18.0039	13.8718	23.461	19.0554	8.48722	8.54041	10.5905	13.0416	27.3236	34.6333	32.4774	36.1498	11.6655	17.1438	20.9131
pdhD	52.5118	51.7486	45.2321	18.8232	57.4392	28.4846	136.823	134.99	145.91	72.1656	67.3648	85.6482	54.6414	50.3752	65.174	30.2051	43.8671	47.1788	137.54	160.222	138.269	73.4788	67.6609	66.7578
SYNPCC7942_1199	15.178	35.2331	29.2941	36.3115	87.992	52.6403	63.5699	83.5531	91.7011	39.6852	46.9574	40.1892	25.2018	28.062	30.9272	50.0233	28.3736	41.2994	64.5623	48.3454	47.2624	34.6349	35.414	48.0346
SYNPCC7942_1200	8.44222	7.16967	9.40024	5.94027	12.2356	7.70506	38.7775	39.2119	33.4722	14.6405	22.7776	18.0802	14.1845	6.50352	10.2839	5.79659	5.19138	14.357	39.4286	42.1085	49.6907	12.4051	13.2119	14.5438
SYNPCC7942_1201	30.4091	24.5553	24.4236	15.7847	21.6752	17.7443	117.297	115.772	99.3909	49.876	59.7184	52.9933	26.6057	29.6252	34.4481	19.7157	22.0715	16.9556	124.651	124.586	123.521	38.7802	50.6393	50.3832
SYNPCC7942_1202	27.4483	26.5008	24.7722	31.1052	42.713	36.3907	93.3276	90.6597	96.2276	38.6204	46.773	33.4144	33.582	33.1961	25.725	41.8989	38.8035	43.2397	121.822	123.331	116.192	39.8583	39.7087	42.4748
SYNPCC7942_1203	0	2.92675	0	0	0	4.71795	4.08502	1.77853	0	0	1.85962	0	2.04362	0	0	0	0	0	7.42858	9.04696	0.981502	0	4.41267	0
phd1	15.8526	7.69317	12.6083	0	0	6.20074	2.68444	9.34999	7.69634	0	2.44407	5.29101	2.68591	11.9629	0	7.4638	10.0268	0	3.90531	2.37806	1.28997	0	5.79951	1.73397
SYNPCC7942_1205	0	0	0	9.12642	0	0	0	0	0	6.92097	0	0	0	0	0	0	0	0	0	2.26996	7.38803	0	0	3.3103
SYNPCC7942_1206	18.0927	15.3654	11.5119	10.912	7.49207	0	41.3608	34.6813	11.7118	12.4126	13.9472	6.03865	0	10.24	20.6084	8.51847	7.62906	17.5822	20.0572	16.2845	16.1948	18.7663	33.095	5.93695
yoeB	29.7237	39.0123	36.1055	22.816	39.1631	7.39861	46.4439	33.4687	12.2442	36.7677	20.4136	18.9394	51.2764	49.9588	28.7268	8.90567	31.9034	0	13.9792	18.4435	16.9309	25.2248	27.6795	26.8962
phd2	114.698	95.0333	99.6794	129.917	97.3088	38.2987	87.876	51.9749	91.9033	49.261	72.4596	55.5556	56.404	88.6665	104.093	78.3699	82.5734	95.1506	82.0116	82.2528	78.0813	60.9351	74.029	77.1106
SYNPCC7942_1209	907.426	1193.11	1110.83	750.045	871.492	666.045	426.039	383.672	331.296	544.728	448.361	536.399	995.175	884.329	1009.73	900.804	863.224	855.261	263.945	351.584	258.44	547.149	447.962	696.876
SYNPCC7942_1210	14.3247	72.9925	79.7511	36.2858	124.567	86.2874	22.0739	44.3561	29.209	25.224	27.8271	43.5074	61.161	71.8857	41.8789	56.6529	54.966	58.466	27.1725	18.0503	34.2698	23.7727	29.3469	35.0972
mobA2	301.889	398.623	368.381	274.983	233.753	254.769	116.423	89.6379	110.091	139.021	149.514	130.435	316.353	335.872	395.681	224.888	253.285	140.657	98.0573	84.6795	88.3351	122.249	137.675	180.483
SYNPCC7942_1212	243.256	271.582	362.161	155.779	205.989	202.059	40.498	76.1702	95.9831	126.885	168.135	143.678	294.987	285.151	228.824	216.193	129.08	130.148	58.9163	37.3109	38.9216	110.564	95.6585	140.212
VapC	5.13214	4.35854	9.52423	28.8894	14.8763	18.736	12.1669	14.1259	19.3793	1.36926	11.0775	9.99202	6.08677	6.77756	4.5467	11.2762	7.57418	0	13.2753	8.08369	7.79552	1.7744	5.84123	10.4787
gpx1	8.49247	8.41441	9.4562	14.9391	8.2056	3.87546	8.38888	8.76561	9.62042	9.06318	12.2204	11.5741	20.1443	18.6921	9.40462	2.33244	10.4446	0	13.4245	19.3217	17.7371	11.7449	13.2905	6.50238
SYNPCC7942_1215	2.83082	6.01029	7.88016	0	2.0514	0	3.775	3.65234	4.81021	7.36383	5.34641	3.30688	7.55411	1.86921	3.76185	1.16622	3.13337	9.62833	4.27143	5.202	5.24052	8.0746	9.06173	6.50238
kaiC	24.2362	13.2041	18.8397	4.82647	2.65104	1.25207	10.299	14.1598	9.32441	69.9085	69.5856	72.1154	23.3209	24.7598	14.5844	5.2749	4.72415	3.11069	14.1943	13.6853	13.2842	64.9807	55.0395	55.6704
kaiB	106.197	76.4649	59.1242	19.4933	6.69195	18.9634	41.0485	35.7433	36.6137	162.609	176.899	180.691	98.5702	121.952	64.4262	3.80436	17.0358	47.1134	41.802	25.4545	39.4506	213.118	159.627	176.764
kaiA	19.19	18.4231	13.9354	8.80619	19.348	2.28448	11.3736	18.946	6.61615	32.055	28.8143	29.2398	23.7491	18.7314	13.3051	8.24946	13.5449	11.3513	10.791	10.0755	10.9308	32.0202	27.0644	31.9415
rplU	3052.25	2246.65	2306.43	1494.09	1254.69	1215.68	3801.89	3869.47	3687.03	4092.03	4051.91	3841.15	2688.01	2382.19	2552.65	1444.95	1390.04	1390.09	3173.14	3305.55	3397.82	4019.5	4219.82	3851.85
rpmA	3283.63	2765.98	3034.48	1370.5	1363.05	1536.25	3233.55	3358.9	3411.03	4687.6	4480.89	3554.93	3358.89	3415.49	3071.19	1470.54	1214.48	1872.01	3006.32	2711.59	2844.39	4411.85	4422.29	4379.83
SYNPCC7942_1221	71.7142	88.151	60.9399	63.7401	87.5264	87.8438	212.518	134.406	162.478	119.332	97.7629	103.616	107.436	94.7066	72.7291	77.7479	66.8451	64.1889	297.78	188.263	197.796	90.044	83.7707	132.938
truB	24.988	14.3758	26.9261	15.3138	16.3556	11.0352	14.3322	22.4637	12.7837	18.0649	13.9188	16.9492	24.856	28.7415	16.0676	22.5812	8.32732	10.9665	12.5102	11.4268	11.0194	20.0658	16.5138	8.64045
devC	47.7999	50.8718	40.4234	93.2381	92.9551	86.1477	82.1214	113.663	95.9594	45.5234	41.1388	38.168	44.4917	52.7374	53.0679	72.7863	71.4376	74.0867	114.253	110.235	105.118	49.5795	44.4186	42.6212
devB	33.6922	20.9099	32.4654	62.9151	69.4905	83.3805	54.914	61.5265	65.3245	25.4115	27.2711	25.7342	29.201	47.0613	31.8578	44.8438	40.1617	44.0752	74.302	80.6239	73.8132	24.8658	26.5482	30.2618
pcyA	100.273	101.378	101.018	44.3493	47.0586	54.9102	335.07	278.951	321.299	119.241	126.768	169.567	118.924	109.72	92.6412	47.2108	35.2346	58.466	273.372	285.797	257.295	128.769	132.876	119.915
SYNPCC7942_1226	116.641	97.6231	111.054	109.431	129.034	137.313	107.537	129.116	134.048	69.9067	82.0965	78.989	116.952	116.086	104.084	105.855	88.15	137.991	116.118	109.76	106.239	71.8886	79.3653	81.1102
radC	236.819	201.946	229.11	59.4148	64.707	53.1492	12.6552	14.025	10.9948	85.4528	59.7052	94.1044	285.474	248.658	203.785	68.7736	81.6466	151.853	6.69482	7.64376	7.73984	94.6301	80.3646	84.7167
SYNPCC7942_1228	9.01959	11.1418	8.21711	34.6174	19.0144	24.696	28.6726	34.6997	27.8661	15.0949	10.6191	7.66284	10.6973	9.74567	5.4482	18.9169	21.7823	11.1556	18.3819	24.9696	27.0894	11.0564	14.6987	10.0451
cobM	2.69195	5.33442	0	11.365	2.60102	2.4569	7.44553	5.55707	7.11548	5.0275	7.74725	2.09644	4.25691	3.55502	1.19244	14.7868	7.94574	0	4.64216	7.06687	5.11122	2.79218	3.06389	6.18339
lgt	36.0784	27.8546	22.8253	45.0027	40.4055	60.6176	23.3269	20.312	38.0836	17.0638	17.6985	22.0307	23.3396	36.817	34.8685	62.1554	38.7241	44.6223	35.3498	33.5798	29.8918	18.7108	16.0986	20.0901
petA	36.583	22.3694	30.1434	24.7115	46.6583	30.0497	202.51	160.101	152.506	59.7333	55.2737	53.8462	32.1069	30.9196	28.1965	43.4049	46.4317	64.7024	186.103	210.897	235.887	53.1229	70.5755	53.2195
petC	51.521	43.7549	54.4257	58.5612	34.4635	57.8736	227.842	181.351	236.449	57.098	81.2654	81.7902	67.3715	47.1041	33.3551	63.1313	50.6909	71.8915	235.783	239.986	265.627	63.0308	55.2564	67.7692
SYNPCC7942_1233	6.25761	5.31436	8.12901	8.80619	3.02312	0	8.65379	19.3766	11.8146	6.67813	4.50224	7.30995	8.65852	4.13193	2.77189	5.15592	1.5392	14.1891	8.09325	9.30885	5.3466	3.24529	5.34165	11.1795
SYNPCC7942_1234	189.665	207.956	280.534	68.7198	73.8504	77.5092	64.5944	73.0468	60.9293	214.118	252.045	166.998	251.804	252.343	238.877	58.3109	79.3786	48.1417	56.1389	43.1023	29.8306	256.919	263.394	234.086
narB	5.8633	6.36268	7.97948	2.75043	8.49786	11.5945	23.7463	20.8454	17.7121	9.38598	13.7102	11.4155	8.88557	6.45261	6.49305	4.29424	4.32662	11.0792	23.8732	20.0099	13.3592	11.8253	6.6734	8.47981
nrtD	14.6997	17.6244	19.2563	18.2528	25.0644	16.5729	865.073	563.167	657.267	236.697	241.697	270.707	23.5871	25.1222	18.3852	8.54944	24.2466	11.7641	715.737	680.989	699.893	199.108	213.316	217.156
nrtC	12.2497	14.075	13.2387	7.60535	17.7539	10.8513	1975.63	1374.82	1544.4	463.128	458.43	531.987	14.101	15.2256	12.4483	11.8742	11.6979	12.2542	1708.88	1702.28	1721.41	410.323	446.562	384.271
nrtB	12.7387	19.4733	14.1843	14.3415	14.7701	6.97583	3036.61	2057.29	2243.48	689.255	585.661	707.342	12.0866	17.9444	10.157	13.9946	13.7868	51.993	3095.94	3065.47	3166.08	446.599	553.128	524.742
nrtA	11.7824	5.458	7.75238	9.0442	13.9717	7.33195	1534.39	1042	1033.81	204.473	214.434	307.808	5.71663	8.48722	3.55851	14.1207	19.76	7.2863	1805.55	1728.75	1838.6	158.318	197.497	199.289
nirA	30.5928	16.5336	28.387	27.397	52.4007	31.7289	1077.47	818.124	736.703	186.617	186.593	219.298	25.8381	24.4855	27.1029	31.3174	38.993	25.2251	2162.99	1830.37	2151.58	134.139	151.149	171.065
nirB	214.01	190.406	202.741	40.1562	47.2643	37.2044	95.4319	105.187	81.5812	76.1307	60.1242	69.8413	239.314	246.736	271.756	39.185	32.0857	32.3512	124.189	109.51	109.519	75.402	70.174	69.1853
ntcB	32.9837	34.5262	60.6417	17.8112	13.3407	18.9023	46.3716	52.2544	45.185	22.1025	32.2854	36.7384	50.9456	66.8574	54.025	21.4885	12.4526	5.21793	65.477	52.3556	44.5665	28.6423	32.0844	31.7148
SYNPCC7942_1243	14.3494	20.0205	22.8253	12.9815	23.768	14.0318	12.1494	7.40543	8.1276	13.126	9.95538	13.1705	13.3716	18.9499	31.3271	15.2011	9.07596	20.9167	11.4887	9.68649	8.75736	5.31556	14.8737	10.202
SYNPCC7942_1244	12.0817	3.26471	7.94932	13.9109	14.3266	6.01457	28.9678	31.1756	26.1284	14.0657	14.8168	9.6228	7.16449	13.0542	21.8934	9.95461	9.72574	26.1499	29.3575	23.3549	20.6455	14.8099	13.5947	16.8191
SYNPCC7942_1245	6.2032	5.26815	13.8143	4.36481	0	11.3231	7.35304	2.13424	14.0542	4.96505	13.3893	2.41546	12.2617	0	2.74779	0	12.2065	0	7.13144	6.51381	2.3556	4.28943	5.2952	4.74956
crtiso	14.1261	11.9968	16.7777	26.8371	25.933	21.9175	45.4893	45.6853	55.4746	19.2211	13.7207	22.5523	13.4029	23.0079	11.2632	20.9504	25.0173	32.0309	49.1257	57.1087	50.1557	23.9316	14.4701	16.5843
SYNPCC7942_1247	2.97237	7.57297	19.858	12.5488	86.1588	16.2769	54.6116	39.8835	53.8744	16.6536	12.8314	20.8334	7.05051	7.85068	19.7497	0	0	0	35.8801	56.1816	33.8618	18.4982	10.1491	22.7583
SYNPCC7942_1248	9.95976	20.0889	11.09	21.0242	28.87	44.3142	54.6024	68.1056	55.0026	19.9295	24.1848	17.452	19.1951	9.86472	11.581	10.2578	7.34947	25.4067	51.5256	54.2533	47.5129	28.409	18.0665	14.2984
psaJ	0	17.9507	29.4193	22.309	15.3171	28.9368	97.0873	65.4499	101.763	105.737	85.5426	123.457	31.3356	20.9351	21.0664	8.70777	7.7986	0	59.2306	77.6832	87.2882	87.695	72.1716	97.1022
psaF	812.942	567.973	655.314	254.114	280.016	280.777	1563.48	1141.28	1217.22	1899.7	1676.1	1854.17	775.556	692.822	628.041	266.948	168.888	323.512	1655.61	1413.12	1537.33	1714.16	1523.64	1462.22
SYNPCC7942_1251	9.51157	9.23181	8.32145	7.17076	7.87738	18.6022	1.61066	2.10375	2.3089	9.78823	5.13255	2.38095	15.3097	13.4583	19.8626	5.59785	13.0348	13.8648	5.85797	4.2805	6.96586	3.52346	6.37946	7.80285
SYNPCC7942_1252	51.3535	35.0798	49.1012	32.9922	63.1023	39.7371	27.128	28.231	20.8668	33.5082	43.9761	21.518	61.5678	44.2292	31.1545	41.3926	33.7756	34.1738	25.5083	20.808	17.4873	28.3696	30.9715	27.3527
SYNPCC7942_1253	68.3012	51.5606	45.0678	85.4388	58.6613	124.674	64.4694	114.885	74.5071	62.7673	90.0927	59.1017	60.0043	63.4736	47.0631	70.8664	100.801	86.0404	89.4275	69.0649	72.0464	73.4679	95.0132	63.917
SYNPCC7942_1254	662.928	309.038	519.518	262.385	355.079	197.296	2219.7	2487.84	2446.79	831.959	750.442	1058.5	636.682	480.557	387.812	403.724	276.496	379.881	1977.29	1916.23	1855.22	973.489	927.262	881.368
csdB	61.2859	39.0359	62.7814	43.9856	31.9765	33.5607	120.229	111.965	118.024	71.1273	58.8656	73.0241	61.0559	59.0824	44.7932	43.4266	27.1343	83.3794	108.327	114.551	116.596	76.9168	64.3476	54.4323
gst2	84.8329	51.3052	68.698	86.8243	67.0642	112.619	142.457	128.689	113.573	60.6988	65.1973	78.0781	70.124	62.8054	83.6961	97.4329	96.7448	104.923	88.6611	145.094	139.108	70.6597	60.3462	55.1121
SYNPCC7942_1257	71.028	76.0575	75.6496	157.268	222.67	184.965	109.589	143.836	120.693	50.6714	52.0754	42.3882	75.999	79.5263	74.895	150.76	174.329	186.44	111.501	121.2	109.721	58.8578	50.0866	56.1569
SYNPCC7942_1258	1.72311	11.707	1.91865	14.5494	14.9841	4.71795	17.3613	17.7853	15.6158	11.0334	1.85962	8.05154	4.08725	9.10223	9.15929	11.358	7.62906	11.7214	20.8	17.1892	17.667	12.5108	2.94178	13.1932
arsA	46.5898	41.1086	47.1607	61.3072	82.4319	34.7904	121.21	128.652	104.87	62.958	77.7066	57.252	46.6446	43.9478	42.6151	51.8478	41.0766	41.1593	115.296	103.246	102.361	70.9175	59.397	71.3442
SYNPCC7942_1260	472.994	558.278	553.53	316.449	457.016	603.898	103.147	92.4836	92.7186	126.885	165.506	144.928	453.685	505.174	448.805	262.653	249.216	281.315	102.514	91.8266	92.2612	151.917	123.555	145.785
tpiA	63.0502	35.1875	35.1026	49.4348	49.6066	29.5944	60.3237	55.7812	49.997	38.2095	42.7713	39.9832	40.5938	36.8744	38.3025	37.107	41.2085	24.5085	77.6625	64.7886	53.8711	39.2385	32.2927	33.7927
SYNPCC7942_1262	30.8245	24.3083	26.9677	37.1817	33.1871	28.9368	36.2772	35.452	32.9232	19.0327	24.7123	25.7202	29.7688	33.1473	32.1847	27.5746	26.6452	11.9819	31.5137	30.2872	25.3336	19.1833	23.3054	27.31
SYNPCC7942_1263	42.485	30.6958	35.3031	65.5885	62.4939	62.5034	43.9712	42.5424	29.4513	23.3467	22.5832	33.3334	38.3548	40.1955	36.2341	49.1118	63.6366	25.881	19.6828	34.2916	29.6178	21.0468	28.1469	30.5872
SYNPCC7942_1264	46.8636	45.6958	42.0352	44.8827	61.6319	80.7906	45.006	50.6102	47.1892	31.6054	38.4005	33.455	56.0953	36.1017	39.2111	53.629	71.084	47.228	61.359	54.9058	57.0955	40.0569	35.559	37.2107
SYNPCC7942_1265	34.969	27.1524	28.9248	16.8724	55.0258	43.7699	24.2784	31.9687	27.1635	17.5932	21.5654	18.6742	35.5488	23.7499	27.8819	31.2821	32.4396	81.5576	31.0128	26.7532	33.5773	17.6173	17.9102	24.4795
SYNPCC7942_1266	14.4115	14.279	9.36068	2.53512	10.4435	13.1531	14.2357	21.0729	29.9302	6.72872	15.5532	7.0146	17.0921	22.2039	12.7675	15.8323	17.7241	40.8475	20.71	15.7636	8.893	8.71967	8.20132	12.8734
SYNPCC7942_1267	20.1206	18.6412	22.4039	21.2365	15.9062	25.0414	52.5789	66.0792	64.2348	24.1569	27.6368	19.2308	28.202	18.1169	15.7998	21.0996	24.2956	24.8855	67.0287	48.9788	52.0951	23.7156	17.1755	18.9069
pgm2	25.0046	14.5734	21.837	31.0486	21.3177	24.1637	55.2109	61.2328	51.6527	25.5077	25.9273	22.9095	22.6779	24.6042	20.8492	16.9667	22.431	16.6759	58.3381	55.345	51.6654	18.816	20.9261	21.7729
mgtE	49.4969	48.9697	51.1365	62.4748	87.2682	78.2411	49.9012	63.7294	64.7417	38.3921	61.1281	52.4559	51.4415	46.4976	31.8708	65.5886	61.7529	69.4232	55.437	44.4738	39.8203	46.0469	39.2027	51.1818
SYNPCC7942_1270	105.684	79.5544	117.677	192.669	187.983	184.143	288.984	416.499	473.441	107.66	184.046	187.991	131.04	126.88	137.25	142.491	191.42	212.407	412.129	366.978	316.044	107.127	127.12	148.964
SYNPCC7942_1271	4.83311	9.0301	8.61052	20.4046	30.821	2.64666	27.4992	36.9154	42.7053	17.0211	22.9504	16.9377	12.6107	12.7653	2.56907	17.5217	11.4126	26.3018	59.175	47.7062	40.1937	16.0418	12.377	11.8417
SYNPCC7942_1272	13.5108	6.88452	13.5396	8.55602	23.4979	22.1958	9.60908	2.78906	10.7137	6.48841	4.37434	3.15657	8.01194	3.56849	1.79543	2.22642	9.9698	27.572	11.6494	7.09364	5.38711	4.20413	4.61324	5.17235
SYNPCC7942_1273	17.6484	13.4105	13.4455	18.6272	14.8086	11.4447	16.5156	13.4223	13.1529	10.0368	15.0368	11.3932	15.423	17.1734	12.9607	16.8373	15.0793	31.593	12.0134	16.5814	16.1373	9.15274	16.2545	13.8684
SYNPCC7942_1274	67.5538	92.941	82.7417	51.3361	86.1588	92.4826	135.328	99.0116	113.259	71.3725	68.5313	63.1314	105.758	87.428	84.3851	89.0567	135.589	110.288	124.648	119.882	113.899	78.4771	65.7387	71.3784
SYNPCC7942_1275	57.6087	44.7612	58.6869	58.2162	65.7294	40.2728	66.8343	63.257	53.4578	43.6574	47.6216	42.2394	55.2411	34.802	45.6076	61.6052	47.0328	41.6897	67.11	59.8498	64.9309	40.0476	37.6669	36.601
SYNPCC7942_1276	16.3993	17.0223	11.159	25.0015	29.0497	4.9891	39.4181	47.959	43.3472	21.8766	11.799	22.35	15.1275	18.0475	21.7928	9.00804	24.2026	12.3951	43.2053	44.9644	48.7818	17.0098	23.3313	24.4151
rplT	674.752	438.412	411.87	579.177	488.97	378.404	1467.15	1063.56	1199.51	884.938	741.369	676.639	525.474	485.803	464.54	569.354	434.922	317.982	1249.45	1362.66	1467.92	864.302	983.686	796.736
rpmI	919.215	560.626	715.284	1063.84	1090.49	1107.8	3140.5	3318.9	3529.98	1440.23	1735.11	1645.94	1010.22	773.35	608.409	1087.82	1194.23	1158.85	3185.6	2802.56	2617.97	1796.44	1742.02	1769.04
SYNPCC7942_1279	11.3233	12.0206	12.6083	11.9513	0	15.5018	23.4889	23.375	12.8272	15.8606	9.16527	6.61376	16.7869	11.2153	7.5237	4.66488	12.5335	0	31.7307	7.43143	14.5122	8.80865	9.66584	19.5071
SYNPCC7942_1280	77.5258	70.2661	67.4628	38.506	30.2146	30.3242	25.8699	32.9491	36.9003	46.9299	45.7008	54.7946	59.4947	86.0348	108.218	28.9861	45.1891	39.885	48.8699	44.1244	46.386	45.9498	41.1527	56.8646
SYNPCC7942_1281	194.555	212.437	207.463	73.8805	95.4834	98.6481	55.5191	65.8749	60.6378	88.16	96.652	80.5677	192.897	207.992	214.767	101.779	107.864	98.0339	88.7571	64.8561	72.7076	86.4849	78.2055	86.6984
moaA	551.7	563.971	508.559	711.61	682.966	655.048	77.7711	75.5767	82.1256	150.289	156.48	125.339	542.545	517.953	621.393	735.913	805.657	1080.02	71.26	67.3723	67.7236	183.478	172.659	172.075
moaE	10.0273	8.51579	15.9502	9.07144	29.0656	11.7665	13.5839	14.7854	6.49089	5.73273	6.1838	20.0803	6.79567	5.67519	3.80717	14.1632	14.7985	9.74434	9.88091	19.5545	11.4233	5.94319	9.7823	3.29036
moaD	13.0653	31.0686	40.7344	33.0958	7.5744	50.0829	40.2666	35.0625	59.2026	20.915	8.46025	15.2625	30.9912	41.4102	13.8899	43.0604	15.4258	35.5508	58.5797	32.927	31.2571	46.076	24.5364	28.0102
moaCB	2.93567	0.62329	0.817202	0	4.25476	4.019	6.52468	6.06018	3.32558	3.52457	7.12855	6.85872	0.870433	1.93844	3.90118	2.41882	3.24942	4.99247	7.59366	4.23867	5.01656	1.52248	1.25298	3.3716
moeA	9.4174	7.99785	13.1076	1.24246	13.6489	6.44631	9.4188	6.6827	12.0017	5.65327	5.71695	4.81299	10.471	6.99565	13.2968	9.69925	5.21194	8.00772	10.6574	6.48963	8.7169	12.21	5.52676	6.7599
SYNPCC7942_1287	242.849	260.117	269.54	280.141	304.588	253.611	253.034	235.395	245.565	172.26	206.646	220.495	259.403	283.19	253.934	250.758	254.444	251.503	214.425	189.826	163.379	189.725	177.734	274.441
SYNPCC7942_1288	11.2563	10.7545	28.2007	8.91041	0	15.4101	11.6749	15.9752	20.7209	10.1357	10.6295	26.2985	26.7001	18.5815	9.34897	13.9118	6.22965	9.57136	12.1319	11.0812	8.01463	13.1348	10.8097	16.1598
pmbA1	179.273	201.946	180.662	251.538	309.941	295.68	185.389	262.459	227.188	112.834	138.361	120.557	170.979	221.997	200.767	322.597	299.906	416.151	210.992	184.06	180.899	117.527	118.52	116.897
smtA	1697.9	1016.81	1946.32	4059.65	7448.96	6133.84	734.336	1541.52	1370.49	951.634	1161.58	1198.83	1845.5	2594.86	1668.68	4000.99	4488.3	8144.55	938.816	687.759	503.769	739.927	762.076	1140.31
smtB	23.199	14.7765	30.1368	24.4855	44.8306	26.4666	16.0412	23.9451	28.4702	17.0211	20.864	13.5501	20.6356	20.4245	15.4144	6.37154	31.3846	0	28.3373	20.3005	19.8215	20.0522	16.5027	19.2428
dnaG	78.0086	78.4538	82.2893	66.4456	88.2663	99.301	55.3594	70.6294	62.7888	45.4593	56.495	59.9521	83.9974	103.923	85.4779	83.4442	81.8011	109.389	52.511	56.4062	46.1885	63.8786	59.2885	45.8441
pheT	21.6972	21.4147	22.2005	20.4247	31.4464	24.8871	111.391	111.37	113.927	37.5491	31.6434	40.074	24.6898	25.5558	22.5989	26.5743	22.0688	27.9233	130.197	121.615	124.758	48.0511	40.7968	36.5929
SYNPCC7942_1294	108.21	100.394	103.277	95.016	117.295	128.224	119.914	139.378	121.037	70.2353	76.5467	79.1375	99.7586	120.087	82.1709	89.9081	119.439	120.621	119.175	124.132	108.254	69.7955	69.4721	84.5931
plsC2	158.184	143.499	169.844	33.6081	40.1951	46.4051	43.528	55.1306	47.1255	94.9578	94.7804	128.39	159.588	172.952	135.817	44.009	31.8345	52.4047	67.3097	47.1888	43.8814	84.7	87.6815	98.7013
SYNPCC7942_1296	6.14972	0.870456	3.4238	6.49077	5.94199	0	4.25229	7.40543	5.80543	4.10187	4.42462	5.9866	1.2156	8.12139	1.36205	0	1.51266	0	3.53498	4.84324	4.67059	6.37868	1.74985	6.27816
maeA	81.9614	75.6223	74.3619	75.8269	83.5924	87.2721	177.816	207.316	187.987	80.5852	98.2829	93.9717	82.8059	106.903	86.0583	65.8641	79.1475	110.132	157.916	142.911	122.767	101.281	88.1031	100.33
SYNPCC7942_1298	122.81	120.748	143.629	164.418	131.403	150.075	59.3531	62.9544	74.6958	67.6204	82.7257	58.2515	148.097	168.715	135.818	173.854	181.855	193.434	61.1178	64.696	53.5216	76.0872	79.5045	91.8222
SYNPCC7942_1299	15.5563	9.43672	12.3726	9.3823	15.0308	6.08484	14.9275	22.1735	16.7833	12.4513	8.7941	12.9803	7.90711	23.4787	9.84409	6.10358	5.46631	5.03913	18.5229	12.8348	11.3928	15.3671	8.22048	14.7468
SYNPCC7942_1300	3.75457	12.7545	13.9354	0	7.25548	10.2802	17.8021	21.9602	22.6839	8.01376	10.8054	10.2339	8.9059	6.6111	1.66313	6.1871	5.54111	8.51347	17.2656	7.88514	6.41592	11.6831	6.40998	7.66596
recQ	191.498	153.942	183.388	39.0865	52.2603	30.686	11.2631	19.1119	7.17589	69.4225	94.1319	83.6749	197.067	225.868	174.833	42.5574	52.4967	56.3494	13.4445	10.7451	9.15934	75.3067	73.6228	75.3636
SYNPCC7942_1302	471.092	505.5	486.251	249.398	290.447	327.586	491.937	514.029	577.709	442.899	469.677	471.699	418.596	545.104	600.192	352.418	384.044	305.2	346.873	393.389	357.785	429.685	418.732	462.61
SYNPCC7942_1303	144.819	144.247	171.207	388.731	435.329	313.3	321.073	252.819	251.144	100.172	117.701	148.288	97.5408	198.333	185.321	274	248.031	377.025	212.737	199.945	200.625	127.957	132.778	135.523
SYNPCC7942_1304	24.8994	21.1462	22.18	5.25605	3.60875	10.2263	46.4858	34.6953	56.413	18.933	13.436	17.452	35.4371	18.0853	18.1987	14.361	16.5363	8.4689	59.0397	71.902	52.4769	23.2438	18.0665	16.2049
SYNPCC7942_1305	18.598	23.3159	14.7918	15.8905	17.9698	21.8238	22.5703	35.193	22.0714	21.62	17.682	15.001	17.3309	21.6369	23.5378	13.8643	11.1097	15.0611	31.6898	23.7142	21.4395	17.9126	18.1437	16.2741
SYNPCC7942_1306	366.221	388.773	424.77	214.739	265.388	288.981	104.004	122.062	99.3939	193.38	175.66	141.117	402.671	372.802	459.63	173.923	245.844	276.802	118.412	101.481	90.5396	160.911	140.026	162.594
SYNPCC7942_1307	6.9938	11.8792	12.6546	14.7633	32.9431	21.543	33.6789	34.289	22.7778	18.193	15.0957	12.2549	16.5894	13.8541	26.7202	10.0844	10.3217	5.94691	38.4429	28.458	32.8659	16.3219	9.70138	14.726
trpS	20.0384	24.3923	37.1873	18.3297	34.8508	23.7753	47.9014	53.7756	49.1831	26.7313	21.6259	25.7491	22.1814	25.5809	15.9773	16.5105	25.6302	27.2622	48.9535	51.5524	44.8954	33.9479	28.5088	26.594
SYNPCC7942_1309	19.8795	18.831	11.0677	29.0519	22.163	18.8415	29.4555	22.8864	20.7875	15.2996	7.42652	14.2908	16.3227	12.1168	18.2891	16.3796	24.8251	15.6035	23.7332	24.4879	20.905	15.0682	16.9696	14.6356
cmpR	308.245	268.638	333.419	615.047	691.398	637.011	175.297	261.345	182.075	196.788	246.331	229.767	382.12	286.889	298.44	584.146	562.149	718.915	121.499	162.225	147.571	227.611	201.103	237.136
SYNPCC7942_1311	11.9894	11.8792	13.3499	8.43618	17.3766	5.47124	30.7921	61.8749	61.118	33.5871	28.035	37.3483	30.8089	15.8333	15.9325	13.1714	14.7453	27.1859	51.688	58.752	40.9756	8.29049	18.7631	35.1893
SYNPCC7942_1312	7.91312	12.4326	14.0978	11.6927	13.7625	7.58327	35.4092	38.7962	37.6493	13.9341	20.4961	14.7902	15.0161	8.36012	11.5672	16.9519	12.2624	16.1487	37.5261	48.1943	40.3412	20.9297	16.5493	13.3293
aspS	15.4563	10.7704	12.3561	5.85612	10.3391	10.8513	34.5286	35.9975	32.3246	28.549	36.3556	28.7037	10.3407	12.5611	12.1132	7.18391	9.35832	8.0878	32.1212	32.0443	27.9924	37.4074	25.3728	25.1859
ftsH4	2359.22	2688.73	1979.01	1081.13	1012.92	1205.12	3571.21	4139.79	3429.74	6838.95	6198.96	5904.56	2005.33	1590.77	1965.86	957.645	1156.85	972.091	3097.12	3090.99	3016.31	6952.23	7565.66	6894.9
gid	52.446	37.6216	50.46	88.1374	144.644	107.351	101.399	142.953	136.705	41.1627	64.8438	46.3955	49.5196	48.4153	46.6888	62.9309	89.4251	90.0569	112.832	108.273	84.6908	52.8142	41.7266	53.8013
mntC1	12.3705	7.58756	10.7134	18.8595	25.8975	24.4625	21.1807	10.6403	21.7989	13.7519	11.8672	16.0565	17.1168	14.5215	10.9594	16.9877	11.157	23.3751	13.0365	12.2683	9.39518	15.6825	10.5598	17.8909
mntA1	15.466	15.5974	18.2974	6.12138	11.2077	0	16.0412	12.9703	14.2351	23.9843	23.9936	19.196	10.3178	15.3184	17.9835	9.55731	2.85315	13.1509	16.669	11.6728	12.1132	26.0679	23.9289	23.6835
mntB1	30.9796	24.8877	33.5628	38.8837	38.8322	45.8505	27.2934	31.976	33.1972	20.7751	27.1086	29.3427	29.7909	35.3833	31.1545	45.5318	48.1921	39.8694	23.1018	22.4199	17.1694	27.7907	20.7271	29.4897
pyrR	6.60526	21.3165	7.35482	16.7318	22.9757	14.4684	3.91481	14.9989	10.4756	9.51634	5.70284	10.8025	12.5342	10.4676	7.02212	6.53083	19.4965	8.98644	15.9467	6.936	15.0497	9.59164	7.89377	9.10333
SYNPCC7942_1320	232.571	286.143	246.513	217.146	254.965	312.272	104.264	161.573	131.73	112.764	139.979	114.072	203.337	228.383	260.523	248.13	302.532	223.112	93.8377	99.0174	106.999	142.264	136.17	126.134
SYNPCC7942_1321	10.4907	7.72146	9.34495	11.8107	20.2727	3.82987	11.1918	13.7156	7.9227	12.3153	7.54787	10.6209	5.8063	16.625	13.941	4.60999	7.22517	4.75753	9.64842	12.1176	6.77236	5.80335	12.5372	10.1743
psaE	1799.06	1325.93	1710.58	1347.35	897.866	805.28	7146.8	7124.14	7428.99	8101.41	7242.98	4342.11	1666.15	1768.47	1879.34	1098.21	1205.19	1298.3	7747.93	6925.78	7264.25	7619.95	8290.24	8820.65
mutM	5.88171	11.4174	14.0339	21.2842	29.227	13.8038	15.4379	18.2127	24.7479	22.8661	19.9499	22.5756	16.9411	13.3156	13.3991	6.92314	7.44036	5.71576	18.1121	23.8226	19.6231	11.3299	16.4968	18.657
SYNPCC7942_1324	101.577	101.192	104.758	110.211	100.394	103.323	109.989	132.856	123.56	100.956	107.951	93.2972	108.516	120.149	112.316	110.74	117.106	149.448	122.794	112.092	106.444	102.41	118.26	113.99
DnaB	134.834	137.589	172.83	123.558	193.905	138.801	46.7712	55.5605	62.1627	50.6144	73.3222	79.9757	146.898	157.359	140.288	139.516	148.088	135.093	42.3576	40.0611	33.9362	50.9546	53.0878	77.6284
mfd	5.97564	6.82486	8.03039	5.65458	11.9458	8.46288	33.951	32.5406	37.5813	16.3279	15.7891	22.6266	9.04224	8.16361	4.38122	6.4516	3.95336	4.20509	48.3257	44.6813	41.1976	20.7316	14.5993	16.5659
SYNPCC7942_1327	327.567	280.251	343.125	71.7076	98.4672	106.298	27.3238	35.0625	27.4869	155.369	170.212	104.875	397.131	358.888	306.322	35.9862	50.1339	66.0228	10.4607	12.7396	24.8781	153.522	132.56	154.199
SYNPCC7942_1328	41.7493	26.2067	24.2541	3.8317	15.7848	0	5.37913	0	8.22509	17.4345	9.79495	31.8066	27.9867	19.1772	26.534	2.99122	5.35782	0	7.82553	6.67127	6.20369	15.0621	13.9454	18.0677
SYNPCC7942_1329	113.775	119.815	120.352	124.888	122.024	118.378	210.388	167.931	158.53	108.368	132.611	102.339	136.287	103.674	127.003	123.742	100.747	185.748	213.858	191.752	201.551	94.4085	112.66	105.407
SYNPCC7942_1330	13.0295	12.9098	20.5532	13.7521	28.3262	14.8648	64.353	53.7945	51.6604	31.2866	23.4363	36.7834	21.892	17.207	31.7438	25.0497	17.627	14.7722	68.343	56.4382	74.2177	23.6506	27.8059	23.2779
SYNPCC7942_1331	338.547	338.858	296.187	229.707	397.207	507.62	293.81	336.956	287.634	170.971	247.928	338.983	325.04	351.284	310.639	471.548	594.808	740.239	260.63	205.259	197.432	225.74	178.9	265.385
SYNPCC7942_1332	55.1395	61.4618	58.8386	87.2962	59.9366	59.7607	43.5735	33.1992	28.6289	23.9058	27.2744	28.1804	47.6846	62.1986	42.7433	43.5388	79.6813	62.5144	26.7429	36.791	58.8901	23.8302	33.3402	29.0251
queC	23.5739	14.7978	20.5428	23.7995	62.3909	53.321	15.1868	21.1584	19.7385	15.5871	16.5923	17.9598	14.5873	35.1927	20.4307	35.4691	39.3291	34.8612	19.4424	23.1399	29.1912	10.6311	13.1239	15.6954
pabB	10.2055	6.5004	10.2273	21.543	25.1451	8.38297	16.3313	17.3807	16.1854	10.2107	13.7676	10.7296	7.26232	10.1082	10.1715	10.9314	5.27159	6.94232	14.0792	12.3241	17.7302	9.52695	12.632	13.2838
pabC	16.1517	9.90678	16.9855	13.2591	26.0102	17.1983	10.1046	5.55707	9.14848	13.6461	13.5577	7.33753	8.51382	18.9601	14.3092	13.3081	10.5943	12.208	13.1528	11.7781	8.68907	11.1687	19.1493	17.8631
SYNPCC7942_1336	12.5152	8.95051	8.80134	8.34271	0	3.60708	7.41754	7.4787	5.96946	12.6533	8.53056	5.38628	10.1559	8.69881	9.62867	4.34182	8.74912	13.4423	6.81536	7.95431	5.2528	9.56507	5.06051	8.06943
itgA	29.6615	24.7683	34.1346	64.7117	123.444	82.122	96.5417	165.563	136.657	52.9201	66.1688	70.8479	28.3003	31.0745	27.0853	62.259	59.6715	64.2515	90.2984	81.173	68.9979	64.2817	55.3075	75.2373
SYNPCC7942_1338	344.384	372.168	378.393	225.013	345.956	439.041	598.291	588.673	518.102	598.691	738.419	652.406	311.195	320.043	306.31	165.147	207.066	210.717	661.434	615.152	569.812	601.958	549.842	553.176
SYNPCC7942_1339	54.8744	86.992	85.5422	15.4447	21.2083	40.0663	123.588	105.727	78.7395	87.8431	86.8586	98.2907	82.4367	130.442	87.5064	42.1992	107.981	0	182.949	165.184	162.537	91.0679	99.93	75.6277
def	204.523	204.039	214.014	434.332	474.99	516.139	335.173	340.814	332.179	156.798	158.232	172.712	244.028	253.825	211.209	399.971	470.947	410.676	294.264	238.699	241.419	176.356	188.259	150.936
SYNPCC7942_1341	21.6769	23.4302	16.0912	22.1858	43.7934	48.561	70.0773	82.0384	81.1092	23.1336	16.3051	23.7876	13.244	20.8195	17.4583	35.7211	25.2054	13.4052	86.0895	77.9438	78.2002	27.2533	17.9432	21.1238
rfbD_1	5.22614	7.21235	7.274	4.13698	13.2552	25.0414	17.4231	28.994	14.0606	9.41176	10.5753	18.315	7.74781	19.8424	10.4174	7.53557	6.74879	13.3315	16.3347	15.7775	16.0006	10.1638	7.80703	14.0051
ndhA	113.476	136.435	117.125	82.0888	90.5476	94.2579	376.326	309.922	304.759	188.796	198.147	189.157	126.266	103.553	156.727	76.6891	73.3863	112.752	394.117	437.136	432.487	163.326	168.155	159.125
ndhI	62.0829	81.5742	87.3883	37.0901	95.0718	57.731	531.797	535.609	548.032	300.96	305.931	318.829	75.0202	71.1588	74.7181	71.4209	63.9639	111.556	609.027	640.231	643.208	272.157	202.983	267.27
ndhG	103.591	89.9759	123.211	109.336	218.383	209.505	574.896	557.701	509.406	359.925	313.797	347.91	143.802	150.795	140.79	153.248	128.561	200.193	574.487	617.442	592.749	280.83	321.557	313.659
ndhE	41.1558	52.4282	45.8262	24.1324	46.3932	25.0414	243.923	247.797	225.34	192.157	162.86	186.966	32.5408	60.3898	39.4994	22.6067	20.2464	15.5535	238.543	300.115	317.78	180.239	160.044	206.576
SYNPCC7942_1347	5.01363	6.08271	4.78506	3.02381	2.07612	1.96108	6.36746	7.39269	8.11361	5.73273	2.31892	5.85677	0	1.89173	3.80717	1.18027	6.34223	9.74434	8.02824	7.14492	8.56745	7.42898	2.44558	2.74197
SYNPCC7942_1348	52.3136	18.1751	21.1819	10.0391	27.5708	6.51078	36.6426	36.8156	32.3246	26.6457	25.6628	13.8889	42.303	25.1222	37.9194	27.4295	28.075	48.5268	45.1064	37.4544	27.0894	24.6642	26.3878	32.772
SYNPCC7942_1349	24.9211	34.3925	25.4368	41.6468	60.1983	51.1764	48.0034	55.7325	52.9333	29.9204	32.4987	26.6861	24.6306	47.9954	27.5978	25.667	39.8444	21.1907	40.2895	38.1632	26.0248	26.926	29.2508	31.007
SYNPCC7942_1350	0	1.97986	2.59582	0	6.75756	0	4.14509	2.40625	2.6409	1.86595	2.51596	5.44663	2.7649	0	3.09799	7.68332	0	0	6.03026	3.672	0	2.41806	5.97008	0
SYNPCC7942_1351	11.0366	11.9293	8.9375	6.35384	8.72495	5.49433	9.51448	21.7476	18.1854	9.6368	17.3251	14.0647	5.94979	2.65002	3.99994	4.96012	5.92299	0	22.4926	13.6964	9.14412	8.32547	8.56467	9.98678
acsA	174.089	164.446	149.514	70.2887	99.6662	104.053	199.065	186.786	207.051	153.536	149.602	172.501	224.071	206.962	197.677	104.374	99.352	118.178	199.1	182.616	187.4	176.066	171.778	157.126
SYNPCC7942_1353	11.7295	4.52793	3.56198	2.25091	9.2727	2.91963	4.42391	8.80492	7.24767	7.68135	4.60319	7.47385	6.32332	7.04097	4.25106	5.27152	1.57371	14.5073	8.27471	10.6373	7.89603	7.74213	5.46142	7.34798
SYNPCC7942_1354	188.707	174.021	170.856	8.04734	11.0504	6.52382	18.358	26.0685	19.4336	70.562	54.5141	74.037	176.898	173.69	202.009	5.49689	11.2525	16.208	16.4352	12.5098	14.1147	65.7383	73.627	67.8645
SYNPCC7942_1355	27.3585	16.286	25.0538	33.4635	31.1284	20.3024	77.4375	90.5215	92.9767	38.4747	36.9765	40.0239	23.3501	33.091	25.1437	21.9099	23.0184	15.6538	88.4049	76.9225	60.4415	39.781	43.2157	42.2864
SYNPCC7942_1356	29.7237	25.2432	29.6128	9.90697	31.7427	29.9838	32.4517	37.1385	58.482	22.5387	40.5202	29.2398	27.8309	41.3193	20.7892	36.0914	30.0143	95.7766	47.2106	42.7112	41.8817	24.3397	17.3604	27.5496
SYNPCC7942_1357	91.1438	96.8402	100.608	23.5985	30.8799	25.9279	62.048	56.3365	58.4036	59.4771	62.0278	53.927	93.5908	91.186	94.2044	22.3233	25.8156	25.9454	56.1335	55.0353	52.7405	56.8859	48.9494	57.1979
SYNPCC7942_1358	221.576	182.057	189.554	136.896	180.15	180.033	60.3237	66.0077	47.9564	108.861	88.4588	89.4361	182.672	184.372	183.134	115.774	168.822	140.924	65.2365	72.828	61.0539	83.1483	87.6516	84.1368
frhB	104.107	85.4	95.5029	59.9347	65.1549	63.1642	107.628	108.066	113.243	67.7033	73.4134	69.099	115.053	101.551	77.8197	41.9143	59.3625	68.4043	109.655	94.723	87.6027	71.7839	64.6313	58.8773
SYNPCC7942_1360	7.61796	6.00754	7.27067	6.8918	14.1955	8.93928	10.32	9.5479	8.01335	8.27508	2.93624	6.35648	3.87213	5.03018	2.89241	6.27677	5.62142	3.70151	6.09926	5.99956	9.29844	6.77278	5.10941	3.74966
SYNPCC7942_1361	151.449	158.672	115.05	277.867	307.71	434.052	155.194	197.226	176.374	74.7712	99.2905	66.1376	115.83	134.583	161.76	286.89	327.959	423.647	156.212	168.693	183.015	89.5546	85.7844	78.0285
SYNPCC7942_1362	1136.1	1296.44	1263.39	827.293	1204.1	1145.41	176.601	183.32	166.279	338.359	334.25	394.376	1303.91	1225.09	1068.92	778.861	812.354	838.735	165.795	171.088	137.119	306.019	319.51	319.179
SYNPCC7942_1363	39.6315	48.3829	44.1289	83.6588	143.598	74.6026	135.061	132.945	103.82	89.2157	66.8301	57.8704	23.5017	65.4223	55.9575	65.3083	95.0454	84.2479	224.25	184.671	180.596	38.5378	63.4321	85.3437
SYNPCC7942_1364	41.0571	30.5098	26.6678	79.4458	74.3817	88.9962	115.585	113.007	131.779	30.1237	33.2324	23.9808	30.4338	18.0735	22.7335	62.0194	50.4945	93.097	112.102	76.3459	75.0319	39.0369	26.2855	49.7736
SYNPCC7942_1365	26.5344	18.2011	18.1819	32.3146	38.4572	19.5603	24.1945	30.548	23.122	17.1539	17.6225	14.3062	19.3662	28.3029	23.0555	33.6352	40.6665	48.5962	29.0384	25.1839	28.4846	13.7612	13.9387	16.4094
menA	19.555	22.586	26.129	14.8605	15.8714	12.8502	41.26	54.9004	59.3681	26.2951	25.3251	31.0673	24.1202	26.8576	24.947	24.4906	20.7792	37.2464	60.0249	42.7112	50.7927	12.9812	19.3635	28.7474
SYNPCC7942_1367	4.17174	7.08582	3.48386	7.70542	13.604	7.13901	4.94502	5.92063	4.13509	1.66953	1.12556	9.13743	1.8554	1.37731	2.07892	3.43728	6.15679	10.6418	8.99249	3.83305	7.1288	1.62265	4.45138	1.59708
SYNPCC7942_1368	29.7237	19.834	23.6405	0	0	17.4396	21.3916	41.6367	38.4817	30.5882	20.6219	19.8413	20.1443	16.8229	22.5711	31.4879	18.8002	14.4425	62.2409	56.8504	49.5834	19.8195	34.4346	14.6304
recR	8.97318	9.52575	18.734	14.2062	26.0102	30.7112	30.5798	33.574	49.5543	15.2621	18.1576	13.1027	7.98171	7.4063	16.396	18.4835	26.4858	30.52	34.8162	42.9901	35.7785	9.30725	13.4045	20.6113
SYNPCC7942_1370	92.1433	83.3027	109.219	56.4697	68.9271	73.2462	61.6583	76.6991	63.9758	71.3725	112.275	135.417	141.01	105.984	98.7485	83.268	87.7342	121.317	48.6944	46.818	59.2582	73.9927	119.252	109.24
corA	34.933	34.8721	25.9314	25.8739	24.8706	20.1364	17.435	22.7725	23.6048	18.6402	23.8108	17.1821	34.1622	35.6113	30.1336	18.1786	25.3253	41.6897	22.7223	21.237	16.0582	20.9773	23.0187	23.4622
metH	19.3665	20.8559	24.4543	21.0728	35.8814	21.8666	56.4443	65.3263	61.2928	40.1108	33.1828	40.3489	28.6519	27.1577	23.3481	20.7276	24.7512	24.4467	63.3507	61.6378	51.1765	42.4531	37.8356	42.4975
hupE	208.066	176.703	200.863	99.5252	160.434	140.318	725.927	695.053	716.39	397.881	358.394	344.828	220.024	165.135	170.256	143.566	84.7089	76.6946	608.017	480.557	489.829	396.541	306.224	383.752
truD	48.9566	54.1987	55.4856	45.2127	70.9543	52.6607	37.0468	43.7636	45.5555	38.1353	36.7959	31.6585	59.6183	57.1483	49.3743	54.7437	39.3514	44.6018	38.4429	45.441	39.0905	34.4574	42.5368	36.4803
SYNPCC7942_1375	66.9636	48.7455	51.7374	57.6957	87.1492	108.513	74.5164	78.9913	60.3765	51.4101	51.6205	30.3321	64.8322	57.7521	54.482	63.0563	76.6414	65.0742	69.5213	59.554	49.0412	38.2721	23.3313	43.9471
SYNPCC7942_1376	39.4324	38.5625	42.5766	45.4028	55.4188	39.261	48.1581	83.868	67.6814	41.1259	50.2939	61.4183	43.9328	47.3408	58.7529	29.5364	19.3985	40.6422	63.8783	69.0115	65.3414	35.9428	57.1208	48.4901
SYNPCC7942_1377	404.851	358.065	399.536	396.414	428.585	368.944	325.05	364.38	345.003	295.494	319.469	312.322	427.369	440.04	397.02	380.797	437.321	474.899	257.075	256.419	238.943	325.378	341.427	320.251
SYNPCC7942_1378	14.3593	8.78025	9.59324	10.912	13.3192	4.71795	13.2763	18.3781	11.7118	13.3321	11.7776	14.7612	14.9866	11.3778	10.6858	13.251	10.1721	23.4429	20.3048	17.4908	15.704	12.5108	9.31563	14.5126
accC	36.6635	20.9063	23.3281	25.4293	22.7733	11.4727	57.1183	50.8174	54.5864	31.8609	36.7418	20.8028	31.0595	16.6005	25.7529	18.1252	22.4167	21.3774	60.0635	53.3492	55.1933	32.0526	35.7679	28.0719
sulP	102.973	108.524	98.0813	37.5374	43.1543	40.7631	20.8336	19.635	24.8291	39.0584	45.5235	42.029	113.299	126.703	115.407	40.2072	32.9576	67.5155	22.1075	21.4956	18.1382	42.4653	44.8327	49.0788
SYNPCC7942_1381	35.5573	40.5779	53.6146	71.931	91.2586	78.0887	87.3698	122.336	112.868	36.168	48.3675	47.1617	50.5176	57.2292	41.3452	65.9186	79.8081	75.5869	82.3948	78.1759	68.7785	53.4007	33.1981	55.8678
SYNPCC7942_1382	41.9471	35.6242	35.9973	28.1996	20.9105	21.9464	50.1975	51.8452	46.9131	45.764	44.6936	58.9888	42.7784	47.9862	39.7657	25.5363	27.9961	18.1748	58.0531	61.1615	45.8086	60.9677	53.1404	64.4393
SYNPCC7942_1383	137.667	113.373	167.225	135.028	177.356	129.454	796.149	694.688	707.298	271.577	255.127	311.891	161.626	150.586	123.811	142.074	170.338	113.513	820.116	852.033	845.159	291.355	235.033	232.108
SYNPCC7942_1384	280.794	310.796	306.086	170.878	202.87	228.57	82.9607	82.6827	81.1936	107.987	121.034	95.5478	266.019	301.778	264.45	106.994	112.001	137.665	71.2512	61.9813	63.8811	104.954	123.805	112.985
SYNPCC7942_1385	160.668	174.656	107.341	183.145	214.233	228.757	79.9891	86.2347	109.205	61.7276	58.955	48.7988	144.821	135.795	192.159	137.677	194.438	174.871	94.2025	72.5468	69.554	46.662	104.234	81.1919
SYNPCC7942_1386	28.9373	33.6576	23.8156	37.1817	60.1744	46.5055	41.0123	44.1527	49.8837	16.1123	17.6516	18.3716	27.6052	28.2458	20.0632	46.6488	56.6327	38.5133	43.3924	35.3406	45.1491	14.3548	20.9427	17.8213
SYNPCC7942_1387	47.3855	45.3646	54.6815	72.7468	62.4339	63.6924	71.9985	81.8124	50.7512	55.1672	48.3501	43.277	55.1779	65.9912	59.5354	75.2465	76.2906	58.6072	74.2858	65.1381	60.8531	57.1924	62.5128	46.836
ecaA	75.9327	56.0018	64.5246	99.1252	104.259	73.8617	31.9764	45.3749	28.2954	31.9877	34.5046	33.8469	49.7683	50.1388	61.0747	79.0285	84.0479	115.54	29.2898	32.5234	16.5041	51.8156	41.7906	47.4291
psbA2	75.75	69.9258	46.9405	5.56181	32.4587	19.8389	449.346	402.49	380.553	198.235	163.502	175.439	38.2798	57.4121	49.0187	18.4527	9.72125	22.4039	503.769	606.257	607.824	209.748	187.239	136.172
SYNPCC7942_1390	55.8288	75.5102	57.5595	87.2962	131.86	73.6001	546.576	409.773	454.419	256.527	223.155	222.222	66.2134	65.5361	85.1814	78.3699	85.4455	98.4602	495.635	533.047	565.345	216.616	183.567	212.147
SYNPCC7942_1391	124.689	106.681	132.645	3.91386	9.40525	8.8841	2.19779	6.69809	4.72582	70.4914	64.0319	74.7239	112.148	142.016	133.051	3.8192	4.10453	12.6126	6.39466	4.624	2.6403	69.7137	83.8837	78.4342
phoA	7.36515	7.44638	7.61517	1.85086	5.59143	6.24189	6.75565	9.95505	5.95955	13.0534	9.84118	9.2183	9.35908	11.8108	10.0205	4.91257	4.65846	3.57867	7.56006	7.08945	5.89335	10.0039	7.48461	13.4267
SYNPCC7942_1393	38.9818	25.8226	34.7244	11.5202	29.3788	8.53872	17.5589	18.5084	17.6637	34.3212	34.4975	30.0547	33.2876	27.7991	23.8292	6.42376	10.3555	0	9.41116	9.82411	9.76996	25.8772	25.2897	39.398
SYNPCC7942_1394	122.534	120.549	129.235	157.074	185.212	207.06	120.32	130.649	125.524	80.2739	96.4536	94.9547	108.875	136.719	115.543	160.605	202.326	170.559	112.626	109.985	104.81	87.667	85.2666	92.2719
SYNPCC7942_1395	83.2262	72.1235	90.7795	25.0976	39.3869	37.2044	23.1533	12.2719	17.3168	43.5033	40.3272	33.7302	50.3608	40.3749	54.1706	58.7774	72.6941	80.878	19.0384	25.8614	22.252	31.7111	24.6479	28.6105
SYNPCC7942_1396	342.859	293.526	233.986	192.61	144.266	105.989	55.7178	79.9098	75.1735	148.278	152.186	125.969	262.344	288.467	338.042	159.474	155.065	169.28	88.2101	47.9068	51.9739	143.397	162.858	175.715
SYNPCC7942_1397	1363.93	1192.53	1417.7	257.208	365.64	360.077	492.153	572.317	552.121	1256.24	1520.07	1424.63	1441.3	1641.02	1390.95	235.287	263.797	328.624	495.679	421.609	415.82	1413.04	1218.35	1444.61
bcsA2	42.0383	37.8819	51.0966	37.257	57.6718	34.2672	56.107	62.9326	93.0623	61.6443	66.4946	75.7236	35.0147	51.7022	33.6891	47.0643	39.7823	45.8418	66.9595	73.7968	72.3848	60.5788	64.6477	81.328
SYNPCC7942_1399	32.7346	24.6531	46.7652	40.417	25.0644	10.1467	46.1236	49.0874	55.9734	38.0654	36.6611	46.1761	36.626	37.5201	25.4438	36.6405	28.2573	29.4102	58.5797	60.6405	58.0488	30.1096	29.5248	28.374
xynA	37.5122	28.078	58.0519	36.2372	42.3883	12.1859	38.8131	36.75	41.054	22.3914	30.8777	37.8788	33.1789	49.539	39.7106	17.8113	30.965	12.9751	34.537	33.048	35.1294	34.952	22.7949	22.3932
SYNPCC7942_1401	296.293	301.316	239.557	358.538	536.099	439.219	261.733	313.614	335.646	200.9	205.709	198.413	252.923	291.597	290.916	491.367	509.694	282.431	271.745	218.98	235.42	236.855	188.484	219.636
SYNPCC7942_1402	251.943	241.373	216.232	39.4392	42.6691	26.3531	58.3866	52.0093	44.2539	156.34	180.861	207.672	235.688	238.511	222.701	37.319	29.2447	23.108	44.4229	50.5337	54.8239	178.522	193.8	189.436
gloB	15.6078	12.4754	20.4458	5.81413	2.66128	2.51381	7.61801	12.3192	13.5206	15.4319	16.8443	9.65252	15.2443	26.6741	14.6407	9.0776	16.2596	0	18.2072	6.74854	10.9822	5.71372	7.83717	11.2474
SYNPCC7942_1404	45.4901	24.5847	35.6869	15.2768	35.962	19.8154	22.6719	23.4766	26.9372	26.4802	29.0101	26.5701	30.6544	51.8827	31.5995	27.2591	36.6195	14.0657	19.6115	24.9696	25.3227	16.0854	22.9459	22.1646
SYNPCC7942_1405	124.299	120.479	115.838	125.488	156.652	262.651	20.0189	23.707	24.4884	31.3607	37.9109	20.5177	142.613	112.407	113.112	69.019	87.7342	110.288	22.1338	21.9903	19.2397	32.2316	40.3659	37.2409
futC	123.728	114.381	115.524	167.318	226.021	176.444	67.2202	81.1473	90.5206	96.9686	99.4519	68.5035	128.399	149.78	106.188	229.375	217.79	280.552	75.5662	72.7434	61.667	82.2141	89.1144	74.0108
futB	137.69	127.701	124.599	191	221.732	222.611	222.022	215.66	215.894	205.021	189.169	161.867	129.605	146.623	124.888	195.925	227.722	276.531	188.069	195.305	200.183	163.219	150.371	145.921
mapA	7.77815	6.6057	11.1353	9.3823	16.1045	9.12726	36.2211	32.1133	33.9862	15.1194	8.39436	10.3842	9.22496	11.7393	4.42984	14.6486	3.27978	7.55869	35.4489	28.0033	30.3807	14.9829	11.3822	13.6125
futA2	33.4718	48.5618	19.4115	57.4081	52.5544	49.6423	32.2369	26.631	28.4381	30.1397	29.3504	19.5504	44.6601	24.8643	23.1668	44.8156	57.6319	33.205	22.8478	24.1641	25.8184	30.3782	19.6435	25.0942
leuA2	525.686	532.301	566.253	695.868	793.744	775.035	1073.02	1158.23	1024.21	420.056	434.038	432.327	555.178	607.738	550.217	734.446	793.987	798.315	1009.23	941.322	899.059	478.696	408.592	428.748
SYNPCC7942_1411	91.6899	55.6207	75.1688	76.5691	70.0953	49.6585	30.4559	39.5195	29.6766	58.0658	53.2829	52.9661	59.7501	70.523	69.6261	73.0567	56.5068	61.6866	35.6194	30.154	21.2354	48.0743	35.2639	52.4599
SYNPCC7942_1412	897.258	763.355	879.048	712.773	794.959	941.892	230.191	219.257	215.497	451.709	441.4	420.371	923.146	841.592	872.147	882.968	917.115	884.266	232.366	194.763	200.462	374.896	405.965	368.988
SYNPCC7942_1413	56.6165	43.2741	67.2441	39.8375	38.2928	41.3383	34.1148	55.5156	48.1021	32.4764	40.7346	39.6826	58.1947	56.0763	63.9514	26.4343	27.8521	51.3511	33.3579	28.7349	32.7868	33.2771	35.4414	47.6841
SYNPCC7942_1414	77.6254	65.9245	83.152	194.973	233.555	234.065	185.776	230.224	193.681	63.7044	75.2916	45.9137	99.0567	54.5006	57.4537	191.067	162.417	160.419	227.057	222.353	190.298	49.9399	63.7466	81.2529
ndhB	808.119	743.176	685.266	544.263	637.774	586.219	1280.82	1166.06	1130.64	880.535	818.062	854.088	762.859	674.376	734.296	535.978	602.375	675.533	1283.2	1303.73	1385.09	864.665	730.271	688.505
topA	332.206	326.906	381.585	380.439	435.083	424.968	234.676	246.825	262.668	203.675	213.663	221.217	352.525	391.823	332.081	377.222	436.686	530.647	218.017	193.91	198.115	204.233	186.909	214.196
SYNPCC7942_1417	54.3725	34.4786	53.2776	50.5014	60.9416	43.6698	14.6089	32.1762	30.3865	29.0132	28.1665	33.0285	41.2713	49.7848	38.536	54.9545	66.3356	59.179	18.7526	30.0701	22.7122	26.3185	30.3236	33.3049
ccmJ	24.1235	29.2675	34.5357	14.5494	19.9789	18.8718	44.9352	106.712	89.7906	24.8252	11.1577	40.2577	20.4362	13.6534	32.0575	51.1108	25.4302	46.8858	71.3144	45.2348	58.8901	21.4471	29.4178	31.6638
chlL	1102.78	1156.09	1095.07	1000.41	915.025	982.288	115.889	107.753	117.322	616.738	615.191	641.696	1093.69	1130.28	1081.21	951.635	1001.45	1211.76	115.731	115.713	135.919	635.942	671.187	649.604
chlN	389.526	406.054	466.614	361.148	306.999	337.389	55.8301	51.505	61.719	228.637	212.666	252.796	425.144	455.911	458.092	375.068	359.203	401.792	54.8792	62.5577	61.1978	219.707	238.19	243.275
ccmK1	83.1108	76.4649	107.966	53.6066	66.9195	94.8171	1028.95	993.663	1148.1	267.936	311.441	293.959	109.522	112.806	107.377	41.848	54.5145	47.1134	1027.13	1103.03	1107.25	258.615	279.84	365.901
ccmL	4.75579	6.05837	13.2387	0	0	0	146.571	142.354	158.929	64.7111	51.3255	27.7778	2.8202	9.42081	18.9597	0	0	0	194.777	230.969	219.425	39.4627	60.8948	52.7993
ccmM	21.5772	21.3165	20.1032	26.9567	37.0164	39.7881	173.035	159.534	161.124	59.2128	48.4741	47.3251	21.4126	18.609	16.9701	21.7694	21.4461	26.9593	214.141	229.582	232.769	46.588	50.7457	49.5626
ccmN	66.0526	44.8768	67.0106	27.8863	34.0381	24.114	111.355	122.719	111.407	86.9394	71.2855	72.0165	69.6346	62.03	66.32	9.6753	12.9977	29.9548	121.499	124.077	116.217	77.6466	75.1788	84.2901
ccmO	128.767	113.731	108.968	224.701	288.648	251.499	224.374	279.107	247.978	98.9424	111.174	102.286	129.302	133.773	149.442	287.168	277.456	192.706	287.929	274.485	240.578	124.657	105.522	128.827
cbbL	157.353	123.388	122.031	153.876	243.358	156.919	6777.01	5685.01	6252.5	1786.98	1561.47	1802.91	130.576	131.453	132.277	193.854	134.291	191.508	6935.44	7151.44	7897.17	1558.59	1400.28	1280.24
cbbS	324.837	257.842	416.073	62.7441	153.855	116.264	9082.64	7856.18	8877.25	2282.22	2403.59	2492.56	387.778	384.122	335.745	97.9624	78.3341	28.885	9389.22	8251.12	8744.81	2186.75	1781.54	2309.97
purK	25.2201	22.4384	27.4134	12.6756	8.70291	19.7296	27.0478	27.2708	33.3314	31.2405	22.0337	21.0438	38.4573	31.7199	30.3228	19.7904	35.4482	28.5932	33.6537	23.6455	28.0472	16.8165	19.4781	24.8273
SYNPCC7942_1429	440.865	362.618	409.723	128.236	176.091	147.324	114.187	150.487	106.176	193.105	196.685	184.509	352.011	490.524	408.257	111.548	146.01	165.298	91.2902	74.7266	71.1839	187.232	188.166	188.711
SYNPCC7942_1430	844.457	887.397	969.988	381.291	417.539	394.403	64.1427	69.2259	65.6162	253.769	250.87	247.507	957.242	953.153	864.936	337.845	350.937	404.39	78.8573	62.8242	87.6934	231.622	276.499	297.025
rot	638.448	518.696	654.68	828.566	1194.42	1079.18	662.193	744.717	702.95	461.477	516.771	553.653	759.137	636.658	722.893	856.164	759.562	830.938	719.005	659.3	640.127	429.09	436.552	518.765
ribBA	154.013	168.887	170.548	405.492	468.508	428.645	174.035	199.581	185.493	103.969	122.834	131.969	174.13	211.214	200.168	375.813	463.961	348.265	160.886	157.06	166.537	114.105	122.801	145.135
argC	49.1745	48.0551	39.0035	69.6762	70.2939	57.1768	43.1184	43.8032	50.3641	30.7326	42.1655	30.6894	37.5494	40.9214	39.3875	54.3927	54.6786	54.9879	47.6271	44.2096	42.9748	37.0313	33.3513	24.7569
SYNPCC7942_1434	259.19	203.965	246.239	198.271	210.228	172.536	820.936	803.807	771.75	468.204	418.303	473.612	252.408	251.222	210.137	246.865	224.6	218.371	753.481	753.458	820.133	387.228	429.308	462.449
menD	17.5385	17.3195	13.1706	15.4977	13.0051	10.0509	42.7876	38.3101	40.1979	25.7904	31.2531	22.8702	22.7358	19.391	20.5966	17.4753	9.6312	16.6473	32.0028	40.0456	42.7484	31.3062	29.2462	29.6678
SYNPCC7942_1436	1.5959	6.77671	8.88502	3.36881	27.7559	17.4786	16.0796	19.7668	10.8472	10.2189	17.2233	11.1857	3.78551	8.43026	6.36232	5.25973	7.06585	32.5683	11.0083	6.70325	13.6356	8.27658	8.1738	13.4412
SYNPCC7942_1437	204.55	188.917	261.926	205.099	311.284	315.038	236.404	335.167	292.544	126.885	187.642	209.08	215.306	216.105	166.492	294.941	264.146	278.29	242.507	195.998	214.094	177.688	139.687	150.743
nblC	841.63	750.259	845.671	1858.75	1553.99	1598.1	1740.74	1444.36	1461.14	949.327	1094.94	813.132	905.883	884.985	925.005	1384.54	1646.21	1705.79	1528.4	1330.2	1434.92	835.594	912.807	1082.47
ndhD2	36.5145	38.1957	30.2457	40.4194	70.9923	48.7699	95.8029	101.116	96.3484	32.0775	39.4072	35.8927	45.9471	39.4004	31.9546	40.359	43.3742	39.3788	230.37	281.493	265.061	35.1026	39.9123	33.072
thrB	6.19646	6.57804	6.03718	13.0802	13.4711	19.087	18.8217	19.1873	24.5681	18.5987	12.5388	5.42889	11.0236	16.3662	8.23441	6.38191	6.8587	5.26892	29.3852	30.0937	23.3834	19.2815	13.8848	15.4193
cobD_2	10.2118	7.43359	8.12189	6.15893	29.6006	7.98868	10.3754	9.0345	5.78406	8.75737	7.08481	3.40832	7.78583	11.5593	6.78518	6.00996	8.61195	9.92368	15.0942	9.95721	8.72513	3.02628	11.8303	4.46789
SYNPCC7942_1442	4.91978	13.9273	1.82602	10.3852	9.50718	8.98038	7.77562	22.0047	14.8619	7.87559	7.07938	5.74713	7.77987	4.33141	4.35856	13.5121	14.5215	33.4668	16.9679	14.6374	9.34119	0	12.5989	2.51126
cbbA	937.208	795.373	943.718	1002.5	1103.22	956.611	9780.68	10113	9761.34	3541.78	3688.84	4173.65	952.409	870.153	814.703	947.882	936.159	917.22	10102	9877.64	9488.87	3396.5	3086.7	3367.72
SYNPCC7942_1444	0	2.06067	2.70177	0	14.0667	0	7.19047	2.50446	2.74869	0	0	0	2.87776	0	0	0	0	0	6.27639	6.3698	15.2033	2.51676	0	0
SYNPCC7942_1445	53.0551	60.258	75.4462	14.8427	27.7932	26.2531	13.2598	22.4324	16.6547	30.1862	37.2524	41.816	50.794	59.0911	57.7626	29.4941	15.0941	17.3931	12.6765	15.4382	14.2001	30.4988	31.1022	39.1541
SYNPCC7942_1446	1304.44	1227.54	1350.34	326.269	310.172	190.673	47.3133	35.0625	32.7094	416	452.765	388.889	1234.85	1186.57	1259.47	307.882	330.883	265.742	48.3282	45.4804	42.5691	484.476	426.264	469.472
icfA	14.8074	16.274	20.3672	11.0319	37.872	23.849	67.111	50.3461	64.1362	25.7952	46.0614	39.6826	26.8591	16.104	17.3624	12.9181	11.5694	17.7754	62.3348	70.8844	65.9871	38.8484	28.9975	30.6779
nadA	177.046	198.8	188.888	243.94	326.384	326.553	125.567	168.212	136.784	87.159	124.716	121.149	175.714	173.155	198.851	275.882	272.222	216.682	94.5304	122.514	90.2982	97.5812	95.4841	94.1528
lpxD	108.875	77.1478	85.5308	114.208	139.403	122.534	106.888	104.104	97.6095	60.9473	71.3656	67.1037	84.7645	84.6815	91.4256	114.473	116.322	195.379	117.488	106.963	100.824	58.1965	71.272	65.4622
SYNPCC7942_1450	77.4819	70.3407	52.558	33.8395	41.3046	43.8929	41.6993	57.9121	53.4708	40.6316	46.1353	40.5743	70.7691	64.6872	73.3772	38.1576	56.5179	54.5245	46.8418	52.3707	39.0616	38.7976	40.2925	41.5957
SYNPCC7942_1451	389.11	346.193	409.195	472.618	640.037	553.839	218.721	250.218	232.639	123.589	156.643	167.749	412.043	352.771	344.722	587.774	556.03	420.145	224.999	215.647	213.725	160.157	158.168	192.707
radA	120.632	79.2606	109.447	70.2105	100.729	72.0399	35.8953	34.3305	41.0525	60.7933	59.469	51.0323	100.679	102.272	110.829	82.6238	73.2645	114.816	31.2466	28.9314	33.0842	52.006	56.3605	67.6573
rpaB	47.5579	34.6193	30.2598	90.1467	70.3337	103.641	83.9847	101.18	92.3561	55.1559	48.1832	32.8798	36.8353	48.7062	59.3297	84.7675	88.8085	118.841	122.18	127.396	122.179	44.2949	58.8236	52.7622
plsX	32.2078	21.5331	24.4172	7.23275	11.9182	24.392	78.3865	74.9751	81.5102	35.1035	31.0616	30.4195	26.0076	34.3891	20.0343	16.9387	22.2496	18.6462	80.3571	90.308	79.2386	33.4069	42.1175	31.4813
fabH	21.2312	15.6268	16.5483	11.9513	28.7196	29.066	24.7472	27.7578	33.6715	20.9586	21.3856	23.9749	20.9836	18.6921	16.9283	10.496	9.4001	14.4425	31.1205	23.0374	21.3652	15.4151	24.1646	24.9258
fabD	9.70568	6.86891	9.90649	8.53662	9.37783	11.0727	22.5301	21.7053	20.1571	7.76844	6.98307	10.3931	7.67402	8.54495	4.29926	10.6626	5.96832	5.5019	27.8951	21.2327	19.8103	9.22811	14.4988	14.2433
SYNPCC7942_1457	6.31299	8.93566	3.51469	4.44206	12.1995	5.76175	9.35397	11.9461	5.95955	7.57938	10.2197	6.14553	6.23939	9.7265	6.99105	3.4677	17.081	14.3147	13.6081	14.363	8.39054	5.45669	3.59261	2.41681
SYNPCC7942_1458	62.9072	82.2742	70.0459	74.3634	87.5264	117.125	100.667	118.173	111.169	66.4633	76.0378	82.3046	82.0694	88.0605	81.9247	89.151	107.695	111.261	106.311	121.545	109.648	54.8094	88.0666	67.4321
SYNPCC7942_1459	232.046	183.41	185.469	225.515	143.182	179.282	162.039	186.153	154.856	174.696	167.366	136.876	181.201	153.221	187.765	149.546	184.793	273.5	132.724	138.72	134.139	142.981	153.953	123.137
SYNPCC7942_1460	1482.04	1223.42	1761.05	1365.78	2380.39	2248.49	780.049	1523.99	1375.05	1077.78	1187.65	830.104	1544.55	2055.78	1550.58	1298.57	1403.75	2445.15	901.173	611.175	606.363	1020.98	1043.24	1109.34
irpB	14.7554	14.9411	11.3745	19.1677	18.0954	13.985	13.1179	15.8158	18.6439	13.173	11.0246	26.5182	8.75003	26.2314	21.8708	17.7688	12.5634	30.8842	11.7439	11.0248	10.3444	12.3615	17.44	9.99411
irpA	4.66253	5.09107	5.9333	5.62412	9.65365	1.82375	5.52679	6.18749	12.0727	10.1294	5.03192	5.44663	3.15989	7.03702	6.19599	1.09762	2.94905	9.06196	3.44586	3.49714	5.69106	5.527	5.11721	3.56993
somB(1)	106.655	80.5556	116.325	48.9035	55.7498	64.629	48.7048	57.2988	44.5652	87.8162	79.2527	87.8269	97.4629	110.256	112.109	42.4984	58.0594	112.991	60.6795	50.2605	47.058	81.1562	74.9991	80.3235
somA(1)	107.273	51.2457	44.2948	16.9834	40.1643	19.5813	506.247	378.767	376.209	677.234	565.835	431.287	51.9511	43.6805	45.1422	16.9409	20.4493	33.4458	771.556	611.098	543.571	403.343	334.616	345.311
SYNPCC7942_1465	39.1101	39.8577	43.5483	72.6511	72.5548	21.417	207.691	217.987	255.194	100.172	89.482	45.6872	46.3849	51.6492	60.2886	23.2016	23.088	42.5674	144.33	111.706	115.843	136.302	85.4664	123.374
cysK	384.012	323.113	394.394	305.667	380.642	316.793	221.707	278.406	258.919	223.279	280.375	270.315	391.461	403.079	347.123	287.746	328.938	449.054	234.406	187.086	159.302	267.993	262.363	248.915
SYNPCC7942_1467	45.4901	30.7309	26.4774	39.2833	44.9524	28.3077	25.1229	33.0807	29.2795	35.5828	36.8205	32.6087	51.4993	43.6907	43.9646	23.8517	36.6195	63.2958	27.6343	21.7127	23.556	34.3154	41.4791	31.6638
mnhB1	11.8895	15.6049	12.0352	25.0976	25.0644	41.4322	32.6709	24.5437	40.4058	19.0327	10.4984	17.6768	12.8191	14.274	11.4907	19.5925	17.5468	14.7051	56.8489	37.4544	33.2461	19.0587	11.9944	17.3791
mnhB2	11.0315	12.4915	5.45925	33.636	10.6588	10.0682	20.3409	34.1588	27.7703	11.7728	15.8739	10.0229	11.6297	14.5683	14.6596	24.2381	18.0895	0	29.5918	48.9095	34.2109	22.8843	14.6482	21.5852
SYNPCC7942_1470	2.42642	14.4247	5.40354	25.6098	28.1335	33.2182	31.6381	40.0714	27.4869	7.76844	2.61865	17.0068	8.63327	19.2261	6.44888	23.9908	35.8099	16.5057	16.7371	19.1094	29.0244	7.55027	10.3563	5.57347
SYNPCC7942_1471	2.76499	7.04462	0	5.83666	16.0296	15.1413	22.9426	22.8314	31.3223	15.4917	8.95213	6.45995	13.1172	25.5603	7.34873	36.4511	44.8873	0	30.9927	31.9379	28.3494	8.6038	18.8821	4.23411
SYNPCC7942_1472	3.68666	9.39283	6.15752	7.78222	10.6864	10.0942	18.5726	13.3183	16.7052	8.85241	9.94681	0	2.1862	4.86864	7.34873	15.188	5.44088	25.0784	31.7874	13.5494	15.7497	3.82391	7.86755	15.5251
mnhD	8.40419	15.9541	12.1102	12.5227	17.1959	13.5359	13.771	16.3285	16.8007	7.5181	9.07	9.81752	8.20849	11.7515	7.88346	10.5905	14.592	20.1775	20.8865	14.0162	12.6718	6.666	9.28403	5.67775
mnhC	16.9849	27.0463	37.8248	13.4452	30.771	11.6264	12.5833	10.957	4.81021	10.1961	13.7479	9.92064	10.0722	39.2534	19.7497	3.49866	12.5335	28.885	5.49184	6.68829	4.8374	6.60649	14.4988	16.2559
sbtA	8.9012	14.039	12.0352	14.7633	14.7438	12.1859	18.4645	17.7187	16.5656	20.8647	18.5266	17.0826	19.6057	18.4722	21.1227	10.4773	9.38334	0	12.0605	16.3571	16.6593	17.8057	15.1966	19.9592
SYNPCC7942_1476	264.965	192.329	211.819	191.22	236.321	173.621	87.2443	93.4999	84.6597	146.823	200.414	121.693	236.36	173.463	189.597	238.842	270.723	277.296	117.159	79.6649	91.5881	145.636	164.319	195.938
SYNPCC7942_1477	16.2424	11.0353	15.9153	6.85728	18.8325	6.22615	23.4889	21.7943	19.5037	17.4206	19.6327	12.5228	13.4846	14.586	12.0873	12.8475	11.0267	13.2587	33.0511	23.1958	21.8344	13.4777	18.0244	19.1518
cytM	32.5739	44.2621	41.7109	51.5705	94.4206	75.8104	56.9524	75.6484	75.6455	43.0191	36.9122	64.688	56.0177	51.6209	43.287	59.0458	50.4772	88.6334	67.4068	46.1767	46.386	25.34	48.6602	31.1758
petG	0	0	6.96772	26.4186	0	0	3.70877	0	14.1775	10.0172	13.5067	0	0	0	0	10.3118	0	0	5.3955	3.28547	10.6932	6.49058	21.3666	4.79123
SYNPCC7942_1480	44.9872	39.2976	28.6242	119.383	122.951	116.138	47.9935	57.0476	59.6986	29.835	36.0666	25.5255	44.2086	69.5952	30.7455	108.023	134.684	157.384	62.0628	51.9638	64.429	33.33	41.6938	41.334
hisH	233.426	235.295	264.774	1084.49	1315.31	1140.88	546.924	647.369	538.744	151.912	161.275	149.083	216.043	266.491	243.519	1137.8	1126.86	1038.8	524.799	513.137	516.315	144.817	134.08	149.495
SYNPCC7942_1482	30.5208	25.1465	31.9554	38.4638	34.3315	47.3965	52.3775	57.8329	52.6359	29.5335	40.8048	25.5428	30.255	37.8998	33.2945	29.2761	47.7328	71.2718	66.3791	44.0077	42.2948	32.1296	32.6639	33.4835
SYNPCC7942_1483	3.32572	7.06104	0	3.51016	4.82008	9.10598	6.89883	10.2981	3.76744	7.98574	1.7946	1.9425	3.94434	6.58798	8.83903	0	2.4541	0	17.2052	1.74613	9.47183	1.72477	5.67784	3.81958
murE	36.2891	26.7639	43.5972	34.2699	62.2835	35.2994	57.1657	54.213	76.2679	37.4539	47.4091	23.9848	42.4729	32.1594	26.0157	46.4239	35.2346	64.9622	60.1089	56.4072	49.7728	41.6023	44.8355	47.5274
SYNPCC7942_1485	5.34358	0	11.8999	5.63992	23.2338	14.631	47.5056	38.6081	30.2665	8.55401	14.4173	12.4844	6.33753	14.1136	17.7525	8.80561	19.7156	0	27.6443	28.0557	56.3095	22.1701	9.12282	10.2285
SYNPCC7942_1486	20.0545	43.7955	38.2805	48.381	49.8268	47.0658	169.799	198.124	201.218	71.0859	92.757	66.9345	47.5697	41.618	45.6861	37.7686	54.966	77.9547	125.982	163.957	153.398	95.091	83.1496	100.904
rpsD	235.447	170.112	219.123	247.267	224.098	189.229	699.806	519.892	607.745	416.281	388.102	358.512	251.456	194.913	183.682	208.472	210.908	183.27	591.857	624.24	545.125	387.581	384.967	347.093
cmpA	17.3992	24.1798	15.8512	11.1298	9.1699	8.66179	9.37471	12.5168	6.57005	16.4584	19.3467	16.6297	24.3876	23.6739	19.6183	14.7704	17.1189	17.933	10.0014	7.7511	7.20783	10.3907	20.2533	13.7256
cmpB	8.52291	7.2382	9.49009	5.39734	2.4705	0	10.6079	5.27822	9.65491	2.7287	3.67925	7.96496	5.05413	3.37663	2.2652	1.40448	1.25784	0	8.08358	8.05471	4.85474	3.53609	5.82029	6.52568
cmpC	12.8922	13.382	13.1589	15.875	17.647	15.6886	21.4371	27.3529	22.7181	22.071	16.619	23.4271	8.49459	12.2962	14.7528	14.7534	11.0989	12.1804	28.4076	26.3234	24.2744	14.4865	20.176	16.4518
cmpD	50.2852	38.3625	47.4505	37.7814	37.0576	51.3395	40.9161	58.9401	55.033	37.5196	57.0284	58.7416	53.5737	43.8963	47.5692	33.7075	47.7979	28.9885	58.0548	49.2232	53.8876	52.1573	55.2928	42.417
SYNPCC7942_1492	14.6332	24.8549	14.9359	5.14824	24.7431	10.0166	13.0092	11.3279	8.28836	16.5926	23.6887	15.6695	18.8013	12.8832	9.72293	6.02845	8.99838	0	23.1315	21.1281	24.311	30.356	16.655	13.0714
mazG	32.2714	29.5706	34.0423	23.305	12.3084	23.2528	4.52999	9.64218	7.69634	14.2745	16.4975	9.92064	36.2597	28.0381	24.8282	16.7936	11.2801	23.108	9.5192	7.58006	8.22358	14.9747	15.9486	15.6057
SYNPCC7942_1494	28.9743	22.9098	36.7123	40.0719	55.0258	57.448	46.1882	29.9062	26.0317	20.792	23.7219	33.8469	36.7337	39.5832	25.2265	44.4535	58.981	67.9647	37.9045	38.2937	27.3171	21.7625	28.1447	35.9543
SYNPCC7942_1495	13.5108	6.88452	9.02637	5.70401	19.5816	7.39861	16.0151	18.1289	13.7747	21.628	18.9555	18.9394	1.60239	0	0	13.3585	13.9577	18.3814	16.3091	9.22173	21.5484	12.6124	5.76655	14.4826
argB	136.217	154.468	149.921	103.05	98.1412	103.483	89.1332	103.214	82.0603	92.0123	106.22	100.258	166.224	150.775	155.905	129.752	127.825	69.6301	90.2942	82.6808	73.1056	84.9364	94.7701	97.062
SYNPCC7942_1497	169.123	186.827	235.04	150.317	224.842	271.572	113.048	141.75	139.728	91.6011	87.8298	92.0975	236.776	255.252	172.361	148.777	183.913	207.601	131.569	122.845	102.853	101.559	95.5213	106.124
SYNPCC7942_1498	80.4287	44.5469	73.9808	73.8166	172.318	114.896	134.716	198.515	126.763	78.3698	64.1569	77.6144	103.684	115.451	46.4699	80.6749	113.538	261.664	180.908	143.208	115.529	83.4231	59.7008	77.6461
petF3	14293.5	12169.3	17432.7	1164.53	1144.19	1158.92	7840.11	6948.33	6949.79	18351.3	19108.5	20463.9	15161.4	16326.3	15663.9	1320.53	1277.41	1601.38	7024.29	7278.64	6259.02	21415.9	20200.8	22439.7
prmA	37.2536	35.6771	28.2425	43.5026	39.0587	23.8728	28.6564	34.3612	39.5079	44.4096	32.5062	45.3704	36.6626	40.8235	35.8128	15.674	9.35832	16.1756	28.0206	37.4544	30.2499	36.9963	36.5369	34.5927
serA	324.298	298.304	297.205	204.635	267.14	263.05	131.4	128.776	122.621	167.71	177.81	177.737	320.688	336.417	325.816	228.519	254.06	230.658	116.196	124.392	126.533	197.494	194.819	172.747
SYNPCC7942_1502	57.222	51.8364	43.8929	48.3163	84.7766	59.1889	48.9875	97.1249	70.5841	37.6582	46.6596	35.6507	69.374	50.3787	35.4861	85.9135	65.6834	164.351	64.6883	68.7666	50.7022	35.6114	41.2478	46.7337
SYNPCC7942_1503	27.4372	20.1946	20.3672	23.1671	31.8125	40.0663	21.682	15.1038	23.829	13.9085	13.8184	12.8205	18.4398	21.7403	18.2305	45.2134	32.3942	43.5497	20.5029	23.0489	27.6104	20.8697	11.7105	13.3049
SYNPCC7942_1504	74.4696	99.4463	117.232	27.1033	43.1725	29.5305	49.6158	43.4684	45.9619	53.4395	52.1015	62.995	93.8037	105.128	111.247	33.8531	40.1721	24.4555	32.7692	30.4705	31.5946	52.7377	55.2394	72.3548
leuB	291.714	285.262	260.433	149.489	145.011	151.207	97.036	109.307	106.718	223.608	215.259	208.713	278.168	270.269	271.1	138.111	141.909	114.909	91.3107	102.334	92.1485	211.6	245.132	223.852
SYNPCC7942_1506	6935.23	7133.48	7491.76	5070.09	4993.49	5367.88	2702.06	2860.49	2852.63	5234.67	5418.72	5997.21	6995.73	7105.14	7561.15	5198.35	5271.63	5306.53	2450.02	2532.89	2324.04	5424.35	5562.31	5899.48
lipA1	31.2479	19.4179	25.459	14.4794	41.9748	16.6943	62.3358	70.7992	62.1627	32.3311	38.6587	41.8448	29.8291	30.1949	30.3842	30.1423	12.3728	15.5535	58.4858	62.424	59.0411	36.3639	27.3246	29.7609
SYNPCC7942_1508	125.773	161.89	150.987	199.122	575.342	384.728	126.374	228.196	248.223	156.508	171.792	126.263	124.695	149.228	181.501	314.127	284.23	641.677	164.362	127.943	144.962	130.455	197.95	133.917
mnmA	145.463	161.895	194.512	222.934	309.979	287.347	123.218	169.338	147.477	112.707	122.579	108.628	163.855	228.942	166.824	177.317	227.423	384.057	133.441	114.037	113.503	106.097	115.666	139.856
sigF1	145.417	113.4	132.387	61.7788	103.391	52.587	220.073	241.661	240.363	215.216	207.276	195.513	103.046	121.987	117.891	93.441	58.0396	124.428	197.143	199.277	208.38	201.108	235.772	203.074
SYNPCC7942_1511	175.899	200.563	190.419	247.538	259.657	254.188	171.823	136.167	142.066	110.807	94.9171	112.253	144.873	169.919	231.586	246.919	262.001	376.692	176.943	162.473	151.218	82.7772	91.7593	118.468
zds1	23.1869	18.0159	14.8317	18.7451	40.0406	31.068	28.3621	37.6812	45.2679	23.2973	27.686	16.7128	13.4574	21.4998	13.7674	12.1945	18.2021	10.0678	45.9401	29.2694	29.2251	20.4682	27.7943	25.308
dxr	26.5521	19.042	21.6812	12.4554	25.6552	12.9246	63.2975	62.1206	63.4996	30.6979	27.3821	31.7067	15.3956	16.3637	18.8186	23.336	16.5454	12.0414	84.4536	70.6336	70.9165	39.169	30.7244	31.1727
rsuA2	206.877	185.79	152.245	127.998	93.0516	126.96	81.7412	114.128	99.6676	134.18	136.013	69.4445	187.543	204.118	199.077	92.0846	131.601	177.932	87.1373	77.4058	72.4643	131.954	156.297	134.729
SYNPCC7942_1515	84.8115	117.802	88.2578	122.142	199.889	154.088	117.914	145.626	125.707	57.7324	64.1569	63.8889	106.228	128.751	107.438	128.004	128.677	172.54	130.535	118.189	115.13	57.5498	60.2182	63.1164
pgam2	44.035	25.2432	47.8063	44.1533	92.541	45.2137	50.8925	53.4053	42.4011	39.6514	26.138	36.0083	30.0299	52.3378	21.9441	52.6094	51.9907	97.3531	42.7143	43.928	41.3867	27.4047	31.951	41.3021
SYNPCC7942_1517	71.1291	82.8948	83.8257	90.9653	109.862	79.6077	44.0032	51.4454	45.2874	47.3739	53.2306	48.5202	70.1972	76.7926	68.9946	97.5346	102.676	134.208	43.4231	42.5247	44.3604	46.8512	49.6377	52.8709
pcrA_1	31.6226	28.9622	34.8659	39.2662	40.4396	47.5363	36.3817	41.2795	42.4954	28.0403	25.7631	38.3891	39.3431	41.7611	38.3149	42.4035	35.231	56.9415	31.5429	28.4855	22.0742	29.5842	33.8746	35.6062
hisD	195.698	190.34	203.297	315.019	424.654	462.49	233.917	274.213	235.313	122.947	123.889	116.858	217.188	211.517	205.579	356.718	355.777	405.32	214.455	197.461	200.213	149.119	139.988	142.723
rpsT	602.88	481.406	583.037	978.555	1274.11	1321.88	891.153	934.645	914.232	365.274	567.692	695.848	658.047	466.283	520.275	1040.97	989.004	1127.39	963.014	944.557	881.091	570.516	471.576	557.234
tatD	29.5002	32.6454	27.8709	52.8372	59.5986	68.5345	198.684	226.983	217.725	93.7323	94.547	77.2766	41.3488	36.5971	39.2024	33.8817	52.7725	60.8105	282.878	291.469	299.41	72.3236	80.1248	71.1839
rpoB	166.949	126.193	155.594	108.506	126.46	115.313	550.036	527.434	480.27	341.067	335.644	315.118	194.93	187.389	161.872	105.703	90.2045	119.003	772.257	724.368	677.236	309.143	276.543	259.127
rpoC1	23.5887	18.7406	19.911	13.6531	16.5425	13.5424	437.006	334.187	346.52	228.392	211.051	198.667	18.5005	23.6148	17.1901	6.89655	11.7915	7.76429	480.26	478.817	470.056	194.946	187.069	184.106
rpoC2	42.0052	34.908	30.1107	24.7361	36.0574	32.5786	1153.54	1184.57	1145.29	760.441	775.72	696.656	31.2168	47.3778	37.8524	22.5781	19.4226	30.6588	1226.75	1157.05	1058.62	710.195	705.438	639.787
typA	161.045	131.704	152.311	322.324	289.309	261.302	461.45	450.652	430.635	196.692	173.374	170.94	178.739	190.622	167.509	294.87	248.825	324.594	577.372	554.927	498.98	186.013	216.56	220.124
SYNPCC7942_1526	17.1136	9.9443	14.041	11.408	28.7196	9.86481	14.9475	27.8906	19.3866	12.2559	4.86037	8.41752	17.0921	15.4635	14.3634	20.7799	22.5982	6.12712	21.7455	9.45819	14.8787	8.40826	16.9152	11.724
SYNPCC7942_1527	122.721	109.999	120.552	141.791	165.951	171.5	94.0674	88.9308	87.9713	77.8094	74.939	84.0949	120.338	119.772	112.99	158.795	164.802	173.517	91.1511	84.3729	85.724	83.7819	74.2738	65.9693
SYNPCC7942_1528	25.9406	18.3587	21.6633	18.2528	43.8627	17.7567	16.6557	53.5499	39.1814	12.1117	9.33192	27.7778	30.7658	34.2575	14.3634	7.12454	6.38067	58.8204	26.0946	24.9696	18.4701	11.211	12.9171	26.4824
SYNPCC7942_1529	11.1901	5.93958	7.00871	16.2397	12.1636	13.4045	10.7772	10.8281	19.0145	9.51634	10.567	8.16994	7.46524	12.9305	8.36458	9.21999	15.4825	28.5452	14.4726	13.2192	11.5529	10.8813	13.7312	16.0647
modC	1.67457	4.26646	9.32301	0	14.5621	0	10.9174	6.91372	7.58794	6.70165	1.80724	1.95618	3.97212	8.84583	13.3519	0	2.47139	0	1.44387	6.15448	7.63083	5.21075	1.42946	2.56432
modA	17.4845	22.2734	25.3092	136.561	101.363	71.81	36.2696	41.5078	33.6715	18.193	24.5306	23.4886	16.5894	25.3992	30.2054	59.0656	76.1224	89.2037	30.1513	16.065	18.9228	18.1355	17.9102	26.1051
modB	6.42674	5.458	4.77069	6.78315	3.10482	2.93278	4.44384	4.42229	8.49371	6.00129	1.15598	8.75877	3.81108	8.48722	4.27021	5.29526	4.74239	0	10.1591	2.81189	6.10123	6.666	9.14337	7.38108
sdhB	42.4624	33.898	36.8792	48.4026	19.6934	16.2769	39.7633	45.5812	33.6715	32.6274	32.995	31.7461	51.368	47.1041	34.9852	30.7882	37.6004	23.108	46.1315	37.0085	35.7968	38.7581	31.8973	39.6645
SYNPCC7942_1534	25.8467	27.7127	25.542	36.8281	40.2699	45.1154	188.613	183.077	161.404	46.0301	50.2098	47.5544	24.1403	32.4267	23.1844	37.8007	34.8076	43.9554	256.565	210.851	179.431	59.985	50.4699	55.659
rbcX	23.3127	15.8389	24.2276	22.9652	27.0302	8.51082	75.5328	81.8124	54.5786	41.0509	43.6099	19.971	22.1192	22.5771	22.7186	15.3666	18.3496	74.006	75.0432	88.944	68.1663	43.5251	38.4739	48.7891
SYNPCC7942_1536	4.19012	13.3444	12.8304	2.21125	12.1457	11.4727	21.7298	22.7056	29.6665	17.6073	15.8273	9.78953	11.1814	9.68365	15.3125	5.17863	6.18391	7.12581	32.5156	27.4996	36.9944	9.77877	14.3072	10.4267
SYNPCC7942_1537	3.39699	2.88494	15.1299	0	0	0	26.1733	10.5187	15.3927	13.5948	14.6644	7.93651	12.0866	17.9444	9.02844	0	0	0	5.85797	3.56709	5.80488	3.52346	0	7.80285
SYNPCC7942_1538	0	0	0	0	0	0	9.53683	0	2.02535	0	0	0	0	0	0	0	0	0	1.54157	0.938707	3.0552	0	0	0
SYNPCC7942_1539	4.7087	3.99893	2.62152	0	0	0	4.18613	4.86014	5.3341	3.76885	10.1635	8.25083	0	6.21836	6.25733	0	3.47462	0	6.08997	2.47224	1.34106	4.884	8.03892	5.40792
isiC	5.01665	4.26046	5.58594	2.11795	0	2.74716	5.35189	2.0712	6.81954	4.01533	3.24845	2.34412	8.32971	3.97503	5.33325	0	5.92299	0	2.5953	4.21428	5.14357	1.04068	4.28234	6.14571
isiB	13.9058	14.1716	10.8387	8.80619	0	3.80747	5.76919	5.74122	3.15055	5.56511	12.006	4.8733	16.4924	22.037	16.6313	4.58304	4.10453	0	10.791	10.2215	14.2576	2.8847	9.49627	5.32359
isiA	136.573	176.04	168.282	93.6589	108.515	111.993	201.744	180.321	173.56	143.161	145.896	127.956	145.532	183.106	163.065	82.2541	118.684	94.3183	183.51	169.619	166.249	83.4125	117.174	136.417
SYNPCC7942_1543	0	0	0	11.9513	0	0	3.35555	0	0	0	0	0	0	0	0	0	0	0	0	0	3.22493	5.87243	0	4.33492
SYNPCC7942_1544	2.83082	19.2329	18.9124	11.9513	24.6168	7.75092	35.2333	52.5937	41.6885	11.329	21.3856	13.2275	10.0722	3.73842	22.5711	27.9893	8.35564	19.2567	14.6449	17.8354	19.3496	11.7449	14.4988	17.3397
SYNPCC7942_1545	6.25761	1.32859	6.96772	0	22.6734	12.8502	14.8351	24.2208	19.494	7.5129	10.13	12.7924	9.27698	8.26387	0	5.15592	4.61759	10.6418	32.373	4.10684	9.8021	11.3585	0	11.9781
rnb2	5.61305	3.46688	9.65912	4.30861	13.3121	6.98581	5.7462	8.95372	10.983	3.67584	9.36195	5.9609	7.26232	4.04327	6.10291	3.36352	3.76542	10.4135	7.91957	6.42994	9.88242	4.2342	4.35585	6.64192
SYNPCC7942_1547	1.87236	4.77037	0	0	16.282	0	9.98739	0	2.12104	2.99727	2.02069	13.1234	2.22063	7.41796	9.95261	0	2.76328	0	3.2288	3.93222	1.06651	0	7.99145	4.30079
SYNPCC7942_1548	121.056	110.152	119.75	225.879	202.082	171.648	133.246	145.031	143.869	103.815	107.317	102.273	101.912	124.183	103.417	192.363	198.598	294.102	139.792	109.526	126.52	118.276	121.79	103.861
umuD	27.9752	11.8792	15.5749	18.7897	14.7438	20.8902	20.3486	18.375	20.1669	11.1957	10.9787	8.91266	18.0976	16.7929	27.037	6.28636	3.75334	0	21.9282	14.688	17.3836	9.2326	6.51281	9.73618
umuC	34.6185	30.3642	49.2896	15.5737	34.5458	13.985	10.7634	10.5438	12.215	18.1696	22.6616	15.9109	30.9616	35.225	35.4458	21.5096	29.3145	27.0237	14.1905	11.0248	9.05137	19.4253	12.1111	23.0299
SYNPCC7942_1551	44.7603	30.0939	60.223	31.4951	40.5453	25.5325	14.9223	21.175	23.2399	29.8552	25.1596	22.8758	64.1458	51.7221	58.2423	30.7333	42.6629	12.6867	29.7493	18.6048	30.8076	31.9184	30.2484	34.9853
ilvC	83.3712	80.0395	96.8684	105.594	155.506	140.934	149.097	148.16	116.618	75.4344	96.2354	64.3632	123.814	122.547	100.194	146.944	108.063	133.153	130.643	122.184	120.581	93.2428	87.8767	102.135
SYNPCC7942_1553	59.0483	79.2875	62.1951	42.1102	41.6338	65.5447	65.2644	71.6545	62.3713	52.3718	56.837	58.7249	84.2275	77.9799	81.6498	71.0063	65.9479	97.7049	71.5537	59.9103	60.9058	57.1084	47.6805	47.655
clpP1	243.794	247.843	275.471	347.311	469.957	335.404	297.526	319.812	258.488	193.21	199.599	189.394	309.083	301.339	272.905	377.996	322.578	375.797	300.295	295.726	279.787	214.255	169.152	189.423
SYNPCC7942_1555	205.633	206.258	230.852	212.571	264.915	247.919	330.014	342.389	327.848	207.26	190.873	170.028	238.864	184.393	239.527	239.851	231.044	299.335	347.309	339.445	312.83	136.048	165.42	163.277
SYNPCC7942_1556	1559.8	1530.81	1721.71	166.451	239.281	138.312	92.7384	89.0187	69.7855	962.481	989.28	987.335	1697.97	1780.03	1525.95	219.273	185.469	259.815	73.3005	62.7475	70.1799	996.792	989.672	1016.93
rpoD6	177.386	203.245	192.408	424.481	405.584	448.008	641.223	527.966	503.232	246.017	231.873	248.303	213.102	197.908	180.859	369.17	410.743	436.897	518.835	504.209	495.188	275.192	265.64	245.878
SYNPCC7942_1558	20.0384	16.4506	12.6437	14.0998	25.17	21.9464	17.0228	24.1301	21.1866	14.9695	15.859	9.3633	15.0516	16.7599	16.8649	8.80561	16.7582	13.6311	21.8851	19.639	16.3602	13.8563	12.5439	17.3884
SYNPCC7942_1559	84.5473	58.3399	69.4295	89.2361	131.727	112.853	63.2633	101.447	73.0297	50.7538	55.8878	71.605	88.9931	82.3449	58.9858	120.167	129.457	136.594	85.6565	66.0307	46.955	57.0017	64.0523	63.1164
SYNPCC7942_1560	22.4329	11.4309	14.9872	56.8249	26.0102	12.2845	2.65912	4.63089	0	7.18214	14.5261	15.7233	5.32114	11.8501	17.8865	0	13.2429	30.52	7.73694	7.06687	2.55561	4.65363	0	3.43522
SYNPCC7942_1561	26.7337	39.4332	50.1346	26.7312	48.9423	30.8202	185.965	212.034	186.488	127.26	133.629	128.205	31.7064	48.3119	35.5261	16.2305	24.9186	19.1427	194.11	178.038	206.777	122.591	104.494	158.366
draG	98.6149	117.52	88.553	57.0783	94.5154	50.0829	303.548	261.854	281.985	226.61	220.58	224.824	74.5137	87.1714	97.2293	66.8372	61.0325	43.2792	316.115	358.26	346.546	217.771	230.816	221.646
SYNPCC7942_1563	6.84286	7.26424	5.71454	7.22235	4.95878	18.736	12.1669	12.3601	3.87585	6.84629	5.53873	5.99521	4.05785	11.2959	2.27335	2.81906	7.57418	11.6371	5.90011	8.98187	5.84664	3.54881	4.38092	13.0983
SYNPCC7942_1564	6.72988	15.2412	4.99573	14.2062	6.50255	12.2845	10.6365	11.5772	2.54124	8.97768	2.42102	7.86164	7.98171	2.96252	0	0	0	0	0	3.53344	3.83341	6.98044	11.4896	10.3057
SYNPCC7942_1565	19.4114	37.0921	28.8189	71.7076	75.0227	48.7201	69.9872	66.7856	60.4712	29.779	20.9492	34.0136	38.3701	32.0436	25.7955	47.9816	54.9085	77.0267	62.7639	55.2049	60.813	25.1676	35.9017	24.771
ppk	19.8158	15.1735	18.809	10.9717	6.59139	8.00505	10.0116	16.7648	12.5118	16.9006	14.374	12.1433	17.3373	22.3079	20.2893	12.8475	11.0267	15.4685	24.9284	12.9624	10.5471	7.74969	12.7557	12.1875
SYNPCC7942_1567	812.073	643.94	816.801	14.2062	26.0102	24.569	19.9434	18.5236	15.2475	457.862	484.203	636.793	824.776	909.493	772.102	14.7868	26.4858	15.26	23.2108	8.24468	8.94463	621.259	547.67	517
SYNPCC7942_1568	490.44	487.194	433.567	100.391	129.238	162.769	21.14	27.6117	37.0386	152.261	134.73	138.889	659.222	447.489	513.492	117.555	87.7342	101.097	25.6286	46.818	40.6342	209.646	114.178	147.929
SYNPCC7942_1569	2322.31	2146.66	2319.35	495.434	487.86	549.611	84.1938	90.8436	117.194	591.99	609.907	656.566	2501.56	2110.51	2000.62	506.351	501.339	619.714	69.2305	86.7451	79.1575	693.481	573.36	547.382
pacS	3102.39	3037.02	2878.53	440.215	494.837	503.976	69.1477	55.4531	68.4233	672.505	673.133	665.479	3239.46	2645.3	2794.95	481.43	501.54	480.078	64.1401	53.7447	52.1508	786.749	628.215	627.01
SYNPCC7942_1571	115.372	99.477	130.425	33.4635	45.9514	57.8736	18.2691	27.2708	30.9279	75.4258	68.434	67.9013	130.565	133.752	111.184	24.672	50.6909	35.9458	25.0591	18.496	22.5745	58.4633	52.6252	83.6158
SYNPCC7942_1572	256.669	191.257	254.263	14.2331	37.7861	14.7692	12.7879	10.2072	11.7118	196.083	184.83	206.364	279.355	295.625	233.562	9.62957	20.5653	6.11554	11.6273	8.73228	6.14505	193.024	206.052	263.291
dhg2	144.277	117.234	165.607	15.0398	54.2123	29.2619	13.7238	15.6271	13.1155	129.736	116.299	156.055	156.326	198.766	179.892	33.7548	31.5449	12.1166	16.8938	17.301	19.2771	110.85	110.234	135.016
SYNPCC7942_1574	41.0994	27.6514	36.8484	16.3374	17.7926	11.6916	10.1231	8.8148	13.3023	63.8695	49.5398	66.0931	37.033	40.8834	38.3025	9.6753	10.2406	23.6008	11.2754	8.82764	8.20892	59.2384	53.0808	52.5153
malQ_2	15.3412	14.2132	22.1292	10.304	10.1066	11.4559	13.8453	12.9556	17.7738	39.3491	39.1338	33.8058	17.3678	12.4322	10.6567	12.6403	12.3497	18.9743	16.234	12.4482	12.3134	30.7399	23.215	28.8317
SYNPCC7942_1576	9.73706	11.3159	7.41822	3.24539	11.884	8.41911	9.11206	8.46335	12.1914	20.0992	29.3131	31.1303	9.11703	7.44461	12.9395	6.75603	8.31963	13.9445	13.6981	10.4937	9.6331	29.7672	28.4351	25.1126
argS	16.8987	17.0851	18.8164	13.5893	20.993	16.5248	87.9938	94.2711	101.185	34.4585	45.1595	40.8912	26.7227	26.0361	16.5751	15.2496	13.0636	5.47398	84.3012	79.4296	80.4433	44.237	46.3666	34.1953
tatC	150.317	134.871	139.952	279.66	243.706	311.587	197.306	198.103	177.978	107.399	91.6527	116.072	134.967	131.218	145.584	267.297	245.656	213.749	187.455	181.476	187.691	101.299	107.291	92.984
SYNPCC7942_1579	121.943	99.6784	115.414	106.182	163.481	83.4715	54.2051	61.3593	74.2499	71.9826	88.8327	56.9801	113.893	118.767	111.409	108.01	128.227	72.5828	35.4858	47.2182	64.2506	61.6605	92.3832	59.5218
SYNPCC7942_1580	110.522	73.952	106.282	91.9069	131.059	100.871	91.3088	115.805	127.098	69.6971	104.82	76.2911	113.205	90.6698	117.942	74.5066	148.283	102.521	83.7442	87.0419	86.8007	50.3706	77.1906	91.0333
SYNPCC7942_1581	17.8342	13.7035	23.1677	19.7196	28.3093	11.6264	25.1666	23.2289	23.089	12.5752	17.414	16.8651	15.6118	16.8229	14.6712	13.2949	21.9336	37.5505	19.7706	23.1861	21.2846	19.8195	15.9486	14.9555
trmE	15.4075	19.1914	17.156	9.75719	20.8419	9.84351	35.9182	33.9265	33.1624	21.7869	26.0508	24.5981	9.13672	21.0256	10.2374	16.0802	6.82167	27.9492	36.3118	29.6615	33.0573	21.3082	28.4965	23.2007
SYNPCC7942_1583	49.152	42.8712	48.813	28.0421	38.5067	36.373	30.7061	28.7943	27.0877	23.3921	41.5766	17.0702	53.5681	63.1563	54.7254	37.2148	52.9346	54.2199	25.1991	14.647	19.6739	20.6683	23.8136	36.6167
SYNPCC7942_1584	23.6342	21.7102	26.3162	20.3632	23.768	27.7335	28.5869	36.8405	38.2475	26.638	28.6299	20.284	24.5981	33.1225	24.3566	18.281	24.2026	52.4969	29.9434	27.3501	20.8803	19.5112	25.939	22.8968
ampD1	42.6569	64.746	60.6352	109.204	147.325	126.736	80.6869	91.8048	91.5042	52.3035	55.8312	60.4326	64.5848	71.9146	82.0141	122.64	129.927	111.13	97.0366	76.2431	73.9273	47.0691	42.6109	43.7794
SYNPCC7942_1586	125.696	148.34	147.231	264.186	287.065	330.753	145.448	174.109	175.677	95.8167	95.7215	83.9055	134.234	130.785	116.419	307.562	324.436	255.404	142.629	142.847	156.834	87.4818	79.428	88.7418
SYNPCC7942_1587	525.725	564.624	585.384	385.855	478.269	527.063	257.898	332.259	271.204	275.78	364.865	287.226	483.463	484.926	541.706	453.159	558.634	484.168	239.898	298.956	268.13	315.434	360.398	312.114
SYNPCC7942_1588	56.1293	51.1909	51.1074	93.9703	131.442	115.074	186.163	193.21	183.862	72.1471	76.0931	73.9665	53.4527	54.7722	50.7062	102.974	97.5278	131.662	209.559	200.338	197.658	75.4266	72.9322	67.9574
pmbA2	18.2489	7.04462	6.15752	15.1753	17.6325	16.6555	21.9594	34.2471	33.8281	22.5736	22.0819	14.8579	13.7731	9.49384	10.2882	10.9353	8.16133	22.5706	30.0391	26.7117	23.9395	25.8114	16.9939	12.7023
SYNPCC7942_1590	19.1229	18.3587	10.1836	29.8364	31.3305	36.4239	53.2195	50.6321	35.7907	29.281	26.919	23.31	18.7356	14.274	24.3073	17.8113	14.7246	11.3116	47.3144	51.9473	51.1479	35.3578	29.0989	29.2834
rpsA2	72.3008	66.8604	63.5099	84.7894	118.759	85.7839	108.081	122.719	126.496	58.5126	58.088	46.922	99.0882	85.9331	67.2558	76.7813	80.6207	81.9709	110.826	99.541	83.2817	60.8273	46.6312	47.977
camH	13.9876	14.849	24.3358	5.53625	7.60225	9.57467	10.3627	15.3398	7.9227	15.3941	11.3218	14.2974	18.6631	18.4722	13.941	7.20312	12.9021	29.7346	16.5832	22.95	12.9472	24.4829	11.1939	12.7179
SYNPCC7942_1593	337.21	293.344	380.041	514.935	555.576	468.664	558.873	555.407	510.878	283.849	326.315	322.079	369.544	426.373	332.34	432.386	470.437	439.251	548.806	482.71	432.614	314.681	288.725	344.514
SYNPCC7942_1594	42.4127	29.5242	26.3225	39.6279	56.4315	41.8822	73.7633	76.7888	70.0997	53.9816	60.7802	43.8597	39.5818	41.3193	36.9585	34.3728	41.0453	70.9456	65.3455	72.2804	50.6937	49.7611	52.2295	51.6388
accA	30.4486	22.7805	14.5303	21.4248	23.1158	17.8649	39.9597	42.6522	45.9903	39.458	30.5137	27.1003	21.4954	15.3184	19.268	21.5039	26.7482	59.179	66.2593	40.7279	42.5337	32.3342	33.4179	27.199
SPR	18.3658	13.9556	18.2974	12.2428	22.4153	21.1733	39.53	42.9016	44.8953	21.6632	15.648	11.2918	12.6107	8.93573	17.9835	14.336	12.8392	19.7263	39.1722	50.7512	40.1937	11.0287	18.1529	11.8417
folE	146.674	158.537	160.844	63.3305	83.7432	69.9756	71.1252	63.0797	62.9373	58.6989	67.1549	57.1132	151.553	162.883	160.951	106.202	88.5542	113.38	80.4786	96.8447	69.6224	48.4064	64.4992	62.9576
PhzF	19.741	20.5756	9.99145	11.365	15.6061	7.37069	23.4002	24.0806	30.4949	15.8007	13.5577	14.6751	19.1561	13.0351	16.6941	2.95736	9.27003	30.52	35.5899	32.5076	38.8452	13.0302	18.3833	8.93157
SYNPCC7942_1599	45.9813	37.9346	37.3023	19.4125	36.1772	28.7769	102.001	126.787	142.127	59.9372	65.9292	56.7834	58.4296	44.2414	32.2979	22.7316	25.2054	44.684	175.011	141.058	126.841	59.9572	53.2689	45.7681
apa2	34.6952	30.9027	28.2676	23.222	46.6055	30.121	25.0771	18.3423	23.9655	20.9969	21.0051	23.7248	32.1162	37.9962	40.4834	20.9172	17.4844	40.2951	22.6188	18.2163	22.6549	21.9433	28.8943	18.7898
SYNPCC7942_1601	0	0	0	8.65436	11.884	11.2255	2.42988	0	9.28868	6.56299	0	0	0	0	5.4482	6.75603	6.05064	0	3.53498	0	4.67059	0	0	6.27816
trmH3	28.0321	18.0602	25.8316	44.8901	64.444	50.2865	14.3225	10.9748	24.0902	10.8316	20.864	20.3252	26.3677	19.148	26.9752	33.4506	32.8112	65.7545	14.1687	12.6878	12.1132	13.0339	12.377	18.5027
ampC	84.744	77.878	89.4315	80.0989	95.3247	88.3111	63.345	61.3593	58.746	38.9765	34.126	57.6242	87.0062	85.1882	94.9667	53.1498	64.4007	68.8323	69.7971	59.1036	61.9599	49.8532	39.4089	56.6537
SYNPCC7942_1604	14.763	18.3587	21.722	27.8244	56.5477	30.3163	22.8118	20.1356	24.4884	23.2106	21.0537	20.9411	15.6331	27.1553	25.9242	23.4588	25.6783	46.6259	31.3681	16.8863	19.5212	26.797	19.8032	18.9737
SYNPCC7942_1605	32.0338	29.2978	37.0409	13.004	21.4281	23.6142	14.6045	13.9886	18.1442	19.723	10.6374	17.2712	46.7598	40.6771	22.9219	16.2425	23.6382	8.38114	16.9972	19.4064	12.6324	16.6132	19.9828	16.9803
SYNPCC7942_1606	153.864	169.548	117.52	163.739	250.644	341.206	636.837	590.624	581.958	222.896	211.34	215.389	120.65	109.154	101.389	144.586	125.737	51.9003	658.943	638.261	533.097	141.127	154.137	178.172
somA(2)	22.4502	19.4553	16.3251	14.5073	26.5615	17.5628	15.7498	21.2807	17.6467	38.1387	23.7344	20.3383	15.215	23.5974	18.2656	8.3051	8.11415	12.4667	19.7523	16.1172	13.3098	17.1081	25.8128	26.3102
manC	64.7596	54.5683	49.5746	45.9234	68.9271	63.7225	88.4581	102.353	76.2265	70.0564	56.7857	49.0544	48.6035	53.4514	61.8544	44.1873	50.7739	75.7156	94.6623	101.472	100.289	59.2991	65.2136	59.6559
nrdJ	18.5969	13.8416	13.7273	15.879	18.7763	12.5867	63.4075	64.0552	66.2778	46.4946	44.1995	42.4722	20.817	15.7289	18.0489	13.7733	11.4101	12.7927	93.1458	78.3317	73.1986	47.898	42.2732	38.2372
pntB	5921.51	5018.2	5327.51	161.989	171.22	167.262	41.2925	42.73	42.3217	3401.23	2695.95	2708.19	5659.57	5334.46	5506.1	173.046	156.469	185.453	46.1424	50.0983	46.2994	2922	2850.81	2478.97
SYNPCC7942_1611	5061.51	5227.92	4933.43	122.927	91.4339	119.586	34.5142	27.5491	24.7382	2713.13	2293.94	2270.41	4998.66	5082.11	5281.64	119.954	164.726	165.057	25.1056	28.0271	30.4065	2360.72	2232.81	2257.25
pntA	9640.06	8834.27	9515.66	273.681	247.733	292.905	46.8629	39.0059	36.8822	4686.97	4448.63	4415.92	9639.71	9268.02	9349.29	291.252	256.553	435.041	48.6254	36.6302	42.3894	4420.87	4386.71	4195.99
SYNPCC7942_1613	3098.69	3203.79	3235.2	3351.58	5104.91	5371.39	1461.45	1624.74	1491.37	1228.2	1515.71	1372.98	3183.01	3066.67	2939.41	2920.5	3269.93	3866.98	1718.18	1744.62	1760.81	1115.03	1184.07	1105.68
rpmH	72.3706	109.753	201.458	327.361	209.778	297.231	171.571	160.068	187.389	99.3009	133.893	163.044	214.581	259.414	185.476	212.962	236.501	492.301	196.115	146.561	194.337	107.236	101.491	114.781
rnpA	40.5982	34.4786	30.1368	28.5664	22.4153	31.7599	69.8937	57.8673	50.3703	80.4633	77.1969	49.6839	38.9784	35.7429	33.3979	41.415	19.972	26.3018	58.3416	81.202	70.4766	54.141	62.7101	35.5252
SYNPCC7942_1616	287.559	300.571	355.084	533.082	496.916	439.099	1241.09	1297.58	1277.95	513.44	443.628	394.057	314.813	367.582	323.344	549.804	549.529	526.647	1344.61	1313.32	1287.27	477.989	500.376	477.043
SYNPCC7942_1617	310.397	278.511	288.354	509.616	645.424	669.301	726.541	662.618	664.176	325.929	366.984	325.135	350.193	282.864	299.11	646.103	623.293	539.187	777.336	789.751	813.373	336.387	341.92	311.783
SYNPCC7942_1618	47.8393	32.2635	48.5679	35.6416	53.0208	42.3778	85.8942	84.2329	76.508	42.7954	68.3328	65.7463	30.0377	46.4537	39.2657	48.6914	49.8372	9.57136	105.547	117.461	95.3741	56.9174	61.2551	63.5617
SYNPCC7942_1619	19.6985	22.704	23.5006	47.5222	69.3349	34.6728	83.3924	88.5898	90.8532	51.8049	44.0367	36.1605	25.0314	22.2978	22.4375	57.9659	37.3779	38.2854	83.71	102.686	96.977	36.4855	46.8422	37.7061
SYNPCC7942_1620	13.2631	12.873	7.91156	9.99906	13.7305	14.2666	15.7216	19.5567	20.3907	11.7532	13.8027	11.6202	10.6741	10.6344	8.18315	13.2698	10.4862	6.44446	27.7728	26.3623	23.2041	9.33506	10.1087	10.5178
SYNPCC7942_1621	46.3757	36.2962	47.0821	41.2696	46.1271	39.8365	102.938	96.2039	99.4049	52.7675	55.4473	45.1456	50.1489	46.2334	48.94	40.4587	37.5764	49.4856	132.504	132.248	111.362	54.7046	50.0665	53.9586
SYNPCC7942_1622	79.3593	78.9157	89.9716	107.213	124.638	130.374	111.002	119.74	126.186	61.9024	71.0086	58.3199	94.8053	98.324	95.8724	120.789	114.991	157.045	113.711	100.606	81.2026	72.7355	71.1918	67.6121
SYNPCC7942_1623	26.7642	20.1072	18.3393	26.0755	23.8708	39.4592	28.6747	26.5625	26.8206	23.0699	33.3283	27.6576	28.0799	17.6725	25.991	27.1411	28.8649	49.017	20.4141	16.7545	18.7633	14.948	13.1807	31.5267
ribC	107.733	120.343	122.12	176.196	199.748	209.939	97.2151	137.244	109.948	83.8991	93.2239	100.907	136.981	142.273	125.108	241.507	207.697	158.455	89.5432	98.8593	86.7968	82.5496	86.1641	109.24
SYNPCC7942_1625	28.558	29.6979	33.0967	28.2964	35.4772	31.9156	15.8895	28.2734	23.7681	20.0589	26.4176	17.7015	26.2666	30.0173	24.7839	24.0104	28.3846	35.6815	26.1311	22.032	16.9309	20.5535	18.4077	16.9572
SYNPCC7942_1626	127.018	131.704	144.721	130.944	132.717	145.583	180.324	217.997	271.045	115.851	119.547	182.885	113.859	136.534	78.5082	148.465	143.862	80.3756	221.584	178.354	201.068	119.491	121.033	149.272
SYNPCC7942_1627	260.305	208.942	190.172	328.066	318.37	363.882	200.496	215.395	202.184	130.987	152.317	119.323	212.981	235.702	253.234	310.403	333.917	444.549	197.926	199.815	210.209	158.352	174.387	147.587
SYNPCC7942_1628	10.8987	12.6216	11.0322	10.4574	0	8.13847	112.159	73.6312	127.952	15.8606	13.9007	21.9908	21.1515	11.776	13.1665	6.53083	17.5468	6.73983	131.56	134.732	116.259	21.5812	22.8356	31.103
SYNPCC7942_1629	2.22233	3.77469	7.42356	2.34557	12.8836	0	21.0741	5.73451	10.07	8.0044	1.19919	6.49014	3.95355	7.33708	5.90645	1.83107	0	0	11.4969	6.41742	3.16465	3.4576	2.84555	6.80623
petJ2	27.6005	14.4247	7.09215	0	6.1542	5.81319	39.0083	28.4882	48.1021	28.8889	41.2437	22.3214	5.03608	19.6267	0	0	9.4001	0	31.1205	27.8679	26.6057	35.2346	23.5605	30.8863
SYNPCC7942_1631	7.92631	4.03892	7.06063	6.69271	4.59514	0	15.0329	9.81749	8.08116	17.1294	16.2531	15.7408	12.2209	7.3273	5.26659	1.30617	4.67916	0	10.9349	10.404	14.8992	22.1978	16.2386	10.3171
SYNPCC7942_1632	11.1901	5.93958	3.11498	2.95266	12.1636	0	11.6063	8.66249	11.0918	12.3153	4.52872	8.16994	4.97683	9.23609	13.0116	2.305	14.4503	9.51506	3.61816	8.8128	10.3577	11.6067	4.77606	13.9227
SYNPCC7942_1633	32.5604	32.68	25.2688	24.9935	40.0406	43.2251	138.009	155.817	136.363	79.7635	79.8634	93.3611	47.9785	26.0603	31.4684	22.763	36.4043	33.5593	130.164	140.907	107.908	70.6154	61.4844	92.1665
SYNPCC7942_1634	129.463	107.704	86.7869	47.4067	22.9757	54.2565	556.686	504.51	517.793	841.667	754.2	773.149	97.1403	97.6973	87.7765	50.0697	40.9426	17.9729	652.675	561.123	504.165	550.834	480.392	558.338
somB(2)	2541.62	2201.54	1985.08	176.461	346.519	199.237	7965.93	7336.29	6689.65	12025.3	12430.3	10612.2	2098.97	1782.35	1550.05	172.014	147.023	138.48	9827.94	9186.91	8260.55	8652.24	7173.54	8150.55
phhB	5283.82	4825.91	4890.52	882.109	1003.5	1484.07	313.991	310.406	297.101	3872.31	4279.64	3952.21	5279.58	5749.47	5469.51	991.149	1426.97	1106.13	502.019	478.278	457.134	3545.48	3225.34	3194.2
psbD2	91.6129	28.6042	78.757	11.3757	0	0	280.269	189.814	170.933	298.7	242.815	228.99	54.3268	68.4988	29.5406	17.7609	18.889	0	263.111	289.662	203.363	271.097	234.609	192.898
SYNPCC7942_1638	138.933	115.722	160.649	107.159	139.403	117.048	134.599	223.375	202.786	134.726	196.075	209.114	76.0504	130.551	152.672	118.876	145.895	163.573	175.081	144.487	124.794	138.563	118.597	161.61
SYNPCC7942_1639	7.77815	6.6057	2.47452	2.34557	6.44178	0	3.29283	5.73451	10.07	4.44689	1.19919	9.0862	2.6357	1.46742	1.47661	1.83107	3.27978	7.55869	3.83232	4.08381	3.79759	2.30507	2.84555	8.50779
SYNPCC7942_1640	64.1229	65.8026	68.4246	121.258	143.275	113.39	130.64	199.935	142.253	67.3628	93.7124	85.8303	64.9597	79.3889	44.3814	92.4589	112.379	72.6993	139.374	123.445	105.771	74.824	86.6668	68.5307
SYNPCC7942_1641	615.12	584.071	594.551	396.753	606.723	592.598	216.885	266.013	245.177	303.155	348.829	375.915	516.756	522.752	512.783	382.464	338.328	426.183	191.524	178.675	159.779	323.441	323.314	331.427
SYNPCC7942_1642	52.62	59.3958	48.2081	26.7146	32.8224	41.9462	22.1072	23.375	32.4453	46.9153	57.5076	36.5702	53.7181	58.935	45.1422	28.5381	21.6264	45.3098	24.121	19.9337	27.6965	33.8528	47.1921	46.9191
SYNPCC7942_1643	154.305	158.131	165.549	135.636	179.455	173.364	73.9413	63.9008	63.7567	106.988	109.839	122.178	186.901	222.358	165.165	129.071	147.435	153.142	59.4462	57.6222	50.7593	98.2677	106.496	119.582
SYNPCC7942_1644	145.513	121.318	91.8804	69.2995	77.1572	80.17	39.9661	40.2957	38.1945	71.7276	82.3507	84.9918	127.33	117.174	109.655	78.9548	89.0437	60.3567	34.4265	33.5413	39.4212	74.5448	73.4676	63.1798
rnc1	126.565	135.988	96.0872	133.584	175.097	144.392	75.5811	87.0906	81.4633	102.07	113.827	89.6058	146.696	120.293	119.772	134.303	149.997	182.628	60.3512	57.3898	69.9082	135.255	135.049	102.78
SYNPCC7942_1646	3560.92	3831.1	3711.22	1347.57	1224.1	1431.83	1177.17	1041.84	1056.25	2122.81	2213.81	2283.31	3871.05	3819.14	3529.71	1346.27	1470.73	1234.98	928.16	941.282	859.331	2221.83	2180.59	2550.44
SYNPCC7942_1647	43.3752	70.385	46.5725	137.342	134.711	120.884	44.9884	61.5592	60.5429	36.5775	42.632	33.4781	56.9552	66.4878	45.2892	117.427	118.884	100.11	62.1097	62.6274	63.5322	28.1188	35.7038	39.1414
SYNPCC7942_1648	199.743	183.098	139.447	441.719	496.275	481.797	108.988	112.901	93.3822	125.616	162.531	116.667	169.212	167.481	193.81	431.035	449.199	474.484	99.7807	114.028	86.6862	133.187	116.377	115.309
rbr	43.7771	50.6977	36.5587	52.5055	132.663	51.7593	62.5059	71.8854	72.133	43.0027	42.9502	47.6523	27.14	23.6506	23.7988	80.3374	46.9874	13.5361	60.9082	48.581	64.6066	29.9273	29.7255	34.2803
SYNPCC7942_1650	25.1	22.6254	24.0257	15.8022	26.805	27.1282	52.1975	49.7692	51.3802	24.4958	29.9399	23.9198	26.8964	25.2966	19.6034	18.504	19.4965	14.9774	65.3055	56.644	49.4132	26.2628	23.1175	30.6816
SYNPCC7942_1651	72.4967	47.6132	53.8158	87.7398	173.719	127.04	66.4563	92.7872	76.6505	37.9106	39.6417	30.4878	45.857	45.9552	44.9587	93.9802	91.3007	92.0562	77.5109	73.0818	64.42	38.0992	33.0053	33.3049
SYNPCC7942_1652	15.215	5.90701	11.6171	7.34118	15.1211	13.093	18.0353	14.3583	17.2359	8.69866	10.3214	9.6486	10.8271	13.2041	10.3984	7.87997	12.8313	2.95715	20.2405	13.238	13.3714	12.1743	9.64817	13.6467
SYNPCC7942_1653	299.173	280.396	353.031	150.963	214.209	145.228	55.1017	107.033	96.5418	124.499	151.147	183.793	306.759	376.99	287.484	135.527	139.847	214.864	59.0935	42.8676	42.0939	132.902	147.023	166.096
SYNPCC7942_1654	9.28864	9.46621	2.06854	3.92151	10.7699	15.2596	2.20208	1.91748	2.10447	5.94771	4.00981	15.191	4.40657	9.81335	7.40614	0	5.48339	12.6372	3.20358	4.87688	2.11636	9.63446	9.51482	5.68958
SYNPCC7942_1655	8.76066	6.37724	4.18063	0	0	0	8.90104	12.9177	7.08873	29.0499	17.5587	27.7778	10.3902	4.95832	13.3051	4.12473	5.54111	0	9.71189	3.94257	10.6932	22.068	14.9566	33.5386
katG	905.314	1132.69	1131.44	212.338	234.218	187.828	1259.8	1131.87	1280.73	2196.02	2095.73	2215.67	948.934	1054.89	1018.11	197.283	197.128	237.81	965.712	898.179	989.084	2234.49	1961.13	2083.79
SYNPCC7942_1657	25.7069	43.664	32.2022	20.3494	18.6289	43.9917	26.663	63.0177	21.841	25.7198	41.6153	30.0301	26.6776	59.4105	38.4319	37.0668	28.4544	43.7178	33.2479	28.6813	25.6252	23.331	21.9441	46.7468
SYNPCC7942_1658	13.9876	11.8792	34.6109	9.84222	54.0605	17.0216	58.9524	64.1666	45.7756	29.8552	18.4504	25.4176	31.3356	20.5246	10.3266	28.1722	11.4685	74.006	71.0231	61.2	61.9693	25.7926	34.4938	28.5595
SYNPCC7942_1659	29.7237	16.8288	31.8709	23.2386	22.3375	21.0997	184.649	197.713	255.654	74.8971	66.5331	68.1585	27.4186	34.8919	32.1847	14.5129	14.6224	44.9322	231.607	242.182	207.56	59.3768	62.0225	59.0031
kef	35.925	35.5948	51.4308	23.4726	22.3145	23.4201	24.3338	22.0717	33.9137	13.6926	19.3855	8.99281	51.7375	50.8317	45.467	29.6001	15.1484	23.2742	28.763	25.1492	20.9505	21.2929	16.0634	14.4081
SYNPCC7942_1661	7618.11	6829.64	8971.32	1180.12	1037.57	1108.22	156.676	197.133	193.432	896.965	999.21	1341.61	8261.09	9113.47	9157.14	1559.06	1577.35	1359.44	152.681	151.411	141.211	1258.14	1317.23	1369.37
cysS	68.0107	45.9543	98.9446	26.198	27.3406	20.3887	27.657	25.1074	35.9912	26.2246	23.5733	24.3563	91.2592	91.7824	95.6562	19.6334	34.4343	27.0156	37.2391	27.1069	17.8146	31.4095	29.6634	28.8874
SYNPCC7942_1663	21.7973	16.8288	13.2387	54.3782	74.671	75.9591	35.2333	32.725	38.161	19.0327	14.9699	18.5185	23.5017	18.3182	7.89988	32.6541	46.7916	121.317	37.5886	27.0504	24.832	10.2768	6.76609	18.2067
SYNPCC7942_1664	14.6332	12.4274	8.14688	23.1671	0	10.0166	28.1866	52.8634	45.586	11.7124	23.6887	12.8205	8.67755	4.83119	9.72293	0	5.39903	24.8855	25.2343	21.1281	16.6704	11.3835	21.8597	14.0051
SYNPCC7942_1665	5.75297	5.97152	7.11757	21.5894	14.823	5.25063	12.1233	13.8553	15.2065	7.16283	11.7276	6.72044	6.82307	4.22079	1.6989	7.37351	6.60365	4.34828	15.9834	17.7875	18.9335	7.29318	7.63914	9.78853
SYNPCC7942_1666	309.632	327.41	292.941	420.786	442.893	440.516	249.482	296.613	262.494	174.129	220.591	184.397	320.423	316.7	291.791	445.208	430.084	323.512	232.075	240.665	208.646	200.462	161.522	225.453
murD	10.2495	10.4455	15.4071	4.32718	11.884	21.0478	14.883	23.2742	15.6747	14.3565	9.40231	10.7759	13.3716	10.8285	12.2584	6.75603	14.3703	13.9445	13.6981	12.9153	15.7633	14.8836	13.5613	13.7335
kdpA	78.5516	58.0096	61.7963	9.9129	27.2243	21.0402	9.61483	9.25347	11.6067	52.9635	44.691	50.3691	62.7837	46.794	55.597	9.849	11.9709	23.2325	8.46618	8.7416	7.53836	60.2214	46.6459	45.7618
kdpB	14.3288	11.5894	15.9548	5.7613	9.88911	3.73646	7.88579	5.98627	5.41063	15.5647	23.9323	19.1296	10.9247	11.7141	11.7875	8.43292	4.02797	11.6037	6.76566	7.88137	8.55047	10.9697	16.5997	14.3668
SYNPCC7942_1670	0	0	0	0	14.0667	0	0	0	0	0	0	0	0	12.8174	0	0	0	0	0	0	0	0	4.1425	0
kdpC	27.9752	27.7181	31.1498	14.7633	13.5151	25.5325	15.1987	30.0781	15.8454	17.7265	22.6436	21.7865	11.0596	40.0231	18.588	24.9708	17.2028	39.6461	17.0857	17.748	15.935	19.3445	17.9102	18.7422
SYNPCC7942_1672	224.033	120.166	157.551	85.0416	91.1432	99.5449	155.492	158.216	165.853	236.729	201.485	83.7925	200.444	144.037	177.584	85.8183	87.0092	73.5254	171.14	155.802	149.999	205.875	250.793	173.039
SYNPCC7942_1673	39.6315	18.1933	25.0461	52.0041	43.4675	32.2606	38.09	44.2229	47.3221	19.7185	31.2115	17.5175	31.759	25.4617	29.8915	68.8384	34.7775	51.0041	38.7892	41.616	43.9288	15.554	17.3724	18.0426
SYNPCC7942_1674	1015.18	743.704	949.62	1563.78	1630.39	2166.09	1027.19	1019.51	976.473	528.889	555.204	544.872	1049.44	1008.51	972.293	1461.9	1498.23	1726.43	885.173	920.754	879.105	571.546	569.913	621.477
SYNPCC7942_1675	280.356	274.247	284.386	201.401	268.05	229.083	118.314	109.083	109.744	123.36	134.65	123.457	255.907	259.751	294.539	302.353	327.108	339.488	122.764	104.04	107.02	132.456	149.105	146.103
SYNPCC7942_1676	59.9927	54.6551	68.0152	103.614	139.119	113.491	79.5173	113.712	85.2599	48.8913	49.442	48.42	59.5089	64.8221	50.7332	73.6965	101.418	126.14	85.5854	82.4684	77.0434	38.4671	39.1068	28.3957
SYNPCC7942_1677	26.6376	18.76	22.4262	60.3441	37.6651	40.9147	26.5694	22.1296	25.0236	21.3208	20.3339	22.0097	23.1164	21.4499	25.0379	31.0482	42.1891	66.2934	38.0928	32.747	28.1257	15.4994	23.2931	17.9082
SYNPCC7942_1678	270.633	227.607	238.442	346.653	407.469	406.474	206.339	227.809	238.119	121.977	133.276	135.052	210.347	258.508	226.958	458.962	444.003	393.219	226.551	215.208	223.002	173.058	119.995	121.713
psb28	149.407	101.866	79.6664	48.8627	140.294	74.9027	165.877	173.761	185.938	102.743	95.3837	83.5792	109.813	122.276	95.0782	62.4185	83.8522	71.5734	145.153	114.904	149.831	91.6723	131.13	95.0613
cysA	47.6981	38.7212	37.4901	32.5751	16.266	34.5705	402.013	191.137	201.036	161.132	127.178	160.603	45.7555	43.5377	52.1998	26.5857	30.0212	23.8578	188.094	159.098	159.82	151.332	182.026	185.289
sbpA	79.2631	83.4249	116.923	71.5033	109.969	107.585	476.202	167.121	185.721	168.637	159.387	163.026	98.0241	118.99	90.0272	81.4958	71.9871	156.687	199.188	146.19	177.123	140.537	164.815	183.623
cysT	14.489	26.0575	17.0822	23.3885	24.705	18.6689	127.294	87.0906	79.1702	38.2018	34.9529	47.7898	13.1407	23.6364	19.2542	7.02239	25.1568	17.3931	69.8127	60.4103	72.3356	45.0851	48.745	38.5015
SYNPCC7942_1683	17.3992	9.85102	9.68684	6.12138	0	0	94.5283	56.8696	49.2753	55.7054	18.7776	37.2629	3.43927	0	15.4144	9.55731	0	19.7263	75.0106	65.4691	56.161	24.0627	32.1802	8.8813
cysR	151.634	129.753	141.98	67.897	36.6279	44.0342	164.082	150.582	165.267	210.555	199.599	120.773	183.926	171.425	157.234	54.8968	55.9465	70.3287	146.591	161.639	151.151	213.28	216.711	218.128
cysW	76.2251	83.7336	61.8112	41.9752	38.4262	40.8341	137.987	116.305	137.971	90.8528	74.2164	102.594	54.0457	64.5561	68.2638	39.5946	35.4605	33.8166	123.589	143.118	122.233	90.2349	94.0652	109.113
sbpB	15.9917	10.0382	10.8387	2.9354	6.04623	5.71121	18.9559	10.7648	21.2662	16.6953	15.0075	16.2443	8.24621	10.1003	7.3917	3.43728	3.07839	18.9188	18.5845	16.7924	11.8813	12.26	11.8703	11.1795
cysU	9.8736	10.4816	9.16171	12.158	4.77004	4.50573	12.1915	11.8897	13.0492	10.5371	12.4318	7.68936	6.83094	9.77939	12.0275	4.06764	8.5002	0	11.3511	14.256	7.03013	10.2412	10.5354	10.0798
cysV	4.14267	4.22186	4.61278	0	2.40164	0	6.87479	9.407	11.2629	3.97896	8.04756	3.87147	2.94795	3.28251	4.40412	1.36533	2.44555	11.2722	9.28702	7.83019	10.8547	4.2969	5.65806	3.17189
rdhA	2.96311	5.03292	4.1242	3.12743	6.44178	6.08484	196.253	72.6372	78.8815	51.5839	27.1817	24.2299	4.39284	6.84794	4.92205	1.22072	2.18652	15.1174	83.6722	70.7861	89.0323	25.3557	35.4113	37.4343
SYNPCC7942_1690	14.8618	7.57297	9.92901	12.5488	25.8477	0	51.0883	39.8835	26.9372	26.1699	3.20785	27.7778	24.6768	3.92534	3.94994	0	8.77342	0	17.94	31.212	38.9411	15.4151	7.61185	11.3792
SYNPCC7942_1691	36.2521	31.3094	25.3143	18.1585	32.0591	31.965	48.4344	32.9786	48.0275	29.9998	27.1879	25.8398	22.5908	26.7775	34.2941	39.4887	26.2976	29.2582	42.913	41.2934	38.4992	31.2286	28.3232	25.8751
mrr	6.25761	3.32148	5.22579	6.60464	9.06935	10.7085	7.41754	5.65151	5.31655	6.88682	3.37668	2.74123	3.71079	7.23089	3.11838	12.8898	6.92639	10.6418	12.1399	4.51753	8.0199	2.43397	6.67706	4.79123
SYNPCC7942_1693	5.32364	6.02823	7.90369	18.7296	10.2876	19.4352	17.8796	18.3162	20.1024	17.0442	1.91513	12.4378	10.5231	11.7174	9.4327	14.6213	2.61893	24.1427	29.0713	22.3608	22.2376	11.0437	10.6036	12.2284
parC	10.5192	8.46339	8.32233	8.18084	13.641	13.6431	35.6024	41.7158	33.8675	21.7136	20.0164	19.079	8.53612	13.8918	12.1395	6.84254	10.2135	9.41536	44.1564	41.4222	40.9968	22.3959	18.6678	16.7442
SYNPCC7942_1695	31.4196	21.832	25.4437	9.0442	20.6988	23.4623	19.045	20.6374	23.4588	22.2905	15.4131	36.7034	20.3258	24.5186	24.6723	5.88363	7.37705	0	27.0909	26.6193	19.9307	17.0353	19.5058	19.1361
SYNPCC7942_1696	338.874	290.246	339.811	205.252	184.178	179.244	145.498	183.829	163.586	281.252	220.263	273.28	375.646	357.253	371.007	223.687	171.916	235.758	155.224	156.186	157.382	274.602	290.093	249.144
SYNPCC7942_1697	15.178	27.9287	22.5339	10.6799	0	20.7791	8.99573	23.4993	17.1939	16.198	10.9203	8.86526	30.0022	36.7478	33.6165	12.5058	22.4002	0	4.36232	10.6254	18.7321	10.4954	19.4345	21.3057
SYNPCC7942_1698	43.8033	69.0867	44.1289	92.465	102.786	62.8233	35.8514	49.518	47.2582	25.043	47.2735	36.5497	66.7943	68.8656	30.4908	51.5592	64.6463	85.1347	50.358	56.9482	48.7135	32.4529	19.5861	30.3444
SYNPCC7942_1699	42.1139	45.3615	50.896	63.9638	96.7659	70.3108	61.487	80.0454	62.2522	28.7751	29.3764	26.9979	45.0745	46.1206	46.4097	50.7796	65.9428	83.8476	58.0103	53.1211	59.6787	26.1025	37.7031	34.6045
wcaG	3.01955	3.20549	3.3622	1.5935	2.18816	4.13383	8.94814	9.34999	6.84119	4.8337	4.07346	2.6455	5.37181	5.98147	2.00632	4.97587	1.11409	0	10.4142	7.13417	8.16983	2.34897	3.22195	2.88995
SYNPCC7942_1701	100.961	94.7679	118.335	89.7346	177.131	152.767	48.8148	46.6194	39.1266	57.417	64.5153	80.6953	110.287	110.523	82.9708	107.266	135.277	189.77	32.0716	17.4369	25.7274	52.3598	45.3593	55.9423
SYNPCC7942_1702	0	0	11.5119	10.912	0	0	3.06376	0	17.5677	4.13754	5.57886	12.0773	0	0	6.86946	0	0	0	0	5.42818	2.9445	5.36179	4.41267	0
ams1	47.5115	37.2005	46.1934	42.074	70.5394	56.4775	63.3238	79.6594	73.5128	39.6978	48.274	40.8816	42.6054	53.8682	45.8902	70.2732	67.0406	58.333	94.5211	77.9996	70.2319	41.107	36.798	41.7014
SYNPCC7942_1704	56.3649	40.3892	59.8192	150.586	114.878	144.684	82.994	84.5395	67.8418	40.885	45.6227	40.1235	57.4486	51.1748	56.1769	134.97	159.871	203.693	82.7709	87.856	75.2485	51.1554	47.3626	45.8538
psbI	41.6131	25.2432	52.9547	50.1953	0	16.2769	24.6633	18.4078	13.4686	38.0654	25.6628	55.5556	49.3535	31.4027	39.4994	29.3887	0	121.317	20.5029	37.4544	30.4756	30.8303	50.7457	9.10333
SYNPCC7942_1706	52.0469	41.1627	54.6933	21.9733	29.2304	24.9387	59.1881	60.436	74.068	40.3566	51.6064	48.6397	58.6417	49.4023	47.1183	32.6988	25.9242	39.8305	71.8022	61.6555	58.3665	41.8381	39.1526	48.3186
ftn6	21.4671	12.6216	7.35482	3.48578	9.5732	0	26.425	32.3841	33.6715	17.1823	10.6928	19.2901	13.7093	15.2652	24.1385	10.8847	7.31119	22.4661	52.681	45.084	41.3867	18.8407	25.3728	15.1722
opdA	21.1056	11.9495	13.317	13.3656	19.373	9.63133	16.053	22.5105	17.9316	23.9316	18.6017	13.9711	12.9329	18.1169	19.6328	8.11523	16.6124	14.357	21.8374	15.5137	12.0219	17.5131	19.8178	21.277
SYNPCC7942_1709	16.6545	11.7867	20.0898	9.76562	30.8429	20.267	37.0155	41.0654	38.7812	19.9954	27.9594	31.885	17.009	15.8846	10.4512	19.0588	12.9724	28.323	35.9	41.2922	33.203	21.5932	22.5098	23.024
rpoZ	126.615	175.719	216.633	717.076	1450.15	1124.59	248.921	366.562	325.345	74.1533	96.652	191.198	227.081	293.636	143.634	727.721	747.45	1155.4	351.478	212.404	179.424	83.2818	63.2673	118.225
SYNPCC7942_1711	31.1242	39.1204	22.18	89.3529	61.3487	102.263	42.7965	51.4005	43.72	33.8802	18.8104	39.2671	45.7729	41.103	18.1987	53.3408	91.8683	101.627	52.599	54.2533	44.6763	18.0785	20.192	23.8307
SYNPCC7942_1712	13.6436	4.96588	4.34055	8.22874	22.599	10.6734	25.4142	8.04712	8.83186	17.1606	16.828	18.215	0	7.72198	10.3605	9.63564	5.75307	13.2587	10.0834	19.4435	13.3227	4.04331	13.3103	14.9235
mocD	18.9599	13.4183	16.7133	41.6904	68.6981	38.9349	94.5797	58.7092	61.7497	41.1005	29.8404	39.6826	21.5497	11.4761	22.0462	32.5456	39.6407	53.7395	134.869	120.285	139.497	36.054	43.1591	34.4777
metX	5.61155	3.57426	3.90521	5.92275	16.266	13.4441	18.7079	13.0321	12.7137	11.2287	3.02806	9.83285	5.82343	8.337	4.6607	13.8708	3.10564	9.54312	16.9345	12.1533	15.5824	9.45825	5.38892	10.7414
upp	28.3602	19.4535	32.7931	39.1431	25.2943	32.8525	53.658	29.2723	45.7191	29.684	27.0754	28.0326	45.2785	46.0957	23.1923	43.1394	30.5863	29.68	45.144	37.2253	31.0659	18.1022	13.0356	14.1979
SYNPCC7942_1716	180.021	175.541	203.014	331.394	387.75	335.786	204.177	218.893	195.887	126.424	111.019	133.845	183.689	183.246	196.891	335.239	338.474	293.746	201.057	194.074	181.362	131.184	114.024	139.158
glcF	32.3262	33.0372	33.5542	18.5052	19.0582	16.502	53.9053	59.38	55.2399	46.4853	49.0786	44.8029	36.3897	35.4547	33.4926	12.6403	15.3636	11.1813	58.5797	59.835	50.8707	52.8519	58.4628	54.9556
glcE	41.8643	41.7165	41.6428	17.6744	19.4161	27.5103	98.9179	111.196	111.29	76.3988	76.5064	71.7267	41.0452	47.1778	47.4735	25.7554	21.4187	22.7825	104.44	130.416	126.227	77.5823	62.4196	66.6723
icd	58.9478	59.3958	63.4121	39.0174	63.7141	51.9768	134.419	87.6561	89.4133	56.3783	61.4613	52.5211	53.9156	52.1179	53.7723	50.216	70.7772	61.1682	145.588	127.209	134.024	49.743	50.7457	63.8763
SYNPCC7942_1720	439.991	550.886	414.271	464.392	534.536	491.63	176.406	146.928	177.749	359.938	359.628	315.571	479.626	476.381	455.721	327.874	396.296	440.152	145.054	119.752	117.019	305.367	258.216	326.977
SYNPCC7942_1721	146.721	143.51	152.104	318.26	375.433	313.071	269.872	278.858	256.763	121.485	123.4	122.932	148.811	121.602	114.296	265.124	312.11	447.41	211.136	223.133	205.188	145.886	128.7	144.104
cysP	79.482	72.522	92.1587	61.0109	100.915	68.3452	39.3211	40.6802	42.4149	53.628	51.7509	58.318	88.0339	91.9527	83.7999	57.3702	64.9524	116.178	40.2128	22.7624	33.6747	47.0119	31.9614	49.2888
crtH	22.5371	19.5305	25.0946	19.4179	19.9982	22.6681	30.8036	24.2114	31.2617	22.0882	18.366	20.417	24.0017	21.2591	28.1156	25.0117	24.4366	21.9012	28.5533	23.9071	19.387	14.789	16.4899	15.495
SYNPCC7942_1724	36.9381	29.4096	23.1356	14.62	26.7678	25.2846	19.156	73.8694	94.1494	29.5653	32.3899	29.6656	16.4284	30.4881	49.0867	19.0218	13.6286	31.4089	37.8209	47.2726	27.6155	23.9458	47.2969	33.5851
gntR_2	79.5906	95.966	86.9814	92.3013	126.746	87.4381	79.4933	75.5581	66.2299	53.087	59.3849	60.8357	84.4895	79.1556	88.7921	89.8663	102.961	73.5254	69.049	89.5088	73.0408	57.0742	44.0355	54.9209
lspA	17.3992	17.2393	16.1447	0	46.2316	23.8199	20.6244	26.9382	34.4927	20.8895	23.472	8.46884	27.5142	13.4036	11.5608	21.5039	25.6783	29.5895	28.754	17.5092	26.4287	19.5509	25.9917	13.3219
bioY	19.6115	11.4505	30.0259	20.6991	28.4235	20.1364	34.1436	37.9542	23.6048	26.4888	22.488	31.5006	17.4446	11.3309	14.6596	40.3969	23.5164	41.6897	39.1034	32.8209	44.6836	21.613	33.4817	27.2161
SYNPCC7942_1728	113.365	110.366	153.938	52.53	104.192	71.9214	4.09689	9.98872	9.39669	56.4341	40.2846	51.6796	136.091	151.536	139.626	68.3459	71.4116	47.0221	19.0725	12.3396	8.66232	37.2831	46.0252	38.107
SYNPCC7942_1729	55.7619	49.5339	48.5299	20.2946	48.3047	45.6281	9.87672	15.8773	15.9735	26.1635	29.7439	29.9491	52.4512	49.9396	73.2496	26.405	35.945	34.88	14.9212	12.1146	10.5875	19.9441	22.4321	25.028
SYNPCC7942_1730	65.1808	25.6276	69.8895	25.4798	55.9814	59.4893	66.5319	79.7359	49.2253	46.374	59.9232	80.3723	44.3788	41.4452	44.913	35.8035	37.4095	57.4767	66.6084	56.4034	66.0047	51.3316	61.8222	63.7695
SYNPCC7942_1731	23.4854	9.97263	9.80643	12.3939	51.0571	4.019	16.5292	15.1504	9.97674	31.7211	25.3459	18.8615	6.96346	13.5691	9.75294	16.9318	10.8314	0	17.7185	23.8907	27.5911	21.3148	17.5417	13.4864
SYNPCC7942_1732	5.20706	7.37029	15.4612	10.9917	20.1247	23.762	28.8039	25.0812	9.83109	9.72472	3.74639	12.1655	12.3513	20.6295	2.30654	5.72043	20.4927	47.228	11.9725	19.1373	19.7733	3.60062	23.706	14.6185
sufR	75.2078	97.6854	80.0478	123.737	134.648	124.159	95.7035	130.139	114.013	104.458	102.651	95.6073	77.3916	78.8719	95.5335	94.7729	102.833	105.329	120.156	112.073	114.028	86.038	88.7459	90.6099
ftrC	229.928	323.781	256.021	555.882	620.913	532.7	591.686	632.863	589.947	412.112	441.145	456.842	186.46	228.383	235.038	537.579	603.264	775.359	542.225	636.622	498.132	387.289	451.259	400.246
sufB	75.7953	119.905	76.1224	122.351	126.366	118.008	165.596	173.34	153.205	117.368	136.868	113.426	69.9175	87.0117	100.065	104.493	128.677	151.646	147.792	173.227	133.754	142.333	153.929	138.067
sufC	29.9506	26.9775	33.3493	63.2231	21.0464	34.7904	23.6682	26.2299	18.5065	37.7748	24.4874	27.5658	25.8339	32.3616	30.1522	37.3902	21.4313	30.8695	34.4323	38.5981	34.1203	19.769	24.7918	31.9659
sufD	25.765	20.9695	24.505	31.7261	35.7861	35.2728	76.6702	62.6059	60.8063	42.1039	42.2885	48.909	12.0957	18.4305	8.55969	34.4969	26.9342	7.30275	95.8036	94.411	86.2215	44.5403	48.5692	35.3448
sufS	28.3082	20.1946	23.9557	46.6099	45.9514	52.7063	111.404	97.5905	110.956	76.5839	80.6544	87.3017	32.2309	38.1319	19.5616	30.7882	47.6272	46.216	145.961	154.277	114.485	71.0564	63.7946	67.1912
merR	3.34914	7.11077	11.1876	10.6046	14.5621	9.17011	16.8723	39.7539	26.5578	20.1049	23.4941	15.6495	13.9024	8.84583	4.45064	13.7975	14.8283	11.3913	30.3212	15.8258	19.0771	19.1061	11.4356	23.0789
SYNPCC7942_1740	10.236	11.3678	12.2743	3.32419	25.1059	19.403	34.5333	32.5082	36.5704	28.3599	22.0938	37.7116	15.8753	17.677	12.5561	7.78509	8.1343	0	41.4131	31.4187	30.0496	23.6842	24.8687	20.4976
SYNPCC7942_1741	45.175	45.9543	45.8793	7.33543	18.7067	13.5924	46.4874	43.0412	39.9278	77.0843	83.5781	63.7904	43.5689	53.7583	36.2834	5.7264	8.79174	0	67.2015	52.6499	48.9194	58.6998	57.6318	57.3947
gap2	112.6	86.124	95.7857	100.391	101.363	70.8526	518.966	404.971	419.111	170.734	176.62	173.203	125.25	97.9026	121.751	81.8274	59.8657	71.3629	610.865	614.693	591.586	151.612	149.252	147.795
ndhH	144.48	120.656	144.788	102.932	141.344	123.622	171.974	177.088	156.849	126.242	133.836	132.208	143.509	178.876	133.598	103.171	110.168	77.8067	148.451	160.248	154.307	129.253	121.79	118.919
SYNPCC7942_1744	22.5639	28.0071	7.73061	14.6556	50.3117	38.0191	17.4881	34.0387	25.5608	27.7849	9.36597	6.08273	16.4683	18.3373	9.22614	8.58065	7.68475	35.421	16.4622	25.5164	15.8187	25.2043	19.2611	14.6185
SYNPCC7942_1745	32.6634	21.0823	42.1892	24.8219	68.1696	50.0829	36.3948	33.7139	50.3222	23.0065	28.2008	24.42	32.5408	36.2339	43.406	43.0604	28.9234	62.2138	24.7837	26.7532	34.2339	24.3932	34.574	29.0106
rpoD2	1634.89	1857.78	1921.88	3236.89	3686.85	3778.68	1623.15	1786.87	1487.84	1360.15	1713.25	1651.09	1977.66	1834.27	1706.97	2996.86	2972.58	2751.36	1513.13	1479.9	1363.76	1525.19	1618.17	1723.11
SYNPCC7942_1747	87.8917	88.9584	77.7563	142.326	272.218	212.63	118.812	152.233	130.935	61.6755	72.7653	83.685	119.234	104.941	82.3988	150.788	179.467	151.518	118.346	105.252	85.3832	81.1734	67.8322	75.5922
SYNPCC7942_1748	8.4256	9.54075	14.5938	7.90477	8.14099	17.9431	22.7491	8.69659	11.6657	12.7384	26.269	15.3106	16.6547	11.1269	6.22038	7.71357	4.14493	0	25.0232	25.5594	25.0631	13.5945	11.188	12.1856
petF4	103.466	101.744	107.122	176.258	231.511	208.742	217.317	153.632	166.558	116.23	103.826	93.2995	103.336	91.0918	110.96	212.376	235.744	197.565	162.771	200.138	175.771	101.669	94.5187	120.914
SYNPCC7942_1750	335.486	372.582	373.556	529.191	518.289	580.418	289.514	348.178	354.986	264.097	308.351	262.705	404.448	352.976	357.638	498.165	514.163	614.422	349.662	389.061	383.242	267.674	202.983	246.99
SYNPCC7942_1751	307.727	320.737	288.136	531.48	537.226	239.367	339.898	328.453	257.488	263.099	226.436	179.739	323.494	267.847	297.407	518.624	567.692	309.239	265.331	334.152	266.911	232.134	268.654	251.68
SYNPCC7942_1752	80.5262	72.4109	64.3473	105.99	68.6525	116.727	87.0304	102.673	83.7092	72.036	69.5246	85.2148	85.3926	81.3217	81.8315	107.72	89.4819	90.2225	105.373	111.418	105.768	86.4722	66.3131	72.5365
SYNPCC7942_1753	55.2285	62.5381	46.1218	55.0529	40.0222	67.208	49.0993	88.6741	59.088	67.5353	59.6038	73.4768	32.7507	68.8834	75.4311	70.7857	65.6592	62.6152	55.5562	72.4924	65.539	49.3284	91.6696	59.9058
SYNPCC7942_1754	27.9752	43.5569	15.5749	29.5266	108.121	12.7662	55.2679	43.3124	79.227	37.319	40.2553	16.3399	49.7683	49.2591	12.392	38.4166	55.0489	31.7169	44.2219	29.376	47.8049	48.3612	63.6809	21.4196
SYNPCC7942_1755	55.539	57.9983	60.4673	36.4741	56.048	49.563	80.9512	88.3234	74.1006	109.323	93.6824	109.093	67.3336	72.8021	62.871	29.8294	40.6795	30.784	97.5483	89.64	87.1736	89.6105	78.3134	83.7884
SYNPCC7942_1756	33.6007	19.7556	14.3899	21.824	22.4762	28.3077	1.53188	5.33559	5.85591	26.894	13.9472	6.03865	27.5889	17.0667	24.0431	8.51847	15.2581	0	4.45715	2.71409	4.41676	8.04268	30.8887	39.5797
SYNPCC7942_1757	1320.23	1169.6	1710	62.7441	78.9789	67.8206	136.529	173.851	210.447	1076.54	1058.59	1212.39	1639.24	1622.47	1543.77	65.3083	65.8007	50.5487	155.907	127.449	129.804	1138.15	1249.61	1014.64
SYNPCC7942_1758	235.162	233.744	234.054	321.694	314.17	347.121	178.308	190.519	185.286	169.822	164.469	150.399	231.381	213.4	203.389	307.418	327.67	308.319	191.436	186.237	181.469	141.717	149.153	144.346
SYNPCC7942_1759	209.814	228.674	218.049	346.938	537.226	402.136	209.327	249.047	225.797	151.142	132.088	147.059	219.81	258.611	176.586	397.612	381.902	499.54	247.241	194.616	197.195	148.711	176.117	141.905
ald	60.7538	61.0276	62.5564	63.4336	77.6376	100.166	90.2127	93.7246	75.4833	49.6732	73.3222	70.2076	55.7842	56.939	48.6147	63.5141	59.775	71.1015	91.2491	95.351	92.2827	56.2398	47.3998	68.5251
SYNPCC7942_1761	82.0105	60.5487	69.2908	42.6269	71.6746	67.703	48.8503	51.0441	50.4197	36.2841	42.6972	48.1418	70.8716	73.4725	55.8605	50.2545	45.0075	56.0679	47.2597	50.4152	43.8971	41.4632	33.0682	36.6026
SYNPCC7942_1762	238.281	226.563	255.474	258.236	394.479	390.108	310.402	368.663	317.792	204.09	169.141	181.933	254.051	217.353	234.385	257.455	286.405	330.864	335.078	300.512	326.585	204.856	192.498	181.314
SYNPCC7942_1763	27.0017	16.274	18.4275	23.9025	27.7728	16.6943	23.2307	22.4759	30.588	22.3094	12.2204	20.35	9.29737	10.3525	16.2049	10.0474	11.5694	11.8503	28.5388	32.927	35.7223	17.1656	21.5623	10.6706
SYNPCC7942_1764	17.3992	4.92551	10.7632	0	5.60383	5.29331	37.8113	65.849	41.6103	4.64212	22.9504	11.2918	2.29285	7.6592	7.7072	3.18577	14.2657	13.1509	61.6754	56.8414	59.4646	24.0627	14.8524	17.7626
SYNPCC7942_1765	73.6014	79.3359	55.1612	44.8172	57.4392	38.7546	34.3944	45.289	44.8953	35.1198	51.9366	34.7223	72.1838	69.1607	63.9514	27.9893	54.3117	19.2567	31.7307	43.8454	31.4431	45.5114	39.8716	44.4329
cydB	11.7512	11.154	8.4666	10.2142	24.0443	20.8193	14.7488	28.5392	11.7459	26.0039	19.3963	29.0698	15.5767	13.693	7.34873	17.0865	10.2017	0	18.4764	9.43619	13.781	22.9435	19.4722	29.1095
cydA	68.661	77.6055	57.9016	19.1829	38.0489	33.1759	23.6385	34.3925	37.7464	113.145	105.702	104.388	67.6609	67.3391	69.103	19.9669	16.392	30.9088	33.5185	29.6879	21.568	91.1162	81.0207	83.4955
SYNPCC7942_1768	156.186	114.014	137.76	37.0445	38.1515	36.0375	9.36088	14.4908	15.9039	99.0261	101.325	87.1259	132.164	117.036	116.603	37.5944	27.1944	29.8443	12.8616	11.978	11.9953	103.754	101.117	97.4157
SYNPCC7942_1769	241.476	176.898	186.778	175.1	192.355	262.45	21.8501	34.2471	37.5868	84.0979	87.5319	96.8993	240.482	265.341	220.462	82.015	149.624	200.628	31.7874	25.1632	40.9492	78.3902	62.9404	73.3912
SYNPCC7942_1770	26.421	38.7573	26.7448	20.2809	34.8117	59.1889	27.0478	12.3958	27.2093	5.76748	7.7766	28.0584	28.4869	44.4079	38.3025	15.8323	38.993	65.3559	12.426	21.4386	16.4178	9.96534	20.5033	18.3906
ffh	172.242	162.126	190.722	157.555	180.292	172.922	159.082	199.51	185.905	129.438	145.095	143.081	178.178	193.976	181.205	153.744	137.692	165.987	166.251	160.268	140.08	151.856	146.621	146.166
rpsP	194.815	158.15	165.882	96.762	282.352	188.263	482.229	461.304	509.535	288.93	234.984	378.18	231.053	158.905	209.394	193.564	241.005	448.239	358.183	370.032	372.072	294.188	244.558	285.165
SYNPCC7942_1773	29.1628	45.7236	32.4722	37.8832	65.0255	30.7112	65.1484	81.0406	73.6961	57.4571	41.1573	73.3753	42.5691	20.7376	20.8676	22.1802	52.9716	45.78	54.1586	67.1353	61.3346	39.5558	47.8733	36.0698
rpsU	114.795	80.082	95.8663	103.852	83.1878	179.608	349.903	359.692	343.681	196.89	203.532	134.1	131.285	81.2139	130.757	67.5603	84.7089	55.7779	388.848	322.883	315.265	170.098	160.986	232.292
phoH	5.90781	2.50864	7.4005	7.7943	10.703	2.02198	7.87825	8.3845	9.20214	4.13754	3.18792	7.76398	6.13087	1.95048	1.9627	1.21692	3.2696	0	9.55103	7.36681	9.6748	3.82985	8.19496	6.78509
SYNPCC7942_1776	1025.81	974.506	1188.4	665.38	729.345	810.062	252.369	205.482	244.314	500.161	498.335	513.566	1295.33	1267.06	1172.12	770.03	865.1	846.398	245.558	230.824	247.27	493.284	561.743	537.732
SYNPCC7942_1777	71.7854	60.9648	85.76	33.1478	69.3606	57.3276	21.7161	23.1545	28.8008	53.2676	63.7534	65.5137	80.7039	92.8256	94.4011	39.4314	46.3502	20.3467	17.4081	17.2746	19.593	30.2486	34.4688	63.5516
SYNPCC7942_1778	17.2589	20.1946	12.8116	23.4784	41.1339	49.3559	78.8771	98.1749	77.7703	17.8048	23.1793	11.2007	24.1082	16.2078	15.2901	48.6652	35.0937	41.7435	137.898	122.029	102.241	18.6971	18.0065	15.5638
recN	6.94573	7.63369	2.72962	6.8997	13.0275	12.3056	8.95967	18.1337	11.571	6.86746	6.17317	5.72738	4.36114	5.93522	9.77305	4.03969	10.8537	0	12.3299	16.5177	12.1018	2.96649	5.58028	6.88224
mutL	86.4289	61.478	66.4376	85.2024	73.7596	80.4838	72.2868	67.0198	83.9923	64.9639	57.7649	51.2506	84.8142	73.0026	85.1205	74.4659	69.2809	74.6107	71.117	72.7896	65.4745	71.8994	56.5505	58.4494
SYNPCC7942_1781	5.16933	8.78025	0	10.912	0	0	22.9782	32.0135	35.1355	14.4814	33.4732	15.0966	3.06544	3.41334	0	0	0	0	28.9715	47.4965	54.4733	13.4045	24.2697	29.6848
thrC1	65.6541	62.7859	54.6748	26.7864	38.3817	28.7018	193.252	181.658	189.998	79.4868	95.2678	93.452	66.0883	52.4593	64.5188	23.6383	30.9411	30.0243	170.778	167.43	164.045	86.9829	66.405	79.839
SYNPCC7942_1783	210.677	200.89	170.607	152.266	183.133	197.503	116.314	129.907	123.979	178.979	194.35	185.67	177	182.963	187.085	152.477	190.519	148.897	128.465	128.113	140.123	181.628	177.291	170.83
sigF2	3079.42	2966.51	3089.02	2723.24	3097.76	3010.92	1138.8	1034.41	1077.49	4901.83	4948.69	5083.02	3575.5	3054.85	3019.51	2831.53	2873.38	2510.01	889.244	943.296	890.008	5232.41	4742.49	4742.8
SYNPCC7942_1785	282.917	231.427	251.245	223.497	251.559	190.096	45.2632	44.7878	35.3919	625.161	550.719	521.087	352.011	277.352	292.93	168.753	184.434	295.175	31.4278	27.339	35.592	572.498	534.867	466.463
SYNPCC7942_1786	118.895	117.037	133.891	239.568	238.895	255.252	146.538	143.637	143.869	128.687	106.442	80.4925	116.974	114.192	129.271	213.736	267.191	229.767	125.813	123.429	106.973	120.518	116.484	106.55
SYNPCC7942_1787	141.787	124.178	167.745	134.062	205.497	145.583	105.043	170.739	160.619	107.576	94.0437	94.8931	124.369	136.534	145.24	155.766	152.581	190.892	146.449	150.438	121.987	107.236	89.5141	101.776
SYNPCC7942_1788	206.266	247.638	209.423	96.2956	182.751	168.06	56.0499	72.1138	67.9868	83.7001	107.296	98.9662	205.449	200.345	193.343	80.6676	95.0594	98.9711	66.1215	66.2833	59.3067	91.8031	78.9162	82.8525
dnaJ2	45.8126	56.199	46.9629	46.0507	65.3437	51.7676	96.1104	159.872	122.741	79.1573	126.352	117.227	54.3342	59.5403	52.1827	53.9243	39.7085	93.9866	139.821	106.14	86.9845	123.698	116.079	126.946
dam	6.30502	6.11957	8.02344	5.70401	7.83262	2.4662	8.00757	7.43749	6.12209	7.93028	9.72075	5.26095	3.20478	1.1895	1.19695	7.42139	5.31723	24.5085	6.213	7.56655	3.5914	4.67125	6.91987	6.20682
SYNPCC7942_1791	124.666	113.227	154.237	140.108	287.754	268.649	33.865	54.2106	58.1896	43.4241	66.6485	37.7562	135.534	141.007	142.658	123.642	124.361	192.38	44.7879	40.9089	30.2455	58.0687	50.253	58.7739
hemB	214.519	216.768	180.564	208.763	259.267	286.713	412.025	407.561	424.24	204.878	196.199	243.799	247.522	232.399	239.654	222.887	261.861	252.28	354.882	385.998	364.506	240.608	214.156	186.521
trx2	26.421	22.4384	36.7741	69.7157	121.261	102.484	66.5518	86.3575	62.3546	26.4343	23.7618	38.5803	28.7243	55.2455	32.1847	47.1671	81.2354	44.9322	64.5461	76.296	58.9446	27.4047	16.9152	37.0876
SYNPCC7942_1794	17.5468	11.3049	10.7796	19.1585	21.0464	13.2535	19.7235	23.7318	21.2482	12.5916	15.0189	9.18859	19.3754	21.5744	15.2771	18.9444	16.9664	4.11593	26.6068	22.8729	23.0915	13.8069	19.1103	12.0451
smpB	53.6943	40.3892	37.5808	71.2449	111.173	84.01	52.7363	69.6725	72.9911	30.6979	28.1463	37.6344	47.3066	70.9093	65.2377	48.0332	65.6592	104.359	64.8156	33.8298	33.2064	27.0511	26.1913	37.5879
SYNPCC7942_1796	46.102	37.0921	56.7372	56.3417	42.2002	99.6547	86.2856	130.232	107.199	75.7423	52.373	39.6826	31.6553	70.4959	54.8155	7.99693	53.7148	66.0228	83.6853	56.0542	51.1382	60.4022	51.7813	66.8816
SYNPCC7942_1797	59.4473	45.6782	50.4331	26.8903	41.028	46.5055	204.689	189.922	147.513	69.1067	93.1803	90.9392	58.7542	46.7302	33.8566	20.9919	14.6224	57.77	535.76	494.19	478.096	82.2141	125.656	78.0285
SYNPCC7942_1798	94.4331	68.6036	87.4133	81.6574	69.2569	77.8801	23.6012	18.7895	12.8886	23.677	18.4183	29.2398	55.3245	69.116	75.597	69.3705	109.143	46.4371	11.772	22.1023	22.6825	17.7016	22.3378	26.134
hypE	58.7561	56.944	56.1874	64.2033	60.1108	37.8533	20.0748	35.674	26.624	44.262	46.2527	28.2623	50.8292	64.8137	61.5456	51.2594	55.0889	65.8309	23.2446	21.05	21.6558	43.019	43.0748	36.5192
SYNPCC7942_1800	3266.47	3042.18	3346.06	2970.62	3764.79	4363.36	984.884	955.913	886.879	1040.68	1076.04	1143.6	3356.21	3134.76	2825.48	2082.99	2158.98	2516.2	952.005	942.566	806.347	911.566	880.779	951.857
SYNPCC7942_1801	42.7822	27.8837	22.1568	31.5033	37.4917	19.0692	26.5355	16.4309	28.177	21.5013	22.5489	18.596	21.24	27.5923	30.4096	14.7558	17.6203	6.76803	22.3044	24.5517	31.7366	13.4157	24.6297	10.665
SYNPCC7942_1802	21.5373	20.9038	21.5343	18.5565	30.5776	22.8659	38.2942	40.3769	37.8415	28.4962	28.9358	17.4574	30.2351	21.4769	25.1161	20.2806	26.596	35.8793	58.3631	36.9236	38.8065	23.7068	30.7663	32.9806
SYNPCC7942_1803	293.934	316.943	261.096	798.245	842.442	913.317	387.566	386.904	390.963	289.455	272.667	260.417	270.269	324.931	274.302	827.238	882.217	696.449	361.648	399.687	336.737	303.164	315.751	247.813
SYNPCC7942_1804	37.2751	28.3816	32.9178	35.2724	18.6289	7.03868	22.854	25.2071	27.6652	53.4972	66.5845	52.5526	60.9774	44.1335	20.497	6.35432	22.7635	61.205	26.5983	20.9205	8.05362	78.6589	60.3462	81.6839
hetI	5.48744	10.0973	12.2203	11.5835	7.95312	2.50414	3.79435	3.77596	4.14418	5.85621	4.93515	6.41026	6.50816	15.7014	13.369	1.50711	4.04927	0	3.94286	1.92074	2.0838	14.2294	4.68422	6.30231
prxQ-A2	81.2697	72.8539	92.168	88.9537	95.9744	86.5356	192.668	173.981	209.701	195.145	186.786	117.792	101.741	95.4006	95.9986	91.7622	102.172	112.615	184.266	210.187	193.741	198.25	170.865	145.192
SYNPCC7942_1807	23.9385	14.9088	15.993	13.4752	13.8779	8.7393	44.4554	52.7113	41.5809	38.3208	37.8913	39.1499	26.4985	12.6454	21.2077	21.0389	9.42113	10.8561	59.1694	33.5163	44.543	36.417	54.492	42.7673
coaX	5.75297	5.70008	1.06764	0	5.55864	2.62531	10.7973	9.89666	3.25853	6.13957	10.3479	6.72044	4.54871	1.26624	3.82252	1.58004	7.07534	0	9.09402	7.04787	9.83085	10.9398	7.36631	6.60726
SYNPCC7942_1809	198.296	190.648	210.152	257.119	297.64	275.456	533.92	586.131	539.215	249.887	254.833	270.979	237.153	229.481	182.857	248.674	259.522	313.897	560.245	529.949	508.401	261.734	225.694	230.766
SYNPCC7942_1810	38.2089	46.9481	46.6182	30.8894	44.7731	30.0497	86.2463	86.0079	65.386	64.7436	60.5378	54.1311	60.2607	52.6062	39.4319	20.0948	17.3969	27.6506	80.9601	71.2808	69.9232	63.2416	61.0683	62.8674
SYNPCC7942_1811	33.6754	32.1012	40.5578	46.907	43.8265	45.1615	76.9837	86.0685	80.7078	44.0062	41.2879	45.2259	40.7544	35.6986	35.0091	55.4931	57.8133	48.3086	93.0333	79.8643	75.031	48.2354	42.4347	49.814
SYNPCC7942_1812	194.322	258.404	204.986	113.344	207.522	238.028	75.7705	129.316	133.238	100.28	140.731	101.553	218.338	155.325	180.083	63.2015	71.6968	34.7862	66.1383	79.2047	61.1697	119.343	106.948	86.139
htpG	44.6553	63.5229	52.2089	73.0542	62.5629	73.3609	340.974	357.209	341.036	559.066	595.183	665.972	49.8721	51.6007	53.4077	82.1719	82.3796	70.879	367.384	314.758	295.483	587.85	721.399	867.309
SYNPCC7942_1814	5.87134	9.14158	13.0752	14.4596	14.1825	16.076	39.4381	57.5717	38.7984	21.1474	15.8412	13.7174	8.12404	16.7998	13.0039	14.5129	17.3302	6.65662	37.9683	35.9645	36.7881	22.3297	23.389	22.4774
SYNPCC7942_1815	13.8518	5.88192	16.709	8.52833	28.4408	22.124	23.945	25.0203	18.9606	17.5544	18.0636	18.8781	13.6903	15.244	12.2717	16.1685	12.7768	35.335	30.8539	19.3939	17.0953	17.9594	17.7364	19.444
ltnB	67.1062	42.1237	54.6874	34.9006	47.22	37.2805	36.0259	43.6667	37.4587	49.4305	46.9697	40.3318	58.2496	54.5855	48.7886	45.2751	39.4714	49.6184	44.2342	33.063	29.7762	40.8548	46.2834	45.6097
ltnA	21.44	29.7953	41.2352	32.915	5.64976	48.0303	72.777	82.483	88.3186	24.9609	52.5876	34.153	55.4794	18.0179	38.8519	19.2713	31.6419	39.7761	70.5837	101.311	68.8338	50.5414	58.2328	28.3546
SYNPCC7942_1818	0	5.71545	7.49359	0	0	12.2845	11.966	16.2081	15.2475	12.5687	4.84203	13.1027	5.32114	14.8126	2.98109	3.69669	3.31073	0	21.2766	12.9559	14.0558	13.9609	9.57466	12.0233
SYNPCC7942_1819	21.9498	18.6412	27.1563	25.7412	42.4167	43.4052	59.2642	41.5355	63.5441	23.4248	39.4812	66.9516	24.5864	19.3247	14.5844	18.0854	32.3942	49.7711	58.8801	41.616	54.1789	35.4153	42.6784	44.8164
SYNPCC7942_1820	1982.56	2326.12	1966.73	3829.72	3934.23	4490.56	6393.03	6700.54	6103.55	6509.49	6831.79	6981.03	1838.35	1766.56	2127.44	3865.28	4156.36	3547.98	6706.89	6885.14	6595.67	6628.89	7873.73	7193.5
SYNPCC7942_1821	762.907	807.783	728.127	853.32	855.845	965.765	790.4	1360.13	1245.84	1941.33	2613.33	2555.56	693.3	792.918	818.955	1005.75	1313.09	1105.33	1020.02	1222.47	1102.77	2478.75	2731.81	2687
SYNPCC7942_1822	133.966	136.527	134.251	148.465	145.621	165.062	283.851	394.082	364.221	324.36	618.075	661.19	87.3866	119.419	137.97	165.57	153.226	227.825	274.334	223.32	215.571	420.334	423.119	548.764
nblB	43.2344	31.2098	52.9547	25.0976	25.0644	35.5133	64.7011	74.7468	77.1383	89.9726	71.1559	65.6566	67.9412	49.9588	57.4537	30.2793	41.4744	58.8204	87.6032	81.7187	83.1153	79.5982	98.7234	72.8266
SYNPCC7942_1824	415.748	416.92	483.425	90.6754	128.96	126.015	232.767	254.938	251.993	416.263	456.963	417.563	454.871	490.287	462.78	108.707	122.262	198.282	224.87	236.003	207.977	404.175	370.607	426.388
PgsA	8.24703	22.179	15.3048	8.70439	3.98422	33.8711	57.8396	55.3298	59.1684	60.5085	41.5351	36.93	11.4112	7.26074	20.0922	2.26503	12.1712	9.35006	73.4786	67.1148	55.5882	58.4528	59.8388	45.2536
SYNPCC7942_1826	106.021	68.1728	76.7337	39.9644	52.6831	45.6169	58.797	78.1647	75.4927	93.9511	134.035	88.4643	77.2412	95.0082	72.4575	26.2065	41.3524	41.2117	67.9077	60.0384	61.6846	106.04	90.5019	96.2518
SYNPCC7942_1827	3223.24	3147.07	2566.66	480.338	593.63	566.967	163.86	149.141	153.374	921.582	875.481	886.497	2932.2	2576.82	2830.35	463.095	520.529	479.85	191.295	135.601	139.984	919.303	873.117	799.699
SYNPCC7942_1828	1399.09	1540.42	1200.72	186.773	264.488	158.984	173.708	248.291	219.256	475.817	519.223	455.427	1374.03	1018.76	1219.89	214.15	257.082	319.75	197.877	178.562	185.846	441.662	450.81	448.815
hisA	476.504	405.463	445.067	226.562	241.379	268.538	207.835	324.703	275.661	288.823	332.518	289.667	456.5	413.001	447.558	208.885	252.62	390.228	260.076	241.438	230.313	291.748	304.079	264.953
trx1	2437.34	2857.16	2711.48	1380.37	1735.94	1338.33	1448.48	1661.25	1598.77	1816.92	1744.12	1877.57	2436.34	2512.22	2846.88	1335.19	1514.23	1078.37	1118.17	1287.78	1265.43	1936.6	2193.34	2429.24
guaB	260.465	232.134	290.023	210.872	307.329	253.383	431.517	517.442	493.617	291.377	351.21	279.21	254.4	340.736	267.944	238.341	261.394	304.335	462.372	434.394	388.189	350.893	270.469	291.4
SYNPCC7942_1832	28.5347	17.502	28.2425	20.0781	32.166	26.0431	99.5928	93.2661	89.7906	44.4096	34.217	40.7408	16.9212	31.4027	18.9597	18.2863	9.35832	10.7837	124.384	133.171	120.097	37.8185	37.8901	44.9098
SYNPCC7942_1833	41.3547	36.7174	52.3268	33.7281	38.1415	54.042	60.7182	62.0869	36.2002	52.6596	53.7599	41.7216	41.2441	38.4776	43.7148	26.3298	41.6131	51.1481	43.7611	40.9581	39.0816	46.7938	52.1497	49.6545
SYNPCC7942_1834	10.8792	6.59954	17.3055	6.56148	13.5151	0	13.817	28.875	24.6484	14.9276	10.0638	14.5243	5.52981	4.10493	6.19599	5.12222	4.58741	0	28.1412	25.296	18.5908	17.7324	14.5935	11.8998
SYNPCC7942_1835	89.8821	73.4348	79.8121	86.4608	115.428	109.032	107.217	106.865	103.109	61.9245	73.673	110.314	53.9752	54.0908	72.5731	63.7459	95.7101	30.9581	107.91	111.109	119.245	68.4462	66.0422	74.9174
SYNPCC7942_1836	394.173	463.93	531.932	877.287	1241.93	1349.08	519.294	860.136	708.618	265.772	284.371	365.366	464.952	540.353	435.561	1034.34	1087.59	1573.84	498.719	383.542	319.704	293.304	224.927	259.158
SYNPCC7942_1837	452.833	317.845	368.381	790.03	797.157	679.385	297.798	296.659	262.345	345.898	283.406	210.145	436.518	434.177	494.601	620.145	674.409	1167.46	285.258	326.776	252.05	255.221	301.826	272.308
chlB	1994.35	1814.34	2016.23	2225.75	2813.96	2738.62	730.693	640.837	647.763	1080.26	1096.09	1207.71	2269.46	2205.59	1800.37	2502.76	2385.54	2682.16	498.675	430.959	445.991	1134.36	1025.28	1045.9
SYNPCC7942_1839	108.786	111.193	77.1809	107.707	92.0888	144.977	40.5112	57.633	52.3476	77.8259	71.6895	67.4764	117.604	137.307	124.095	77.7353	99.4558	98.2324	47.3144	44.4803	57.0304	71.8957	67.387	67.0772
SYNPCC7942_1840	19.6985	27.4838	20.3672	20.791	12.2356	19.2627	16.6785	21.7844	22.3148	21.3977	19.7406	21.3675	28.3689	16.7233	29.9167	11.5932	18.689	9.57136	21.8374	16.9912	19.2351	14.5942	10.8097	12.9278
murF	94.9071	84.1441	97.5481	60.5426	104.298	88.5237	39.5602	50.5945	50.8026	53.8424	48.9619	52.388	109.468	106.742	77.6129	81.6353	86.9646	99.3238	36.4196	41.616	42.4758	62.2014	50.3005	46.3152
SYNPCC7942_1842	105.122	108.373	95.7691	99.6786	141.765	146.223	81.628	99.2193	118.447	85.0396	84.9359	79.459	125.342	107.645	135.96	113.942	137.72	126.193	100.333	97.6943	88.3769	89.7941	98.8521	121.808
SYNPCC7942_1843	31.7052	41.8851	33.3419	37.1817	25.5285	45.8166	34.4503	44.5423	38.9093	46.5243	41.8208	41.1523	32.3801	31.4027	44.4734	30.4772	25.9953	17.9729	31.8934	19.4208	28.0928	36.5396	42.8519	35.739
SYNPCC7942_1844	115.498	130.399	111.961	103.259	102.406	81.8498	89.3919	133.237	120.063	94.6196	76.2551	82.5398	101.527	139.966	92.0901	85.0873	104.278	64.7024	94.8991	104.159	68.1106	95.8381	76.5535	90.5131
SYNPCC7942_1845	581.958	526.122	571.353	125.488	154.179	128.502	246.633	222.831	304.816	137.736	118.184	116.959	790.399	797.463	1039.46	113.43	73.8815	148.986	167.26	193.843	160.398	136.302	101.491	141.341
SYNPCC7942_1846	151.25	176.123	129.348	120.14	151.414	134.485	641.361	737.519	632.803	356.629	383.679	362.478	126.678	131.274	157.48	150.316	132.896	127.283	923.302	954.576	816.458	322.656	310.464	305.036
dapA	221.937	190.502	180.929	389.85	365.313	345.071	366.896	409.062	374.427	233.467	275.447	224.074	230.317	216.679	192.757	325.235	317.013	307.336	350.599	330.015	296.178	250.753	215.162	231.831
asd	200.949	161.557	176.764	178.158	165.037	144.888	207.231	217.782	174.523	282.541	289.881	217.528	171.595	153.917	194.938	151.221	132.466	177.704	208.494	229.65	209.848	245.947	239.005	270.279
rpoD5	1342.11	1313.91	1320.55	28.9346	46.6424	37.5308	41.6795	48.5953	51.3089	3115.35	3414.63	3381.37	1409.39	1334.02	1188.74	24.552	27.2658	40.5403	44.1917	42.5547	45.1491	3127.23	3078.83	3767.73
cobL2	20.8791	21.6722	20.6653	42.8496	36.9853	47.6398	20.6244	28.7341	24.9662	10.2127	23.1591	13.5501	24.0749	29.1049	25.4338	34.4063	31.6699	35.5074	23.5033	21.9245	19.1608	11.4298	16.3376	17.3185
cobG	23.3891	23.1741	24.9582	14.4003	21.1866	29.3519	105.989	117.689	110.398	38.6114	43.6477	48.9527	24.2722	19.9484	15.5408	12.8475	23.0123	13.2587	97.8929	85.4493	81.879	47.5089	39.0991	48.1283
cobH	28.3082	25.0028	27.7382	23.9025	36.1047	43.4052	123.484	106.356	124.424	74.3181	57.4357	58.2011	37.6027	22.4305	36.1138	18.6595	35.0937	38.5133	129.852	126.037	119.968	73.9927	60.8948	85.8314
cobI	11.1306	12.8902	11.267	17.0878	14.6653	8.31163	47.9773	33.4212	46.9968	19.4376	17.4725	22.4586	21.6016	14.6991	22.8592	8.33722	10.4534	0	50.6029	37.72	34.0059	24.1394	25.9127	24.792
cobJ	6.7101	2.84932	5.1367	13.2792	7.29387	6.88971	17.6477	20.7778	11.8771	8.72751	10.8625	5.38899	4.9739	6.09224	5.57311	6.21983	4.33256	5.70568	15.5489	11.8903	12.1831	8.6999	6.4439	8.02763
cobB	7.8049	6.62842	7.53185	15.3771	18.099	9.97274	13.2607	14.5007	15.9147	3.33176	7.86168	4.25481	4.9369	7.55864	8.29747	18.8637	8.44706	35.3952	12.1133	10.3812	12.1517	3.23819	7.10662	5.17914
SYNPCC7942_1856	16.8844	7.16967	1.56671	14.8507	16.3141	11.5576	36.6927	36.3073	44.6297	13.5143	18.2221	18.0802	8.34379	18.5815	9.34897	9.27455	18.689	9.57136	24.2638	34.7211	32.0585	18.9725	14.413	31.2422
mmsB	32.0892	20.9632	21.9881	6.94745	33.3903	18.0229	28.7718	31.4228	26.0983	27.6599	24.8636	40.3691	29.2755	27.165	17.4946	14.9147	13.3575	16.7913	32.6344	31.968	29.0579	29.0167	32.3087	43.4692
pbsA1	165.159	156.318	177.254	159.617	227.834	163.45	961.176	850.301	841.928	288.277	279.177	288.238	174.64	137.962	156.014	193.465	148.304	291.025	948.795	816.475	804.749	275.538	274.324	283.384
SYNPCC7942_1859	67.0887	54.9961	55.089	80.9249	97.6091	68.7958	32.7002	35.8263	34.6251	43.5388	35.2234	43.2704	68.5082	74.2308	61.2714	71.711	77.2214	86.3403	36.8516	34	27.7386	46.2118	42.675	47.2025
SYNPCC7942_1860	105.796	76.1575	106.583	63.8076	75.9366	66.2113	67.4807	93.5989	75.3328	67.7434	101.129	55.3202	90.8201	93.1436	96.4054	78.0378	59.4808	95.9569	95.5643	81.9977	63.1322	105.554	92.8904	74.8325
natB	10.7062	11.0065	11.2937	9.5157	19.6001	13.8855	21.0398	38.3859	45.9592	18.0405	21.8924	19.089	20.0488	16.3711	14.2273	7.42843	17.4637	7.66616	30.6086	28.6973	39.1577	22.2095	15.3921	19.8461
SYNPCC7942_1862	226.981	217.026	257.896	185.788	313.305	213.503	366.06	380.906	345.461	120.499	184.972	164.142	190.455	184.542	169.283	180.658	193.699	162.806	424.703	355.493	348.733	132.13	119.285	124.136
SYNPCC7942_1863	42.058	30.9101	40.5266	25.6098	28.1335	70.8656	73.3428	82.6472	68.7173	63.4423	54.1188	34.9585	54.6774	33.1117	54.8155	41.3175	33.4226	33.0114	84.3826	69.6431	76.477	55.3687	52.4717	58.2118
SYNPCC7942_1864	24.2642	24.7281	37.8248	33.2928	28.1335	36.5401	42.4238	55.0981	49.4765	31.0738	34.0424	21.2585	31.6553	27.237	30.6322	35.9862	30.4384	16.5057	55.4415	51.5954	46.9919	31.4595	30.0332	29.7252
ppnK2	295.881	282.856	254.424	286.13	287.383	275.701	39.4797	51.1661	39.4845	122.131	125.388	121.245	298.556	324.256	325.259	225.92	297.21	337.211	44.7457	40.2604	40.1489	120.509	119.013	105.563
SYNPCC7942_1866	55.542	57.4882	59.9123	113.581	166.029	123.562	135.79	177.36	159.264	73.6301	74.9278	56.7722	61.7563	64.1807	64.583	102.968	107.587	153.491	122.718	116.646	99.8553	73.8126	102.232	67.7766
phr	7.27926	10.9902	10.8071	0	11.7223	2.21455	6.23174	1.66964	3.66492	11.6527	6.98307	4.72412	5.75552	6.40872	10.7481	3.99846	4.77465	0	3.48689	5.52049	4.14634	5.03351	6.21376	6.81202
SYNPCC7942_1868	3.30263	11.2192	7.35482	6.97157	19.1464	4.52137	21.5315	6.8177	3.74128	23.7908	19.6035	23.1482	9.79237	10.9037	8.77765	2.72118	0	0	22.781	12.138	14.1091	13.7023	18.3248	18.9653
SYNPCC7942_1869	496.18	483.925	454.141	498.252	733.105	738.688	488.785	538.831	469.228	471.695	530.522	481.055	448.113	412.432	388.805	338.76	335.735	447.252	546.87	527.008	480.245	408.039	385.574	381.417
hlyD2	568.361	577.999	445.413	397.575	671.556	679.981	196.911	232.248	188.812	249.026	260.825	202.492	483.652	407.942	451.105	337.833	321.419	385.493	198.801	211.483	209.5	195.931	185.909	161.223
SYNPCC7942_1871	132.254	125.933	117.512	118.438	143.275	128.021	68.8831	49.639	66.5863	131.518	167.241	162.297	129.919	89.974	101.19	68.2435	76.8907	90.8741	55.2887	77.8547	47.9392	138.563	147.105	164.678
SYNPCC7942_1872	13.7849	8.78025	7.67459	10.3924	15.6977	4.04396	10.2125	13.2119	13.9426	11.8215	9.56376	11.5022	17.5168	14.3035	16.3559	7.30154	6.5392	0	10.1878	10.5979	11.2172	11.2342	15.9697	16.5858
SYNPCC7942_1873	113.133	127.217	144.634	156.999	197.368	217.982	111.132	144.884	105.613	92.2288	90.4415	88.1058	144.116	141.105	135.029	151.906	191.701	156.768	138.191	109.448	95.4694	77.1436	98.3617	116.298
trmH2	15.1458	29.5844	21.9239	22.3801	39.5123	8.29398	26.9299	31.2659	46.3251	14.5473	21.2494	17.6929	12.5742	12.001	22.1398	29.9503	24.5879	0	20.8947	27.8324	17.2544	7.85485	10.3431	23.1932
SYNPCC7942_1875	53.9736	51.027	66.9021	107.485	174.163	132.446	83.5942	124.033	91.1365	46.4609	54.4029	47.5851	55.5586	65.8986	47.3655	107.402	108.212	221.678	90.88	92.2325	85.2708	48.0609	48.2464	47.9533
SYNPCC7942_1876	20.5959	15.9012	10.4242	15.8095	27.1366	20.5064	46.6078	38.6515	55.147	19.4823	38.3931	24.0595	17.7651	19.7812	14.9289	18.5126	19.343	50.9468	35.5168	56.0342	59.7248	27.1889	15.9829	20.0703
SYNPCC7942_1877	35.9532	25.0921	29.3312	37.5713	54.6876	49.708	70.6776	78.9955	77.8275	37.0396	37.2648	39.9202	30.3974	26.3256	21.2871	51.6209	40.4523	36.3224	81.0294	89.7112	86.9863	35.0764	43.7568	32.434
SYNPCC7942_1878	35.2014	21.9639	36.7963	50.0437	95.7899	74.7461	26.3984	42.2656	25.2282	12.0751	22.484	23.4978	28.9688	37.0002	32.4587	63.9271	50.8912	63.5295	40.8819	29.7976	29.0536	17.8834	16.5575	23.1021
moxR	83.5681	76.1329	63.4441	67.3547	85.8836	126.887	63.9377	73.7096	71.4309	49.862	61.4923	49.6983	56.7645	69.2264	67.6412	91.3898	97.5448	108.526	79.2604	73.792	76.5948	45.7037	57.7171	50.0247
SYNPCC7942_1880	3.44622	11.707	11.5119	14.5494	9.98943	9.43591	20.4251	28.4565	15.6158	13.7918	14.877	16.1031	8.1745	9.10223	9.15929	34.0739	20.3442	23.4429	32.6858	32.5691	13.741	10.7236	2.94178	18.4705
nadB	16.3993	12.0948	13.4549	12.7538	5.00378	5.90815	32.9952	27.1718	20.5329	20.3798	17.6985	21.6778	18.426	13.6781	14.3374	8.53393	7.64291	11.7427	34.9777	42.8245	34.4149	22.8289	17.6827	20.4866
psbU	2166.14	1625.88	1768.38	1161.45	1041.45	1159.58	3897.78	3557.94	3694.52	3289.74	3015.84	3296.84	2099.71	1932.3	2059.74	1407.23	1357.64	1511.3	3775.82	3882.14	3820.2	3588.01	3069.93	2947.62
SYNPCC7942_1883	39.6315	47.1207	48.5418	37.6465	43.0794	27.1282	42.28	50.1101	58.3639	38.8584	40.6327	20.8334	42.303	47.1041	39.4994	22.8579	39.4804	47.1788	69.1972	54.621	40.6342	43.1624	54.9745	37.9305
SYNPCC7942_1884	24.5989	17.4091	19.7819	46.1566	19.8066	7.48365	29.9685	26.8006	23.2217	31.7211	30.9723	11.175	37.2785	30.6808	23.6088	27.0241	12.1013	9.29632	30.6365	26.5481	25.6883	39.6895	47.8293	19.8808
cbbY	2.78659	7.88851	2.06854	13.7253	16.1548	10.1731	36.3343	26.8447	27.3581	19.3301	12.0294	11.9358	15.423	6.13334	8.6405	10.7146	8.22509	6.31859	27.2304	30.7243	28.5709	10.5979	10.3077	15.6463
recJ_2	30.8952	24.1745	21.2592	22.7161	26.1621	23.762	23.6603	23.648	24.3811	21.6722	20.6051	18.2482	27.5845	39.8837	35.0593	26.314	27.6651	18.8912	27.5367	21.5067	19.9711	25.2043	27.8546	23.1238
SYNPCC7942_1887	7.1723	8.43393	7.98621	6.98774	7.99618	4.53186	6.86681	9.68082	11.8749	7.06549	8.93136	7.08946	9.81509	12.3862	9.53118	5.45498	8.14239	3.75304	9.98981	8.69012	8.79936	11.4451	6.59341	10.9831
SYNPCC7942_1888	14.3907	15.7134	16.0238	20.2517	23.8365	9.38152	36.9594	33.951	28.7226	12.6153	22.1868	18.4118	30.8841	13.5747	15.481	11.2925	12.1361	18.6462	30.7248	25.9051	31.6174	18.4804	23.3986	24.6603
SYNPCC7942_1889	37.9926	31.8862	47.281	18.8704	27.2081	19.5813	154.179	145.325	152.408	56.1679	53.5445	59.5239	42.4091	45.4513	38.6085	27.2527	22.4283	18.2432	181.905	179.762	167.272	46.8249	48.0749	53.7302
SYNPCC7942_1890	641.609	511.437	603.182	439.58	444.559	365.99	146.771	178.632	223.148	212.851	271.813	346.812	552.359	574.168	566.548	428.948	444.382	488.139	183.191	197.984	212.388	265.615	229.407	253.17
labA	68.6664	51.8364	46.7247	104.685	99.5204	48.7438	114.555	107.625	119.561	59.0318	61.7553	51.9905	76.9146	85.6437	79.4213	54.4818	65.6834	60.5504	110.738	108.825	84.0207	55.3956	61.8717	62.3116
SYNPCC7942_1892	19.3754	21.6905	21.5741	24.1681	20.4228	16.8798	14.0933	11.8173	16.9605	15.5081	25.6628	12.3457	19.8459	26.7505	17.5553	20.3181	12.9977	47.9277	10.6311	9.7104	14.0464	19.1833	15.7875	18.881
natA	17.444	19.4928	10.2229	11.6283	37.2579	37.7072	16.3243	13.2669	15.6007	12.4925	14.8626	22.5225	22.8665	26.6741	12.2006	6.05173	14.9047	12.4908	22.9569	11.0869	11.5052	18.0934	13.3232	14.7622
natC	30.3842	29.7309	25.7419	30.6749	30.6343	28.9368	62.2455	72.9494	71.8325	38.594	39.9199	43.2099	29.7688	37.5088	24.5774	15.2386	29.2447	31.4525	63.7868	63.1176	50.4165	43.8475	35.522	33.3789
SYNPCC7942_1895	70.1961	66.3217	65.4606	74.089	78.8465	108.113	125.332	119.549	104.369	70.9336	94.6966	80.9759	59.3179	68.3675	78.1243	72.297	68.6334	77.5951	174.01	170.917	155.939	70.9893	98.8698	99.4312
argJ	32.0872	23.8442	22.3303	12.0953	14.948	6.27545	17.3195	25.4308	22.069	39.4412	32.7741	34.8059	21.7461	31.0244	19.7973	1.88843	7.61068	23.3864	24.7023	22.8637	22.8465	35.0648	42.553	37.7295
devT	59.2472	37.3974	53.4896	67.6031	99.7934	103.032	38.4363	47.1041	54.4186	39.7315	44.0674	54.2462	56.0242	69.7838	38.3025	76.5228	63.8067	87.1413	46.9426	29.0051	27.3631	44.0136	41.0066	55.1717
leuC	153.118	134.343	161.461	278.268	277.766	315.127	193.22	254.334	210.213	136.353	114.908	115.494	183.403	189.488	165.072	261.512	270.872	317.304	205.903	186.873	177.034	134.628	127.243	113.743
SYNPCC7942_1899	20.4236	16.1061	27.6144	15.3973	16.9146	11.983	12.9693	30.115	26.4414	14.0118	9.44642	17.0416	12.1113	21.192	11.6317	2.40398	19.3769	39.6947	20.1255	17.6166	19.1122	19.6708	11.2076	24.5734
dcd2	8.58002	28.1059	20.4722	5.17477	31.9765	30.2046	21.7938	34.1588	33.3244	11.7728	17.1967	27.2051	33.4354	17.8057	17.9173	26.258	18.0895	8.33794	22.1938	28.3161	19.5491	21.613	27.2039	15.0158
SYNPCC7942_1901	2.69534	4.06944	4.66855	6.32183	3.4724	4.09998	23.0747	26.5839	24.4267	9.10884	6.46417	6.64708	5.32784	3.955	3.58181	4.44162	2.65192	8.14892	34.0854	32.2341	26.1	7.76581	7.15808	7.3377
SYNPCC7942_1902	4.08807	6.36505	8.3453	12.9443	5.92496	5.59666	28.2674	42.1955	36.2764	17.4512	22.0597	19.1022	5.65657	10.7975	3.62172	3.36833	3.01665	4.63484	41.1233	29.6917	33.3767	12.0141	10.469	15.1287
SYNPCC7942_1903	16.3993	21.4266	33.0089	19.9716	18.283	10.362	74.7656	81.3784	85.7417	38.3683	38.8005	41.2615	22.4419	25.8219	20.1164	14.5514	13.963	17.1624	96.8041	69.2128	65.3883	38.5992	32.8434	42.4983
SYNPCC7942_1904	172.693	234.385	208.464	190.788	293.174	276.929	506.02	510.309	446.109	184.298	196.825	215.561	217.577	209.588	181.59	132.981	138.152	113.449	485.204	431.319	376.617	161.824	168.54	238.499
SYNPCC7942_1905	46.085	36.7174	54.7534	44.1277	57.1523	40.3265	145.439	159.13	143.97	72.2519	75.3732	79.0876	52.9668	62.429	47.0363	43.4518	49.0821	50.0943	215.065	184.715	170.628	77.3683	65.0924	80.5749
SYNPCC7942_1906	25.0304	25.3454	19.2952	54.8694	16.7434	60.6267	60.4814	51.671	46.8947	21.5755	35.3253	32.6136	37.6788	30.5127	20.4693	33.3151	24.1536	39.2929	44.8241	58.1276	37.2891	31.9536	24.6538	28.0102
acsF	582.219	554.085	602.563	756.425	846.709	856.013	889.567	788.27	769.848	548.714	559.005	557.877	651.239	559.825	548.371	726.941	708.717	856.09	866.376	857.244	825.511	509.773	477.207	512.221
ndhV	109.875	93.3129	107.735	103.852	109.333	107.765	170.092	199.735	217.355	90.5693	111.5	95.7855	124.478	132.108	93.709	81.0723	89.5494	167.334	171.093	191.147	159.734	113.966	78.3933	107.984
SYNPCC7942_1909	66.9156	46.6809	73.1786	12.6119	20.782	32.7175	31.1611	22.2003	31.1334	37.3002	38.6876	46.0637	51.0187	61.543	69.8683	13.7837	10.581	24.3853	31.9392	23.8403	30.6288	45.8581	36.7205	53.0646
ubiX	16.7457	20.8583	9.94455	18.8527	19.4161	12.2268	15.2181	8.06601	17.7052	16.9775	7.22895	9.12886	21.1846	14.7431	14.8355	16.557	8.23796	45.5651	15.4012	9.37826	17.8053	12.7374	20.9654	16.2407
zam	79.0506	64.1571	73.8243	52.483	57.2852	51.4927	130.354	147.723	127.464	92.1018	95.6334	85.642	77.4989	79.5591	77.0927	64.0826	47.0425	60.7127	112.409	112.464	103.31	100.839	85.982	93.2298
phoU	23.2505	26.9261	30.5961	60.2344	39.8245	66.5546	48.2305	51.2691	44.2967	31.2982	34.217	35.8025	20.0548	12.5611	19.6619	34.8311	32.7541	57.5132	65.6092	55.488	46.955	30.6932	27.9665	33.9858
SYNPCC7942_1913	37.1546	23.6655	24.8225	35.2936	32.3096	10.1731	68.2645	69.0292	75.7608	40.147	50.1226	49.9132	41.8624	24.5334	22.2184	3.06132	21.9336	12.6372	57.6644	73.1532	66.6654	50.0992	25.3728	44.0943
SYNPCC7942_1914	2017.32	1863.71	1974.55	1171.22	1139.77	1131.94	586.761	633.645	639.098	929.242	959.419	989.471	1992.57	1933.42	1842.27	1208.84	1126.21	1289.82	605.706	564.672	470.082	1010.75	1006.95	865.114
aroH	172.443	147.991	149.567	141.773	147.325	164.012	204.407	215.46	232.359	145.288	176.309	154.792	178.685	191.772	147.143	122.64	144.661	123.478	179.987	185.843	169.568	120.497	156.498	172.338
sppA	26.3235	21.6104	21.4945	11.1134	15.2606	36.0375	25.4824	42.5666	28.8258	23.8786	32.1968	25.6253	15.61	27.8105	17.4905	11.5675	12.9497	5.96885	31.7757	26.2596	33.487	25.4833	21.7214	32.248
rhaT	33.2253	26.5573	22.4876	26.1291	47.2103	37.4593	39.7702	65.2258	53.8744	26.0722	21.7958	25.1142	17.7711	26.6708	27.7037	36.5011	36.5359	44.3167	56.1723	48.571	42.3041	27.705	23.3569	20.9501
BGluT	175.039	142.484	163.277	37.6465	57.4392	25.3197	40.3225	39.5427	41.154	68.2004	78.414	67.9013	156.678	136.078	128.154	31.5657	39.9678	31.4525	40.4363	41.9628	42.5154	49.3284	52.4372	68.275
SYNPCC7942_1919	56.1707	74.7359	55.248	33.5953	46.1323	20.5064	73.7957	57.9773	89.0836	57.6975	53.5483	62.336	59.9571	50.6894	64.692	41.6533	40.0676	82.7885	78.2984	70.78	58.125	52.4357	52.7435	57.3438
leuS	80.1784	71.1241	75.2128	74.1917	92.3273	77.4376	175.597	175.15	165.791	96.0425	92.1608	110.341	95.7436	91.3797	69.6941	81.4468	81.0478	84.0533	169.989	150.077	140.921	112.214	109.929	109.955
SYNPCC7942_1921	53.542	52.1582	54.3575	63.1596	82.1647	73.3001	39.2	32.5082	49.9497	52.9386	66.2813	58.8669	61.6336	81.1063	64.8732	88.231	62.7503	53.5616	33.9452	23.1506	30.4981	47.3684	47.049	50.641
SYNPCC7942_1922	908.44	881.548	997.261	979.86	1205.19	1259.27	454.024	576.116	521.001	520.834	583.943	597.14	1006.49	1002.25	997.183	931.523	985.566	1201.06	437.068	402.205	381.199	542.022	545.744	591.989
sigG	2030.44	2195.58	1796.59	1061.21	1504.44	1730.26	541.209	463.977	447.723	848.214	828.474	676.053	1878.85	1836.84	1839.7	690.657	790.009	952.809	498.061	483.43	402.631	759.072	747.977	768.171
SYNPCC7942_1924	20.2661	16.0639	19.5571	2.85201	43.0794	36.993	44.8424	37.6523	39.7936	27.0351	37.9109	36.3005	25.6382	19.6267	21.5451	31.1699	21.9336	27.572	41.9377	41.1431	38.4793	29.4289	24.2195	34.1375
SYNPCC7942_1925	10.0474	14.9326	13.0522	24.7442	19.4161	11.4626	18.8573	17.2843	20.8668	20.1049	10.8434	8.80282	13.9024	8.84583	12.2393	19.3165	12.3569	17.0869	33.9308	24.6179	19.554	22.5799	17.8682	18.5913
SYNPCC7942_1926	9.70568	28.8494	27.0177	0	63.3004	33.2182	31.6381	52.5937	32.9843	15.5369	28.8051	28.3447	37.4108	35.2479	9.67333	19.9923	17.9049	49.5171	23.0134	12.7396	9.6748	7.55027	10.3563	13.0048
dapF	68.5442	66.1175	65.0156	48.2304	90.7581	76.4611	51.6588	74.2426	68.0619	39.9618	31.051	37.5643	52.1888	68.1696	61.8496	50.2014	77.4309	92.103	70.0455	53.7602	67.4826	44.7642	39.0074	43.4109
SYNPCC7942_1928	302.374	341.563	307.268	551.529	808.404	707.344	285.346	342.4	392.418	225.572	256.628	222.908	275.057	348.919	390.118	609.544	550.235	718.915	298.684	228.117	225.745	231.417	283.173	236.012
SYNPCC7942_1929	313.98	272.914	247.669	251.625	258.254	301.144	128.551	147.135	129.466	141.147	139.918	158.628	260.158	268.586	272.719	238.957	243.026	254.964	104.898	120.654	120.048	149.77	163.12	159.955
SYNPCC7942_1930	524.479	575.708	685.422	115.368	130.628	194.273	56.2596	85.1113	73.86	140.443	203.853	206.093	660.701	705.295	573.379	134.303	141.507	143.493	56.2176	52.8591	50.7927	175.036	162.877	185.003
SYNPCC7942_1931	183.2	182.301	163.809	42.9687	61.6857	27.8671	31.8059	37.2453	22.0109	68.8731	62.9087	67.0126	160.214	208.944	191.81	30.4941	36.8689	12.588	32.7089	26.7185	34.2571	75.8161	77.402	58.7997
SYNPCC7942_1932	64.1229	57.8609	95.1995	104.339	147.148	131.679	64.1325	71.7008	81.7196	65.2243	74.9699	60.8615	85.5567	82.9173	63.9092	127.681	130.123	109.049	63.3516	61.0212	63.9189	56.8108	58.158	57.2794
fni	282.758	353.55	304.983	266.078	499.672	449.598	83.9946	104.082	95.7081	119.977	125.005	88.3477	293.333	306.829	262.575	205.468	223.232	273.456	88.1213	89.7904	88.487	107.42	102.364	105.38
dacB	149.015	154.825	148.273	169.549	209.845	222.813	77.3567	83.4486	66.4451	57.098	63.8718	74.6914	127.222	140.265	114.461	106.235	130.237	107.837	82.9228	82.6771	58.3928	50.4246	47.8137	50.5741
pilD	46.1112	56.0534	57.3844	66.7998	70.7616	79.2186	52.515	59.7262	60.4294	34.7364	51.7158	67.5962	42.8928	54.9249	43.2541	55.1271	92.0709	86.1058	55.35	41.7743	40.1707	33.7609	43.2207	47.0743
SYNPCC7942_1936	64.5847	39.8905	81.7202	18.5909	68.0761	72.342	78.2962	57.5717	83.1395	32.896	57.0284	61.7284	48.7442	77.5375	31.2094	43.5388	21.6628	99.8494	75.9366	83.232	55.1822	33.4946	55.1311	44.9547
msrA	205.057	152.89	188.665	390.182	510.674	503.465	279.013	252.393	265.01	129.453	145.457	130.454	204.379	186.891	162.475	466.412	420.556	497.711	270.605	230.994	229.767	118.828	106.011	130.469
SYNPCC7942_1938	5.37377	5.13422	5.98358	5.67179	3.89418	7.35681	4.7774	8.3199	6.84844	2.68823	4.34962	6.27747	4.78	5.32249	7.14114	1.10692	2.97404	4.56938	12.1627	4.58482	6.50453	4.87711	5.16058	2.05725
gap3	2.13583	0.604628	0	6.01141	4.12737	1.94933	1.68782	0.734842	4.83902	1.70952	0.768346	0.831671	0	0	0.946094	0	3.15213	0	1.84158	4.11176	1.21659	1.4769	3.03866	3.81577
SYNPCC7942_1940	10.191	15.3863	12.6083	8.36588	19.6934	17.052	17.7844	23.9593	24.3717	7.7037	13.4424	12.5661	9.40067	17.1967	10.5332	20.5255	20.8891	15.4053	22.9437	17.8354	16.1247	10.5704	11.599	8.23635
SYNPCC7942_1941	11.1339	7.42944	13.283	1.67877	6.91576	4.35503	16.4972	15.5963	13.5136	8.91162	15.4492	8.36121	4.71606	8.40206	11.6252	9.17374	3.52111	0	9.60001	13.7792	9.51302	8.2489	8.82534	7.91594
prxQ-A3	36.2196	25.4104	35.0693	49.8629	45.6471	60.3648	125.067	139.785	149.849	60.5012	67.9808	91.9795	44.8244	72.7877	50.2244	44.1155	58.1021	64.2739	135.781	155.44	152.49	35.9346	47.049	59.0812
ftn2	39.1299	30.9948	28.9072	43.6826	35.9904	55.63	103.47	106.408	109.113	55.1104	61.3145	46.1498	39.2686	39.2534	33.4995	44.0211	38.3143	43.5103	112.896	106.081	108.658	58.5385	53.9574	51.2783
pdhA	102.603	101.267	127.369	83.4149	112.534	98.7056	273.649	332.02	310.995	195.321	216.974	204.082	122.51	135.499	122.529	108.53	80.8281	103.75	315.015	294.103	276.423	207.812	204.758	179.413
uvrC	14.7695	10.3482	19.7347	35.8538	25.6871	35.3847	30.4188	31.6324	31.3709	16.2546	14.3456	9.48931	12.6997	15.6038	15.7016	20.0792	26.1568	27.6291	34.3837	32.7629	30.2863	14.1704	14.4988	11.0258
SYNPCC7942_1946	74.3091	59.3216	57.9192	40.7837	64.6191	65.1078	26.425	15.3398	13.4686	39.2549	28.8706	38.1945	61.6919	58.8801	35.5495	39.185	35.0937	90.9877	12.8143	17.1666	9.312	33.9133	38.0593	38.6892
SYNPCC7942_1947	224.033	198.608	200.768	429.356	434.354	390.108	405.911	412.274	388.474	171.845	199.894	200.299	184.712	229.032	182.807	447.712	427.795	507.994	387.606	357.519	352.331	165.108	189.143	169.653
SYNPCC7942_1948	113.095	86.1964	138.845	30.6069	33.623	31.7599	159.839	179.588	124.831	125.337	100.147	84.6884	116.935	103.399	100.194	33.4506	42.7972	39.4527	135.019	153.776	161.876	126.329	126.245	95.474
SYNPCC7942_1949	1819.2	1374.41	1827.71	818.719	963.641	790.143	548.682	431.302	439.364	1171.53	1300.58	1340.35	1787.95	1753.06	1573.84	738.047	848.382	800.928	465.794	446.059	393.191	1149.4	1089.8	1361.08
SYNPCC7942_1950	764.323	682.769	775.408	561.709	443.103	449.554	224.822	248.359	198.822	566.449	583.522	548.942	856.133	826.19	812.559	508.471	534.761	539.187	234.319	190.245	201.558	478.603	521.956	537.53
SYNPCC7942_1951	17.6868	33.3795	32.8232	66.374	22.7858	43.0465	93.179	133.875	117.989	31.459	21.2089	43.618	27.9689	41.5242	23.5038	45.338	55.1058	40.1048	83.0282	90.7986	80.5967	36.6906	30.1958	36.1124
SYNPCC7942_1952	56.3185	33.6576	44.1289	44.031	84.6473	97.0905	59.3403	34.4473	85.0648	88.4852	78.7892	73.0995	47.0034	41.3193	33.2627	106.556	104.665	156.08	62.9475	61.3289	49.9016	58.4153	80.1248	65.4801
sscR2	3.68666	1.56547	8.21003	3.89111	5.34318	15.1413	3.27752	7.61046	8.35262	2.9508	1.98936	6.45995	6.55861	2.43432	7.34873	6.07519	10.8818	25.0784	14.3043	8.71033	10.4998	3.82391	7.86755	9.87958
pyrG	42.5075	36.4575	45.9253	80.8455	82.9565	84.1215	83.0633	68.6355	67.7005	39.0759	40.8787	41.7896	60.3973	47.243	52.5727	80.4505	79.5043	83.0252	76.9312	65.6281	69.2819	59.3687	42.7521	51.5587
SYNPCC7942_1955	0	0	11.0322	0	0	0	2.93611	0	0	3.96514	10.6928	5.78704	0	6.54223	0	0	0	0	8.54287	7.803	0	0	8.45761	3.79305
accD	401.755	327.997	403.217	465.865	425.726	431.924	301.21	336.875	300.182	232	228.952	210.603	438.698	413.572	425.458	409.777	458.741	528.614	315.584	315.384	251.418	273.241	249.417	243.945
SYNPCC7942_1957	115.637	106.506	77.9812	147.835	169.957	191.756	99.4255	119.356	108.856	80.8237	94.9171	70.3958	117.83	122.6	99.5602	126.143	122.588	144.029	94.0886	88.9329	78.8563	79.3985	61.1729	64.8456
SYNPCC7942_1958	849.521	708.439	775.103	437.185	500.277	535.564	678.525	825.382	647.361	547.957	511.186	515.233	861.981	833.185	823.117	477.172	549.047	587.018	805.234	699.753	637.913	656.386	535.285	671.004
proS	26.6387	30.9406	30.534	37.2123	62.4545	48.2677	91.0145	110.79	106.506	47.6601	40.5869	38.4405	38.0983	34.1446	21.344	37.442	38.1579	34.643	107.074	95.4357	94.8354	40.2266	38.122	31.7942
SYNPCC7942_1960	26.7337	26.2888	10.967	8.91041	16.3141	7.70506	12.5089	13.0706	9.5635	39.4168	33.4072	29.5858	21.6939	20.4396	20.5677	11.5932	16.6124	19.1427	18.1978	11.8199	15.2278	24.8102	46.8422	25.8556
fbp_1	10.3952	8.82823	10.1279	5.48583	41.4316	7.1156	16.9428	20.1178	20.6077	5.20018	9.81636	6.07165	1.54109	13.728	10.3605	6.42376	1.91769	17.6782	16.8056	19.7847	14.0628	13.4777	4.43678	8.9541
psbY	144.993	59.1061	103.326	122.428	151.303	127.04	123.746	149.657	137.971	148.548	175.258	162.602	165.085	191.48	84.7792	28.6719	136.951	236.716	150.021	112.668	105.715	120.313	148.524	155.423
SYNPCC7942_1963	20.6773	28.367	28.337	35.2542	66.8523	63.148	48.0775	84.5486	67.5682	28.008	33.4732	34.3739	21.6939	39.9098	30.6484	26.2107	37.5585	59.5089	74.743	61.3801	48.9241	39.5947	39.3746	29.837
ubiA	64.9906	58.4409	47.6763	50.0339	82.0033	94.2074	233.378	264.378	274.569	132.188	117.174	132.19	78.8931	65.6327	59.9477	79.3779	80.1174	67.615	258.429	248.09	270.459	130.062	103.123	105.962
ppx	82.5777	91.7936	75.0994	83.963	159.159	112.459	89.6847	117.364	112.646	67.4795	79.3213	65.6566	76.4018	65.6602	75.2643	82.6446	79.1203	117.641	89.4671	82.3997	77.8206	61.8848	72.3357	75.1439
SYNPCC7942_1966	5.52998	4.69641	6.15752	5.83666	0	0	31.1364	34.2471	9.39669	15.4917	17.9043	16.1499	3.27931	14.6059	11.0231	4.55639	0	0	30.9927	15.9689	14.1747	20.0755	11.8013	27.5217
uppP	24.684	29.3485	20.1558	17.3686	19.0802	24.7815	42.4262	53.5036	61.5174	34.2456	26.6396	33.6409	23.4204	27.165	30.6155	20.3382	23.072	39.1796	46.1138	39.312	37.0254	26.4564	16.1543	22.6796
SYNPCC7942_1968	39.894	42.3507	46.7591	64.2677	56.2981	38.8059	33.9111	40.0935	34.4891	40.7543	43.0545	34.9522	46.0695	55.4573	62.083	44.1155	51.1299	35.7077	36.2082	28.3871	26.611	43.0127	54.6664	49.8372
abrB	218.917	216.371	302.598	633.417	831.501	775.092	1437.29	1725.85	1712.44	379.143	513.255	604.057	277.544	333.965	240.758	606.434	718.585	500.673	1417.3	1198.94	1034.13	407.155	315.751	536.085
ama	3.1918	6.77671	3.55401	0	13.8779	8.7393	1.89172	8.23615	10.8472	1.27736	1.72233	3.72856	1.89275	2.10756	4.24155	0	4.71056	0	1.37603	3.35163	3.63617	0	2.7246	1.22192
SYNPCC7942_1971	87.4087	84.6097	86.8625	144.832	149.841	167.273	43.4498	50.4456	57.4944	41.3754	55.7886	43.9175	83.6028	91.8498	76.1886	140.942	122.065	210.986	33.226	33.556	42.8292	54.5927	40.1152	33.8227
SYNPCC7942_1972	38.0834	26.0321	24.8225	47.0581	29.6171	45.7789	42.9406	53.6894	45.2461	16.3562	25.0613	22.7865	29.7443	26.9867	22.2184	41.3279	37.0129	82.1417	45.651	33.6504	43.9145	24.0862	20.6154	17.0687
cpsB_2	19.5109	11.9096	11.5414	32.1765	33.5799	51.7523	67.5757	66.7086	66.3069	24.8889	28.2948	27.7778	14.4626	14.4936	17.0151	23.1091	27.895	29.0331	73.6001	74.9088	57.3046	28.4587	23.9416	27.0766
ScpA	30.6825	20.9908	23.7252	12.5938	29.6461	30.3369	23.2363	29.0302	33.7922	23.8761	22.9953	17.9212	25.2706	25.8875	15.8564	18.2582	13.8362	0	33.0692	32.2189	19.419	10.6083	24.7362	15.0091
SYNPCC7942_1975	582.382	588.723	549.742	165.9	210.286	171.046	488.489	440.955	518.198	1233.9	1252.69	1024.01	597.501	550.878	524.874	209.208	214.131	205.622	573.386	525.843	510.797	1084.81	1059.64	1043.03
ndhD1	3364.61	3696.17	2870.94	839.716	1055.16	1124.48	1028.42	928.532	898.242	3354.38	3176.43	3268.95	3119.62	2763.44	2979.22	923.593	963.601	919.137	895.995	839.632	922.307	3111.38	2936.61	2904.9
ndhF1	228.863	209.83	211.501	143.2	199.744	186.72	725.192	626.86	585.661	402.087	404.208	420.004	256.613	229.626	215.883	162.976	144.379	153.012	775.785	758.649	814.717	383.295	339.828	350.191
trx3	23.3543	41.471	49.645	40.3355	61.542	75.5715	72.9833	63.5507	88.9889	52.6797	43.5351	49.6032	57.9149	36.4496	62.0705	10.496	47.0005	43.3275	65.9021	66.8829	65.3049	52.8519	45.3086	48.7678
SYNPCC7942_1979	23.6803	23.4626	32.9594	16.6623	20.0203	54.0313	39.7654	42.7733	27.9431	30.7998	34.075	27.6625	30.4254	39.0905	20.9789	14.6334	26.2111	40.2712	24.6715	38.3351	32.5973	23.5385	20.214	15.1093
SYNPCC7942_1980	165.011	165.84	159.666	142.981	158.741	185.458	86.6953	92.9686	97.9534	102.084	126.759	106.061	164.939	167.481	156.083	143.678	180.786	147.051	87.6032	99.5001	96.0444	114.352	114.408	104.275
SYNPCC7942_1981	9.37101	4.97404	6.52152	9.8907	16.9771	6.41456	18.0506	15.7177	9.28868	12.1884	12.6418	9.57855	11.1141	10.8285	6.22651	5.79088	10.3725	15.9365	13.1299	19.0655	22.6857	23.0847	29.9974	17.9376
ndhM	85.6898	38.206	47.7069	58.7873	24.8386	35.1934	96.4948	112.768	87.3638	114.882	129.47	85.0852	68.5995	79.214	102.485	42.3621	37.9391	72.863	184.711	136.096	104.941	111.1	80.4616	78.7315
zds2	12.5152	10.2036	20.067	5.28372	15.9621	19.1897	31.4504	36.6864	28.922	16.8289	19.9899	14.6199	14.2494	17.1888	11.3093	8.24946	9.60459	6.81078	39.2792	34.4318	30.5113	15.5774	18.8026	24.5311
crtB	90.0367	77.772	78.8322	126.707	162.837	107.459	79.8165	100.875	95.8929	75.7611	86.3731	76.4114	77.5784	75.2039	81.8111	133.153	112.436	88.992	108.818	101.414	93.3665	75.0303	79.4851	72.4731
SYNPCC7942_1985	63.0381	42.0156	48.8676	65.6918	57.8247	52.4358	91.7484	95.5393	82.2578	47.901	56.837	48.4713	41.6406	45.3126	32.872	63.1167	51.8162	75.9927	86.6901	85.0475	85.4499	62.902	70.1585	62.9291
pqqL	218.378	212.02	208.337	371.058	406.373	394.19	507.168	559.33	546.684	234.348	243.243	245.654	227.023	266.318	214.963	378.521	373.219	374.129	499.787	459.475	451.798	202.459	238.884	211.792
rpaC	3621.19	2917.64	3863.17	3255.52	3131.26	3236.79	2241.51	1739.1	2011.31	2782.4	2898.67	3431.22	4214.19	3890.94	3310.43	3056.43	2580.22	3281.34	1718.34	1631.35	1482.18	2832.86	2383.6	3082.99
SYNPCC7942_1988	27.6792	28.8494	21.7142	31.87	23.7051	24.114	35.7926	46.7499	27.0797	23.665	24.4407	24.9853	23.8747	25.7535	37.6185	29.0259	24.1385	12.8378	31.4595	28.4046	25.7995	21.5323	27.3866	30.3444
SYNPCC7942_1989	44.5855	47.165	53.9999	69.3488	47.6141	72.8179	110.799	108.993	101.901	33.182	39.676	49.3421	62.1558	46.4843	48.8545	73.4718	65.8007	69.172	135.562	106.367	102.922	51.9247	54.7519	47.9123
SYNPCC7942_1990	15.0636	18.2756	19.1691	31.7979	65.4963	23.5684	321.404	352.052	466.83	26.6974	40.6424	75.4148	22.97	31.2606	11.4387	47.873	14.2916	73.1927	423.046	320.311	253.734	58.0335	76.2333	45.3107
mscL	906.793	726.402	829.887	153.583	118.308	136.046	160.916	111.729	148.758	988.563	804.355	796.021	909.2	838.968	832.435	187.152	125.709	181.07	160.657	173.297	170.825	922.147	958.866	938.866
mtnA	23.1657	15.0447	23.5186	14.3826	23.6999	18.6555	22.2101	35.8662	32.4172	19.6326	22.0597	19.8981	19.3939	17.9958	14.4869	11.2278	14.0777	4.63484	25.2614	21.4638	22.898	22.6148	16.8668	18.2588
mtnB	5.7437	8.78025	6.3955	7.27468	16.6491	15.7265	10.8934	20.1567	20.821	9.19453	9.91798	6.70961	6.81208	4.55112	4.57964	5.67898	6.78139	15.6286	20.8	17.4908	21.593	5.95754	6.86415	9.67504
mtnC	13.9291	11.8295	17.7254	23.1024	17.3039	16.345	12.9729	11.2963	16.9062	11.9452	18.2539	9.29801	9.44001	7.88352	9.25509	22.9535	27.8988	13.5361	19.7308	14.6265	17.0017	10.3198	7.6437	11.4268
hisIE	109.921	102.878	129.889	71.0311	84.5332	89.0625	77.7792	57.8861	68.6136	81.6969	76.262	77.3061	91.7896	117.02	99.8665	64.6921	64.5592	99.19	73.5009	68.902	60.6957	86.0921	98.619	79.01
[truncated: 668 more rows]
