# Supplementary material for: An ATP-sensitive phosphoketolase regulates carbon fixation in cyanobacteria
Source: Nat Metab. 2023 Jun 22;5(7):1111–26. doi: 10.1038/s42255-023-00831-w (PMC10365998; doi:10.1038/s42255-023-00831-w)
Supplement: Source Data Extended Data Fig. 8 — PDB search. [file 42255_2023_831_MOESM16_ESM.xlsx]

## Sheet: A_Sheet
Index	PDB	Compund Chain	Compuond Number	Compound	TYR Chain	TYR Number	TYR	HIS Chain	HIS Number	HIS	Distance between compound and TYR	Distance between compound and HIS	Sum
190	XPK_2ATP.pdb (our structure)	N	401	ANP	B	710	TYR	A	706	HIS	3.51	3.37	6.88
51	1qgx.ent	A	405	AMP	A	288	TYR	A	241	HIS	3.64	4.23	7.87
15	4hxv.pdb	A	402	AMP	A	251	TYR	A	203	HIS	3.75	4.29	8.04
49	1ka0.ent	A	401	AMP	A	288	TYR	A	241	HIS	3.67	4.38	8.05
94	pdb1nsy.ent	B	2000	ATP	A	32	TYR	B	257	HIS	4.33	3.72	8.05
173	5ll6.pdb	h	703	ANP	H	87	TYR	H	467	HIS	3.65	4.47	8.12
50	1nsy.ent	A	3000	ATP	B	32	TYR	A	257	HIS	4.51	3.63	8.14
48	1k9y.ent	A	501	AMP	A	288	TYR	A	241	HIS	3.89	4.36	8.25
46	1a5u.ent	A	535	ATP	A	82	TYR	A	77	HIS	4.35	3.99	8.34
168	1a49.ent	G	4735	ATP	G	4282	TYR	G	4277	HIS	4.55	3.82	8.37
169	1a5u.ent	G	4735	ATP	G	4282	TYR	G	4277	HIS	4.41	3.96	8.37
142	6ech.ent	D	605	ATP	D	95	TYR	D	90	HIS	4.43	3.99	8.42
45	1a49.ent	A	535	ATP	A	82	TYR	A	77	HIS	4.39	4.04	8.43
3	3ec2.pdb	A	222	ADP	A	53	TYR	A	94	HIS	3.91	4.56	8.47
150	1a5u.ent	E	3535	ATP	E	3082	TYR	E	3077	HIS	4.64	3.83	8.47
176	3hqp.ent	H	1001	ATP	H	59	TYR	H	54	HIS	4.28	4.21	8.49
160	1a49.ent	F	4135	ATP	F	3682	TYR	F	3677	HIS	4.59	3.91	8.5
123	3hqp.ent	C	1001	ATP	C	59	TYR	C	54	HIS	4.45	4.07	8.52
163	b3hqp.ent	F	1001	ATP	F	59	TYR	F	54	HIS	4.42	4.1	8.52
54	3hqp.ent	A	1001	ATP	A	59	TYR	A	54	HIS	4.47	4.06	8.53
182	3hqp.ent	J	1001	ATP	J	59	TYR	J	54	HIS	4.45	4.08	8.53
149	1a49.ent	E	3535	ATP	E	3082	TYR	E	3077	HIS	4.63	3.91	8.54
192	3hqp.ent	P	1001	ATP	P	59	TYR	P	54	HIS	4.32	4.24	8.56
188	3hqp.ent	L	1001	ATP	L	59	TYR	L	54	HIS	4.4	4.17	8.57
95	3hqp.ent	B	1001	ATP	B	59	TYR	B	54	HIS	4.43	4.16	8.59
191	3hqp.ent	N	1001	ATP	N	59	TYR	N	54	HIS	4.69	3.9	8.59
135	1a49.ent	D	2335	ATP	D	1882	TYR	D	1877	HIS	4.54	4.06	8.6
161	1a5u.ent	F	4135	ATP	F	3682	TYR	F	3677	HIS	4.6	4	8.6
189	3hqp.ent	M	1001	ATP	M	59	TYR	M	54	HIS	4.57	4.03	8.6
136	1a5u.ent	D	2335	ATP	D	1882	TYR	D	1877	HIS	4.54	4.09	8.63
151	3hqp.ent	E	1001	ATP	E	59	TYR	E	54	HIS	4.48	4.15	8.63
55	6ech.ent	A	606	ATP	A	95	TYR	A	90	HIS	4.55	4.09	8.64
140	3hqp.ent	D	1001	ATP	D	59	TYR	D	54	HIS	4.56	4.15	8.71
179	3hqp.ent	I	1001	ATP	I	59	TYR	I	54	HIS	4.51	4.2	8.71
96	4fxf.ent	B	604	ATP	B	83	TYR	B	78	HIS	4.49	4.23	8.72
120	1a5u.ent	C	1735	ATP	C	1282	TYR	C	1277	HIS	4.86	3.87	8.73
20	4r2i.pdb	A	301	ANP	A	186	TYR	A	206	HIS	4.78	3.96	8.74
4	3ecc.pdb	A	500	ADP	A	53	TYR	A	94	HIS	4.13	4.62	8.75
119	1a49.ent	C	1735	ATP	C	1282	TYR	C	1277	HIS	4.88	3.88	8.76
170	3hqp.ent	G	1001	ATP	G	59	TYR	G	54	HIS	4.77	4	8.77
186	3hqp.ent	K	1001	ATP	K	59	TYR	K	54	HIS	4.72	4.07	8.79
97	6ech.ent	B	606	ATP	B	95	TYR	B	90	HIS	4.71	4.11	8.82
141	4fxf.ent	D	604	ATP	D	83	TYR	D	78	HIS	4.67	4.19	8.86
183	3hqo.pdb	K	1001	ATP	K	59	TYR	K	54	HIS	4.67	4.34	9.01
66	4blw.pdb	B	1280	AMP	B	4	TYR	B	9	HIS	5.24	3.78	9.02
32	6n67.pdb	A	501	APC	A	118	TYR	A	241	HIS	5.45	3.63	9.08
79	6on2.pdb	B	801	ATP	B	493	TYR	B	324	HIS	4.42	4.67	9.09
127	4ypl.pdb	D	801	ADP	D	493	TYR	D	319	HIS	3.96	5.14	9.1
57	2xti.pdb	B	1549	ATP	B	334	TYR	B	330	HIS	4.24	4.86	9.1
47	pdb1esn.ent	A	401	ANP	A	55	TYR	A	307	HIS	5.42	3.72	9.14
93	pdb1esn.ent	B	402	ANP	B	55	TYR	B	307	HIS	5.43	3.71	9.14
12	4blw.pdb	A	1281	AMP	A	4	TYR	A	9	HIS	5.32	3.83	9.15
91	7ksm.pdb	B	1000	ATP	B	661	TYR	B	491	HIS	4.3	4.86	9.16
137	pdb1esn.ent	D	404	ANP	D	55	TYR	D	307	HIS	5.36	3.83	9.19
83	6z67.pdb	B	301	ANP	B	13	TYR	E	131	HIS	4.39	4.83	9.22
134	7ksm.pdb	D	1002	ATP	D	661	TYR	D	491	HIS	4.32	4.9	9.22
111	6oqq.pdb	C	901	AMP	C	506	TYR	C	492	HIS	5.55	3.71	9.26
114	7cqq.pdb	C	504	ANP	C	191	TYR	C	237	HIS	3.66	5.6	9.26
63	3lfr.pdb	B	2	AMP	B	97	TYR	B	94	HIS	5.84	3.43	9.27
110	6on2.pdb	C	801	ATP	C	493	TYR	C	324	HIS	4.62	4.65	9.27
98	3hqo.pdb	C	1001	ATP	C	59	TYR	C	54	HIS	4.65	4.64	9.29
85	7cqq.pdb	B	504	ANP	B	191	TYR	B	237	HIS	3.78	5.52	9.3
33	6on2.pdb	A	801	ATP	A	493	TYR	A	324	HIS	4.62	4.69	9.31
125	4f7w.pdb	D	1401	ADP	D	1055	TYR	D	1307	HIS	5.84	3.48	9.32
100	4f7w.pdb	C	1401	ADP	C	1055	TYR	C	1307	HIS	5.76	3.57	9.33
155	4ypl.pdb	F	801	ADP	F	493	TYR	F	319	HIS	4.28	5.05	9.33
8	3hqo.pdb	A	1001	ATP	A	59	TYR	A	54	HIS	4.96	4.39	9.35
30	6n0t.pdb	A	502	ATP	A	118	TYR	A	241	HIS	5.6	3.75	9.35
133	7ksm.pdb	D	1001	ATP	C	661	TYR	C	491	HIS	4.46	4.89	9.35
44	7ksm.pdb	A	1000	ATP	A	661	TYR	A	491	HIS	4.7	4.65	9.35
126	4gi7.pdb	D	1401	ADP	D	1055	TYR	D	1307	HIS	5.76	3.62	9.38
146	6v11.pdb	E	800	ADP	E	493	TYR	E	324	HIS	4.67	4.71	9.38
34	6oqq.pdb	A	901	AMP	A	506	TYR	A	492	HIS	5.71	3.68	9.39
38	7cqq.pdb	A	504	ANP	A	191	TYR	A	237	HIS	3.79	5.6	9.39
144	6on2.pdb	E	801	ADP	E	493	TYR	E	324	HIS	4.31	5.09	9.4
132	6on2.pdb	D	801	ATP	D	493	TYR	D	324	HIS	4.43	4.98	9.41
35	6plm.pdb	A	1004	AMP	A	506	TYR	A	492	HIS	5.81	3.61	9.42
153	4f7w.pdb	F	1401	ADP	F	1055	TYR	F	1307	HIS	5.79	3.63	9.42
165	4gi7.pdb	G	1401	ADP	G	1055	TYR	G	1307	HIS	5.74	3.69	9.43
86	7cqu.pdb	B	504	ADP	B	191	TYR	B	237	HIS	3.7	5.74	9.44
36	6v11.pdb	A	800	ADP	A	493	TYR	A	324	HIS	4.56	4.89	9.45
67	4f7w.pdb	B	1401	ADP	B	1055	TYR	B	1307	HIS	5.98	3.47	9.45
121	pdb1esn.ent	C	403	ANP	C	55	TYR	C	307	HIS	5.7	3.76	9.46
65	3to3.pdb	B	617	ATP	B	388	TYR	B	158	HIS	5.41	4.07	9.48
101	4gi7.pdb	C	1401	ADP	C	1055	TYR	C	1307	HIS	5.84	3.64	9.48
147	7ksl.pdb	E	1000	ADP	E	661	TYR	E	491	HIS	4.07	5.41	9.48
61	3hqo.pdb	B	1001	ATP	B	59	TYR	B	54	HIS	5.1	4.39	9.49
103	5bq5.pdb	C	301	ADP	C	236	TYR	C	113	HIS	4.27	5.22	9.49
14	4gi7.pdb	A	1401	ADP	A	1055	TYR	A	1307	HIS	5.96	3.54	9.5
167	6qem.pdb	G	301	ADP	G	236	TYR	G	114	HIS	4.3	5.21	9.51
22	5bq5.pdb	A	301	ADP	A	236	TYR	A	113	HIS	4.3	5.22	9.52
39	7cqu.pdb	A	504	ADP	A	191	TYR	A	237	HIS	3.8	5.72	9.52
164	4f7w.pdb	G	1401	ADP	G	1055	TYR	G	1307	HIS	5.85	3.67	9.52
139	pdb1sq5.ent	D	5004	ADP	D	4055	TYR	D	4307	HIS	5.84	3.69	9.53
171	4f7w.pdb	H	1401	ADP	H	1055	TYR	H	1307	HIS	5.93	3.6	9.53
13	4f7w.pdb	A	1401	ADP	A	1055	TYR	A	1307	HIS	5.99	3.55	9.54
41	7cqx.pdb	A	500	ADP	A	191	TYR	A	237	HIS	3.91	5.63	9.54
152	3m6a.pdb	F	783	ADP	F	492	TYR	F	322	HIS	4.34	5.2	9.54
172	4gi7.pdb	H	1401	ADP	H	1055	TYR	H	1307	HIS	5.94	3.6	9.54
115	7cqu.pdb	C	504	ADP	C	191	TYR	C	237	HIS	3.79	5.77	9.56
116	7cqw.pdb	C	500	ADP	C	191	TYR	C	237	HIS	3.9	5.67	9.57
154	4gi7.pdb	F	1401	ADP	F	1055	TYR	F	1307	HIS	5.89	3.68	9.57
187	6qem.pdb	L	301	ADP	L	74	TYR	L	114	HIS	4.75	4.82	9.57
68	4gi7.pdb	B	1401	ADP	B	1055	TYR	B	1307	HIS	6	3.58	9.58
64	3m6a.pdb	B	783	ADP	B	492	TYR	B	322	HIS	4.14	5.45	9.59
80	6plm.pdb	B	1004	AMP	B	506	TYR	B	492	HIS	5.87	3.72	9.59
71	4ypl.pdb	B	801	ADP	B	493	TYR	B	319	HIS	4.43	5.17	9.6
73	5bq5.pdb	B	301	ADP	B	236	TYR	B	113	HIS	4.36	5.24	9.6
6	3hfw.pdb	A	358	ADP	A	263	TYR	A	125	HIS	3.67	5.95	9.62
162	pdb1nks.ent	F	195	AMP	F	37	TYR	F	93	HIS	4.39	5.24	9.63
40	7cqw.pdb	A	500	ADP	A	191	TYR	A	237	HIS	3.97	5.68	9.65
69	4ne2.pdb	B	401	ADP	B	55	TYR	B	307	HIS	5.97	3.68	9.65
7	3hfw.pdb	A	358	ADP	A	263	TYR	A	165	HIS	3.67	6	9.67
87	7cqw.pdb	B	500	ADP	B	191	TYR	B	237	HIS	3.93	5.75	9.68
17	4ne2.pdb	A	401	ADP	A	55	TYR	A	307	HIS	5.99	3.7	9.69
148	7ksm.pdb	E	1000	ADP	E	661	TYR	E	491	HIS	4.43	5.28	9.71
52	pdb1vd1.ent	A	296	AMP	A	17	TYR	A	39	HIS	4.32	5.42	9.74
53	pdb1vd1.ent	A	296	AMP	A	17	TYR	A	39	HIS	4.32	5.42	9.74
156	6on2.pdb	F	801	ADP	F	493	TYR	F	324	HIS	4.74	5	9.74
180	6qem.pdb	J	301	ADP	J	74	TYR	J	114	HIS	4.32	5.43	9.75
82	6z63.pdb	B	301	ADP	B	13	TYR	A	131	HIS	4.44	5.35	9.79
122	pdb1nks.ent	C	195	AMP	C	37	TYR	C	93	HIS	4.59	5.2	9.79
124	3m6a.pdb	D	783	ADP	D	492	TYR	D	322	HIS	4.54	5.26	9.8
138	pdb1nks.ent	D	195	AMP	D	37	TYR	D	93	HIS	4.72	5.09	9.81
174	6qem.pdb	H	301	ADP	H	74	TYR	H	114	HIS	4.86	4.95	9.81
88	7cqx.pdb	B	500	ADP	B	191	TYR	B	237	HIS	4.04	5.78	9.82
117	7cqx.pdb	C	500	ADP	C	191	TYR	C	237	HIS	4.05	5.78	9.83
177	6qem.pdb	I	301	ADP	I	74	TYR	I	114	HIS	4.6	5.24	9.84
113	7cqn.pdb	C	501	ACP	C	191	TYR	C	237	HIS	3.95	5.9	9.85
178	6qem.pdb	I	301	ADP	I	236	TYR	I	114	HIS	4.62	5.24	9.86
84	7cqn.pdb	B	501	ACP	B	191	TYR	B	237	HIS	4	5.88	9.88
19	4r2i.pdb	A	301	ANP	A	19	TYR	A	206	HIS	5.93	3.96	9.89
81	6v11.pdb	B	800	ADP	B	493	TYR	B	324	HIS	5.13	4.76	9.89
37	7cqn.pdb	A	501	ACP	A	191	TYR	A	237	HIS	3.96	5.94	9.9
158	7ksl.pdb	F	1000	ADP	F	661	TYR	F	491	HIS	4.48	5.44	9.92
166	6qem.pdb	G	301	ADP	G	74	TYR	G	114	HIS	4.73	5.21	9.94
23	5x6c.pdb	A	601	ATP	A	241	TYR	A	237	HIS	5.18	4.8	9.98
184	6qem.pdb	K	301	ADP	K	74	TYR	K	114	HIS	5.02	4.96	9.98
74	5x6c.pdb	B	601	ATP	B	241	TYR	B	237	HIS	5.11	4.88	9.99
99	3m6a.pdb	C	783	ADP	C	492	TYR	C	322	HIS	4.68	5.32	10
42	7ksl.pdb	A	1000	ADP	A	661	TYR	A	491	HIS	5.15	4.91	10.06
112	6v11.pdb	C	800	ADP	C	493	TYR	C	324	HIS	5.33	4.74	10.07
181	6qem.pdb	J	301	ADP	J	236	TYR	J	114	HIS	4.67	5.43	10.1
185	6qem.pdb	K	301	ADP	K	236	TYR	K	114	HIS	5.14	4.96	10.1
143	3m6a.pdb	E	783	ADP	E	492	TYR	E	322	HIS	4.34	5.79	10.13
89	7ksl.pdb	B	1000	ADP	B	661	TYR	B	491	HIS	4.82	5.37	10.19
31	6n2i.pdb	A	601	ADP	A	493	TYR	A	324	HIS	4.78	5.45	10.23
10	3m6a.pdb	A	783	ADP	A	492	TYR	A	322	HIS	4.34	5.93	10.27
60	3glv.pdb	B	201	AMP	B	92	TYR	B	17	HIS	4.39	5.89	10.28
157	6v11.pdb	F	800	ADP	F	493	TYR	F	324	HIS	5.33	4.97	10.3
59	3glv.pdb	B	201	AMP	B	92	TYR	B	14	HIS	4.39	5.93	10.32
43	7ksl.pdb	A	1000	ADP	A	673	TYR	A	491	HIS	5.48	4.91	10.39
76	6bcq.pdb	B	2000	ATP	B	228	TYR	B	160	HIS	5.85	4.54	10.39
130	6bcq.pdb	D	2000	ATP	D	228	TYR	D	160	HIS	5.86	4.53	10.39
27	6bcq.pdb	A	2000	ATP	A	228	TYR	A	160	HIS	5.86	4.54	10.4
108	6bcq.pdb	C	2000	ATP	C	228	TYR	C	160	HIS	5.9	4.51	10.41
109	6ebv.pdb	C	301	ADP	C	137	TYR	C	228	HIS	5.04	5.44	10.48
131	6ebv.pdb	D	301	ADP	D	137	TYR	D	228	HIS	4.98	5.52	10.5
77	6ebv.pdb	B	301	ADP	B	137	TYR	B	228	HIS	4.98	5.66	10.64
18	4p69.pdb	A	601	AMP	A	298	TYR	A	113	HIS	5.46	5.19	10.65
145	6pam.pdb	E	701	ADP	E	370	TYR	E	132	HIS	4.66	5.99	10.65
175	6qem.pdb	H	301	ADP	H	236	TYR	H	114	HIS	5.72	4.95	10.67
29	6k5l.pdb	A	1001	AMP	A	298	TYR	A	113	HIS	5.36	5.32	10.68
128	6avp.pdb	D	301	ADP	D	137	TYR	D	228	HIS	4.87	5.84	10.71
104	6avp.pdb	C	301	ADP	C	137	TYR	C	228	HIS	4.97	5.77	10.74
118	7ksl.pdb	C	1000	ADP	C	661	TYR	C	491	HIS	5.32	5.45	10.77
105	6awh.pdb	C	301	ATP	C	137	TYR	C	228	HIS	5.14	5.64	10.78
1	2ews.pdb	A	1001	ANP	A	137	TYR	A	228	HIS	4.97	5.82	10.79
107	6awj.pdb	C	301	ADP	C	137	TYR	C	228	HIS	4.96	5.83	10.79
16	4m7y.pdb	A	302	ADP	A	137	TYR	A	228	HIS	5.17	5.63	10.8
9	3lcb.pdb	A	1604	AMP	A	298	TYR	A	113	HIS	5.31	5.52	10.83
92	7ksm.pdb	B	1000	ATP	B	673	TYR	B	491	HIS	5.97	4.86	10.83
78	6k5l.pdb	B	1001	AMP	B	298	TYR	B	113	HIS	5.49	5.37	10.86
70	4p69.pdb	B	602	AMP	B	298	TYR	B	113	HIS	5.1	5.77	10.87
28	6ebv.pdb	A	301	ADP	A	137	TYR	A	228	HIS	5.01	5.89	10.9
102	4znl.pdb	C	303	ADP	C	16	TYR	C	19	HIS	5.66	5.27	10.93
106	6awi.pdb	C	301	ADP	C	137	TYR	C	228	HIS	5.19	5.76	10.95
56	2ews.pdb	B	1002	ANP	B	137	TYR	B	228	HIS	4.97	6	10.97
21	4znl.pdb	A	303	ADP	A	16	TYR	A	19	HIS	5.67	5.34	11.01
90	7ksl.pdb	B	1000	ADP	B	673	TYR	B	491	HIS	5.64	5.37	11.01
75	6awj.pdb	B	301	ADP	B	137	TYR	B	228	HIS	5.12	5.9	11.02
129	6awj.pdb	D	301	ADP	D	137	TYR	D	228	HIS	5.2	5.84	11.04
62	3lcb.pdb	B	1604	AMP	B	298	TYR	B	113	HIS	5.62	5.43	11.05
26	6avp.pdb	A	301	ADP	A	137	TYR	A	228	HIS	5.19	5.91	11.1
5	3eps.pdb	A	1604	AMP	A	298	TYR	A	113	HIS	5.66	5.48	11.14
72	4znl.pdb	B	303	ADP	B	16	TYR	B	19	HIS	5.64	5.52	11.16
58	3eps.pdb	B	1604	AMP	B	298	TYR	B	113	HIS	5.73	5.58	11.31
159	7ksl.pdb	F	1000	ADP	F	673	TYR	F	491	HIS	5.96	5.44	11.4
11	3rk1.pdb	A	301	ATP	A	47	TYR	A	48	HIS	5.71	5.7	11.41
2	2p05.pdb	A	100	ADP	A	43	TYR	A	62	HIS	5.55	5.94	11.49
25	5y0q.pdb	A	1001	APC	A	19	TYR	A	20	HIS	5.96	5.65	11.61
24	5y0q.pdb	A	1001	APC	A	19	TYR	A	17	HIS	5.96	5.99	11.95

## Sheet: B_Sheet
PDB	Compund Chain	Compuond Number	Compound	TYR Chain	TYR Number	TYR	HIS Chain	HIS Number	HIS	ARG Chain	ARG Number	ARG	Distance between compound and TYR	Distance between compound and HIS	Distance between compound and ARG
XPK_2ATP.pdb (our structure)	M	1	ANP	B	710	TYR	A	706	HIS	B	711	ARG	3.71	3.5	4.43
XPK_2ATP.pdb (our structure)	M	2	ANP	A	710	TYR	B	706	HIS	A	711	ARG	3.59	3.61	3.82
2xti.pdb	B	1549	ATP	B	334	TYR	B	330	HIS	B	522	ARG	4.3	4.86	4.49
2xti.pdb	B	1549	ATP	B	334	TYR	B	330	HIS	B	329	ARG	4.3	4.86	4.91

## Sheet: C_Sheet
Index	PDB	Compund Chain	Compuond Number	Compound	Ring reisue 1 Chain	Ring reisue 1 Number	Ring reisue 1	Ring reisue 2 Chain	Ring reisue 2 Number	Ring reisue 2	ARG Chain	ARG Number	ARG	Distance between compound and Ring reisue 1	Distance between compound and Ring reisue 2	Distance between compound and ARG
4	2hcb.pdb	A	700	ACP	A	88	PHE	A	127	HIS	A	277	ARG	4.82	4.82	4.06
5	2hcb.pdb	B	700	ACP	B	88	PHE	B	127	HIS	A	230	ARG	4.53	4.79	4.68
6	2hcb.pdb	B	700	ACP	B	88	PHE	B	127	HIS	B	277	ARG	4.53	4.79	3.89
7	2hcb.pdb	D	700	ACP	D	88	PHE	D	127	HIS	C	230	ARG	4.89	4.7	4.3
8	2hcb.pdb	D	700	ACP	D	127	HIS	D	88	PHE	D	277	ARG	4.7	4.89	4.37
9	2j0q.pdb	A	1413	ANP	A	58	PHE	A	371	TYR	A	367	ARG	3.8	4.75	4.67
10	2j0q.pdb	B	1413	ANP	B	58	PHE	B	371	TYR	B	367	ARG	3.88	4.73	4.81
11	2j0q.pdb	B	1413	ANP	B	58	PHE	B	371	TYR	B	370	ARG	3.88	4.73	4.33
12	2xb2.pdb	A	1413	ANP	A	58	PHE	A	371	TYR	A	367	ARG	3.66	4.79	4.76
13	2xb2.pdb	A	1413	ANP	A	58	PHE	A	371	TYR	A	370	ARG	3.66	4.79	4.5
14	2xb2.pdb	X	1413	ANP	X	58	PHE	X	371	TYR	X	367	ARG	3.71	4.76	4.71
15	2xb2.pdb	X	1413	ANP	X	58	PHE	X	371	TYR	X	370	ARG	3.71	4.76	4.48
16	2xti.pdb	B	1549	ATP	B	334	TYR	B	330	HIS	B	329	ARG	4.3	4.86	4.91
17	3bju.pdb	A	603	ATP	A	335	PHE	A	331	HIS	A	553	ARG	3.83	4.9	4.52
18	3bju.pdb	B	603	ATP	B	335	PHE	B	331	HIS	B	553	ARG	4	4.8	4.41
19	3bju.pdb	C	603	ATP	C	335	PHE	C	331	HIS	C	553	ARG	3.85	4.82	4.64
20	3bju.pdb	D	603	ATP	D	335	PHE	D	331	HIS	D	553	ARG	4.04	4.69	4.6
21	3fht.pdb	A	480	ANP	A	112	PHE	A	433	PHE	A	429	ARG	3.85	4.72	4.87
22	3fht.pdb	A	480	ANP	A	112	PHE	A	433	PHE	A	432	ARG	3.85	4.72	4.45
23	3fht.pdb	B	2	ANP	B	112	PHE	B	433	PHE	B	429	ARG	3.81	4.65	4.71
24	3fht.pdb	B	2	ANP	B	112	PHE	B	433	PHE	B	432	ARG	3.81	4.65	4.21
25	3g0h.pdb	A	1	ANP	A	112	PHE	A	433	PHE	A	429	ARG	3.88	4.49	4.88
26	4bw9.pdb	A	900	ANP	A	342	PHE	A	338	HIS	A	426	ARG	4.05	4.97	4.66
27	4up9.pdb	A	1584	ATP	A	263	PHE	A	259	HIS	A	539	ARG	3.82	4.68	4.32
28	5ld2.pdb	B	1501	ANP	B	447	TRP	B	31	PHE	B	808	ARG	3.67	3.68	4.72
35	5zc9.pdb	A	500	ANP	A	52	PHE	A	366	PHE	A	362	ARG	3.97	4.81	4.67
36	6abk.pdb	A	504	ATP	A	342	PHE	A	338	HIS	A	426	ARG	4.06	4.99	4.49
38	pdb1z0s.ent	A	737	ATP	A	158	TYR	D	182	PHE	A	54	ARG	4.02	4.85	4.88
40	pdb1z0s.ent	C	739	ATP	C	158	TYR	B	182	PHE	C	54	ARG	3.98	4.89	4.95
41	pdb1z0s.ent	D	740	ATP	D	158	TYR	A	182	PHE	D	54	ARG	4.06	4.91	4.85
42	pdb2hyi.ent	C	801	ANP	C	58	PHE	C	371	TYR	C	367	ARG	3.91	4.6	4.64
43	pdb2hyi.ent	I	802	ANP	I	58	PHE	I	371	TYR	I	367	ARG	3.8	4.53	4.71
44	pdb2hyi.ent	I	802	ANP	I	58	PHE	I	371	TYR	I	370	ARG	3.8	4.53	4.12
45	pdb2j0s.ent	A	1413	ANP	A	58	PHE	A	371	TYR	A	367	ARG	3.84	4.71	4.74
47	XPK_2ATP(our structure).pdb	M	1	ANP	A	706	HIS	B	710	TYR	B	711	ARG	3.5	3.71	4.43
48	XPK_2ATP(our structure).pdb	M	2	ANP	A	710	TYR	B	706	HIS	A	711	ARG	3.59	3.61	3.82

## Sheet: D_Sheet
Entry ID,"Ligand ID",	Entry ID	Ligand ID	All PDB ID in the sample pool							Type of nucleotide	Count of the structure complexed with nucleotide							Index	PDB	Compund Chain	Compuond Number	Compound	Ring reisue 1 Chain	Ring reisue 1 Number	Ring reisue 1	Ring reisue 2 Chain	Ring reisue 2 Number	Ring reisue 2	ARG Chain	ARG Number	ARG	Distance between compound and Ring reisue 1	Distance between compound and Ring reisue 2	Distance between compound and ARG
1N2G,"SO4",	1N2G	SO4	1N2G							ATP	1544							1	1d9z.pdb	A	700	ATP	A	11	TYR	A	47	PHE	A	540	ARG	4.41	5.19	7.01
,"MG",		MG	1N2E							ANP	849							2	1d9z.pdb	A	700	ATP	A	11	TYR	A	47	PHE	A	543	ARG	4.41	5.19	6.47
,"APC",		APC	1N2C							ACP	297							3	1d9z.pdb	A	700	ATP	A	47	PHE	A	11	TYR	A	543	ARG	5.19	4.41	6.47
,"GOL",		GOL	1MQB							APC	142							4	1e22.pdb	A	512	ACP	A	270	HIS	A	274	PHE	A	262	ARG	5.02	4	8.39
,"EOH",		EOH	1N2B							ZAN	3							5	1e22.pdb	A	512	ACP	A	270	HIS	A	274	PHE	A	269	ARG	5.02	4	5.31
1N2E,"SO4",	1N2E	SO4	1MRU							AGS	218							6	1e22.pdb	A	512	ACP	A	270	HIS	A	274	PHE	A	480	ARG	5.02	4	4.28
,"PAF",		PAF	1R4N							ADP	2476							7	1e22.pdb	A	512	ACP	A	274	PHE	A	270	HIS	A	269	ARG	4	5.02	5.31
1N2C,"HCA",	1N2C	HCA	1QRU							AMP	749							8	1e22.pdb	A	512	ACP	A	274	PHE	A	270	HIS	A	480	ARG	4	5.02	4.28
,"CFM",		CFM	1QRT															9	1e24.pdb	A	512	ATP	A	270	HIS	A	274	PHE	A	269	ARG	4.82	3.93	5.85
,"CA",		CA	1QRS															10	1e24.pdb	A	512	ATP	A	270	HIS	A	274	PHE	A	480	ARG	4.82	3.93	4.47
,"CLF",		CLF	2HCB															11	1e24.pdb	A	512	ATP	A	274	PHE	A	270	HIS	A	269	ARG	3.93	4.82	5.85
,"ALF",		ALF	2HBL															12	1e24.pdb	A	512	ATP	A	274	PHE	A	270	HIS	A	480	ARG	3.93	4.82	4.47
,"ADP",		ADP	2HCR															13	1gqy.pdb	A	1476	ACP	A	127	HIS	A	291	HIS	A	326	ARG	5.03	4.35	6.58
,"SF4",		SF4	2HEN															14	1gqy.pdb	B	1475	ACP	B	127	HIS	B	291	HIS	B	326	ARG	5.05	4.25	6.79
1MQB,"ANP",	1MQB	ANP	2HEH															15	1h8h.pdb	F	600	ATP	F	345	TYR	F	424	PHE	B	373	ARG	3.9	5.88	4.34
1N2B,"MG",	1N2B	MG	2HF4															16	1h8h.pdb	F	600	ATP	F	345	TYR	F	424	PHE	F	189	ARG	3.9	5.88	4.74
,"SO4",		SO4	2HF3															17	1h8h.pdb	F	600	ATP	F	345	TYR	F	424	PHE	F	260	ARG	3.9	5.88	7.58
1MRU,"MG",	1MRU	MG	1MMG							ATP	ATP							18	1h8h.pdb	F	600	ATP	F	424	PHE	F	345	TYR	F	189	ARG	5.88	3.9	4.74
,"AGS",		AGS	1MMD							ANP	ANP							19	1h8h.pdb	F	600	ATP	F	424	PHE	F	345	TYR	F	260	ARG	5.88	3.9	7.58
1R4N,"ATP",	1R4N	ATP	1MMA							ACP	ACP							20	1s26.pdb	A	1139	APC	A	351	HIS	A	586	PHE	A	329	ARG	4.03	4.42	7.52
,"ZN",		ZN	1MMN							APC	APC							21	1s26.pdb	B	2139	APC	B	351	HIS	B	586	PHE	B	329	ARG	4.27	4.11	7.76
1QRU,"ATP",	1QRU	ATP	1MND							ZAN	ZAN							22	1s26.pdb	C	3139	APC	C	351	HIS	C	586	PHE	C	329	ARG	4.51	4.09	7.93
1QRT,"ATP",	1QRT	ATP	1MO8							AGS	AGS							23	1vc9.pdb	A	1001	ATP	A	66	TYR	A	110	PHE	A	22	ARG	3.5	3.71	7.44
1QRS,"ATP",	1QRS	ATP	1N08								ADP							24	1vc9.pdb	A	1001	ATP	A	66	TYR	A	110	PHE	A	74	ARG	3.5	3.71	5.21
2HCB,"MG",	2HCB	MG	1N07								AMP							25	1vc9.pdb	A	1001	ATP	A	110	PHE	A	66	TYR	A	74	ARG	3.71	3.5	5.21
,"ACP",		ACP	1N06					Total amount of structures		3063	5933							26	1vc9.pdb	B	1002	ATP	B	66	TYR	B	110	PHE	B	74	ARG	3.57	3.68	5.19
2HBL,"ZN",	2HBL	ZN	1MO5															27	1w7a.pdb	A	1801	ATP	A	596	PHE	A	760	HIS	A	625	ARG	5.18	3.86	8.83
,"MN",		MN	1MO4															28	1w7a.pdb	B	1801	ATP	B	596	PHE	B	760	HIS	B	625	ARG	5.13	3.6	7.73
,"AMP",		AMP	1MO3															29	1w7a.pdb	B	1801	ATP	B	596	PHE	B	760	HIS	B	697	ARG	5.13	3.6	7.7
2HCR,"SO4",	2HCR	SO4	1N03															30	1w7a.pdb	B	1801	ATP	B	760	HIS	B	596	PHE	B	697	ARG	3.6	5.13	7.7
,"CD",		CD	1MQ4															31	1yfr.pdb	A	1500	ATP	A	87	HIS	A	90	PHE	A	69	ARG	5.21	4.66	7.28
2HEN,"MG",	2HEN	MG	1A0I															32	1yfr.pdb	A	1500	ATP	A	87	HIS	A	90	PHE	A	85	ARG	5.21	4.66	10
2HEH,"MG",	2HEH	MG	1A49															33	1yfr.pdb	A	1500	ATP	A	87	HIS	A	90	PHE	A	224	ARG	5.21	4.66	3.77
,"UNX",		UNX	6ZO4															34	1yfr.pdb	A	1500	ATP	A	90	PHE	A	87	HIS	A	85	ARG	4.66	5.21	10
2HF4,"CA",	2HF4	CA	6ZNX															35	1yfr.pdb	A	1500	ATP	A	90	PHE	A	87	HIS	A	224	ARG	4.66	5.21	3.77
,"ATP",		ATP	6ZNM															36	1yfr.pdb	B	2500	ATP	B	87	HIS	B	90	PHE	B	69	ARG	5.22	4.2	6.04
2HF3,"CA",	2HF3	CA	6ZNL															37	1yfr.pdb	B	2500	ATP	B	87	HIS	B	90	PHE	B	224	ARG	5.22	4.2	4.39
1MMG,"MG",	1MMG	MG	6ZNO															38	1yfr.pdb	B	2500	ATP	B	90	PHE	B	87	HIS	B	224	ARG	4.2	5.22	4.39
1MMD,"MG",	1MMD	MG	6ZNN															39	2hcb.pdb	A	700	ACP	A	88	PHE	A	127	HIS	A	277	ARG	4.82	4.82	4.06
,"BEF",		BEF	6ZNQ															40	2hcb.pdb	B	700	ACP	B	88	PHE	B	127	HIS	A	230	ARG	4.53	4.79	4.68
1MMA,"MG",	1MMA	MG	6ZPO															41	2hcb.pdb	B	700	ACP	B	88	PHE	B	127	HIS	B	277	ARG	4.53	4.79	3.89
1MMN,"MG",	1MMN	MG	3WBZ															42	2hcb.pdb	B	700	ACP	B	127	HIS	B	88	PHE	B	277	ARG	4.79	4.53	3.89
,"ANP",		ANP	3WDL															43	2hcb.pdb	C	700	ACP	C	88	PHE	C	127	HIS	B	226	ARG	4.77	5.09	9.64
1MND,"MG",	1MND	MG	6AIC															44	2hcb.pdb	C	700	ACP	C	88	PHE	C	127	HIS	B	230	ARG	4.77	5.09	4.56
1MO8,"ATP",	1MO8	ATP	6BDN															45	2hcb.pdb	C	700	ACP	C	88	PHE	C	127	HIS	C	277	ARG	4.77	5.09	4.24
1N08,"ZN",	1N08	ZN	4H3P															46	2hcb.pdb	C	700	ACP	C	127	HIS	C	88	PHE	B	230	ARG	5.09	4.77	4.56
1N07,"ADP",	1N07	ADP	4H3Q															47	2hcb.pdb	C	700	ACP	C	127	HIS	C	88	PHE	C	277	ARG	5.09	4.77	4.24
,"FMN",		FMN	4H46															48	2hcb.pdb	D	700	ACP	D	88	PHE	D	127	HIS	C	230	ARG	4.89	4.7	4.3
1N06,"ADP",	1N06	ADP	4GT3															49	2hcb.pdb	D	700	ACP	D	88	PHE	D	127	HIS	D	277	ARG	4.89	4.7	4.37
1MO5,"AGS",	1MO5	AGS	4GT8															50	2hcb.pdb	D	700	ACP	D	127	HIS	D	88	PHE	D	277	ARG	4.7	4.89	4.37
1MO4,"AGS",	1MO4	AGS	4H4K															51	2hix.pdb	A	602	ATP	A	261	TYR	A	350	PHE	A	265	ARG	5.63	4.69	7.17
1MO3,"ADP",	1MO3	ADP	4H5T															52	2hix.pdb	A	602	ATP	A	261	TYR	A	350	PHE	A	280	ARG	5.63	4.69	4.38
1N03,"ADP",	1N03	ADP	4GTW															53	2hix.pdb	A	602	ATP	A	261	TYR	A	350	PHE	A	427	ARG	5.63	4.69	4.31
1MQ4,"MG",	1MQ4	MG	4GVA															54	2hix.pdb	A	602	ATP	A	350	PHE	A	261	TYR	A	280	ARG	4.69	5.63	4.38
,"PO4",		PO4	4H85															55	2hix.pdb	A	602	ATP	A	350	PHE	A	261	TYR	A	427	ARG	4.69	5.63	4.31
1A0I,"ATP",	1A0I	ATP	4GVY															56	2hld.pdb	D	600	ANP	D	345	TYR	D	424	PHE	C	375	ARG	3.85	5.34	4.2
1A49,"K",	1A49	K	4GVZ															57	2hld.pdb	D	600	ANP	D	345	TYR	D	424	PHE	D	190	ARG	3.85	5.34	4.4
,"OXL",		OXL	4GVL															58	2hld.pdb	D	600	ANP	D	345	TYR	D	424	PHE	D	260	ARG	3.85	5.34	7.42
6ZO4,"ADP",	6ZO4	ADP	4GW0															59	2hld.pdb	D	600	ANP	D	424	PHE	D	345	TYR	D	190	ARG	5.34	3.85	4.4
6ZNX,"ADP",	6ZNX	ADP	4H81															60	2hld.pdb	D	600	ANP	D	424	PHE	D	345	TYR	D	260	ARG	5.34	3.85	7.42
6ZNM,"ATP",	6ZNM	ATP	4GW2															61	2hld.pdb	M	600	ANP	M	345	TYR	M	424	PHE	L	375	ARG	3.85	5.6	4.25
6ZNL,"ADP",	6ZNL	ADP	4H7Q															62	2hld.pdb	M	600	ANP	M	345	TYR	M	424	PHE	M	190	ARG	3.85	5.6	4.42
6ZNO,"ADP",	6ZNO	ADP	4GVJ															63	2hld.pdb	M	600	ANP	M	345	TYR	M	424	PHE	M	260	ARG	3.85	5.6	6.98
6ZNN,"ADP",	6ZNN	ADP	4GX6															64	2hld.pdb	M	600	ANP	M	424	PHE	M	345	TYR	M	190	ARG	5.6	3.85	4.42
6ZNQ,"ZN",	6ZNQ	ZN	4GWY															65	2hld.pdb	M	600	ANP	M	424	PHE	M	345	TYR	M	260	ARG	5.6	3.85	6.98
,"CIT",		CIT	4GWZ															66	2hld.pdb	V	600	ANP	V	345	TYR	V	424	PHE	U	375	ARG	3.69	5.59	4.26
6ZPO,"ATP",	6ZPO	ATP	4GX1															67	2hld.pdb	V	600	ANP	V	345	TYR	V	424	PHE	V	190	ARG	3.69	5.59	4.45
,"CDL",		CDL	4GWS															68	2hld.pdb	V	600	ANP	V	345	TYR	V	424	PHE	V	260	ARG	3.69	5.59	7.02
,"LHG",		LHG	4GX4															69	2hld.pdb	V	600	ANP	V	424	PHE	V	345	TYR	V	190	ARG	5.59	3.69	4.45
3WBZ,"ATP",	3WBZ	ATP	4GXQ															70	2hld.pdb	V	600	ANP	V	424	PHE	V	345	TYR	V	260	ARG	5.59	3.69	7.02
3WDL,"ATP",	3WDL	ATP	4GY2															71	2j0q.pdb	A	1413	ANP	A	58	PHE	A	371	TYR	A	339	ARG	3.8	4.75	8.8
6AIC,"AMP",	6AIC	AMP	4GXR															72	2j0q.pdb	A	1413	ANP	A	58	PHE	A	371	TYR	A	367	ARG	3.8	4.75	4.67
6BDN,"PO4",	6BDN	PO4	4GYI															73	2j0q.pdb	A	1413	ANP	A	58	PHE	A	371	TYR	A	370	ARG	3.8	4.75	4.62
4H3P,"ANP",	4H3P	ANP	4HDH															74	2j0q.pdb	A	1413	ANP	A	371	TYR	A	58	PHE	A	367	ARG	4.75	3.8	4.67
4H3Q,"ANP",	4H3Q	ANP	4HE2															75	2j0q.pdb	A	1413	ANP	A	371	TYR	A	58	PHE	A	370	ARG	4.75	3.8	4.62
4H46,"F6P",	4H46	F6P	4HG0															76	2j0q.pdb	B	1413	ANP	B	58	PHE	B	371	TYR	B	339	ARG	3.88	4.73	9.31
,"NEN",		NEN	4H03															77	2j0q.pdb	B	1413	ANP	B	58	PHE	B	371	TYR	B	367	ARG	3.88	4.73	4.81
4GT3,"GOL",	4GT3	GOL	4GNI															78	2j0q.pdb	B	1413	ANP	B	58	PHE	B	371	TYR	B	370	ARG	3.88	4.73	4.33
,"PEG",		PEG	4H0T															79	2j0q.pdb	B	1413	ANP	B	371	TYR	B	58	PHE	B	367	ARG	4.73	3.88	4.81
4GT8,"ADP",	4GT8	ADP	4GP6															80	2j0q.pdb	B	1413	ANP	B	371	TYR	B	58	PHE	B	370	ARG	4.73	3.88	4.33
4H4K,"ATP",	4H4K	ATP	4GP7															81	2jdi.pdb	D	1480	ANP	D	345	TYR	D	424	PHE	C	373	ARG	3.82	5.64	4.17
,"NA",		NA	4H0V															82	2jdi.pdb	D	1480	ANP	D	345	TYR	D	424	PHE	D	189	ARG	3.82	5.64	4.39
4H5T,"ADP",	4H5T	ADP	4H0X															83	2jdi.pdb	D	1480	ANP	D	345	TYR	D	424	PHE	D	260	ARG	3.82	5.64	6.76
4GTW,"NAG",	4GTW	NAG	4H0Y															84	2jdi.pdb	D	1480	ANP	D	424	PHE	D	345	TYR	D	189	ARG	5.64	3.82	4.39
4GVA,"ADP",	4GVA	ADP	4H1W															85	2jdi.pdb	D	1480	ANP	D	424	PHE	D	345	TYR	D	260	ARG	5.64	3.82	6.76
4H85,"ADP",	4H85	ADP	4H1G															86	2p09.pdb	A	500	ATP	A	43	TYR	A	50	PHE	A	41	ARG	3.56	3.57	7.17
,"K",		K	4H2V															87	2pbz.pdb	A	400	ATP	A	129	PHE	A	170	TYR	A	131	ARG	3.55	5.92	7.84
,"HRI",		HRI	4H2W															88	2pbz.pdb	A	400	ATP	A	129	PHE	A	170	TYR	A	192	ARG	3.55	5.92	9.2
4GVY,"MG",	4GVY	MG	4GQY															89	2pbz.pdb	A	400	ATP	A	129	PHE	A	170	TYR	A	268	ARG	3.55	5.92	8.5
,"CIR",		CIR	4H2Y															90	2pbz.pdb	A	400	ATP	A	170	TYR	A	129	PHE	A	192	ARG	5.92	3.55	9.2
4GVZ,"ADP",	4GVZ	ADP	4H2S															91	2pbz.pdb	A	400	ATP	A	170	TYR	A	129	PHE	A	268	ARG	5.92	3.55	8.5
,"NO3",		NO3	4GQT															92	2pbz.pdb	B	400	ATP	B	129	PHE	B	170	TYR	B	131	ARG	3.53	5.93	7.84
,"DAR",		DAR	4GR5															93	2pbz.pdb	B	400	ATP	B	129	PHE	B	170	TYR	B	192	ARG	3.53	5.93	9.24
4GVL,"ZN",	4GVL	ZN	4H2U															94	2pbz.pdb	B	400	ATP	B	129	PHE	B	170	TYR	B	268	ARG	3.53	5.93	8.48
4GW0,"ADP",	4GW0	ADP	4GQK															95	2pbz.pdb	B	400	ATP	B	170	TYR	B	129	PHE	B	192	ARG	5.93	3.53	9.24
,"ILO",		ILO	4HLU															96	2pbz.pdb	B	400	ATP	B	170	TYR	B	129	PHE	B	268	ARG	5.93	3.53	8.48
4H81,"ADP",	4H81	ADP	4HN2															97	2pbz.pdb	C	400	ATP	C	129	PHE	C	170	TYR	C	131	ARG	3.55	5.93	7.8
,"WJ2",		WJ2	4HNT															98	2pbz.pdb	C	400	ATP	C	129	PHE	C	170	TYR	C	192	ARG	3.55	5.93	9.18
4GW2,"ADP",	4GW2	ADP	4HNU															99	2pbz.pdb	C	400	ATP	C	129	PHE	C	170	TYR	C	268	ARG	3.55	5.93	8.46
,"ORN",		ORN	4HNV															100	2pbz.pdb	C	400	ATP	C	170	TYR	C	129	PHE	C	192	ARG	5.93	3.55	9.18
4H7Q,"ADP",	4H7Q	ADP	4HND															101	2pbz.pdb	C	400	ATP	C	170	TYR	C	129	PHE	C	268	ARG	5.93	3.55	8.46
,"COI",		COI	4HNE															102	2q7e.pdb	A	900	ANP	A	338	HIS	A	342	PHE	A	330	ARG	5.16	4.01	7.23
4GVJ,"ADP",	4GVJ	ADP	4HNA															103	2q7e.pdb	A	900	ANP	A	338	HIS	A	342	PHE	A	426	ARG	5.16	4.01	4.49
4GX6,"F6P",	4GX6	F6P	4HOT															104	2q7e.pdb	A	900	ANP	A	342	PHE	A	338	HIS	A	426	ARG	4.01	5.16	4.49
4GWY,"F6P",	4GWY	F6P	4HPT															105	2q7g.pdb	A	900	ATP	A	338	HIS	A	342	PHE	A	426	ARG	5	4.02	4.66
4GWZ,"F6P",	4GWZ	F6P	4HPU															106	2q7g.pdb	A	900	ATP	A	342	PHE	A	338	HIS	A	426	ARG	4.02	5	4.66
4GX1,"K",	4GX1	K	4I1V															107	2r7k.pdb	A	400	ACP	A	201	TYR	A	309	PHE	A	228	ARG	5.94	4.31	7.28
,"GLC",		GLC	4HR2															108	2rsf.pdb	A	201	ATP	A	34	TYR	A	71	TYR	A	37	ARG	4.72	5.24	9.98
4GWS,"F6P",	4GWS	F6P	4I2E															109	2rsf.pdb	A	201	ATP	A	34	TYR	A	71	TYR	A	82	ARG	4.72	5.24	9.09
4GX4,"F6P",	4GX4	F6P	4I2H															110	2rsf.pdb	A	201	ATP	A	34	TYR	A	71	TYR	A	88	ARG	4.72	5.24	5.05
4GXQ,"ATP",	4GXQ	ATP	4HQJ															111	2rsf.pdb	A	201	ATP	A	34	TYR	A	71	TYR	A	90	ARG	4.72	5.24	4.76
,"CO3",		CO3	4I2B															112	2rsf.pdb	A	201	ATP	A	71	TYR	A	34	TYR	A	82	ARG	5.24	4.72	9.09
4GY2,"PO4",	4GY2	PO4	4I2C															113	2rsf.pdb	A	201	ATP	A	71	TYR	A	34	TYR	A	88	ARG	5.24	4.72	5.05
,"LAR",		LAR	4I2D															114	2rsf.pdb	A	201	ATP	A	71	TYR	A	34	TYR	A	90	ARG	5.24	4.72	4.76
4GXR,"ATP",	4GXR	ATP	4I3Z															115	2w02.pdb	A	1588	ATP	A	170	HIS	A	444	HIS	A	281	ARG	3.97	5.69	5.84
4GYI,"ADP",	4GYI	ADP	4I50															116	2w02.pdb	A	1588	ATP	A	170	HIS	A	444	HIS	A	305	ARG	3.97	5.69	7.85
,"EDO",		EDO	4I4T															117	2w02.pdb	A	1588	ATP	A	170	HIS	A	444	HIS	A	369	ARG	3.97	5.69	4.31
4HDH,"ATP",	4HDH	ATP	4I55															118	2w02.pdb	A	1588	ATP	A	170	HIS	A	444	HIS	A	463	ARG	3.97	5.69	6.17
4HE2,"AMP",	4HE2	AMP	4I4L															119	2w02.pdb	A	1588	ATP	A	444	HIS	A	170	HIS	A	305	ARG	5.69	3.97	7.85
,"PO3",		PO3	4HSE															120	2w02.pdb	A	1588	ATP	A	444	HIS	A	170	HIS	A	369	ARG	5.69	3.97	4.31
,"CL",		CL	4I5W															121	2w02.pdb	A	1588	ATP	A	444	HIS	A	170	HIS	A	463	ARG	5.69	3.97	6.17
4HG0,"AMP",	4HG0	AMP	4HV4															122	2w02.pdb	B	1588	ATP	B	170	HIS	B	444	HIS	B	281	ARG	3.78	5.55	5.87
4H03,"NAD",	4H03	NAD	4HUT															123	2w02.pdb	B	1588	ATP	B	170	HIS	B	444	HIS	B	305	ARG	3.78	5.55	8.41
4GNI,"MG",	4GNI	MG	4HVJ															124	2w02.pdb	B	1588	ATP	B	170	HIS	B	444	HIS	B	369	ARG	3.78	5.55	4.11
4H0T,"PO4",	4H0T	PO4	4I81															125	2w02.pdb	B	1588	ATP	B	170	HIS	B	444	HIS	B	463	ARG	3.78	5.55	5.96
,"AR6",		AR6	4HVC															126	2w02.pdb	B	1588	ATP	B	444	HIS	B	170	HIS	B	305	ARG	5.55	3.78	8.41
4GP6,"ADP",	4GP6	ADP	4I94															127	2w02.pdb	B	1588	ATP	B	444	HIS	B	170	HIS	B	369	ARG	5.55	3.78	4.11
4GP7,"ATP",	4GP7	ATP	4HXV															128	2w02.pdb	B	1588	ATP	B	444	HIS	B	170	HIS	B	463	ARG	5.55	3.78	5.96
4H0V,"NAD",	4H0V	NAD	4IAD															129	2wss.pdb	O	600	ANP	O	345	TYR	O	418	PHE	K	373	ARG	3.78	5.97	5.21
4H0X,"NAD",	4H0X	NAD	4IAF															130	2wss.pdb	O	600	ANP	O	345	TYR	O	418	PHE	O	189	ARG	3.78	5.97	4.24
4H0Y,"NAD",	4H0Y	NAD	4IAI															131	2wss.pdb	O	600	ANP	O	345	TYR	O	418	PHE	O	260	ARG	3.78	5.97	7.45
4H1W,"K",	4H1W	K	4IAK															132	2wss.pdb	O	600	ANP	O	345	TYR	O	424	PHE	K	373	ARG	3.78	5.95	5.21
4H1G,"MG",	4H1G	MG	4IAC															133	2wss.pdb	O	600	ANP	O	345	TYR	O	424	PHE	O	189	ARG	3.78	5.95	4.24
4H2V,"PNS",	4H2V	PNS	4IAY															134	2wss.pdb	O	600	ANP	O	345	TYR	O	424	PHE	O	260	ARG	3.78	5.95	7.45
,"ACT",		ACT	4IAZ															135	2wss.pdb	O	600	ANP	O	418	PHE	O	345	TYR	K	373	ARG	5.97	3.78	5.21
,"H2V",		H2V	4IB0															136	2wss.pdb	O	600	ANP	O	418	PHE	O	345	TYR	O	189	ARG	5.97	3.78	4.24
4H2W,"ZN",	4H2W	ZN	4IB1															137	2wss.pdb	O	600	ANP	O	418	PHE	O	345	TYR	O	260	ARG	5.97	3.78	7.45
,"5GP",		5GP	4IB3															138	2wss.pdb	O	600	ANP	O	418	PHE	O	424	PHE	K	373	ARG	5.97	5.95	5.21
,"PNS",		PNS	3UQD															139	2wss.pdb	O	600	ANP	O	418	PHE	O	424	PHE	O	189	ARG	5.97	5.95	4.24
4GQY,"AMP",	4GQY	AMP	3UQE															140	2wss.pdb	O	600	ANP	O	418	PHE	O	424	PHE	O	260	ARG	5.97	5.95	7.45
4H2Y,"ZN",	4H2Y	ZN	3UQ8															141	2wss.pdb	O	600	ANP	O	424	PHE	O	345	TYR	K	373	ARG	5.95	3.78	5.21
4H2S,"ZN",	4H2S	ZN	3UPQ															142	2wss.pdb	O	600	ANP	O	424	PHE	O	345	TYR	O	189	ARG	5.95	3.78	4.24
4GQT,"ADP",	4GQT	ADP	3UQ6															143	2wss.pdb	O	600	ANP	O	424	PHE	O	345	TYR	O	260	ARG	5.95	3.78	7.45
4GR5,"APC",	4GR5	APC	3V2U															144	2wss.pdb	O	600	ANP	O	424	PHE	O	418	PHE	O	189	ARG	5.95	5.97	4.24
,"TLA",		TLA	3V4R															145	2wss.pdb	O	600	ANP	O	424	PHE	O	418	PHE	O	260	ARG	5.95	5.97	7.45
4H2U,"ZN",	4H2U	ZN	3V4S															146	2x3j.pdb	A	1589	ATP	A	170	HIS	A	444	HIS	A	281	ARG	3.92	5.7	5.87
4GQK,"ADP",	4GQK	ADP	3UB5															147	2x3j.pdb	A	1589	ATP	A	170	HIS	A	444	HIS	A	305	ARG	3.92	5.7	8.49
4HLU,"ADP",	4HLU	ADP	3UAG															148	2x3j.pdb	A	1589	ATP	A	170	HIS	A	444	HIS	A	369	ARG	3.92	5.7	3.96
4HN2,"ANP",	4HN2	ANP	3UBT															149	2x3j.pdb	A	1589	ATP	A	170	HIS	A	444	HIS	A	463	ARG	3.92	5.7	5.84
,"0EJ",		0EJ	3UC5															150	2x3j.pdb	A	1589	ATP	A	444	HIS	A	170	HIS	A	305	ARG	5.7	3.92	8.49
4HNT,"ADP",	4HNT	ADP	3UBO															151	2x3j.pdb	A	1589	ATP	A	444	HIS	A	170	HIS	A	369	ARG	5.7	3.92	3.96
,"BTI",		BTI	3UDZ															152	2x3j.pdb	A	1589	ATP	A	444	HIS	A	170	HIS	A	463	ARG	5.7	3.92	5.84
4HNU,"ADP",	4HNU	ADP	3UDS															153	2x3j.pdb	B	1588	ATP	B	170	HIS	B	444	HIS	B	281	ARG	4.16	5.63	5.68
4HNV,"ADP",	4HNV	ADP	3UDT															154	2x3j.pdb	B	1588	ATP	B	170	HIS	B	444	HIS	B	305	ARG	4.16	5.63	8.29
4HND,"ADP",	4HND	ADP	3UE5															155	2x3j.pdb	B	1588	ATP	B	170	HIS	B	444	HIS	B	369	ARG	4.16	5.63	3.95
4HNE,"ADP",	4HNE	ADP	3UG6															156	2x3j.pdb	B	1588	ATP	B	170	HIS	B	444	HIS	B	463	ARG	4.16	5.63	5.68
4HNA,"GTP",	4HNA	GTP	3UG7															157	2x3j.pdb	B	1588	ATP	B	444	HIS	B	170	HIS	B	305	ARG	5.63	4.16	8.29
,"GDP",		GDP	3UFG															158	2x3j.pdb	B	1588	ATP	B	444	HIS	B	170	HIS	B	369	ARG	5.63	4.16	3.95
4HOT,"MG",	4HOT	MG	3UGJ															159	2x3j.pdb	B	1588	ATP	B	444	HIS	B	170	HIS	B	463	ARG	5.63	4.16	5.68
4HPT,"ANP",	4HPT	ANP	3UIE															160	2xb2.pdb	A	1413	ANP	A	58	PHE	A	371	TYR	A	339	ARG	3.66	4.79	9.64
4HPU,"MYR",	4HPU	MYR	3UIM															161	2xb2.pdb	A	1413	ANP	A	58	PHE	A	371	TYR	A	367	ARG	3.66	4.79	4.76
4I1V,"ADP",	4I1V	ADP	3UKD															162	2xb2.pdb	A	1413	ANP	A	58	PHE	A	371	TYR	A	370	ARG	3.66	4.79	4.5
4HR2,"ADP",	4HR2	ADP	3UK2															163	2xb2.pdb	A	1413	ANP	A	371	TYR	A	58	PHE	A	367	ARG	4.79	3.66	4.76
4I2E,"CO",	4I2E	CO	3UK6															164	2xb2.pdb	A	1413	ANP	A	371	TYR	A	58	PHE	A	370	ARG	4.79	3.66	4.5
4I2H,"MG",	4I2H	MG	3UJN															165	2xb2.pdb	X	1413	ANP	X	58	PHE	X	371	TYR	X	339	ARG	3.71	4.76	9.57
4HQJ,"ADP",	4HQJ	ADP	3ULE															166	2xb2.pdb	X	1413	ANP	X	58	PHE	X	371	TYR	X	367	ARG	3.71	4.76	4.71
,"CLR",		CLR	3UNG															167	2xb2.pdb	X	1413	ANP	X	58	PHE	X	371	TYR	X	370	ARG	3.71	4.76	4.48
4I2B,"NA",	4I2B	NA	3UMM															168	2xb2.pdb	X	1413	ANP	X	371	TYR	X	58	PHE	X	367	ARG	4.76	3.71	4.71
4I2C,"NA",	4I2C	NA	3UMO															169	2xb2.pdb	X	1413	ANP	X	371	TYR	X	58	PHE	X	370	ARG	4.76	3.71	4.48
4I2D,"MG",	4I2D	MG	3UMP															170	2xnd.pdb	D	600	ANP	D	345	TYR	D	424	PHE	C	373	ARG	3.71	5.79	3.98
4I3Z,"ADP",	4I3Z	ADP	3V01															171	2xnd.pdb	D	600	ANP	D	345	TYR	D	424	PHE	D	189	ARG	3.71	5.79	4.86
4I50,"GTP",	4I50	GTP	3V04															172	2xnd.pdb	D	600	ANP	D	345	TYR	D	424	PHE	D	260	ARG	3.71	5.79	6.78
,"MES",		MES	3UY4															173	2xnd.pdb	D	600	ANP	D	424	PHE	D	345	TYR	D	189	ARG	5.79	3.71	4.86
,"EP",		EP	3UX8															174	2xnd.pdb	D	600	ANP	D	424	PHE	D	345	TYR	D	260	ARG	5.79	3.71	6.78
4I4T,"GTP",	4I4T	GTP	3VAD															175	2xok.pdb	D	600	ANP	D	345	TYR	D	424	PHE	D	190	ARG	3.62	5.56	4.64
,"TYR",		TYR	3VBF															176	2xok.pdb	D	600	ANP	D	345	TYR	D	424	PHE	D	192	ARG	3.62	5.56	9.37
,"ZPN",		ZPN	3VEZ															177	2xok.pdb	D	600	ANP	D	345	TYR	D	424	PHE	D	260	ARG	3.62	5.56	7.02
4I55,"GTP",	4I55	GTP	3VES															178	2xok.pdb	D	600	ANP	D	424	PHE	D	345	TYR	D	190	ARG	5.56	3.62	4.64
4I4L,"ADP",	4I4L	ADP	3VF4															179	2xok.pdb	D	600	ANP	D	424	PHE	D	345	TYR	D	192	ARG	5.56	3.62	9.37
4HSE,"GAI",	4HSE	GAI	3VET															180	2xok.pdb	D	600	ANP	D	424	PHE	D	345	TYR	D	260	ARG	5.56	3.62	7.02
4I5W,"PO4",	4I5W	PO4	3VEW															181	2xti.pdb	B	1549	ATP	B	330	HIS	B	334	TYR	B	321	ARG	4.86	4.3	7.38
4HV4,"AMP",	4HV4	AMP	3VEY															182	2xti.pdb	B	1549	ATP	B	330	HIS	B	334	TYR	B	329	ARG	4.86	4.3	4.91
,"BME",		BME	3VF2															183	2xti.pdb	B	1549	ATP	B	330	HIS	B	334	TYR	B	522	ARG	4.86	4.3	4.49
4HUT,"MG",	4HUT	MG	3VGL															184	2xti.pdb	B	1549	ATP	B	334	TYR	B	330	HIS	B	329	ARG	4.3	4.86	4.91
,"B12",		B12	3VH4															185	2xti.pdb	B	1549	ATP	B	334	TYR	B	330	HIS	B	522	ARG	4.3	4.86	4.49
4HVJ,"AMP",	4HVJ	AMP	3VGJ															186	2yzn.pdb	C	403	ANP	C	151	PHE	C	272	PHE	C	268	ARG	3.99	5.48	5.67
4I81,"AGS",	4I81	AGS	3VIU															187	2zce.pdb	A	501	ANP	A	338	HIS	A	342	PHE	A	330	ARG	5.04	3.95	7.06
4HVC,"ANP",	4HVC	ANP	3VKG															188	2zce.pdb	A	501	ANP	A	338	HIS	A	342	PHE	A	426	ARG	5.04	3.95	4.69
,"HFG",		HFG	3VJO															189	2zce.pdb	A	501	ANP	A	342	PHE	A	338	HIS	A	426	ARG	3.95	5.04	4.69
4I94,"ANP",	4I94	ANP	3VJN															190	3bju.pdb	A	603	ATP	A	331	HIS	A	335	PHE	A	323	ARG	4.9	3.83	7.17
4HXV,"MG",	4HXV	MG	3VLC															191	3bju.pdb	A	603	ATP	A	331	HIS	A	335	PHE	A	553	ARG	4.9	3.83	4.52
4IAD,"MG",	4IAD	MG	3VKH															192	3bju.pdb	A	603	ATP	A	335	PHE	A	331	HIS	A	553	ARG	3.83	4.9	4.52
4IAF,"MG",	4IAF	MG	3VMM															193	3bju.pdb	B	603	ATP	B	331	HIS	B	335	PHE	B	323	ARG	4.8	4	7.11
4IAI,"CA",	4IAI	CA	3VNS															194	3bju.pdb	B	603	ATP	B	331	HIS	B	335	PHE	B	553	ARG	4.8	4	4.41
4IAK,"SR",	4IAK	SR	3VNU															195	3bju.pdb	B	603	ATP	B	335	PHE	B	331	HIS	B	553	ARG	4	4.8	4.41
4IAC,"MG",	4IAC	MG	3VNQ															196	3bju.pdb	C	603	ATP	C	331	HIS	C	335	PHE	C	323	ARG	4.82	3.85	7.08
4IAY,"SR",	4IAY	SR	3VNR															197	3bju.pdb	C	603	ATP	C	331	HIS	C	335	PHE	C	553	ARG	4.82	3.85	4.64
4IAZ,"BA",	4IAZ	BA	3W1G															198	3bju.pdb	C	603	ATP	C	335	PHE	C	331	HIS	C	553	ARG	3.85	4.82	4.64
4IB0,"NA",	4IB0	NA	3VPB															199	3bju.pdb	D	603	ATP	D	331	HIS	D	335	PHE	D	323	ARG	4.69	4.04	7.27
4IB1,"K",	4IB1	K	3W1B															200	3bju.pdb	D	603	ATP	D	331	HIS	D	335	PHE	D	553	ARG	4.69	4.04	4.6
4IB3,"ADP",	4IB3	ADP	3VPC															201	3bju.pdb	D	603	ATP	D	335	PHE	D	331	HIS	D	553	ARG	4.04	4.69	4.6
3UQD,"ATP",	3UQD	ATP	3VPD															202	3c5e.pdb	A	801	ATP	A	361	TYR	A	458	PHE	A	461	ARG	4.53	5.81	5.85
,"F6P",		F6P	3VOT															203	3dgl.pdb	A	81	ATP	A	43	TYR	A	50	PHE	A	41	ARG	3.69	3.6	6.54
,"FBP",		FBP	3W0N															204	3dgo.pdb	A	82	ATP	A	43	PHE	A	50	PHE	A	41	ARG	3.7	3.6	7.34
3UQE,"ATP",	3UQE	ATP	3W0O															205	3fcc.pdb	A	711	ATP	A	294	TYR	A	394	TYR	A	397	ARG	4.47	5.55	6.08
,"POP",		POP	3W0P															206	3fht.pdb	A	480	ANP	A	112	PHE	A	433	PHE	A	395	ARG	3.85	4.72	8.82
3UQ8,"NAD",	3UQ8	NAD	3W0Q															207	3fht.pdb	A	480	ANP	A	112	PHE	A	433	PHE	A	429	ARG	3.85	4.72	4.87
3UPQ,"ZAN",	3UPQ	ZAN	3W0R															208	3fht.pdb	A	480	ANP	A	112	PHE	A	433	PHE	A	432	ARG	3.85	4.72	4.45
3UQ6,"ADN",	3UQ6	ADN	3W0S															209	3fht.pdb	A	480	ANP	A	433	PHE	A	112	PHE	A	429	ARG	4.72	3.85	4.87
3V2U,"GOL",	3V2U	GOL	3W3A															210	3fht.pdb	A	480	ANP	A	433	PHE	A	112	PHE	A	432	ARG	4.72	3.85	4.45
,"GLA",		GLA	3W3D															211	3fht.pdb	B	2	ANP	B	112	PHE	B	433	PHE	B	395	ARG	3.81	4.65	8.96
3V4R,"ADP",	3V4R	ADP	3VQV															212	3fht.pdb	B	2	ANP	B	112	PHE	B	433	PHE	B	429	ARG	3.81	4.65	4.71
3V4S,"ADP",	3V4S	ADP	3VQW															213	3fht.pdb	B	2	ANP	B	112	PHE	B	433	PHE	B	432	ARG	3.81	4.65	4.21
3UB5,"ATP",	3UB5	ATP	3W2W															214	3fht.pdb	B	2	ANP	B	433	PHE	B	112	PHE	B	429	ARG	4.65	3.81	4.71
3UAG,"MN",	3UAG	MN	3VQX															215	3fht.pdb	B	2	ANP	B	433	PHE	B	112	PHE	B	432	ARG	4.65	3.81	4.21
,"UMA",		UMA	3VQY															216	3g0h.pdb	A	1	ANP	A	112	PHE	A	433	PHE	A	395	ARG	3.88	4.49	9.04
,"EPE",		EPE	3VR3															217	3g0h.pdb	A	1	ANP	A	112	PHE	A	433	PHE	A	429	ARG	3.88	4.49	4.88
3UBT,"CL",	3UBT	CL	3W34															218	3g0h.pdb	A	1	ANP	A	112	PHE	A	433	PHE	A	432	ARG	3.88	4.49	4.62
,"2PE",		2PE	3VR6															219	3g0h.pdb	A	1	ANP	A	433	PHE	A	112	PHE	A	429	ARG	4.49	3.88	4.88
3UC5,"ATP",	3UC5	ATP	3VTK															220	3g0h.pdb	A	1	ANP	A	433	PHE	A	112	PHE	A	432	ARG	4.49	3.88	4.62
3UBO,"ADN",	3UBO	ADN	3W5O															221	3hxx.pdb	A	442	ACP	A	86	HIS	A	90	PHE	A	69	ARG	5.31	4.3	7.33
3UDZ,"IHP",	3UDZ	IHP	3VTH															222	3hxx.pdb	A	442	ACP	A	86	HIS	A	90	PHE	A	85	ARG	5.31	4.3	5.03
3UDS,"ADP",	3UDS	ADP	3VUF															223	3hxx.pdb	A	442	ACP	A	86	HIS	A	90	PHE	A	242	ARG	5.31	4.3	4.32
3UDT,"5MY",	3UDT	5MY	4J7C															224	3hxx.pdb	A	442	ACP	A	90	PHE	A	86	HIS	A	85	ARG	4.3	5.31	5.03
3UE5,"CA",	3UE5	CA	4IVG															225	3hxx.pdb	A	442	ACP	A	90	PHE	A	86	HIS	A	242	ARG	4.3	5.31	4.32
3UG6,"ADP",	3UG6	ADP	4IC7															226	3hxy.pdb	A	444	ACP	A	86	HIS	A	90	PHE	A	85	ARG	5.59	4.31	5.57
3UG7,"ADP",	3UG7	ADP	4IEI															227	3hxy.pdb	A	444	ACP	A	86	HIS	A	90	PHE	A	242	ARG	5.59	4.31	4.71
3UFG,"ATP",	3UFG	ATP	4IEB															228	3hxy.pdb	A	444	ACP	A	90	PHE	A	86	HIS	A	85	ARG	4.31	5.59	5.57
,"LEU",		LEU	4IEE															229	3hxy.pdb	A	444	ACP	A	90	PHE	A	86	HIS	A	242	ARG	4.31	5.59	4.71
3UGJ,"SO4",	3UGJ	SO4	4IG1															230	3lta.pdb	A	81	ATP	A	43	PHE	A	50	PHE	A	41	ARG	3.74	3.56	6.17
3UIE,"ADX",	3UIE	ADX	4IFC															231	3ltc.pdb	A	81	ATP	A	43	TYR	A	50	PHE	A	41	ARG	3.7	3.59	6.46
3UIM,"ANP",	3UIM	ANP	4IFE															232	3n8d.pdb	A	400	ANP	A	175	PHE	A	295	PHE	A	291	ARG	3.65	5.78	7.26
3UKD,"MG",	3UKD	MG	4IFZ															233	3ng0.pdb	A	474	ANP	A	228	PHE	A	274	HIS	A	342	ARG	4.28	5.92	4.72
,"C5P",		C5P	4IFW															234	3ng0.pdb	A	474	ANP	A	228	PHE	A	274	HIS	A	347	ARG	4.28	5.92	5.55
,"AF3",		AF3	4IHQ															235	3ng0.pdb	A	474	ANP	A	228	PHE	A	274	HIS	A	359	ARG	4.28	5.92	8.05
3UK2,"AMP",	3UK2	AMP	4II2															236	3ng0.pdb	A	474	ANP	A	228	PHE	A	274	HIS	A	363	ARG	4.28	5.92	6.59
,"MLT",		MLT	4II3															237	3ng0.pdb	A	474	ANP	A	274	HIS	A	228	PHE	A	347	ARG	5.92	4.28	5.55
3UK6,"ADP",	3UK6	ADP	4IHJ															238	3ng0.pdb	A	474	ANP	A	274	HIS	A	228	PHE	A	359	ARG	5.92	4.28	8.05
3UJN,"SO4",	3UJN	SO4	4IIR															239	3ng0.pdb	A	474	ANP	A	274	HIS	A	228	PHE	A	363	ARG	5.92	4.28	6.59
3ULE,"CA",	3ULE	CA	4II5															240	3oe7.pdb	D	600	ANP	D	345	TYR	D	424	PHE	C	375	ARG	3.92	5.43	3.97
,"C69",		C69	4IJM															241	3oe7.pdb	D	600	ANP	D	345	TYR	D	424	PHE	D	190	ARG	3.92	5.43	4.4
3UNG,"CA",	3UNG	CA	4IJN															242	3oe7.pdb	D	600	ANP	D	345	TYR	D	424	PHE	D	260	ARG	3.92	5.43	7.37
3UMM,"ANP",	3UMM	ANP	4IKE															243	3oe7.pdb	D	600	ANP	D	424	PHE	D	345	TYR	D	190	ARG	5.43	3.92	4.4
3UMO,"MG",	3UMO	MG	4INI															244	3oe7.pdb	D	600	ANP	D	424	PHE	D	345	TYR	D	260	ARG	5.43	3.92	7.37
3UMP,"ATP",	3UMP	ATP	4IMY															245	3oe7.pdb	M	600	ANP	M	345	TYR	M	424	PHE	L	375	ARG	3.89	5.64	4.24
,"CS",		CS	4IOK															246	3oe7.pdb	M	600	ANP	M	345	TYR	M	424	PHE	M	190	ARG	3.89	5.64	4.64
3V01,"3V0",	3V01	3V0	4IOL															247	3oe7.pdb	M	600	ANP	M	345	TYR	M	424	PHE	M	260	ARG	3.89	5.64	6.86
3V04,"V04",	3V04	V04	4J0B															248	3oe7.pdb	M	600	ANP	M	424	PHE	M	345	TYR	M	190	ARG	5.64	3.89	4.64
3UY4,"AMP",	3UY4	AMP	4IPE															249	3oe7.pdb	M	600	ANP	M	424	PHE	M	345	TYR	M	260	ARG	5.64	3.89	6.86
,"PAU",		PAU	4J2E															250	3oe7.pdb	V	600	ANP	V	345	TYR	V	424	PHE	U	375	ARG	4.13	5.3	4.09
3UX8,"ZN",	3UX8	ZN	4J2B															251	3oe7.pdb	V	600	ANP	V	345	TYR	V	424	PHE	V	190	ARG	4.13	5.3	4.65
3VAD,"ADP",	3VAD	ADP	4J5Y															252	3oe7.pdb	V	600	ANP	V	345	TYR	V	424	PHE	V	260	ARG	4.13	5.3	6.51
,"0F1",		0F1	4ITR															253	3oe7.pdb	V	600	ANP	V	424	PHE	V	345	TYR	V	190	ARG	5.3	4.13	4.65
3VBF,"SPH",	3VBF	SPH	4ITL															254	3oe7.pdb	V	600	ANP	V	424	PHE	V	345	TYR	V	260	ARG	5.3	4.13	6.51
3VEZ,"FE2",	3VEZ	FE2	4ITM															255	3oee.pdb	D	600	ANP	D	345	TYR	D	424	PHE	C	375	ARG	3.75	5.45	4.37
,"CP",		CP	4IX4															256	3oee.pdb	D	600	ANP	D	345	TYR	D	424	PHE	D	190	ARG	3.75	5.45	4.57
3VES,"CP",	3VES	CP	4IX5															257	3oee.pdb	D	600	ANP	D	345	TYR	D	424	PHE	D	260	ARG	3.75	5.45	7.2
,"FE2",		FE2	4J95															258	3oee.pdb	D	600	ANP	D	424	PHE	D	345	TYR	D	190	ARG	5.45	3.75	4.57
3VF4,"FE2",	3VF4	FE2	4IX6															259	3oee.pdb	D	600	ANP	D	424	PHE	D	345	TYR	D	260	ARG	5.45	3.75	7.2
3VET,"ADP",	3VET	ADP	4J96															260	3oee.pdb	F	600	ANP	F	345	TYR	F	424	PHE	B	375	ARG	3.79	5.98	4.59
,"TOY",		TOY	4J97															261	3oee.pdb	F	600	ANP	F	345	TYR	F	424	PHE	F	190	ARG	3.79	5.98	4.54
3VEW,"ADP",	3VEW	ADP	4J98															262	3oee.pdb	F	600	ANP	F	424	PHE	F	345	TYR	F	190	ARG	5.98	3.79	4.54
3VEY,"GLC",	3VEY	GLC	4IWX															263	3oee.pdb	M	600	ANP	M	345	TYR	M	424	PHE	L	375	ARG	3.79	5.28	4.49
,"0H5",		0H5	4J99															264	3oee.pdb	M	600	ANP	M	345	TYR	M	424	PHE	M	190	ARG	3.79	5.28	4.53
3VF2,"FE2",	3VF2	FE2	4IWY															265	3oee.pdb	M	600	ANP	M	345	TYR	M	424	PHE	M	260	ARG	3.79	5.28	7.34
3VGL,"ZN",	3VGL	ZN	4J90															266	3oee.pdb	M	600	ANP	M	424	PHE	M	345	TYR	M	190	ARG	5.28	3.79	4.53
,"BGC",		BGC	4J91															267	3oee.pdb	M	600	ANP	M	424	PHE	M	345	TYR	M	260	ARG	5.28	3.79	7.34
3VH4,"ZN",	3VH4	ZN	4J8F															268	3oee.pdb	O	600	ANP	O	345	TYR	O	418	PHE	K	375	ARG	3.9	5.97	4.71
3VGJ,"TYR",	3VGJ	TYR	4J9V															269	3oee.pdb	O	600	ANP	O	345	TYR	O	418	PHE	O	190	ARG	3.9	5.97	4.57
3VIU,"ADP",	3VIU	ADP	4IY0															270	3oee.pdb	O	600	ANP	O	345	TYR	O	418	PHE	O	260	ARG	3.9	5.97	7.3
3VKG,"ADP",	3VKG	ADP	4IZ5															271	3oee.pdb	O	600	ANP	O	418	PHE	O	345	TYR	O	190	ARG	5.97	3.9	4.57
,"SPM",		SPM	4IZ9															272	3oee.pdb	O	600	ANP	O	418	PHE	O	345	TYR	O	260	ARG	5.97	3.9	7.3
3VJO,"ANP",	3VJO	ANP	4IYN															273	3oee.pdb	V	600	ANP	V	345	TYR	V	424	PHE	U	375	ARG	3.52	5.17	4.04
3VJN,"ANP",	3VJN	ANP	4JAS															274	3oee.pdb	V	600	ANP	V	345	TYR	V	424	PHE	V	190	ARG	3.52	5.17	4.78
3VLC,"ADP",	3VLC	ADP	4JAU															275	3oee.pdb	V	600	ANP	V	345	TYR	V	424	PHE	V	260	ARG	3.52	5.17	6.71
3VKH,"ADP",	3VKH	ADP	4JAV															276	3oee.pdb	V	600	ANP	V	424	PHE	V	345	TYR	V	190	ARG	5.17	3.52	4.78
3VMM,"MG",	3VMM	MG	4JDI															277	3oee.pdb	V	600	ANP	V	424	PHE	V	345	TYR	V	260	ARG	5.17	3.52	6.71
,"P0D",		P0D	4JD2															278	3oeh.pdb	D	600	ANP	D	345	TYR	D	424	PHE	C	375	ARG	3.85	5.54	4.5
3VNS,"AMP",	3VNS	AMP	4JHD															279	3oeh.pdb	D	600	ANP	D	345	TYR	D	424	PHE	D	190	ARG	3.85	5.54	4.46
,"DVA",		DVA	4JL5															280	3oeh.pdb	D	600	ANP	D	345	TYR	D	424	PHE	D	260	ARG	3.85	5.54	7.43
3VNU,"ATP",	3VNU	ATP	4JKI															281	3oeh.pdb	D	600	ANP	D	424	PHE	D	345	TYR	D	190	ARG	5.54	3.85	4.46
3VNQ,"ATP",	3VNQ	ATP	4JJZ															282	3oeh.pdb	D	600	ANP	D	424	PHE	D	345	TYR	D	260	ARG	5.54	3.85	7.43
3VNR,"AMP",	3VNR	AMP	4JLO															283	3oeh.pdb	M	600	ANP	M	345	TYR	M	424	PHE	L	375	ARG	3.57	5.79	3.96
,"ABA",		ABA	4JLP															284	3oeh.pdb	M	600	ANP	M	345	TYR	M	424	PHE	M	190	ARG	3.57	5.79	4.31
3W1G,"ATP",	3W1G	ATP	4JLA															285	3oeh.pdb	M	600	ANP	M	345	TYR	M	424	PHE	M	192	ARG	3.57	5.79	9.75
3VPB,"ADP",	3VPB	ADP	4JLB															286	3oeh.pdb	M	600	ANP	M	345	TYR	M	424	PHE	M	260	ARG	3.57	5.79	6.92
,"GLU",		GLU	4JLD															287	3oeh.pdb	M	600	ANP	M	424	PHE	M	345	TYR	M	190	ARG	5.79	3.57	4.31
3W1B,"AMP",	3W1B	AMP	4JL6															288	3oeh.pdb	M	600	ANP	M	424	PHE	M	345	TYR	M	192	ARG	5.79	3.57	9.75
,"HG",		HG	4JL8															289	3oeh.pdb	M	600	ANP	M	424	PHE	M	345	TYR	M	260	ARG	5.79	3.57	6.92
3VPC,"ADP",	3VPC	ADP	4JKY															290	3oeh.pdb	O	600	ANP	O	345	TYR	O	418	PHE	K	375	ARG	3.83	5.89	4.57
3VPD,"ANP",	3VPD	ANP	4JN4															291	3oeh.pdb	O	600	ANP	O	345	TYR	O	418	PHE	O	190	ARG	3.83	5.89	4.38
,"BUA",		BUA	4JLV															292	3oeh.pdb	O	600	ANP	O	345	TYR	O	418	PHE	O	260	ARG	3.83	5.89	7.13
3VOT,"ADP",	3VOT	ADP	4JNE															293	3oeh.pdb	O	600	ANP	O	418	PHE	O	345	TYR	O	190	ARG	5.89	3.83	4.38
,"PG4",		PG4	4K2R															294	3oeh.pdb	O	600	ANP	O	418	PHE	O	345	TYR	O	260	ARG	5.89	3.83	7.13
3W0N,"ANP",	3W0N	ANP	4K33															295	3oeh.pdb	V	600	ANP	V	345	TYR	V	424	PHE	U	375	ARG	3.96	5.38	4.6
,"HY0",		HY0	4JQE															296	3oeh.pdb	V	600	ANP	V	345	TYR	V	424	PHE	V	190	ARG	3.96	5.38	4.1
3W0O,"ADP",	3W0O	ADP	4K46															297	3oeh.pdb	V	600	ANP	V	345	TYR	V	424	PHE	V	260	ARG	3.96	5.38	6.39
3W0P,"ADP",	3W0P	ADP	4JRN															298	3oeh.pdb	V	600	ANP	V	424	PHE	V	345	TYR	V	190	ARG	5.38	3.96	4.1
3W0Q,"ANP",	3W0Q	ANP	4K41															299	3oeh.pdb	V	600	ANP	V	424	PHE	V	345	TYR	V	260	ARG	5.38	3.96	6.39
3W0R,"ANP",	3W0R	ANP	4K42															300	3ofn.pdb	D	600	ANP	D	345	TYR	D	424	PHE	C	375	ARG	4.01	5.61	4.29
3W0S,"HY0",	3W0S	HY0	4K43															301	3ofn.pdb	D	600	ANP	D	345	TYR	D	424	PHE	D	190	ARG	4.01	5.61	3.83
3W3A,"ADP",	3W3A	ADP	4JSV															302	3ofn.pdb	D	600	ANP	D	345	TYR	D	424	PHE	D	260	ARG	4.01	5.61	7.15
3W3D,"ATP",	3W3D	ATP	3QHR															303	3ofn.pdb	D	600	ANP	D	424	PHE	D	345	TYR	D	190	ARG	5.61	4.01	3.83
3VQV,"ANP",	3VQV	ANP	3QHW															304	3ofn.pdb	D	600	ANP	D	424	PHE	D	345	TYR	D	260	ARG	5.61	4.01	7.15
3VQW,"ANP",	3VQW	ANP	3QKU															305	3ofn.pdb	M	600	ANP	M	345	TYR	M	424	PHE	L	375	ARG	3.99	5.62	3.97
3W2W,"ZN",	3W2W	ZN	3QKT															306	3ofn.pdb	M	600	ANP	M	345	TYR	M	424	PHE	M	190	ARG	3.99	5.62	4.6
3VQX,"AMP",	3VQX	AMP	3QNO															307	3ofn.pdb	M	600	ANP	M	345	TYR	M	424	PHE	M	260	ARG	3.99	5.62	7.07
,"BLK",		BLK	3QO3															308	3ofn.pdb	M	600	ANP	M	424	PHE	M	345	TYR	M	190	ARG	5.62	3.99	4.6
3VQY,"ANP",	3VQY	ANP	3R03															309	3ofn.pdb	M	600	ANP	M	424	PHE	M	345	TYR	M	260	ARG	5.62	3.99	7.07
,"LBY",		LBY	3QO7															310	3ofn.pdb	O	600	ANP	O	345	TYR	O	418	PHE	K	375	ARG	3.76	5.97	4.17
3VR3,"ANP",	3VR3	ANP	3R1R															311	3ofn.pdb	O	600	ANP	O	345	TYR	O	418	PHE	O	190	ARG	3.76	5.97	4.31
3W34,"CTN",	3W34	CTN	3QPV															312	3ofn.pdb	O	600	ANP	O	345	TYR	O	424	PHE	K	375	ARG	3.76	5.69	4.17
3VR6,"ANP",	3VR6	ANP	3QPW															313	3ofn.pdb	O	600	ANP	O	345	TYR	O	424	PHE	O	190	ARG	3.76	5.69	4.31
3VTK,"ADP",	3VTK	ADP	3QTT															314	3ofn.pdb	O	600	ANP	O	418	PHE	O	345	TYR	K	375	ARG	5.97	3.76	4.17
,"5IU",		5IU	3R5F															315	3ofn.pdb	O	600	ANP	O	418	PHE	O	345	TYR	O	190	ARG	5.97	3.76	4.31
3W5O,"ATP",	3W5O	ATP	3R5H															316	3ofn.pdb	O	600	ANP	O	418	PHE	O	424	PHE	K	375	ARG	5.97	5.69	4.17
3VTH,"ZN",	3VTH	ZN	3QTC															317	3ofn.pdb	O	600	ANP	O	418	PHE	O	424	PHE	O	190	ARG	5.97	5.69	4.31
,"AP2",		AP2	3PY5															318	3ofn.pdb	O	600	ANP	O	424	PHE	O	345	TYR	K	375	ARG	5.69	3.76	4.17
,"FE",		FE	3Q9L															319	3ofn.pdb	O	600	ANP	O	424	PHE	O	345	TYR	O	190	ARG	5.69	3.76	4.31
3VUF,"ADP",	3VUF	ADP	3PXN															320	3ofn.pdb	O	600	ANP	O	424	PHE	O	418	PHE	O	190	ARG	5.69	5.97	4.31
4J7C,"ATP",	4J7C	ATP	3PYZ															321	3qtc.pdb	A	810	ANP	A	338	HIS	A	342	PHE	A	330	ARG	5.06	4	7.24
4IVG,"ANP",	4IVG	ANP	3PYF															322	3qtc.pdb	A	810	ANP	A	338	HIS	A	342	PHE	A	426	ARG	5.06	4	4.51
4IC7,"ANP",	4IC7	ANP	3PYG															323	3qtc.pdb	A	810	ANP	A	342	PHE	A	338	HIS	A	426	ARG	4	5.06	4.51
4IEI,"ADP",	4IEI	ADP	3QAL															324	3r8f.pdb	A	700	ACP	A	88	PHE	A	127	HIS	A	277	ARG	5.05	5.02	4.15
4IEB,"CA",	4IEB	CA	3QAM															325	3r8f.pdb	B	700	ACP	B	88	PHE	B	127	HIS	A	226	ARG	4.98	5.04	7.25
4IEE,"MG",	4IEE	MG	3QB0															326	3r8f.pdb	B	700	ACP	B	88	PHE	B	127	HIS	A	230	ARG	4.98	5.04	5
4IG1,"AMP",	4IG1	AMP	3QBW															327	3r8f.pdb	B	700	ACP	B	88	PHE	B	127	HIS	B	277	ARG	4.98	5.04	4.53
4IFC,"ADP",	4IFC	ADP	3QC9															328	3r8f.pdb	B	700	ACP	B	127	HIS	B	88	PHE	A	230	ARG	5.04	4.98	5
4IFE,"ATP",	4IFE	ATP	3QCZ															329	3r8f.pdb	B	700	ACP	B	127	HIS	B	88	PHE	B	277	ARG	5.04	4.98	4.53
4IFZ,"AMP",	4IFZ	AMP	3QFF															330	3r8f.pdb	C	700	ACP	C	88	PHE	C	127	HIS	B	226	ARG	5.11	5.12	7.22
4IFW,"ADP",	4IFW	ADP	3QF4															331	3r8f.pdb	C	700	ACP	C	88	PHE	C	127	HIS	B	230	ARG	5.11	5.12	4.83
4IHQ,"ADP",	4IHQ	ADP	3QF7															332	3r8f.pdb	C	700	ACP	C	88	PHE	C	127	HIS	C	277	ARG	5.11	5.12	4.34
4II2,"MG",	4II2	MG	3QFU															333	3r8f.pdb	C	700	ACP	C	127	HIS	C	88	PHE	B	230	ARG	5.12	5.11	4.83
,"PG0",		PG0	3QFO															334	3r8f.pdb	C	700	ACP	C	127	HIS	C	88	PHE	C	277	ARG	5.12	5.11	4.34
4II3,"MG",	4II3	MG	3QH8															335	3r8f.pdb	D	700	ACP	D	88	PHE	D	127	HIS	C	226	ARG	5.13	5.18	7.47
4IHJ,"MES",	4IHJ	MES	3QUO															336	3r8f.pdb	D	700	ACP	D	88	PHE	D	127	HIS	C	230	ARG	5.13	5.18	5.07
,"GTP",		GTP	3QUR															337	3r8f.pdb	D	700	ACP	D	88	PHE	D	127	HIS	D	277	ARG	5.13	5.18	4.51
4IIR,"ANP",	4IIR	ANP	3QUS															338	3r8f.pdb	D	700	ACP	D	127	HIS	D	88	PHE	C	230	ARG	5.18	5.13	5.07
4II5,"ADP",	4II5	ADP	3QUI															339	3r8f.pdb	D	700	ACP	D	127	HIS	D	88	PHE	D	277	ARG	5.18	5.13	4.51
4IJM,"MG",	4IJM	MG	3QUN															340	3rc3.pdb	A	801	ANP	A	215	TYR	A	474	PHE	A	470	ARG	3.55	5.14	4.83
4IJN,"SO4",	4IJN	SO4	3R5X															341	3rc3.pdb	A	801	ANP	A	215	TYR	A	474	PHE	A	473	ARG	3.55	5.14	5.93
4IKE,"AMP",	4IKE	AMP	3QVH															342	3rc3.pdb	A	801	ANP	A	474	PHE	A	215	TYR	A	473	ARG	5.14	3.55	5.93
4INI,"AMP",	4INI	AMP	3QVF															343	3reu.pdb	A	298	ATP	A	110	HIS	A	114	PHE	A	99	ARG	5.15	3.98	7.03
,"1PE",		1PE	3R96															344	3reu.pdb	A	298	ATP	A	110	HIS	A	114	PHE	A	109	ARG	5.15	3.98	6.64
,"PG5",		PG5	3QX9															345	3reu.pdb	A	298	ATP	A	110	HIS	A	114	PHE	A	191	ARG	5.15	3.98	9.64
4IMY,"AMP",	4IMY	AMP	3R8F															346	3reu.pdb	A	298	ATP	A	110	HIS	A	114	PHE	A	267	ARG	5.15	3.98	4.52
4IOK,"SO4",	4IOK	SO4	3QXS															347	3reu.pdb	A	298	ATP	A	114	PHE	A	110	HIS	A	109	ARG	3.98	5.15	6.64
,"XPO",		XPO	3R9J															348	3reu.pdb	A	298	ATP	A	114	PHE	A	110	HIS	A	191	ARG	3.98	5.15	9.64
,"TOE",		TOE	3QXC															349	3reu.pdb	A	298	ATP	A	114	PHE	A	110	HIS	A	267	ARG	3.98	5.15	4.52
4IOL,"SO4",	4IOL	SO4	3QXH															350	3reu.pdb	B	299	ATP	B	110	HIS	B	114	PHE	B	99	ARG	5.13	4.04	7.27
,"ZD9",		ZD9	3R9I															351	3reu.pdb	B	299	ATP	B	110	HIS	B	114	PHE	B	109	ARG	5.13	4.04	7.07
4J0B,"CO",	4J0B	CO	3RC3															352	3reu.pdb	B	299	ATP	B	110	HIS	B	114	PHE	B	191	ARG	5.13	4.04	9.69
4IPE,"ANP",	4IPE	ANP	3RFC															353	3reu.pdb	B	299	ATP	B	110	HIS	B	114	PHE	B	267	ARG	5.13	4.04	4.53
,"CO",		CO	3REX															354	3reu.pdb	B	299	ATP	B	114	PHE	B	110	HIS	B	109	ARG	4.04	5.13	7.07
4J2E,"ATP",	4J2E	ATP	3REP															355	3reu.pdb	B	299	ATP	B	114	PHE	B	110	HIS	B	191	ARG	4.04	5.13	9.69
4J2B,"ATP",	4J2B	ATP	3RER															356	3reu.pdb	B	299	ATP	B	114	PHE	B	110	HIS	B	267	ARG	4.04	5.13	4.53
4J5Y,"ATP",	4J5Y	ATP	3RES															357	3vnq.pdb	A	601	ATP	A	307	TYR	A	413	TYR	A	416	ARG	4.76	5.93	6.32
4ITR,"SO4",	4ITR	SO4	3REU															358	3vqv.pdb	A	501	ANP	A	338	HIS	A	342	PHE	A	330	ARG	5.05	3.93	7.17
4ITL,"ACP",	4ITL	ACP	3RGL															359	3vqv.pdb	A	501	ANP	A	338	HIS	A	342	PHE	A	426	ARG	5.05	3.93	4.57
4ITM,"ATP",	4ITM	ATP	3RK0															360	3vqv.pdb	A	501	ANP	A	342	PHE	A	338	HIS	A	426	ARG	3.93	5.05	4.57
,"MPD",		MPD	3RK1															361	3vqw.pdb	A	501	ANP	A	338	HIS	A	342	PHE	A	426	ARG	5.24	4.07	4.84
4IX4,"ADP",	4IX4	ADP	3RLF															362	3vqw.pdb	A	501	ANP	A	342	PHE	A	338	HIS	A	426	ARG	4.07	5.24	4.84
4IX5,"MG",	4IX5	MG	3RL6															363	3vqy.pdb	A	501	ANP	A	338	HIS	A	342	PHE	A	426	ARG	5.02	3.98	4.59
4J95,"ACP",	4J95	ACP	3ROJ															364	3vqy.pdb	A	501	ANP	A	342	PHE	A	338	HIS	A	426	ARG	3.98	5.02	4.59
4IX6,"ADP",	4IX6	ADP	3RPL															365	3zcn.pdb	A	400	ATP	A	155	TYR	A	241	TYR	A	206	ARG	5.9	5.33	4.7
4J96,"SO4",	4J96	SO4	3S1A															366	3zcn.pdb	A	400	ATP	A	155	TYR	A	241	TYR	A	209	ARG	5.9	5.33	9.14
,"FLC",		FLC	3RPH															367	3zcn.pdb	A	400	ATP	A	241	TYR	A	155	TYR	A	209	ARG	5.33	5.9	9.14
4J97,"ACP",	4J97	ACP	4F93															368	3zcn.pdb	B	400	ATP	B	155	TYR	B	241	TYR	B	206	ARG	5.81	5.3	4.7
4J98,"SO4",	4J98	SO4	4EYS															369	3zcn.pdb	B	400	ATP	B	155	TYR	B	241	TYR	B	209	ARG	5.81	5.3	9.31
4IWX,"ADP",	4IWX	ADP	4FBH															370	3zcn.pdb	B	400	ATP	B	241	TYR	B	155	TYR	B	209	ARG	5.3	5.81	9.31
4J99,"SO4",	4J99	SO4	4FBC															371	3zec.pdb	A	400	ANP	A	155	TYR	A	241	TYR	A	206	ARG	5.98	5.37	5.73
4IWY,"ADP",	4IWY	ADP	4FBP															372	3zec.pdb	A	400	ANP	A	155	TYR	A	241	TYR	A	209	ARG	5.98	5.37	4.53
4J90,"ATP",	4J90	ATP	4FE2															373	3zec.pdb	A	400	ANP	A	241	TYR	A	155	TYR	A	209	ARG	5.37	5.98	4.53
4J91,"ADP",	4J91	ADP	4FD2															374	3zry.pdb	D	600	ANP	D	345	TYR	D	418	PHE	C	375	ARG	3.65	5.98	4.98
4J8F,"ADP",	4J8F	ADP	4FCV															375	3zry.pdb	D	600	ANP	D	345	TYR	D	418	PHE	D	190	ARG	3.65	5.98	4.69
,"IOD",		IOD	4FCW															376	3zry.pdb	D	600	ANP	D	345	TYR	D	418	PHE	D	260	ARG	3.65	5.98	7.19
4J9V,"AGS",	4J9V	AGS	4FF2															377	3zry.pdb	D	600	ANP	D	345	TYR	D	424	PHE	C	375	ARG	3.65	5.9	4.98
4IY0,"ADP",	4IY0	ADP	4FF3															378	3zry.pdb	D	600	ANP	D	345	TYR	D	424	PHE	D	190	ARG	3.65	5.9	4.69
4IZ5,"ADP",	4IZ5	ADP	4FFL															379	3zry.pdb	D	600	ANP	D	345	TYR	D	424	PHE	D	260	ARG	3.65	5.9	7.19
4IZ9,"MN",	4IZ9	MN	4FFM															380	3zry.pdb	D	600	ANP	D	418	PHE	D	345	TYR	C	375	ARG	5.98	3.65	4.98
,"SIN",		SIN	4FFN															381	3zry.pdb	D	600	ANP	D	418	PHE	D	345	TYR	D	190	ARG	5.98	3.65	4.69
4IYN,"CO",	4IYN	CO	4FFO															382	3zry.pdb	D	600	ANP	D	418	PHE	D	345	TYR	D	260	ARG	5.98	3.65	7.19
4JAS,"ADP",	4JAS	ADP	4FFP															383	3zry.pdb	D	600	ANP	D	418	PHE	D	424	PHE	C	375	ARG	5.98	5.9	4.98
4JAU,"ADP",	4JAU	ADP	4FFR															384	3zry.pdb	D	600	ANP	D	418	PHE	D	424	PHE	D	190	ARG	5.98	5.9	4.69
4JAV,"SO4",	4JAV	SO4	4FF4															385	3zry.pdb	D	600	ANP	D	418	PHE	D	424	PHE	D	260	ARG	5.98	5.9	7.19
4JDI,"ANP",	4JDI	ANP	4FEY															386	3zry.pdb	D	600	ANP	D	424	PHE	D	345	TYR	C	375	ARG	5.9	3.65	4.98
4JD2,"ATP",	4JD2	ATP	4FGR															387	3zry.pdb	D	600	ANP	D	424	PHE	D	345	TYR	D	190	ARG	5.9	3.65	4.69
4JHD,"ANP",	4JHD	ANP	4FG7															388	3zry.pdb	D	600	ANP	D	424	PHE	D	345	TYR	D	260	ARG	5.9	3.65	7.19
4JL5,"ADP",	4JL5	ADP	4FG8															389	3zry.pdb	D	600	ANP	D	424	PHE	D	418	PHE	D	190	ARG	5.9	5.98	4.69
4JKI,"ZD9",	4JKI	ZD9	4FG9															390	3zry.pdb	D	600	ANP	D	424	PHE	D	418	PHE	D	260	ARG	5.9	5.98	7.19
4JJZ,"SO4",	4JJZ	SO4	4FI1															391	4ai6.pdb	A	5400	ATP	A	2047	PHE	A	2053	PHE	A	2507	ARG	4.64	5.35	4.64
4JLO,"ADP",	4JLO	ADP	4FI3															392	4ai6.pdb	A	5400	ATP	A	2047	PHE	A	2053	PHE	A	2549	ARG	4.64	5.35	4.41
4JLP,"ADP",	4JLP	ADP	4FIG															393	4ai6.pdb	A	5400	ATP	A	2047	PHE	A	2053	PHE	A	2552	ARG	4.64	5.35	4.34
4JLA,"ADP",	4JLA	ADP	4FIE															394	4ai6.pdb	A	5400	ATP	A	2053	PHE	A	2047	PHE	A	2549	ARG	5.35	4.64	4.41
4JLB,"ADP",	4JLB	ADP	4FIF															395	4ai6.pdb	A	5400	ATP	A	2053	PHE	A	2047	PHE	A	2552	ARG	5.35	4.64	4.34
4JLD,"ADP",	4JLD	ADP	4FHX															396	4ai6.pdb	B	5400	ATP	B	2047	PHE	B	2053	PHE	B	2507	ARG	4.42	5.61	4.67
4JL6,"ADP",	4JL6	ADP	4FL2															397	4ai6.pdb	B	5400	ATP	B	2047	PHE	B	2053	PHE	B	2549	ARG	4.42	5.61	4.28
4JL8,"ADP",	4JL8	ADP	4FL3															398	4ai6.pdb	B	5400	ATP	B	2047	PHE	B	2053	PHE	B	2552	ARG	4.42	5.61	4.35
4JKY,"ADP",	4JKY	ADP	4FL1															399	4ai6.pdb	B	5400	ATP	B	2047	PHE	B	2228	HIS	B	2507	ARG	4.42	5.55	4.67
4JN4,"MG",	4JN4	MG	4FMQ															400	4ai6.pdb	B	5400	ATP	B	2047	PHE	B	2228	HIS	B	2549	ARG	4.42	5.55	4.28
4JLV,"ADP",	4JLV	ADP	4FO0															401	4ai6.pdb	B	5400	ATP	B	2047	PHE	B	2228	HIS	B	2552	ARG	4.42	5.55	4.35
4JNE,"MG",	4JNE	MG	4G0Y															402	4ai6.pdb	B	5400	ATP	B	2053	PHE	B	2047	PHE	B	2549	ARG	5.61	4.42	4.28
4K2R,"MG",	4K2R	MG	4FR8															403	4ai6.pdb	B	5400	ATP	B	2053	PHE	B	2047	PHE	B	2552	ARG	5.61	4.42	4.35
4K33,"ACP",	4K33	ACP	4FRY															404	4ai6.pdb	B	5400	ATP	B	2053	PHE	B	2228	HIS	B	2507	ARG	5.61	5.55	4.67
4JQE,"ANP",	4JQE	ANP	4FRZ															405	4ai6.pdb	B	5400	ATP	B	2053	PHE	B	2228	HIS	B	2549	ARG	5.61	5.55	4.28
4K46,"ADP",	4K46	ADP	4G5Y															406	4ai6.pdb	B	5400	ATP	B	2053	PHE	B	2228	HIS	B	2552	ARG	5.61	5.55	4.35
4JRN,"ANP",	4JRN	ANP	4FU0															407	4ai6.pdb	B	5400	ATP	B	2228	HIS	B	2047	PHE	B	2507	ARG	5.55	4.42	4.67
4K41,"CA",	4K41	CA	4FUT															408	4ai6.pdb	B	5400	ATP	B	2228	HIS	B	2047	PHE	B	2549	ARG	5.55	4.42	4.28
,"KAB",		KAB	4FVQ															409	4ai6.pdb	B	5400	ATP	B	2228	HIS	B	2047	PHE	B	2552	ARG	5.55	4.42	4.35
4K42,"CA",	4K42	CA	4FVR															410	4ai6.pdb	B	5400	ATP	B	2228	HIS	B	2053	PHE	B	2507	ARG	5.55	5.61	4.67
,"NWM",		NWM	4FWM															411	4ai6.pdb	B	5400	ATP	B	2228	HIS	B	2053	PHE	B	2549	ARG	5.55	5.61	4.28
4K43,"CA",	4K43	CA	4FWI															412	4ai6.pdb	B	5400	ATP	B	2228	HIS	B	2053	PHE	B	2552	ARG	5.55	5.61	4.35
,"1PO",		1PO	4FWK															413	4akg.pdb	A	5093	ATP	A	2047	PHE	A	2053	PHE	A	2507	ARG	3.99	5.59	5.16
4JSV,"ADP",	4JSV	ADP	4FXF															414	4akg.pdb	A	5093	ATP	A	2047	PHE	A	2053	PHE	A	2549	ARG	3.99	5.59	3.73
,"MGF",		MGF	4GA6															415	4akg.pdb	A	5093	ATP	A	2047	PHE	A	2053	PHE	A	2552	ARG	3.99	5.59	4.48
3QHR,"ADP",	3QHR	ADP	4GBW															416	4akg.pdb	A	5093	ATP	A	2047	PHE	A	2228	HIS	A	2507	ARG	3.99	5.47	5.16
3QHW,"ADP",	3QHW	ADP	4GBV															417	4akg.pdb	A	5093	ATP	A	2047	PHE	A	2228	HIS	A	2549	ARG	3.99	5.47	3.73
,"DTU",		DTU	4GCZ															418	4akg.pdb	A	5093	ATP	A	2047	PHE	A	2228	HIS	A	2552	ARG	3.99	5.47	4.48
3QKU,"ANP",	3QKU	ANP	4GFH															419	4akg.pdb	A	5093	ATP	A	2053	PHE	A	2047	PHE	A	2549	ARG	5.59	3.99	3.73
3QKT,"ANP",	3QKT	ANP	4GI7															420	4akg.pdb	A	5093	ATP	A	2053	PHE	A	2047	PHE	A	2552	ARG	5.59	3.99	4.48
3QNO,"ATP",	3QNO	ATP	4GL2															421	4akg.pdb	A	5093	ATP	A	2053	PHE	A	2228	HIS	A	2507	ARG	5.59	5.47	5.16
3QO3,"ATP",	3QO3	ATP	4GKR															422	4akg.pdb	A	5093	ATP	A	2053	PHE	A	2228	HIS	A	2549	ARG	5.59	5.47	3.73
3R03,"ADP",	3R03	ADP	4D2I															423	4akg.pdb	A	5093	ATP	A	2053	PHE	A	2228	HIS	A	2552	ARG	5.59	5.47	4.48
3QO7,"ATP",	3QO7	ATP	4CRS															424	4akg.pdb	A	5093	ATP	A	2228	HIS	A	2047	PHE	A	2507	ARG	5.47	3.99	5.16
3R1R,"ATP",	3R1R	ATP	4CS4															425	4akg.pdb	A	5093	ATP	A	2228	HIS	A	2047	PHE	A	2549	ARG	5.47	3.99	3.73
3QPV,"FDP",	3QPV	FDP	4CS9															426	4akg.pdb	A	5093	ATP	A	2228	HIS	A	2047	PHE	A	2552	ARG	5.47	3.99	4.48
,"PHS",		PHS	4CRM															427	4akg.pdb	A	5093	ATP	A	2228	HIS	A	2053	PHE	A	2507	ARG	5.47	5.59	5.16
3QPW,"ALF",	3QPW	ALF	4CS3															428	4akg.pdb	A	5093	ATP	A	2228	HIS	A	2053	PHE	A	2549	ARG	5.47	5.59	3.73
,"PEP",		PEP	4CRJ															429	4akg.pdb	A	5093	ATP	A	2228	HIS	A	2053	PHE	A	2552	ARG	5.47	5.59	4.48
3QTT,"ANP",	3QTT	ANP	4CTA															430	4akg.pdb	B	5093	ATP	B	2047	PHE	B	2053	PHE	B	2507	ARG	4.17	5.95	5.23
,"PRO",		PRO	4D56															431	4akg.pdb	B	5093	ATP	B	2047	PHE	B	2053	PHE	B	2549	ARG	4.17	5.95	4
,"BAL",		BAL	4D57															432	4akg.pdb	B	5093	ATP	B	2047	PHE	B	2053	PHE	B	2552	ARG	4.17	5.95	4.28
3R5F,"ATP",	3R5F	ATP	4CT9															433	4akg.pdb	B	5093	ATP	B	2047	PHE	B	2228	HIS	B	2507	ARG	4.17	5.16	5.23
3R5H,"ADP",	3R5H	ADP	4CT1															434	4akg.pdb	B	5093	ATP	B	2047	PHE	B	2228	HIS	B	2549	ARG	4.17	5.16	4
,"AIR",		AIR	4CT2															435	4akg.pdb	B	5093	ATP	B	2047	PHE	B	2228	HIS	B	2552	ARG	4.17	5.16	4.28
3QTC,"MG",	3QTC	MG	4D4G															436	4akg.pdb	B	5093	ATP	B	2053	PHE	B	2047	PHE	B	2549	ARG	5.95	4.17	4
,"0A1",		0A1	4D4I															437	4akg.pdb	B	5093	ATP	B	2053	PHE	B	2047	PHE	B	2552	ARG	5.95	4.17	4.28
3PY5,"MN",	3PY5	MN	4D7A															438	4akg.pdb	B	5093	ATP	B	2053	PHE	B	2228	HIS	B	2507	ARG	5.95	5.16	5.23
3Q9L,"MG",	3Q9L	MG	4D79															439	4akg.pdb	B	5093	ATP	B	2053	PHE	B	2228	HIS	B	2549	ARG	5.95	5.16	4
3PXN,"MN",	3PXN	MN	4D6P															440	4akg.pdb	B	5093	ATP	B	2053	PHE	B	2228	HIS	B	2552	ARG	5.95	5.16	4.28
3PYZ,"ANP",	3PYZ	ANP	4CWB															441	4akg.pdb	B	5093	ATP	B	2228	HIS	B	2047	PHE	B	2507	ARG	5.16	4.17	5.23
3PYF,"ANP",	3PYF	ANP	4D81															442	4akg.pdb	B	5093	ATP	B	2228	HIS	B	2047	PHE	B	2549	ARG	5.16	4.17	4
3PYG,"ADP",	3PYG	ADP	4D82															443	4akg.pdb	B	5093	ATP	B	2228	HIS	B	2047	PHE	B	2552	ARG	5.16	4.17	4.28
3QAL,"ATP",	3QAL	ATP	4D86															444	4akg.pdb	B	5093	ATP	B	2228	HIS	B	2053	PHE	B	2507	ARG	5.16	5.95	5.23
3QAM,"ATP",	3QAM	ATP	4CW7															445	4akg.pdb	B	5093	ATP	B	2228	HIS	B	2053	PHE	B	2549	ARG	5.16	5.95	4
3QB0,"ATP",	3QB0	ATP	4CVL															446	4akg.pdb	B	5093	ATP	B	2228	HIS	B	2053	PHE	B	2552	ARG	5.16	5.95	4.28
3QBW,"ADP",	3QBW	ADP	4CVM															447	4akh.pdb	A	5093	ATP	A	2047	PHE	A	2053	PHE	A	2507	ARG	4.59	5.97	5.06
3QC9,"ADP",	3QC9	ADP	4CVN															448	4akh.pdb	A	5093	ATP	A	2047	PHE	A	2053	PHE	A	2549	ARG	4.59	5.97	3.56
3QCZ,"ANP",	3QCZ	ANP	4CXA															449	4akh.pdb	A	5093	ATP	A	2047	PHE	A	2053	PHE	A	2552	ARG	4.59	5.97	4.83
3QFF,"ADP",	3QFF	ADP	4CYI															450	4akh.pdb	A	5093	ATP	A	2047	PHE	A	2228	HIS	A	2507	ARG	4.59	5.64	5.06
3QF4,"ANP",	3QF4	ANP	4CZF															451	4akh.pdb	A	5093	ATP	A	2047	PHE	A	2228	HIS	A	2549	ARG	4.59	5.64	3.56
3QF7,"ANP",	3QF7	ANP	4CZG															452	4akh.pdb	A	5093	ATP	A	2047	PHE	A	2228	HIS	A	2552	ARG	4.59	5.64	4.83
3QFU,"ADP",	3QFU	ADP	4CZH															453	4akh.pdb	A	5093	ATP	A	2053	PHE	A	2047	PHE	A	2549	ARG	5.97	4.59	3.56
3QFO,"AMP",	3QFO	AMP	4CZJ															454	4akh.pdb	A	5093	ATP	A	2053	PHE	A	2047	PHE	A	2552	ARG	5.97	4.59	4.83
3QH8,"MN",	3QH8	MN	4CYU															455	4akh.pdb	A	5093	ATP	A	2053	PHE	A	2228	HIS	A	2507	ARG	5.97	5.64	5.06
3QUO,"ATP",	3QUO	ATP	4CYJ															456	4akh.pdb	A	5093	ATP	A	2053	PHE	A	2228	HIS	A	2549	ARG	5.97	5.64	3.56
,"FCN",		FCN	4CZY															457	4akh.pdb	A	5093	ATP	A	2053	PHE	A	2228	HIS	A	2552	ARG	5.97	5.64	4.83
3QUR,"ADP",	3QUR	ADP	4CZK															458	4akh.pdb	A	5093	ATP	A	2228	HIS	A	2047	PHE	A	2507	ARG	5.64	4.59	5.06
,"FM4",		FM4	4CZL															459	4akh.pdb	A	5093	ATP	A	2228	HIS	A	2047	PHE	A	2549	ARG	5.64	4.59	3.56
3QUS,"SO4",	3QUS	SO4	4CZM															460	4akh.pdb	A	5093	ATP	A	2228	HIS	A	2047	PHE	A	2552	ARG	5.64	4.59	4.83
,"MAE",		MAE	4DB1															461	4akh.pdb	A	5093	ATP	A	2228	HIS	A	2053	PHE	A	2507	ARG	5.64	5.97	5.06
3QUI,"ADP",	3QUI	ADP	4CI6															462	4akh.pdb	A	5093	ATP	A	2228	HIS	A	2053	PHE	A	2549	ARG	5.64	5.97	3.56
,"ADE",		ADE	4CGZ															463	4akh.pdb	A	5093	ATP	A	2228	HIS	A	2053	PHE	A	2552	ARG	5.64	5.97	4.83
3QUN,"ATP",	3QUN	ATP	4CIU															464	4akh.pdb	B	5093	ATP	B	2047	PHE	B	2053	PHE	B	2507	ARG	4.62	5.42	4.84
3R5X,"CA",	3R5X	CA	4CJ7															465	4akh.pdb	B	5093	ATP	B	2047	PHE	B	2053	PHE	B	2549	ARG	4.62	5.42	3.96
,"ACY",		ACY	4CID															466	4akh.pdb	B	5093	ATP	B	2047	PHE	B	2053	PHE	B	2552	ARG	4.62	5.42	4.38
3QVH,"ADP",	3QVH	ADP	4DBQ															467	4akh.pdb	B	5093	ATP	B	2047	PHE	B	2228	HIS	B	2507	ARG	4.62	5.89	4.84
3QVF,"ADP",	3QVF	ADP	4DCA															468	4akh.pdb	B	5093	ATP	B	2047	PHE	B	2228	HIS	B	2549	ARG	4.62	5.89	3.96
,"FV1",		FV1	4DBR															469	4akh.pdb	B	5093	ATP	B	2047	PHE	B	2228	HIS	B	2552	ARG	4.62	5.89	4.38
3R96,"ACO",	3R96	ACO	4DEE															470	4akh.pdb	B	5093	ATP	B	2053	PHE	B	2047	PHE	B	2549	ARG	5.42	4.62	3.96
3QX9,"ATP",	3QX9	ATP	4DG0															471	4akh.pdb	B	5093	ATP	B	2053	PHE	B	2047	PHE	B	2552	ARG	5.42	4.62	4.38
3R8F,"MG",	3R8F	MG	4DG3															472	4akh.pdb	B	5093	ATP	B	2053	PHE	B	2228	HIS	B	2507	ARG	5.42	5.89	4.84
3QXS,"EDO",	3QXS	EDO	4DH1															473	4akh.pdb	B	5093	ATP	B	2053	PHE	B	2228	HIS	B	2549	ARG	5.42	5.89	3.96
3R9J,"ADP",	3R9J	ADP	4DH3															474	4akh.pdb	B	5093	ATP	B	2053	PHE	B	2228	HIS	B	2552	ARG	5.42	5.89	4.38
3QXC,"ATP",	3QXC	ATP	4DH5															475	4akh.pdb	B	5093	ATP	B	2228	HIS	B	2047	PHE	B	2507	ARG	5.89	4.62	4.84
3QXH,"8AC",	3QXH	8AC	4DH7															476	4akh.pdb	B	5093	ATP	B	2228	HIS	B	2047	PHE	B	2549	ARG	5.89	4.62	3.96
3R9I,"ADP",	3R9I	ADP	4DG8															477	4akh.pdb	B	5093	ATP	B	2228	HIS	B	2047	PHE	B	2552	ARG	5.89	4.62	4.38
3RC3,"ANP",	3RC3	ANP	4DFX															478	4akh.pdb	B	5093	ATP	B	2228	HIS	B	2053	PHE	B	2507	ARG	5.89	5.42	4.84
,"AZI",		AZI	4DH8															479	4akh.pdb	B	5093	ATP	B	2228	HIS	B	2053	PHE	B	2549	ARG	5.89	5.42	3.96
3RFC,"ADP",	3RFC	ADP	4DIN															480	4akh.pdb	B	5093	ATP	B	2228	HIS	B	2053	PHE	B	2552	ARG	5.89	5.42	4.38
3REX,"AMP",	3REX	AMP	4DLK															481	4aki.pdb	A	5093	ATP	A	2047	PHE	A	2053	PHE	A	2279	ARG	4.27	5.46	9.1
3REP,"MN",	3REP	MN	4DN5															482	4aki.pdb	A	5093	ATP	A	2047	PHE	A	2053	PHE	A	2507	ARG	4.27	5.46	5.2
3RER,"ADP",	3RER	ADP	4E07															483	4aki.pdb	A	5093	ATP	A	2047	PHE	A	2053	PHE	A	2549	ARG	4.27	5.46	3.75
3RES,"ADP",	3RES	ADP	4E09															484	4aki.pdb	A	5093	ATP	A	2047	PHE	A	2053	PHE	A	2552	ARG	4.27	5.46	4.71
3REU,"MG",	3REU	MG	4E00															485	4aki.pdb	A	5093	ATP	A	2047	PHE	A	2228	HIS	A	2279	ARG	4.27	5.67	9.1
,"ASP",		ASP	4E01															486	4aki.pdb	A	5093	ATP	A	2047	PHE	A	2228	HIS	A	2507	ARG	4.27	5.67	5.2
3RGL,"GLY",	3RGL	GLY	4E02															487	4aki.pdb	A	5093	ATP	A	2047	PHE	A	2228	HIS	A	2549	ARG	4.27	5.67	3.75
,"LMR",		LMR	4E03															488	4aki.pdb	A	5093	ATP	A	2047	PHE	A	2228	HIS	A	2552	ARG	4.27	5.67	4.71
3RK0,"AMP",	3RK0	AMP	4DPT															489	4aki.pdb	A	5093	ATP	A	2053	PHE	A	2047	PHE	A	2507	ARG	5.46	4.27	5.2
3RK1,"ATP",	3RK1	ATP	4DPU															490	4aki.pdb	A	5093	ATP	A	2053	PHE	A	2047	PHE	A	2549	ARG	5.46	4.27	3.75
3RLF,"UMQ",	3RLF	UMQ	4DPW															491	4aki.pdb	A	5093	ATP	A	2053	PHE	A	2047	PHE	A	2552	ARG	5.46	4.27	4.71
,"PGV",		PGV	4E1C															492	4aki.pdb	A	5093	ATP	A	2053	PHE	A	2228	HIS	A	2279	ARG	5.46	5.67	9.1
3RL6,"ASN",	3RL6	ASN	4E1D															493	4aki.pdb	A	5093	ATP	A	2053	PHE	A	2228	HIS	A	2507	ARG	5.46	5.67	5.2
3ROJ,"MG",	3ROJ	MG	4E1F															494	4aki.pdb	A	5093	ATP	A	2053	PHE	A	2228	HIS	A	2549	ARG	5.46	5.67	3.75
3RPL,"MG",	3RPL	MG	4DPG															495	4aki.pdb	A	5093	ATP	A	2053	PHE	A	2228	HIS	A	2552	ARG	5.46	5.67	4.71
3S1A,"ATP",	3S1A	ATP	4DQW															496	4aki.pdb	A	5093	ATP	A	2228	HIS	A	2047	PHE	A	2279	ARG	5.67	4.27	9.1
3RPH,"MG",	3RPH	MG	4DTL															497	4aki.pdb	A	5093	ATP	A	2228	HIS	A	2047	PHE	A	2507	ARG	5.67	4.27	5.2
4F93,"ADP",	4F93	ADP	4DTF															498	4aki.pdb	A	5093	ATP	A	2228	HIS	A	2047	PHE	A	2549	ARG	5.67	4.27	3.75
,"SAN",		SAN	4DTH															499	4aki.pdb	A	5093	ATP	A	2228	HIS	A	2047	PHE	A	2552	ARG	5.67	4.27	4.71
4EYS,"AMP",	4EYS	AMP	4PXA															500	4aki.pdb	A	5093	ATP	A	2228	HIS	A	2053	PHE	A	2279	ARG	5.67	5.46	9.1
4FBH,"AMP",	4FBH	AMP	4QC2															501	4aki.pdb	A	5093	ATP	A	2228	HIS	A	2053	PHE	A	2507	ARG	5.67	5.46	5.2
4FBC,"AMP",	4FBC	AMP	4QDI															502	4aki.pdb	A	5093	ATP	A	2228	HIS	A	2053	PHE	A	2549	ARG	5.67	5.46	3.75
4FBP,"AMP",	4FBP	AMP	4QFG															503	4aki.pdb	A	5093	ATP	A	2228	HIS	A	2053	PHE	A	2552	ARG	5.67	5.46	4.71
4FE2,"AIR",	4FE2	AIR	4QF5															504	4aki.pdb	B	5093	ATP	B	2047	PHE	B	2053	PHE	B	2507	ARG	4.48	5.36	4.79
,"144",		144	4QEI															505	4aki.pdb	B	5093	ATP	B	2047	PHE	B	2053	PHE	B	2549	ARG	4.48	5.36	3.89
4FD2,"ADP",	4FD2	ADP	4QFR															506	4aki.pdb	B	5093	ATP	B	2047	PHE	B	2053	PHE	B	2552	ARG	4.48	5.36	4.36
4FCV,"ADP",	4FCV	ADP	4QFS															507	4aki.pdb	B	5093	ATP	B	2047	PHE	B	2228	HIS	B	2507	ARG	4.48	5.88	4.79
4FCW,"ADP",	4FCW	ADP	4QHT															508	4aki.pdb	B	5093	ATP	B	2047	PHE	B	2228	HIS	B	2549	ARG	4.48	5.88	3.89
4FF2,"ATP",	4FF2	ATP	4QML															509	4aki.pdb	B	5093	ATP	B	2047	PHE	B	2228	HIS	B	2552	ARG	4.48	5.88	4.36
4FF3,"ATP",	4FF3	ATP	4QNY															510	4aki.pdb	B	5093	ATP	B	2053	PHE	B	2047	PHE	B	2549	ARG	5.36	4.48	3.89
4FFL,"LYS",	4FFL	LYS	4QNR															511	4aki.pdb	B	5093	ATP	B	2053	PHE	B	2047	PHE	B	2552	ARG	5.36	4.48	4.36
4FFM,"0TF",	4FFM	0TF	4RH3															512	4aki.pdb	B	5093	ATP	B	2053	PHE	B	2228	HIS	B	2507	ARG	5.36	5.88	4.79
4FFN,"ORD",	4FFN	ORD	4RH7															513	4aki.pdb	B	5093	ATP	B	2053	PHE	B	2228	HIS	B	2549	ARG	5.36	5.88	3.89
4FFO,"0TK",	4FFO	0TK	4RIW															514	4aki.pdb	B	5093	ATP	B	2053	PHE	B	2228	HIS	B	2552	ARG	5.36	5.88	4.36
4FFP,"0TF",	4FFP	0TF	4RIX															515	4aki.pdb	B	5093	ATP	B	2228	HIS	B	2047	PHE	B	2507	ARG	5.88	4.48	4.79
4FFR,"ATP",	4FFR	ATP	4RIY															516	4aki.pdb	B	5093	ATP	B	2228	HIS	B	2047	PHE	B	2549	ARG	5.88	4.48	3.89
4FF4,"AMP",	4FF4	AMP	4R1L															517	4aki.pdb	B	5093	ATP	B	2228	HIS	B	2047	PHE	B	2552	ARG	5.88	4.48	4.36
4FEY,"ADP",	4FEY	ADP	4QPM															518	4aki.pdb	B	5093	ATP	B	2228	HIS	B	2053	PHE	B	2507	ARG	5.88	5.36	4.79
4FGR,"MG",	4FGR	MG	4R1M															519	4aki.pdb	B	5093	ATP	B	2228	HIS	B	2053	PHE	B	2549	ARG	5.88	5.36	3.89
4FG7,"ATP",	4FG7	ATP	4R1F															520	4aki.pdb	B	5093	ATP	B	2228	HIS	B	2053	PHE	B	2552	ARG	5.88	5.36	4.36
4FG8,"ATP",	4FG8	ATP	4QOS															521	4b0s.pdb	A	1501	ATP	A	231	HIS	A	453	TRP	A	90	ARG	5.56	5.72	6.97
4FG9,"ATP",	4FG9	ATP	4R2L															522	4b0s.pdb	A	1501	ATP	A	231	HIS	A	453	TRP	A	227	ARG	5.56	5.72	5.63
4FI1,"MG",	4FI1	MG	4R2M															523	4b0s.pdb	A	1501	ATP	A	231	HIS	A	453	TRP	A	239	ARG	5.56	5.72	6.54
4FI3,"ANP",	4FI3	ANP	4R2I															524	4b0s.pdb	A	1501	ATP	A	453	TRP	A	231	HIS	A	227	ARG	5.72	5.56	5.63
4FIG,"ANP",	4FIG	ANP	4QRE															525	4b0s.pdb	A	1501	ATP	A	453	TRP	A	231	HIS	A	239	ARG	5.72	5.56	6.54
4FIE,"ANP",	4FIE	ANP	4R3A															526	4bw9.pdb	A	900	ANP	A	338	HIS	A	342	PHE	A	330	ARG	4.97	4.05	7.04
4FIF,"ANP",	4FIF	ANP	4QQX															527	4bw9.pdb	A	900	ANP	A	338	HIS	A	342	PHE	A	426	ARG	4.97	4.05	4.66
4FHX,"ATP",	4FHX	ATP	4R39															528	4bw9.pdb	A	900	ANP	A	342	PHE	A	338	HIS	A	426	ARG	4.05	4.97	4.66
4FL2,"MG",	4FL2	MG	4QQY															529	4cs4.pdb	A	1457	ANP	A	338	HIS	A	342	PHE	A	426	ARG	5.11	4.1	4.52
4FL3,"ANP",	4FL3	ANP	4QQZ															530	4cs4.pdb	A	1457	ANP	A	342	PHE	A	338	HIS	A	426	ARG	4.1	5.11	4.52
4FL1,"ANP",	4FL1	ANP	4QTD															531	4dlk.pdb	B	403	ATP	B	184	TRP	B	257	PHE	B	107	ARG	5.54	5.75	7.08
4FMQ,"ANP",	4FMQ	ANP	4R78															532	4dlk.pdb	B	403	ATP	B	184	TRP	B	257	PHE	B	272	ARG	5.54	5.75	6.92
4FO0,"MG",	4FO0	MG	4R7G															533	4dlk.pdb	B	403	ATP	B	257	PHE	B	184	TRP	B	272	ARG	5.75	5.54	6.92
4G0Y,"AMP",	4G0Y	AMP	4R8Q															534	4dpg.pdb	B	602	APC	B	331	HIS	B	335	PHE	B	323	ARG	4.77	3.97	9.08
4FR8,"TNG",	4FR8	TNG	4R7Y															535	4dpg.pdb	B	602	APC	B	331	HIS	B	335	PHE	B	553	ARG	4.77	3.97	6.93
,"NAD",		NAD	4R7Z															536	4dpg.pdb	B	602	APC	B	335	PHE	B	331	HIS	B	553	ARG	3.97	4.77	6.93
,"URE",		URE	4R9U															537	4dpg.pdb	D	602	APC	D	331	HIS	D	335	PHE	D	323	ARG	4.77	3.95	9.07
,"BTB",		BTB	4RDX															538	4dpg.pdb	D	602	APC	D	331	HIS	D	335	PHE	D	553	ARG	4.77	3.95	6.94
4FRY,"NAD",	4FRY	NAD	4RDH															539	4dpg.pdb	D	602	APC	D	335	PHE	D	331	HIS	D	553	ARG	3.95	4.77	6.94
4FRZ,"MG",	4FRZ	MG	4RDI															540	4dpg.pdb	F	602	APC	F	331	HIS	F	335	PHE	F	323	ARG	4.76	3.95	9.08
,"IMD",		IMD	4REW															541	4dpg.pdb	F	602	APC	F	331	HIS	F	335	PHE	F	553	ARG	4.76	3.95	6.95
4G5Y,"ATP",	4G5Y	ATP	4RF8															542	4dpg.pdb	F	602	APC	F	335	PHE	F	331	HIS	F	553	ARG	3.95	4.76	6.95
,"0OC",		0OC	4RF9															543	4dpg.pdb	H	603	APC	H	331	HIS	H	335	PHE	H	323	ARG	4.62	3.97	9.08
4FU0,"ADP",	4FU0	ADP	4RER															544	4dpg.pdb	H	603	APC	H	331	HIS	H	335	PHE	H	553	ARG	4.62	3.97	6.93
4FUT,"GOL",	4FUT	GOL	4NB4															545	4dpg.pdb	H	603	APC	H	335	PHE	H	331	HIS	H	553	ARG	3.97	4.62	6.93
4FVQ,"ATP",	4FVQ	ATP	4NAT															546	4f1m.pdb	A	1301	ACP	A	1107	PHE	A	1161	PHE	A	1156	ARG	5.99	5.26	4.82
4FVR,"ATP",	4FVR	ATP	4NAU															547	4gr5.pdb	A	601	APC	A	356	TYR	A	461	TYR	A	430	ARG	4.36	5.84	6.32
4FWM,"EDO",	4FWM	EDO	4NAH															548	4gr5.pdb	A	601	APC	A	356	TYR	A	461	TYR	A	464	ARG	4.36	5.84	4.24
4FWI,"SF4",	4FWI	SF4	4MO4															549	4gr5.pdb	A	601	APC	A	461	TYR	A	356	TYR	A	464	ARG	5.84	4.36	4.24
4FWK,"EDO",	4FWK	EDO	4MO5															550	4gr5.pdb	B	601	APC	B	356	TYR	B	461	TYR	B	430	ARG	4.38	5.78	6.15
4FXF,"OXL",	4FXF	OXL	4MNE															551	4gr5.pdb	B	601	APC	B	356	TYR	B	461	TYR	B	464	ARG	4.38	5.78	4.35
4GA6,"AMP",	4GA6	AMP	4MOB															552	4gr5.pdb	B	601	APC	B	461	TYR	B	356	TYR	B	464	ARG	5.78	4.38	4.35
4GBW,"F6P",	4GBW	F6P	4N09															553	4gr5.pdb	D	601	APC	D	356	TYR	D	461	TYR	D	430	ARG	4.44	5.87	6.23
4GBV,"F6P",	4GBV	F6P	4MPO															554	4gr5.pdb	D	601	APC	D	356	TYR	D	461	TYR	D	464	ARG	4.44	5.87	4.33
4GCZ,"FMN",	4GCZ	FMN	4N1A															555	4gr5.pdb	D	601	APC	D	461	TYR	D	356	TYR	D	464	ARG	5.87	4.44	4.33
4GFH,"MG",	4GFH	MG	4N57															556	4ife.pdb	A	800	ATP	A	30	TRP	A	179	HIS	A	24	ARG	4.64	4.48	6.3
4GI7,"ADP",	4GI7	ADP	4N67															557	4m9s.pdb	B	602	ATP	B	131	TYR	B	301	PHE	B	273	ARG	5.64	5.92	4.74
,"0JR",		0JR	4MV8															558	4m9s.pdb	B	602	ATP	B	131	TYR	B	301	PHE	B	380	ARG	5.64	5.92	6.89
4GL2,"ANP",	4GL2	ANP	4MV1															559	4m9s.pdb	B	602	ATP	B	301	PHE	B	131	TYR	B	380	ARG	5.92	5.64	6.89
4GKR,"MG",	4GKR	MG	4MV3															560	4m9s.pdb	D	602	ATP	D	131	TYR	D	301	PHE	D	273	ARG	5.73	5.94	4.34
4D2I,"ANP",	4D2I	ANP	4MV4															561	4m9s.pdb	D	602	ATP	D	131	TYR	D	301	PHE	D	380	ARG	5.73	5.94	7.01
4CRS,"AGS",	4CRS	AGS	4MX2															562	4m9s.pdb	D	602	ATP	D	301	PHE	D	131	TYR	D	380	ARG	5.94	5.73	7.01
4CS4,"ANP",	4CS4	ANP	4MWH															563	4m9z.pdb	B	602	ATP	B	131	TYR	B	301	PHE	B	273	ARG	5.64	5.88	4.66
,"AXZ",		AXZ	4MWD															564	4m9z.pdb	B	602	ATP	B	131	TYR	B	301	PHE	B	380	ARG	5.64	5.88	6.97
4CS9,"ZN",	4CS9	ZN	4NDF															565	4m9z.pdb	B	602	ATP	B	301	PHE	B	131	TYR	B	380	ARG	5.88	5.64	6.97
4CRM,"ATP",	4CRM	ATP	4NDH															566	4m9z.pdb	D	602	ATP	D	131	TYR	D	301	PHE	D	273	ARG	5.83	5.87	4.25
4CS3,"LYS",	4CS3	LYS	4NDI															567	4m9z.pdb	D	602	ATP	D	131	TYR	D	301	PHE	D	380	ARG	5.83	5.87	7.14
,"FU0",		FU0	4NCJ															568	4m9z.pdb	D	602	ATP	D	301	PHE	D	131	TYR	D	380	ARG	5.87	5.83	7.14
4CRJ,"APC",	4CRJ	APC	4NDR															569	4q6g.pdb	A	501	ANP	A	338	HIS	A	342	PHE	A	330	ARG	5.44	4.09	7.05
,"YH5",		YH5	4NDO															570	4q6g.pdb	A	501	ANP	A	338	HIS	A	342	PHE	A	426	ARG	5.44	4.09	4.71
4CTA,"ATP",	4CTA	ATP	4NDP															571	4q6g.pdb	A	501	ANP	A	342	PHE	A	338	HIS	A	426	ARG	4.09	5.44	4.71
4D56,"TYR",	4D56	TYR	4NDQ															572	4r2i.pdb	A	301	ANP	A	19	TYR	A	186	TYR	A	14	ARG	4.68	3.79	9.03
4D57,"ARG",	4D57	ARG	4NE2															573	4r2i.pdb	A	301	ANP	A	19	TYR	A	206	HIS	A	14	ARG	4.68	3.96	9.03
4CT9,"AMP",	4CT9	AMP	4NG4															574	4r2i.pdb	A	301	ANP	A	186	TYR	A	206	HIS	A	14	ARG	3.79	3.96	9.03
4CT1,"ATP",	4CT1	ATP	4NH0															575	4r2i.pdb	A	301	ANP	A	206	HIS	A	19	TYR	A	14	ARG	3.96	4.68	9.03
,"31S",		31S	4NH1															576	4r2i.pdb	A	301	ANP	A	206	HIS	A	186	TYR	A	14	ARG	3.96	3.79	9.03
,"DMS",		DMS	4NIF															577	4tqd.pdb	A	504	ATP	A	338	HIS	A	342	PHE	A	330	ARG	5.02	4.01	7.06
,"DTD",		DTD	4NL0															578	4tqd.pdb	A	504	ATP	A	338	HIS	A	342	PHE	A	426	ARG	5.02	4.01	4.54
4CT2,"ATP",	4CT2	ATP	4NM0															579	4tqd.pdb	A	504	ATP	A	342	PHE	A	338	HIS	A	426	ARG	4.01	5.02	4.54
4D4G,"ANP",	4D4G	ANP	4NL4															580	4tqf.pdb	A	503	ATP	A	338	HIS	A	342	PHE	A	426	ARG	5.18	4.15	4.47
4D4I,"ARG",	4D4I	ARG	4NMN															581	4tqf.pdb	A	503	ATP	A	342	PHE	A	338	HIS	A	426	ARG	4.15	5.18	4.47
4D7A,"K",	4D7A	K	4NM3															582	4u07.pdb	A	502	ATP	A	319	HIS	A	400	TYR	A	371	ARG	5.85	5.24	6.33
4D79,"K",	4D79	K	4NM5															583	4u07.pdb	A	502	ATP	A	319	HIS	A	400	TYR	A	374	ARG	5.85	5.24	4.7
4D6P,"ANP",	4D6P	ANP	4NM7															584	4u07.pdb	A	502	ATP	A	400	TYR	A	319	HIS	A	374	ARG	5.24	5.85	4.7
4CWB,"MG",	4CWB	MG	4NNJ															585	4u07.pdb	B	502	ATP	B	319	HIS	B	400	TYR	B	371	ARG	5.83	5.51	6.33
,"X6L",		X6L	4O0M															586	4u07.pdb	B	502	ATP	B	319	HIS	B	400	TYR	B	374	ARG	5.83	5.51	4.56
4D81,"ADP",	4D81	ADP	4PDS															587	4u07.pdb	B	502	ATP	B	400	TYR	B	319	HIS	B	374	ARG	5.51	5.83	4.56
4D82,"ADP",	4D82	ADP	4PFK															588	4u0z.pdb	A	501	APC	A	319	HIS	A	400	TYR	A	371	ARG	5.87	5.27	4.42
4D86,"ADP",	4D86	ADP	4PFO															589	4u0z.pdb	A	501	APC	A	319	HIS	A	400	TYR	A	374	ARG	5.87	5.27	5.1
4CW7,"ATP",	4CW7	ATP	4PFP															590	4u0z.pdb	A	501	APC	A	400	TYR	A	319	HIS	A	374	ARG	5.27	5.87	5.1
4CVL,"ACP",	4CVL	ACP	4PHT															591	4u0z.pdb	D	501	APC	D	319	HIS	D	400	TYR	D	371	ARG	5.88	5.37	4.26
4CVM,"ALA",	4CVM	ALA	4PJJ															592	4u0z.pdb	D	501	APC	D	319	HIS	D	400	TYR	D	374	ARG	5.88	5.37	5.11
,"UDP",		UDP	4PJK															593	4u0z.pdb	D	501	APC	D	400	TYR	D	319	HIS	D	374	ARG	5.37	5.88	5.11
,"MUB",		MUB	4PJL															594	4u0z.pdb	H	501	APC	H	319	HIS	H	400	TYR	H	371	ARG	6	5.25	4.3
,"FGA",		FGA	4PJM															595	4u0z.pdb	H	501	APC	H	319	HIS	H	400	TYR	H	374	ARG	6	5.25	5.06
4CVN,"ADP",	4CVN	ADP	4PJ1															596	4u0z.pdb	H	501	APC	H	400	TYR	H	319	HIS	H	374	ARG	5.25	6	5.06
4CXA,"ANP",	4CXA	ANP	4PJ3															597	4up9.pdb	A	1584	ATP	A	259	HIS	A	263	PHE	A	251	ARG	4.68	3.82	7.36
4CYI,"ATP",	4CYI	ATP	4PKG															598	4up9.pdb	A	1584	ATP	A	259	HIS	A	263	PHE	A	479	ARG	4.68	3.82	7.95
4CZF,"MG",	4CZF	MG	4PKH															599	4up9.pdb	A	1584	ATP	A	259	HIS	A	263	PHE	A	539	ARG	4.68	3.82	4.32
4CZG,"QH3",	4CZG	QH3	4PKI															600	4up9.pdb	A	1584	ATP	A	263	PHE	A	259	HIS	A	479	ARG	3.82	4.68	7.95
4CZH,"F90",	4CZH	F90	4PKN															601	4up9.pdb	A	1584	ATP	A	263	PHE	A	259	HIS	A	539	ARG	3.82	4.68	4.32
4CZJ,"MG",	4CZJ	MG	4PJN															602	4upa.pdb	A	1584	ANP	A	259	HIS	A	263	PHE	A	479	ARG	4.63	3.75	7.57
4CYU,"MG",	4CYU	MG	4PK4															603	4upa.pdb	A	1584	ANP	A	259	HIS	A	263	PHE	A	539	ARG	4.63	3.75	4.3
,"TRS",		TRS	4PLA															604	4upa.pdb	A	1584	ANP	A	263	PHE	A	259	HIS	A	479	ARG	3.75	4.63	7.57
4CYJ,"ATP",	4CYJ	ATP	4PL8															605	4upa.pdb	A	1584	ANP	A	263	PHE	A	259	HIS	A	539	ARG	3.75	4.63	4.3
4CZY,"MES",	4CZY	MES	4PL9															606	4w8f.pdb	A	5002	ANP	A	2047	PHE	A	2053	PHE	A	2507	ARG	4.21	5.41	5.15
4CZK,"MG",	4CZK	MG	4PKO															607	4w8f.pdb	A	5002	ANP	A	2047	PHE	A	2053	PHE	A	2549	ARG	4.21	5.41	4.26
,"F90",		F90	4PL0															608	4w8f.pdb	A	5002	ANP	A	2047	PHE	A	2053	PHE	A	2552	ARG	4.21	5.41	4.05
4CZL,"MG",	4CZL	MG	4PL3															609	4w8f.pdb	A	5002	ANP	A	2047	PHE	A	2228	HIS	A	2507	ARG	4.21	5.71	5.15
4CZM,"MG",	4CZM	MG	4PL4															610	4w8f.pdb	A	5002	ANP	A	2047	PHE	A	2228	HIS	A	2549	ARG	4.21	5.71	4.26
4DB1,"ANP",	4DB1	ANP	4PL5															611	4w8f.pdb	A	5002	ANP	A	2047	PHE	A	2228	HIS	A	2552	ARG	4.21	5.71	4.05
4CI6,"ATP",	4CI6	ATP	4PL7															612	4w8f.pdb	A	5002	ANP	A	2053	PHE	A	2047	PHE	A	2549	ARG	5.41	4.21	4.26
4CGZ,"ZN",	4CGZ	ZN	4Q15															613	4w8f.pdb	A	5002	ANP	A	2053	PHE	A	2047	PHE	A	2552	ARG	5.41	4.21	4.05
4CIU,"ADP",	4CIU	ADP	4P7A															614	4w8f.pdb	A	5002	ANP	A	2053	PHE	A	2228	HIS	A	2507	ARG	5.41	5.71	5.15
4CJ7,"ADP",	4CJ7	ADP	4OYX															615	4w8f.pdb	A	5002	ANP	A	2053	PHE	A	2228	HIS	A	2549	ARG	5.41	5.71	4.26
4CID,"CA",	4CID	CA	4OZQ															616	4w8f.pdb	A	5002	ANP	A	2053	PHE	A	2228	HIS	A	2552	ARG	5.41	5.71	4.05
4DBQ,"ADP",	4DBQ	ADP	4OZJ															617	4w8f.pdb	A	5002	ANP	A	2228	HIS	A	2047	PHE	A	2507	ARG	5.71	4.21	5.15
4DCA,"ADP",	4DCA	ADP	4OZL															618	4w8f.pdb	A	5002	ANP	A	2228	HIS	A	2047	PHE	A	2549	ARG	5.71	4.21	4.26
4DBR,"EDO",	4DBR	EDO	4OZN															619	4w8f.pdb	A	5002	ANP	A	2228	HIS	A	2047	PHE	A	2552	ARG	5.71	4.21	4.05
,"VO4",		VO4	4Q4A															620	4w8f.pdb	A	5002	ANP	A	2228	HIS	A	2053	PHE	A	2507	ARG	5.71	5.41	5.15
4DEE,"MG",	4DEE	MG	4Q4C															621	4w8f.pdb	A	5002	ANP	A	2228	HIS	A	2053	PHE	A	2549	ARG	5.71	5.41	4.26
4DG0,"MYR",	4DG0	MYR	4Q4D															622	4w8f.pdb	A	5002	ANP	A	2228	HIS	A	2053	PHE	A	2552	ARG	5.71	5.41	4.05
4DG3,"ANP",	4DG3	ANP	4PRV															623	4w8f.pdb	B	5002	ANP	B	2047	PHE	B	2053	PHE	B	2507	ARG	4.4	5.28	4.53
4DH1,"MG",	4DH1	MG	4Q47															624	4w8f.pdb	B	5002	ANP	B	2047	PHE	B	2053	PHE	B	2549	ARG	4.4	5.28	4.33
4DH3,"MG",	4DH3	MG	4PRX															625	4w8f.pdb	B	5002	ANP	B	2047	PHE	B	2053	PHE	B	2552	ARG	4.4	5.28	4.12
4DH5,"MG",	4DH5	MG	4Q5S															626	4w8f.pdb	B	5002	ANP	B	2047	PHE	B	2228	HIS	B	2507	ARG	4.4	5.66	4.53
4DH7,"MG",	4DH7	MG	4PU5															627	4w8f.pdb	B	5002	ANP	B	2047	PHE	B	2228	HIS	B	2549	ARG	4.4	5.66	4.33
4DG8,"AMP",	4DG8	AMP	4Q5H															628	4w8f.pdb	B	5002	ANP	B	2047	PHE	B	2228	HIS	B	2552	ARG	4.4	5.66	4.12
,"BU3",		BU3	4Q5J															629	4w8f.pdb	B	5002	ANP	B	2053	PHE	B	2047	PHE	B	2549	ARG	5.28	4.4	4.33
4DFX,"MYR",	4DFX	MYR	4Q4Z															630	4w8f.pdb	B	5002	ANP	B	2053	PHE	B	2047	PHE	B	2552	ARG	5.28	4.4	4.12
4DH8,"MG",	4DH8	MG	4Q6G															631	4w8f.pdb	B	5002	ANP	B	2053	PHE	B	2228	HIS	B	2507	ARG	5.28	5.66	4.53
4DIN,"ATP",	4DIN	ATP	4PU9															632	4w8f.pdb	B	5002	ANP	B	2053	PHE	B	2228	HIS	B	2549	ARG	5.28	5.66	4.33
4DLK,"CA",	4DLK	CA	4Q85															633	4w8f.pdb	B	5002	ANP	B	2053	PHE	B	2228	HIS	B	2552	ARG	5.28	5.66	4.12
4DN5,"MG",	4DN5	MG	4Q86															634	4w8f.pdb	B	5002	ANP	B	2228	HIS	B	2047	PHE	B	2507	ARG	5.66	4.4	4.53
4E07,"ACP",	4E07	ACP	4PWX															635	4w8f.pdb	B	5002	ANP	B	2228	HIS	B	2047	PHE	B	2549	ARG	5.66	4.4	4.33
4E09,"ACP",	4E09	ACP	4PX9															636	4w8f.pdb	B	5002	ANP	B	2228	HIS	B	2047	PHE	B	2552	ARG	5.66	4.4	4.12
4E00,"ADP",	4E00	ADP	4JSP															637	4w8f.pdb	B	5002	ANP	B	2228	HIS	B	2053	PHE	B	2507	ARG	5.66	5.28	4.53
4E01,"0F1",	4E01	0F1	4K6R															638	4w8f.pdb	B	5002	ANP	B	2228	HIS	B	2053	PHE	B	2549	ARG	5.66	5.28	4.33
4E02,"ANP",	4E02	ANP	4K97															639	4w8f.pdb	B	5002	ANP	B	2228	HIS	B	2053	PHE	B	2552	ARG	5.66	5.28	4.12
,"WJ1",		WJ1	4K8O															640	4wvy.pdb	A	501	ATP	A	40	PHE	A	367	TYR	A	405	ARG	5.5	5.75	4.18
4E03,"ADP",	4E03	ADP	4K8C															641	4xru.pdb	B	501	ATP	B	62	TYR	B	234	PHE	B	83	ARG	5.46	4.43	5.03
4DPT,"GOL",	4DPT	GOL	4JXZ															642	4xru.pdb	B	501	ATP	B	62	TYR	B	234	PHE	B	315	ARG	5.46	4.43	8.44
,"FM0",		FM0	4JXX															643	4xru.pdb	B	501	ATP	B	234	PHE	B	62	TYR	B	315	ARG	4.43	5.46	8.44
4DPU,"FM0",	4DPU	FM0	4JZ7															644	4xru.pdb	E	501	ATP	E	62	TYR	E	234	PHE	E	83	ARG	5.35	4.64	5.61
4DPW,"AGS",	4DPW	AGS	4JYZ															645	4xru.pdb	E	501	ATP	E	62	TYR	E	234	PHE	E	315	ARG	5.35	4.64	8.57
,"DP6",		DP6	4JZK															646	4xru.pdb	E	501	ATP	E	234	PHE	E	62	TYR	E	315	ARG	4.64	5.35	8.57
,"FMT",		FMT	4KBF															647	4yxw.pdb	D	600	ANP	D	345	TYR	D	424	PHE	C	373	ARG	3.83	5.67	4.57
4E1C,"ADP",	4E1C	ADP	4KB6															648	4yxw.pdb	D	600	ANP	D	345	TYR	D	424	PHE	D	189	ARG	3.83	5.67	4.67
4E1D,"ADP",	4E1D	ADP	4KGM															649	4yxw.pdb	D	600	ANP	D	345	TYR	D	424	PHE	D	260	ARG	3.83	5.67	6.45
4E1F,"ADP",	4E1F	ADP	4KH0															650	4yxw.pdb	D	600	ANP	D	424	PHE	D	345	TYR	D	189	ARG	5.67	3.83	4.67
4DPG,"LYS",	4DPG	LYS	4KFS															651	4yxw.pdb	D	600	ANP	D	424	PHE	D	345	TYR	D	260	ARG	5.67	3.83	6.45
,"ALA",		ALA	4KFT															652	4zib.pdb	A	504	ATP	A	338	HIS	A	342	PHE	A	330	ARG	5.12	4.06	7.02
4DQW,"ATP",	4DQW	ATP	4KFU															653	4zib.pdb	A	504	ATP	A	338	HIS	A	342	PHE	A	426	ARG	5.12	4.06	4.53
4DTL,"ATP",	4DTL	ATP	4KI0															654	4zib.pdb	A	504	ATP	A	342	PHE	A	338	HIS	A	426	ARG	4.06	5.12	4.53
4DTF,"ANP",	4DTF	ANP	4KH4															655	4zir.pdb	B	303	ANP	A	138	PHE	B	12	TYR	A	146	ARG	5.69	4.27	8.3
4DTH,"ATP",	4DTH	ATP	4KGV															656	5akb.pdb	A	1801	ANP	A	596	PHE	A	760	HIS	A	625	ARG	5.09	3.7	8.43
4PXA,"ADP",	4PXA	ADP	4KI8															657	5akb.pdb	B	1801	ANP	B	596	PHE	B	760	HIS	A	697	ARG	4.96	3.95	6.53
4QC2,"ATP",	4QC2	ATP	4KIT															658	5akb.pdb	B	1801	ANP	B	596	PHE	B	760	HIS	B	625	ARG	4.96	3.95	8.23
4QDI,"ATP",	4QDI	ATP	4KKE															659	5akb.pdb	B	1801	ANP	B	760	HIS	B	596	PHE	B	625	ARG	3.95	4.96	8.23
4QFG,"STU",	4QFG	STU	4KLN															660	5akc.pdb	A	1801	ANP	A	596	PHE	A	760	HIS	A	625	ARG	4.85	3.8	8.33
4QF5,"ATP",	4QF5	ATP	4KP4															661	5akc.pdb	B	1801	ANP	B	596	PHE	B	760	HIS	A	697	ARG	5.19	3.63	8.87
4QEI,"AMP",	4QEI	AMP	4L16															662	5akc.pdb	B	1801	ANP	B	596	PHE	B	760	HIS	B	625	ARG	5.19	3.63	7.37
4QFR,"STU",	4QFR	STU	4KOD															663	5akc.pdb	B	1801	ANP	B	760	HIS	B	596	PHE	B	625	ARG	3.63	5.19	7.37
,"32J",		32J	4KO8															664	5akc.pdb	E	1801	ANP	E	596	PHE	E	760	HIS	E	625	ARG	5.04	3.62	8.56
4QFS,"STU",	4QFS	STU	4L1K															665	5akc.pdb	F	1801	ANP	F	596	PHE	F	760	HIS	F	625	ARG	5.57	3.66	7.42
,"32H",		32H	4KR3															666	5akc.pdb	I	1801	ANP	I	596	PHE	I	760	HIS	I	625	ARG	5.93	3.8	7.2
4QHT,"ANP",	4QHT	ANP	4KR7															667	5akc.pdb	J	1801	ANP	J	596	PHE	J	760	HIS	J	625	ARG	5.12	3.61	8.38
4QML,"EDO",	4QML	EDO	4L39															668	5akd.pdb	A	1801	ANP	A	596	PHE	A	760	HIS	A	625	ARG	4.83	3.91	7.38
4QNY,"MG",	4QNY	MG	4KR2															669	5akd.pdb	A	1801	ANP	A	596	PHE	A	760	HIS	B	697	ARG	4.83	3.91	6.04
4QNR,"ATP",	4QNR	ATP	4KQB															670	5akd.pdb	A	1801	ANP	A	760	HIS	A	596	PHE	B	697	ARG	3.91	4.83	6.04
4RH3,"ACP",	4RH3	ACP	4LAC															671	5akd.pdb	B	1801	ANP	B	596	PHE	B	760	HIS	B	625	ARG	5.02	4.16	7.89
4RH7,"AOV",	4RH7	AOV	4LGD															672	5akd.pdb	E	1801	ANP	E	596	PHE	E	760	HIS	E	625	ARG	5.71	4.15	7.59
4RIW,"ANP",	4RIW	ANP	4LGY															673	5akd.pdb	E	1801	ANP	E	596	PHE	E	760	HIS	F	697	ARG	5.71	4.15	5.97
4RIX,"ANP",	4RIX	ANP	4LI4															674	5akd.pdb	E	1801	ANP	E	760	HIS	E	596	PHE	F	697	ARG	4.15	5.71	5.97
4RIY,"ANP",	4RIY	ANP	4LJA															675	5akd.pdb	F	1801	ANP	F	596	PHE	F	760	HIS	F	625	ARG	5.01	4.19	7.64
4R1L,"PEG",	4R1L	PEG	4LJ5															676	5akd.pdb	I	1801	ANP	I	596	PHE	I	760	HIS	I	625	ARG	5.32	4.26	7.98
,"COA",		COA	4LJ6															677	5akd.pdb	J	1801	ANP	J	596	PHE	J	760	HIS	J	625	ARG	5.25	4.18	7.66
,"PGE",		PGE	3G59															678	5dn6.pdb	D	600	ATP	D	341	TYR	D	420	PHE	C	374	ARG	3.7	5.74	4.68
4QPM,"ADP",	4QPM	ADP	3G51															679	5dn6.pdb	D	600	ATP	D	341	TYR	D	420	PHE	D	184	ARG	3.7	5.74	4.44
4R1M,"ZN",	4R1M	ZN	3G5A															680	5dn6.pdb	D	600	ATP	D	341	TYR	D	420	PHE	D	256	ARG	3.7	5.74	7.67
4R1F,"MG",	4R1F	MG	3G6V															681	5dn6.pdb	D	600	ATP	D	420	PHE	D	341	TYR	D	184	ARG	5.74	3.7	4.44
4QOS,"ADP",	4QOS	ADP	3G8C															682	5dn6.pdb	D	600	ATP	D	420	PHE	D	341	TYR	D	256	ARG	5.74	3.7	7.67
4R2L,"MG",	4R2L	MG	3G89															683	5jm8.pdb	D	600	ATP	D	147	HIS	D	425	HIS	D	264	ARG	3.86	6	6.25
4R2M,"MG",	4R2M	MG	3FVQ															684	5jm8.pdb	D	600	ATP	D	147	HIS	D	425	HIS	D	288	ARG	3.86	6	7.75
4R2I,"ZN",	4R2I	ZN	3FWY															685	5jm8.pdb	D	600	ATP	D	147	HIS	D	425	HIS	D	347	ARG	3.86	6	4.38
4QRE,"3BG",	4QRE	3BG	3FWZ															686	5jm8.pdb	D	600	ATP	D	147	HIS	D	425	HIS	D	444	ARG	3.86	6	5.58
4R3A,"MG",	4R3A	MG	3FWR															687	5jm8.pdb	D	600	ATP	D	425	HIS	D	147	HIS	D	288	ARG	6	3.86	7.75
,"RBF",		RBF	3FWS															688	5jm8.pdb	D	600	ATP	D	425	HIS	D	147	HIS	D	347	ARG	6	3.86	4.38
4QQX,"FE",	4QQX	FE	3G8D															689	5jm8.pdb	D	600	ATP	D	425	HIS	D	147	HIS	D	444	ARG	6	3.86	5.58
4R39,"MG",	4R39	MG	3FXX															690	5jm8.pdb	E	600	ATP	E	147	HIS	E	425	HIS	E	264	ARG	3.8	5.95	5.89
4QQY,"FE",	4QQY	FE	3FZF															691	5jm8.pdb	E	600	ATP	E	147	HIS	E	425	HIS	E	288	ARG	3.8	5.95	8.01
4QQZ,"FE",	4QQZ	FE	3FYH															692	5jm8.pdb	E	600	ATP	E	147	HIS	E	425	HIS	E	347	ARG	3.8	5.95	4.31
4QTD,"EDO",	4QTD	EDO	3FZP															693	5jm8.pdb	E	600	ATP	E	147	HIS	E	425	HIS	E	444	ARG	3.8	5.95	5.83
,"38Z",		38Z	3GAH															694	5jm8.pdb	E	600	ATP	E	425	HIS	E	147	HIS	E	288	ARG	5.95	3.8	8.01
4R78,"MES",	4R78	MES	3GAI															695	5jm8.pdb	E	600	ATP	E	425	HIS	E	147	HIS	E	347	ARG	5.95	3.8	4.31
4R7G,"MG",	4R7G	MG	3GAJ															696	5jm8.pdb	E	600	ATP	E	425	HIS	E	147	HIS	E	444	ARG	5.95	3.8	5.83
4R8Q,"ADP",	4R8Q	ADP	3GBJ															697	5jm8.pdb	F	600	ATP	F	147	HIS	F	425	HIS	F	264	ARG	3.92	5.98	6.17
4R7Y,"ADP",	4R7Y	ADP	3GC0															698	5jm8.pdb	F	600	ATP	F	147	HIS	F	425	HIS	F	288	ARG	3.92	5.98	8.1
4R7Z,"ADP",	4R7Z	ADP	3GBU															699	5jm8.pdb	F	600	ATP	F	147	HIS	F	425	HIS	F	347	ARG	3.92	5.98	4.19
4R9U,"LDA",	4R9U	LDA	3GE1															700	5jm8.pdb	F	600	ATP	F	147	HIS	F	425	HIS	F	444	ARG	3.92	5.98	5.68
4RDX,"AMP",	4RDX	AMP	3GDQ															701	5jm8.pdb	F	600	ATP	F	425	HIS	F	147	HIS	F	288	ARG	5.98	3.92	8.1
,"HIS",		HIS	3GIE															702	5jm8.pdb	F	600	ATP	F	425	HIS	F	147	HIS	F	347	ARG	5.98	3.92	4.19
4RDH,"AMP",	4RDH	AMP	3GIF															703	5jm8.pdb	F	600	ATP	F	425	HIS	F	147	HIS	F	444	ARG	5.98	3.92	5.68
4RDI,"ATP",	4RDI	ATP	3GIG															704	5jm8.pdb	H	600	ATP	H	147	HIS	H	425	HIS	H	264	ARG	3.8	5.95	6.22
4REW,"STU",	4REW	STU	3FPS															705	5jm8.pdb	H	600	ATP	H	147	HIS	H	425	HIS	H	288	ARG	3.8	5.95	8.09
4RF8,"ADP",	4RF8	ADP	3FPB															706	5jm8.pdb	H	600	ATP	H	147	HIS	H	425	HIS	H	347	ARG	3.8	5.95	4.3
4RF9,"ARG",	4RF9	ARG	3G37															707	5jm8.pdb	H	600	ATP	H	147	HIS	H	425	HIS	H	444	ARG	3.8	5.95	5.78
4RER,"STU",	4RER	STU	3G2F															708	5jm8.pdb	H	600	ATP	H	425	HIS	H	147	HIS	H	288	ARG	5.95	3.8	8.09
4NB4,"ADP",	4NB4	ADP	3G3R															709	5jm8.pdb	H	600	ATP	H	425	HIS	H	147	HIS	H	347	ARG	5.95	3.8	4.3
,"SH3",		SH3	3GLV															710	5jm8.pdb	H	600	ATP	H	425	HIS	H	147	HIS	H	444	ARG	5.95	3.8	5.78
4NAT,"2W5",	4NAT	2W5	3GLI															711	5k1p.pdb	A	501	ANP	A	338	HIS	A	342	PHE	A	330	ARG	5.18	4.01	7.32
4NAU,"AGS",	4NAU	AGS	3GLF															712	5k1p.pdb	A	501	ANP	A	338	HIS	A	342	PHE	A	426	ARG	5.18	4.01	4.59
,"2W3",		2W3	3GLG															713	5k1p.pdb	A	501	ANP	A	342	PHE	A	338	HIS	A	426	ARG	4.01	5.18	4.59
4NAH,"AGS",	4NAH	AGS	3GO6															714	5k1x.pdb	A	501	ANP	A	338	HIS	A	342	PHE	A	426	ARG	5.21	4.03	4.51
,"2VJ",		2VJ	3GNI															715	5k1x.pdb	A	501	ANP	A	342	PHE	A	338	HIS	A	426	ARG	4.03	5.21	4.51
4MO4,"ACP",	4MO4	ACP	3H0L															716	5ld2.pdb	B	1501	ANP	B	31	PHE	B	447	TRP	B	75	ARG	3.68	3.67	9.91
4MO5,"AH0",	4MO5	AH0	3GON															717	5ld2.pdb	B	1501	ANP	B	31	PHE	B	447	TRP	B	448	ARG	3.68	3.67	4.67
4MNE,"ACP",	4MNE	ACP	3H0R															718	5ld2.pdb	B	1501	ANP	B	31	PHE	B	447	TRP	B	808	ARG	3.68	3.67	4.72
,"573",		573	3GPL															719	5ld2.pdb	B	1501	ANP	B	447	TRP	B	31	PHE	B	448	ARG	3.67	3.68	4.67
4MOB,"COA",	4MOB	COA	3H1Q															720	5ld2.pdb	B	1501	ANP	B	447	TRP	B	31	PHE	B	808	ARG	3.67	3.68	4.72
4N09,"ADN",	4N09	ADN	3H39															721	5n9x.pdb	A	602	ATP	A	311	TYR	A	418	TYR	A	385	ARG	4.39	5.97	6.46
4MPO,"CL",	4MPO	CL	3GR4															722	5n9x.pdb	A	602	ATP	A	311	TYR	A	418	TYR	A	421	ARG	4.39	5.97	6.29
4N1A,"ATP",	4N1A	ATP	3GQI															723	5n9x.pdb	A	602	ATP	A	418	TYR	A	311	TYR	A	421	ARG	5.97	4.39	6.29
4N57,"MG",	4N57	MG	3GQK															724	5x6c.pdb	A	601	ATP	A	237	HIS	A	241	TYR	A	103	ARG	4.8	3.99	7.31
4N67,"ADP",	4N67	ADP	3GRU															725	5x6c.pdb	A	601	ATP	A	237	HIS	A	241	TYR	A	228	ARG	4.8	3.99	5.17
4MV8,"PO4",	4MV8	PO4	3GT8															726	5x6c.pdb	A	601	ATP	A	237	HIS	A	241	TYR	A	336	ARG	4.8	3.99	7.27
4MV1,"PO4",	4MV1	PO4	3H4S															727	5x6c.pdb	A	601	ATP	A	241	TYR	A	237	HIS	A	228	ARG	3.99	4.8	5.17
4MV3,"ACP",	4MV3	ACP	3H4L															728	5x6c.pdb	A	601	ATP	A	241	TYR	A	237	HIS	A	336	ARG	3.99	4.8	7.27
,"BCT",		BCT	3H4M															729	5x6c.pdb	B	601	ATP	B	237	HIS	B	241	TYR	B	103	ARG	4.88	4.03	7.22
4MV4,"ACP",	4MV4	ACP	3GU4															730	5x6c.pdb	B	601	ATP	B	237	HIS	B	241	TYR	B	228	ARG	4.88	4.03	5.1
4MX2,"AMP",	4MX2	AMP	3GU5															731	5x6c.pdb	B	601	ATP	B	237	HIS	B	241	TYR	B	336	ARG	4.88	4.03	7.21
4MWH,"ATP",	4MWH	ATP	3GU6															732	5x6c.pdb	B	601	ATP	B	241	TYR	B	237	HIS	B	228	ARG	4.03	4.88	5.1
4MWD,"GOL",	4MWD	GOL	3GU7															733	5x6c.pdb	B	601	ATP	B	241	TYR	B	237	HIS	B	336	ARG	4.03	4.88	7.21
,"MET",		MET	3H5N															734	5x9g.pdb	A	301	ATP	A	170	TYR	A	227	PHE	A	187	ARG	5.73	4.33	5.85
,"43E",		43E	3GUC															735	5x9g.pdb	B	301	ATP	B	170	TYR	B	227	PHE	B	187	ARG	5.96	4.18	5.64
4NDF,"AMP",	4NDF	AMP	3GUH															736	5x9g.pdb	C	301	ATP	C	170	TYR	C	227	PHE	C	187	ARG	5.86	4.33	5.44
4NDH,"AMP",	4NDH	AMP	3H80															737	5x9w.pdb	A	901	ANP	A	589	PHE	A	753	HIS	A	690	ARG	4.98	3.59	6.37
4NDI,"AMP",	4NDI	AMP	3GVI															738	5x9w.pdb	B	901	ANP	B	589	PHE	B	753	HIS	B	618	ARG	4.98	3.5	7.47
4NCJ,"ADP",	4NCJ	ADP	3H8V															739	5x9w.pdb	B	901	ANP	B	589	PHE	B	753	HIS	B	690	ARG	4.98	3.5	6.55
4NDR,"ATP",	4NDR	ATP	3H9J															740	5x9w.pdb	B	901	ANP	B	753	HIS	B	589	PHE	B	690	ARG	3.5	4.98	6.55
,"8M0",		8M0	3CJO															741	5xd3.pdb	A	401	ATP	A	101	TYR	A	145	TYR	A	55	ARG	4.27	3.91	5.37
,"MO",		MO	3CJB															742	5xd3.pdb	A	401	ATP	A	101	TYR	A	145	TYR	A	57	ARG	4.27	3.91	7.23
,"M10",		M10	3CJC															743	5xd3.pdb	A	401	ATP	A	145	TYR	A	101	TYR	A	57	ARG	3.91	4.27	7.23
4NDO,"ATP",	4NDO	ATP	3CJA															744	5xd4.pdb	A	401	ATP	A	101	TYR	A	145	TYR	A	57	ARG	4.24	3.83	8.14
4NDP,"ATP",	4NDP	ATP	3CLT															745	5xd4.pdb	A	401	ATP	A	145	TYR	A	101	TYR	A	57	ARG	3.83	4.24	8.14
4NDQ,"ATP",	4NDQ	ATP	3CLU															746	5xd5.pdb	B	401	ATP	B	101	TYR	B	145	TYR	B	55	ARG	4.47	3.64	5.07
4NE2,"ADP",	4NE2	ADP	3CLY															747	5xd5.pdb	B	401	ATP	B	101	TYR	B	145	TYR	B	57	ARG	4.47	3.64	5.65
,"SH2",		SH2	3CLR															748	5xd5.pdb	B	401	ATP	B	145	TYR	B	101	TYR	B	57	ARG	3.64	4.47	5.65
4NG4,"MG",	4NG4	MG	3CLS															749	5xd5.pdb	A	401	ATP	A	101	TYR	A	145	TYR	A	55	ARG	4.65	3.76	5.3
4NH0,"SO4",	4NH0	SO4	3CMU															750	5xd5.pdb	A	401	ATP	A	101	TYR	A	145	TYR	A	57	ARG	4.65	3.76	9.74
4NH1,"MG",	4NH1	MG	3CMV															751	5xd5.pdb	A	401	ATP	A	145	TYR	A	101	TYR	A	57	ARG	3.76	4.65	9.74
4NIF,"ANP",	4NIF	ANP	3CMW															752	5y0n.pdb	A	1001	ATP	A	17	HIS	A	19	TYR	A	44	ARG	5.84	5.59	7.66
4NL0,"ZN",	4NL0	ZN	3CMX															753	5y0n.pdb	A	1001	ATP	A	17	HIS	A	19	TYR	A	187	ARG	5.84	5.59	5.08
4NM0,"GOL",	4NM0	GOL	3CMT															754	5y0n.pdb	A	1001	ATP	A	17	HIS	A	20	HIS	A	44	ARG	5.84	5.77	7.66
,"DTT",		DTT	3CNZ															755	5y0n.pdb	A	1001	ATP	A	17	HIS	A	20	HIS	A	187	ARG	5.84	5.77	5.08
4NL4,"ADP",	4NL4	ADP	3COP															756	5y0n.pdb	A	1001	ATP	A	19	TYR	A	17	HIS	A	187	ARG	5.59	5.84	5.08
4NMN,"ADP",	4NMN	ADP	3COK															757	5y0n.pdb	A	1001	ATP	A	19	TYR	A	20	HIS	A	44	ARG	5.59	5.77	7.66
,"SR",		SR	3COB															758	5y0n.pdb	A	1001	ATP	A	19	TYR	A	20	HIS	A	187	ARG	5.59	5.77	5.08
4NM3,"GOL",	4NM3	GOL	3CR3															759	5y0n.pdb	A	1001	ATP	A	20	HIS	A	17	HIS	A	187	ARG	5.77	5.84	5.08
4NM5,"ADP",	4NM5	ADP	3D2R															760	5y0n.pdb	A	1001	ATP	A	20	HIS	A	19	TYR	A	187	ARG	5.77	5.59	5.08
4NM7,"ADP",	4NM7	ADP	3D36															761	5y0q.pdb	A	1001	APC	A	17	HIS	A	19	TYR	A	44	ARG	5.99	5.66	6.65
4NNJ,"SO4",	4NNJ	SO4	3CR7															762	5y0q.pdb	A	1001	APC	A	17	HIS	A	19	TYR	A	187	ARG	5.99	5.66	5.44
4O0M,"MG",	4O0M	MG	3CQD															763	5y0q.pdb	A	1001	APC	A	17	HIS	A	19	TYR	A	211	ARG	5.99	5.66	6.69
4PDS,"ANP",	4PDS	ANP	3D2E															764	5y0q.pdb	A	1001	APC	A	17	HIS	A	20	HIS	A	187	ARG	5.99	5.65	5.44
4PFK,"F6P",	4PFK	F6P	3D2F															765	5y0q.pdb	A	1001	APC	A	17	HIS	A	20	HIS	A	211	ARG	5.99	5.65	6.69
4PFO,"MG",	4PFO	MG	3CRL															766	5y0q.pdb	A	1001	APC	A	19	TYR	A	17	HIS	A	187	ARG	5.66	5.99	5.44
4PFP,"MG",	4PFP	MG	3D41															767	5y0q.pdb	A	1001	APC	A	19	TYR	A	17	HIS	A	211	ARG	5.66	5.99	6.69
,"PGO",		PGO	3CRC															768	5y0q.pdb	A	1001	APC	A	19	TYR	A	20	HIS	A	44	ARG	5.66	5.65	6.65
4PHT,"ZN",	4PHT	ZN	3D54															769	5y0q.pdb	A	1001	APC	A	19	TYR	A	20	HIS	A	187	ARG	5.66	5.65	5.44
4PJJ,"ADP",	4PJJ	ADP	3D5W															770	5y0q.pdb	A	1001	APC	A	19	TYR	A	20	HIS	A	211	ARG	5.66	5.65	6.69
4PJK,"MG",	4PJK	MG	3D8B															771	5y0q.pdb	A	1001	APC	A	20	HIS	A	17	HIS	A	187	ARG	5.65	5.99	5.44
4PJL,"MG",	4PJL	MG	3CW9															772	5y0q.pdb	A	1001	APC	A	20	HIS	A	17	HIS	A	211	ARG	5.65	5.99	6.69
4PJM,"PO4",	4PJM	PO4	3CWQ															773	5y0q.pdb	A	1001	APC	A	20	HIS	A	19	TYR	A	187	ARG	5.65	5.66	5.44
,"IPA",		IPA	3CX4															774	5y0q.pdb	A	1001	APC	A	20	HIS	A	19	TYR	A	211	ARG	5.65	5.66	6.69
4PJ1,"ADP",	4PJ1	ADP	3CYI															775	5y0q.pdb	B	1001	APC	B	17	HIS	B	20	HIS	B	44	ARG	5.99	5.9	6.25
4PJ3,"ANP",	4PJ3	ANP	3E1Y															776	5y0q.pdb	B	1001	APC	B	17	HIS	B	20	HIS	B	187	ARG	5.99	5.9	4.26
4PKG,"ATP",	4PKG	ATP	3DQX															777	5y0q.pdb	B	1001	APC	B	17	HIS	B	20	HIS	B	211	ARG	5.99	5.9	7.35
4PKH,"ADP",	4PKH	ADP	3DQW															778	5y0q.pdb	B	1001	APC	B	20	HIS	B	17	HIS	B	187	ARG	5.9	5.99	4.26
4PKI,"ATP",	4PKI	ATP	3DRW															779	5y0q.pdb	B	1001	APC	B	20	HIS	B	17	HIS	B	211	ARG	5.9	5.99	7.35
4PKN,"ADP",	4PKN	ADP	3E3N															780	5ybi.pdb	A	505	ANP	A	167	PHE	A	339	PHE	A	189	ARG	3.94	3.63	8.21
4PJN,"GOL",	4PJN	GOL	3DRB															781	5ybi.pdb	A	505	ANP	A	167	PHE	A	339	PHE	A	191	ARG	3.94	3.63	7.86
4PK4,"ADP",	4PK4	ADP	3DSR															782	5ybi.pdb	A	505	ANP	A	167	PHE	A	412	TYR	A	189	ARG	3.94	5.06	8.21
4PLA,"ATP",	4PLA	ATP	3E76															783	5ybi.pdb	A	505	ANP	A	167	PHE	A	412	TYR	A	191	ARG	3.94	5.06	7.86
4PL8,"ATP",	4PL8	ATP	3DV3															784	5ybi.pdb	A	505	ANP	A	339	PHE	A	167	PHE	A	191	ARG	3.63	3.94	7.86
4PL9,"CD",	4PL9	CD	3DAH															785	5ybi.pdb	A	505	ANP	A	339	PHE	A	412	TYR	A	189	ARG	3.63	5.06	8.21
4PKO,"ADP",	4PKO	ADP	3DAK															786	5ybi.pdb	A	505	ANP	A	339	PHE	A	412	TYR	A	191	ARG	3.63	5.06	7.86
4PL0,"ANP",	4PL0	ANP	3DAY															787	5ybi.pdb	A	505	ANP	A	412	TYR	A	167	PHE	A	189	ARG	5.06	3.94	8.21
,"BNG",		BNG	3DAW															788	5ybi.pdb	A	505	ANP	A	412	TYR	A	167	PHE	A	191	ARG	5.06	3.94	7.86
4PL3,"31J",	4PL3	31J	3DCO															789	5ybi.pdb	A	505	ANP	A	412	TYR	A	339	PHE	A	189	ARG	5.06	3.63	8.21
4PL4,"31K",	4PL4	31K	3DCB															790	5ybi.pdb	A	505	ANP	A	412	TYR	A	339	PHE	A	191	ARG	5.06	3.63	7.86
,"PEU",		PEU	3DC4															791	5yz8.pdb	A	301	ANP	A	90	PHE	B	229	TRP	B	226	ARG	5.64	5.92	4.67
4PL5,"ADP",	4PL5	ADP	3DDJ															792	5yz8.pdb	B	301	ANP	B	90	PHE	C	229	TRP	C	226	ARG	5.77	5.64	4.67
,"31L",		31L	3DFC															793	5yz8.pdb	C	301	ANP	C	90	PHE	D	229	TRP	D	226	ARG	5.56	5.77	4.8
4PL7,"ATP",	4PL7	ATP	3DGN															794	5yz8.pdb	D	301	ANP	D	90	PHE	E	229	TRP	E	226	ARG	5.68	5.8	4.48
4Q15,"MG",	4Q15	MG	3DGO															795	5yz8.pdb	E	301	ANP	E	90	PHE	F	229	TRP	F	226	ARG	5.48	5.84	4.83
4P7A,"MG",	4P7A	MG	3DGL															796	5yz8.pdb	F	301	ANP	A	229	TRP	F	90	PHE	A	226	ARG	5.57	5.57	4.7
4OYX,"APC",	4OYX	APC	3DGM															797	5z68.pdb	A	401	ATP	A	63	PHE	B	281	TYR	A	53	ARG	5.01	4.93	8.69
4OZQ,"ADP",	4OZQ	ADP	3DGE															798	5z68.pdb	A	401	ATP	A	63	PHE	B	281	TYR	B	288	ARG	5.01	4.93	7.99
4OZJ,"ADP",	4OZJ	ADP	3DHV															799	5z68.pdb	A	401	ATP	B	281	TYR	A	63	PHE	B	288	ARG	4.93	5.01	7.99
4OZL,"AMP",	4OZL	AMP	3DIN															800	5z68.pdb	B	401	ATP	A	281	TYR	B	63	PHE	A	288	ARG	4.94	4.99	6.28
4OZN,"ATP",	4OZN	ATP	3DKP															801	5z68.pdb	B	401	ATP	A	281	TYR	B	63	PHE	B	53	ARG	4.94	4.99	8.83
4Q4A,"ANP",	4Q4A	ANP	3DKC															802	5z68.pdb	B	401	ATP	B	63	PHE	A	281	TYR	B	53	ARG	4.99	4.94	8.83
4Q4C,"ADP",	4Q4C	ADP	3DLS															803	5z68.pdb	C	401	ATP	C	63	PHE	D	281	TYR	C	53	ARG	4.88	4.99	8.19
,"I8P",		I8P	3DLZ															804	5z68.pdb	D	401	ATP	C	281	TYR	D	63	PHE	C	288	ARG	4.96	5.24	7.07
4Q4D,"ANP",	4Q4D	ANP	3DNT															805	5z68.pdb	D	401	ATP	C	281	TYR	D	63	PHE	D	53	ARG	4.96	5.24	8.36
,"2YN",		2YN	3ZVM															806	5z68.pdb	D	401	ATP	D	63	PHE	C	281	TYR	D	53	ARG	5.24	4.96	8.36
4PRV,"ADP",	4PRV	ADP	3ZVN															807	5zc9.pdb	A	500	ANP	A	52	PHE	A	366	PHE	A	334	ARG	3.97	4.81	9.09
4Q47,"ADP",	4Q47	ADP	3WT0															808	5zc9.pdb	A	500	ANP	A	52	PHE	A	366	PHE	A	362	ARG	3.97	4.81	4.67
4PRX,"ADP",	4PRX	ADP	4AG5															809	5zc9.pdb	A	500	ANP	A	52	PHE	A	366	PHE	A	365	ARG	3.97	4.81	4.32
4Q5S,"ZN",	4Q5S	ZN	4AFF															810	5zc9.pdb	A	500	ANP	A	366	PHE	A	52	PHE	A	362	ARG	4.81	3.97	4.67
4PU5,"MG",	4PU5	MG	4AI6															811	5zc9.pdb	A	500	ANP	A	366	PHE	A	52	PHE	A	365	ARG	4.81	3.97	4.32
4Q5H,"MG",	4Q5H	MG	4AKG															812	5zlp.pdb	B	501	ATP	B	235	PHE	B	281	HIS	B	349	ARG	4.28	5.9	4.37
4Q5J,"ANP",	4Q5J	ANP	4AKH															813	5zlp.pdb	B	501	ATP	B	235	PHE	B	281	HIS	B	354	ARG	4.28	5.9	4.21
4Q4Z,"MG",	4Q4Z	MG	4AKI															814	5zlp.pdb	B	501	ATP	B	235	PHE	B	281	HIS	B	365	ARG	4.28	5.9	7.88
,"2TM",		2TM	4AM7															815	5zlp.pdb	B	501	ATP	B	235	PHE	B	281	HIS	B	369	ARG	4.28	5.9	6.93
4Q6G,"ANP",	4Q6G	ANP	4AN9															816	5zlp.pdb	B	501	ATP	B	281	HIS	B	235	PHE	B	354	ARG	5.9	4.28	4.21
,"ALY",		ALY	4AN2															817	5zlp.pdb	B	501	ATP	B	281	HIS	B	235	PHE	B	365	ARG	5.9	4.28	7.88
4PU9,"ADP",	4PU9	ADP	4AN3															818	5zlp.pdb	B	501	ATP	B	281	HIS	B	235	PHE	B	369	ARG	5.9	4.28	6.93
4Q85,"APC",	4Q85	APC	4AMF															819	5zlp.pdb	C	501	ATP	C	235	PHE	C	281	HIS	C	349	ARG	3.95	5.98	4.3
4Q86,"AMP",	4Q86	AMP	4ANJ															820	5zlp.pdb	C	501	ATP	C	235	PHE	C	281	HIS	C	354	ARG	3.95	5.98	5.02
4PWX,"ATP",	4PWX	ATP	4ANB															821	5zlp.pdb	C	501	ATP	C	235	PHE	C	281	HIS	C	365	ARG	3.95	5.98	8.53
4PX9,"ADP",	4PX9	ADP	4B0S															822	5zlp.pdb	C	501	ATP	C	235	PHE	C	281	HIS	C	369	ARG	3.95	5.98	6.32
4JSP,"AGS",	4JSP	AGS	4B0T															823	5zlp.pdb	C	501	ATP	C	281	HIS	C	235	PHE	C	354	ARG	5.98	3.95	5.02
4K6R,"ATP",	4K6R	ATP	4AP0															824	5zlp.pdb	C	501	ATP	C	281	HIS	C	235	PHE	C	365	ARG	5.98	3.95	8.53
,"GN1",		GN1	4B1U															825	5zlp.pdb	C	501	ATP	C	281	HIS	C	235	PHE	C	369	ARG	5.98	3.95	6.32
4K97,"ZN",	4K97	ZN	4B1V															826	6aac.pdb	A	504	ATP	A	338	HIS	A	342	PHE	A	330	ARG	5.04	4.03	7.07
4K8O,"ATP",	4K8O	ATP	4B1W															827	6aac.pdb	A	504	ATP	A	338	HIS	A	342	PHE	A	426	ARG	5.04	4.03	4.51
,"NI",		NI	4B1X															828	6aac.pdb	A	504	ATP	A	342	PHE	A	338	HIS	A	426	ARG	4.03	5.04	4.51
4K8C,"ADN",	4K8C	ADN	4B1Y															829	6aad.pdb	A	504	ATP	A	338	HIS	A	342	PHE	A	426	ARG	5.02	4.07	4.51
4JXZ,"ATP",	4JXZ	ATP	4B1Z															830	6aad.pdb	A	504	ATP	A	342	PHE	A	338	HIS	A	426	ARG	4.07	5.02	4.51
4JXX,"ATP",	4JXX	ATP	3ZXT															831	6aan.pdb	A	504	ATP	A	338	HIS	A	342	PHE	A	426	ARG	5.04	4.05	4.43
4JZ7,"ANP",	4JZ7	ANP	3ZZN															832	6aan.pdb	A	504	ATP	A	342	PHE	A	338	HIS	A	426	ARG	4.05	5.04	4.43
4JYZ,"ATP",	4JYZ	ATP	4A06															833	6aao.pdb	A	504	ATP	A	338	HIS	A	342	PHE	A	426	ARG	5.05	4.19	4.59
4JZK,"ADP",	4JZK	ADP	4A07															834	6aao.pdb	A	504	ATP	A	342	PHE	A	338	HIS	A	426	ARG	4.19	5.05	4.59
4KBF,"AMP",	4KBF	AMP	4A14															835	6aap.pdb	A	504	ATP	A	338	HIS	A	342	PHE	A	426	ARG	5.05	4.09	4.52
4KB6,"ZN",	4KB6	ZN	4A2A															836	6aap.pdb	A	504	ATP	A	342	PHE	A	338	HIS	A	426	ARG	4.09	5.05	4.52
4KGM,"ATP",	4KGM	ATP	4A2B															837	6aaq.pdb	A	504	ATP	A	338	HIS	A	342	PHE	A	426	ARG	5.09	4.04	4.53
4KH0,"PAL",	4KH0	PAL	4A28															838	6aaq.pdb	A	504	ATP	A	342	PHE	A	338	HIS	A	426	ARG	4.04	5.09	4.53
4KFS,"AMP",	4KFS	AMP	4A1Z															839	6aaz.pdb	A	504	ATP	A	338	HIS	A	342	PHE	A	426	ARG	5.13	4.01	4.48
4KFT,"AGS",	4KFT	AGS	4A3E															840	6aaz.pdb	A	504	ATP	A	342	PHE	A	338	HIS	A	426	ARG	4.01	5.13	4.48
4KFU,"ACP",	4KFU	ACP	4A36															841	6ab0.pdb	A	504	ATP	A	338	HIS	A	342	PHE	A	426	ARG	5.05	4.02	4.51
4KI0,"MG",	4KI0	MG	4A3F															842	6ab0.pdb	A	504	ATP	A	342	PHE	A	338	HIS	A	426	ARG	4.02	5.05	4.51
,"UMQ",		UMQ	4A3L															843	6ab1.pdb	A	504	ATP	A	338	HIS	A	342	PHE	A	426	ARG	5.07	4.01	4.52
4KH4,"ANP",	4KH4	ANP	4A3M															844	6ab1.pdb	A	504	ATP	A	342	PHE	A	338	HIS	A	426	ARG	4.01	5.07	4.52
4KGV,"PAL",	4KGV	PAL	4A5A															845	6ab2.pdb	A	504	ATP	A	338	HIS	A	342	PHE	A	426	ARG	5.1	4.07	4.45
4KI8,"ADP",	4KI8	ADP	4A59															846	6ab2.pdb	A	504	ATP	A	342	PHE	A	338	HIS	A	426	ARG	4.07	5.1	4.45
4KIT,"ADP",	4KIT	ADP	4A4Z															847	6ab8.pdb	A	504	ATP	A	338	HIS	A	342	PHE	A	426	ARG	5.04	4	4.51
4KKE,"AMP",	4KKE	AMP	4A50															848	6ab8.pdb	A	504	ATP	A	342	PHE	A	338	HIS	A	426	ARG	4	5.04	4.51
4KLN,"AGS",	4KLN	AGS	4A51															849	6abk.pdb	A	504	ATP	A	338	HIS	A	342	PHE	A	426	ARG	4.99	4.06	4.49
4KP4,"ANP",	4KP4	ANP	4A5Y															850	6abk.pdb	A	504	ATP	A	342	PHE	A	338	HIS	A	426	ARG	4.06	4.99	4.49
4L16,"ADP",	4L16	ADP	4A61															851	6abl.pdb	A	504	ATP	A	338	HIS	A	342	PHE	A	426	ARG	5.03	4.06	4.51
4KOD,"ADP",	4KOD	ADP	4A62															852	6abl.pdb	A	504	ATP	A	342	PHE	A	338	HIS	A	426	ARG	4.06	5.03	4.51
4KO8,"AGS",	4KO8	AGS	4A7F															853	6abm.pdb	A	504	ATP	A	338	HIS	A	342	PHE	A	426	ARG	5.08	4.04	4.49
4L1K,"ANP",	4L1K	ANP	4A7H															854	6abm.pdb	A	504	ATP	A	342	PHE	A	338	HIS	A	426	ARG	4.04	5.08	4.49
4KR3,"GLY",	4KR3	GLY	4A6X															855	6b8h.pdb	D	501	ANP	D	345	TYR	D	424	PHE	C	375	ARG	3.62	5.56	4.43
4KR7,"ATP",	4KR7	ATP	4A6J															856	6b8h.pdb	D	501	ANP	D	345	TYR	D	424	PHE	D	190	ARG	3.62	5.56	4.64
4L39,"MG",	4L39	MG	4A8F															857	6b8h.pdb	D	501	ANP	D	345	TYR	D	424	PHE	D	192	ARG	3.62	5.56	9.37
,"SAL",		SAL	4A7L															858	6b8h.pdb	D	501	ANP	D	345	TYR	D	424	PHE	D	260	ARG	3.62	5.56	7.02
4KR2,"AMP",	4KR2	AMP	4A7N															859	6b8h.pdb	D	501	ANP	D	424	PHE	D	345	TYR	D	190	ARG	5.56	3.62	4.64
4KQB,"MN",	4KQB	MN	4A8S															860	6b8h.pdb	D	501	ANP	D	424	PHE	D	345	TYR	D	192	ARG	5.56	3.62	9.37
4LAC,"PEG",	4LAC	PEG	4A8W															861	6b8h.pdb	D	501	ANP	D	424	PHE	D	345	TYR	D	260	ARG	5.56	3.62	7.02
4LGD,"ANP",	4LGD	ANP	4A8Y															862	6b8h.pdb	Y	501	ANP	Y	345	TYR	Y	424	PHE	X	375	ARG	3.62	5.56	4.43
4LGY,"ADP",	4LGY	ADP	4A8M															863	6b8h.pdb	Y	501	ANP	Y	345	TYR	Y	424	PHE	Y	190	ARG	3.62	5.56	4.64
4LI4,"AMP",	4LI4	AMP	4A8Q															864	6b8h.pdb	Y	501	ANP	Y	345	TYR	Y	424	PHE	Y	192	ARG	3.62	5.56	9.37
4LJA,"ACP",	4LJA	ACP	4A9X															865	6b8h.pdb	Y	501	ANP	Y	345	TYR	Y	424	PHE	Y	260	ARG	3.62	5.56	7.02
,"GAI",		GAI	4AAQ															866	6b8h.pdb	Y	501	ANP	Y	424	PHE	Y	345	TYR	Y	190	ARG	5.56	3.62	4.64
4LJ5,"ADP",	4LJ5	ADP	4AB2															867	6b8h.pdb	Y	501	ANP	Y	424	PHE	Y	345	TYR	Y	192	ARG	5.56	3.62	9.37
4LJ6,"ACP",	4LJ6	ACP	4AAR															868	6b8h.pdb	Y	501	ANP	Y	424	PHE	Y	345	TYR	Y	260	ARG	5.56	3.62	7.02
3G59,"ATP",	3G59	ATP	4AB3															869	6baa.pdb	A	401	ATP	A	330	TYR	A	333	PHE	D	50	ARG	5.66	5.54	4.59
3G51,"ANP",	3G51	ANP	4AAS															870	6baa.pdb	B	401	ATP	B	330	TYR	B	333	PHE	A	50	ARG	5.63	5.51	4.59
3G5A,"APC",	3G5A	APC	4AAU															871	6baa.pdb	C	401	ATP	C	330	TYR	C	333	PHE	B	50	ARG	5.65	5.53	4.59
3G6V,"ATP",	3G6V	ATP	4AQV															872	6baa.pdb	D	401	ATP	D	330	TYR	D	333	PHE	C	50	ARG	5.65	5.53	4.59
3G8C,"ADP",	3G8C	ADP	4B2Q															873	6bco.pdb	B	2000	ATP	B	160	HIS	B	214	TRP	B	215	ARG	4.6	5.4	4.59
,"BTN",		BTN	4AQK															874	6bco.pdb	B	2000	ATP	B	160	HIS	B	214	TRP	D	422	ARG	4.6	5.4	4.67
3G89,"SAM",	3G89	SAM	4AS7															875	6bco.pdb	B	2000	ATP	B	214	TRP	B	160	HIS	D	422	ARG	5.4	4.6	4.67
3FVQ,"ATP",	3FVQ	ATP	4B3I															876	6bco.pdb	A	2000	ATP	A	160	HIS	A	214	TRP	B	422	ARG	4.58	5.37	4.67
3FWY,"MG",	3FWY	MG	4B3J															877	6bco.pdb	A	2000	ATP	A	160	HIS	A	214	TRP	A	215	ARG	4.58	5.37	4.59
3FWZ,"AMP",	3FWZ	AMP	4ARK															878	6bco.pdb	A	2000	ATP	A	214	TRP	A	160	HIS	A	215	ARG	5.37	4.58	4.59
3FWR,"ADP",	3FWR	ADP	4AT8															879	6bco.pdb	C	2000	ATP	C	160	HIS	C	214	TRP	A	422	ARG	4.61	5.41	4.7
3FWS,"ANP",	3FWS	ANP	4AT1															880	6bco.pdb	C	2000	ATP	C	160	HIS	C	214	TRP	C	215	ARG	4.61	5.41	4.59
3G8D,"SO4",	3G8D	SO4	4ASU															881	6bco.pdb	C	2000	ATP	C	214	TRP	C	160	HIS	C	215	ARG	5.41	4.61	4.59
3FXX,"MG",	3FXX	MG	4B7B															882	6bco.pdb	D	2000	ATP	D	160	HIS	D	214	TRP	C	422	ARG	4.6	5.4	4.67
3FZF,"ATP",	3FZF	ATP	4AUI															883	6bco.pdb	D	2000	ATP	D	160	HIS	D	214	TRP	D	215	ARG	4.6	5.4	4.59
3FYH,"ADP",	3FYH	ADP	4AW0															884	6bco.pdb	D	2000	ATP	D	214	TRP	D	160	HIS	D	215	ARG	5.4	4.6	4.59
,"W",		W	4AW1															885	6bcq.pdb	B	2000	ATP	B	160	HIS	B	214	TRP	B	215	ARG	4.54	5.44	4.53
3FZP,"AGS",	3FZP	AGS	4AXD															886	6bcq.pdb	B	2000	ATP	B	160	HIS	B	214	TRP	D	422	ARG	4.54	5.44	4.4
3GAH,"ATP",	3GAH	ATP	4AXE															887	6bcq.pdb	B	2000	ATP	B	160	HIS	B	228	TYR	B	215	ARG	4.54	5.72	4.53
3GAI,"ATP",	3GAI	ATP	4AXF															888	6bcq.pdb	B	2000	ATP	B	160	HIS	B	228	TYR	D	422	ARG	4.54	5.72	4.4
3GAJ,"ATP",	3GAJ	ATP	4B8S															889	6bcq.pdb	B	2000	ATP	B	214	TRP	B	160	HIS	B	215	ARG	5.44	4.54	4.53
3GBJ,"ADP",	3GBJ	ADP	4AX8															890	6bcq.pdb	B	2000	ATP	B	214	TRP	B	160	HIS	D	422	ARG	5.44	4.54	4.4
3GC0,"AMP",	3GC0	AMP	4AXX															891	6bcq.pdb	B	2000	ATP	B	214	TRP	B	228	TYR	B	215	ARG	5.44	5.72	4.53
3GBU,"ATP",	3GBU	ATP	4AY2															892	6bcq.pdb	B	2000	ATP	B	214	TRP	B	228	TYR	D	422	ARG	5.44	5.72	4.4
3GE1,"ADP",	3GE1	ADP	4B9Q															893	6bcq.pdb	B	2000	ATP	B	228	TYR	B	160	HIS	B	215	ARG	5.72	4.54	4.53
3GDQ,"PO4",	3GDQ	PO4	4AYT															894	6bcq.pdb	B	2000	ATP	B	228	TYR	B	160	HIS	D	422	ARG	5.72	4.54	4.4
3GIE,"ACP",	3GIE	ACP	4AYW															895	6bcq.pdb	B	2000	ATP	B	228	TYR	B	214	TRP	B	215	ARG	5.72	5.44	4.53
3GIF,"ADP",	3GIF	ADP	4AYX															896	6bcq.pdb	B	2000	ATP	B	228	TYR	B	214	TRP	D	422	ARG	5.72	5.44	4.4
3GIG,"ACP",	3GIG	ACP	3OEE															897	6bcq.pdb	A	2000	ATP	A	160	HIS	A	214	TRP	B	422	ARG	4.54	5.44	4.41
3FPS,"MG",	3FPS	MG	3OEH															898	6bcq.pdb	A	2000	ATP	A	160	HIS	A	214	TRP	A	215	ARG	4.54	5.44	4.53
,"CZA",		CZA	3OE7															899	6bcq.pdb	A	2000	ATP	A	160	HIS	A	228	TYR	B	422	ARG	4.54	5.72	4.41
3FPB,"MG",	3FPB	MG	3OFN															900	6bcq.pdb	A	2000	ATP	A	160	HIS	A	228	TYR	A	215	ARG	4.54	5.72	4.53
,"MF4",		MF4	3O0F															901	6bcq.pdb	A	2000	ATP	A	214	TRP	A	160	HIS	B	422	ARG	5.44	4.54	4.41
3G37,"ADP",	3G37	ADP	3NQR															902	6bcq.pdb	A	2000	ATP	A	214	TRP	A	160	HIS	A	215	ARG	5.44	4.54	4.53
3G2F,"ADP",	3G2F	ADP	3NRN															903	6bcq.pdb	A	2000	ATP	A	214	TRP	A	228	TYR	B	422	ARG	5.44	5.72	4.41
3G3R,"ANP",	3G3R	ANP	3O5T															904	6bcq.pdb	A	2000	ATP	A	214	TRP	A	228	TYR	A	215	ARG	5.44	5.72	4.53
3GLV,"SO4",	3GLV	SO4	3NTU															905	6bcq.pdb	A	2000	ATP	A	228	TYR	A	160	HIS	B	422	ARG	5.72	4.54	4.41
3GLI,"ZN",	3GLI	ZN	3NSZ															906	6bcq.pdb	A	2000	ATP	A	228	TYR	A	160	HIS	A	215	ARG	5.72	4.54	4.53
3GLF,"ADP",	3GLF	ADP	3O6X															907	6bcq.pdb	A	2000	ATP	A	228	TYR	A	214	TRP	B	422	ARG	5.72	5.44	4.41
3GLG,"ADP",	3GLG	ADP	3NUA															908	6bcq.pdb	A	2000	ATP	A	228	TYR	A	214	TRP	A	215	ARG	5.72	5.44	4.53
3GO6,"RIB",	3GO6	RIB	3O7L															909	6bcq.pdb	C	2000	ATP	C	160	HIS	C	214	TRP	A	422	ARG	4.51	5.41	4.41
3GNI,"CIT",	3GNI	CIT	3O80															910	6bcq.pdb	C	2000	ATP	C	160	HIS	C	214	TRP	C	215	ARG	4.51	5.41	4.53
3H0L,"ASN",	3H0L	ASN	3O98															911	6bcq.pdb	C	2000	ATP	C	160	HIS	C	228	TYR	A	422	ARG	4.51	5.73	4.41
3GON,"PMV",	3GON	PMV	3O8L															912	6bcq.pdb	C	2000	ATP	C	160	HIS	C	228	TYR	C	215	ARG	4.51	5.73	4.53
3H0R,"ASN",	3H0R	ASN	3NWN															913	6bcq.pdb	C	2000	ATP	C	214	TRP	C	160	HIS	A	422	ARG	5.41	4.51	4.41
3GPL,"MG",	3GPL	MG	3O8N															914	6bcq.pdb	C	2000	ATP	C	214	TRP	C	160	HIS	C	215	ARG	5.41	4.51	4.53
3H1Q,"ATP",	3H1Q	ATP	3O8R															915	6bcq.pdb	C	2000	ATP	C	214	TRP	C	228	TYR	A	422	ARG	5.41	5.73	4.41
3H39,"ATP",	3H39	ATP	3O8D															916	6bcq.pdb	C	2000	ATP	C	214	TRP	C	228	TYR	C	215	ARG	5.41	5.73	4.53
3GR4,"FBP",	3GR4	FBP	3NYO															917	6bcq.pdb	C	2000	ATP	C	228	TYR	C	160	HIS	A	422	ARG	5.73	4.51	4.41
,"DYY",		DYY	3NYQ															918	6bcq.pdb	C	2000	ATP	C	228	TYR	C	160	HIS	C	215	ARG	5.73	4.51	4.53
3GQI,"DVT",	3GQI	DVT	3NYR															919	6bcq.pdb	C	2000	ATP	C	228	TYR	C	214	TRP	A	422	ARG	5.73	5.41	4.41
3GQK,"ATP",	3GQK	ATP	3NZT															920	6bcq.pdb	C	2000	ATP	C	228	TYR	C	214	TRP	C	215	ARG	5.73	5.41	4.53
3GRU,"AMP",	3GRU	AMP	3OAA															921	6bcq.pdb	D	2000	ATP	D	160	HIS	D	214	TRP	C	422	ARG	4.53	5.44	4.41
3GT8,"ANP",	3GT8	ANP	3OCV															922	6bcq.pdb	D	2000	ATP	D	160	HIS	D	214	TRP	D	215	ARG	4.53	5.44	4.53
3H4S,"ADP",	3H4S	ADP	3OCM															923	6bcq.pdb	D	2000	ATP	D	160	HIS	D	228	TYR	C	422	ARG	4.53	5.72	4.41
3H4L,"ANP",	3H4L	ANP	3OHR															924	6bcq.pdb	D	2000	ATP	D	160	HIS	D	228	TYR	D	215	ARG	4.53	5.72	4.53
3H4M,"ADP",	3H4M	ADP	3OMF															925	6bcq.pdb	D	2000	ATP	D	214	TRP	D	160	HIS	C	422	ARG	5.44	4.53	4.41
3GU4,"ANP",	3GU4	ANP	3P23															926	6bcq.pdb	D	2000	ATP	D	214	TRP	D	160	HIS	D	215	ARG	5.44	4.53	4.53
3GU5,"MG",	3GU5	MG	3OPY															927	6bcq.pdb	D	2000	ATP	D	214	TRP	D	228	TYR	C	422	ARG	5.44	5.72	4.41
3GU6,"ADP",	3GU6	ADP	3ORN															928	6bcq.pdb	D	2000	ATP	D	214	TRP	D	228	TYR	D	215	ARG	5.44	5.72	4.53
3GU7,"ADP",	3GU7	ADP	3ORO															929	6bcq.pdb	D	2000	ATP	D	228	TYR	D	160	HIS	C	422	ARG	5.72	4.53	4.41
3H5N,"ZN",	3H5N	ZN	3ORP															930	6bcq.pdb	D	2000	ATP	D	228	TYR	D	160	HIS	D	215	ARG	5.72	4.53	4.53
3GUC,"ZN",	3GUC	ZN	3ORQ															931	6bcq.pdb	D	2000	ATP	D	228	TYR	D	214	TRP	C	422	ARG	5.72	5.44	4.41
3GUH,"ADP",	3GUH	ADP	3OS3															932	6bcq.pdb	D	2000	ATP	D	228	TYR	D	214	TRP	D	215	ARG	5.72	5.44	4.53
,"250",		250	3ORT															933	6hph.pdb	A	801	ANP	A	236	TYR	A	380	TRP	A	381	ARG	5.01	3.88	4.48
,"ASO",		ASO	3ORI															934	6hph.pdb	A	801	ANP	A	236	TYR	A	380	TRP	A	584	ARG	5.01	3.88	4.78
,"PE3",		PE3	3ORK															935	6hph.pdb	A	801	ANP	A	380	TRP	A	236	TYR	A	584	ARG	3.88	5.01	4.78
3H80,"MG",	3H80	MG	3ORL															936	6hpq.pdb	A	801	ANP	A	236	TYR	A	380	TRP	A	584	ARG	5.07	3.84	4.78
3GVI,"ADP",	3GVI	ADP	3ORM															937	6hpq.pdb	A	801	ANP	A	380	TRP	A	236	TYR	A	584	ARG	3.84	5.07	4.78
3H8V,"ZN",	3H8V	ZN	3P4E															938	6hpq.pdb	B	801	ANP	B	236	TYR	B	380	TRP	B	381	ARG	5.07	3.8	4.43
3H9J,"ZN",	3H9J	ZN	3P4X															939	6hpq.pdb	B	801	ANP	B	236	TYR	B	380	TRP	B	584	ARG	5.07	3.8	4.79
3CJO,"MG",	3CJO	MG	3OUU															940	6hpq.pdb	B	801	ANP	B	380	TRP	B	236	TYR	B	584	ARG	3.8	5.07	4.79
,"K30",		K30	3OV7															941	6i7g.pdb	A	501	ATP	A	319	HIS	A	400	TYR	A	371	ARG	5.73	5.34	4.53
3CJB,"CA",	3CJB	CA	3OVB															942	6i7g.pdb	A	501	ATP	A	319	HIS	A	400	TYR	A	374	ARG	5.73	5.34	6.13
3CJC,"CA",	3CJC	CA	2YEF															943	6i7g.pdb	A	501	ATP	A	319	HIS	A	400	TYR	A	396	ARG	5.73	5.34	9.62
3CJA,"CA",	3CJA	CA	2YHY															944	6i7g.pdb	A	501	ATP	A	400	TYR	A	319	HIS	A	374	ARG	5.34	5.73	6.13
3CLT,"AMP",	3CLT	AMP	2YI1															945	6i7g.pdb	A	501	ATP	A	400	TYR	A	319	HIS	A	396	ARG	5.34	5.73	9.62
,"FAD",		FAD	2YJ4															946	6i7g.pdb	B	501	ATP	B	319	HIS	B	400	TYR	B	371	ARG	5.45	5.72	4.34
3CLU,"AMP",	3CLU	AMP	2YJ5															947	6i7g.pdb	B	501	ATP	B	319	HIS	B	400	TYR	B	374	ARG	5.45	5.72	6.09
3CLY,"MG",	3CLY	MG	2YJE															948	6i7g.pdb	B	501	ATP	B	319	HIS	B	400	TYR	B	396	ARG	5.45	5.72	9.94
3CLR,"AMP",	3CLR	AMP	2YJF															949	6i7g.pdb	B	501	ATP	B	400	TYR	B	319	HIS	B	374	ARG	5.72	5.45	6.09
3CLS,"AMP",	3CLS	AMP	2Z08															950	6i7g.pdb	B	501	ATP	B	400	TYR	B	319	HIS	B	396	ARG	5.72	5.45	9.94
3CMU,"MG",	3CMU	MG	2Z09															951	6i7i.pdb	A	502	ATP	A	319	HIS	A	400	TYR	A	371	ARG	5.18	5.47	5.23
3CMV,"MG",	3CMV	MG	2Z02															952	6i7i.pdb	A	502	ATP	A	319	HIS	A	400	TYR	A	374	ARG	5.18	5.47	4.43
3CMW,"MG",	3CMW	MG	2YNJ															953	6i7i.pdb	A	502	ATP	A	400	TYR	A	319	HIS	A	374	ARG	5.47	5.18	4.43
3CMX,"MG",	3CMX	MG	2YNM															954	6i7k.pdb	A	502	ATP	A	319	HIS	A	400	TYR	A	374	ARG	5.04	5.6	4.11
3CMT,"MG",	3CMT	MG	2Z1U															955	6i7k.pdb	A	502	ATP	A	319	HIS	A	400	TYR	A	396	ARG	5.04	5.6	8.73
3CNZ,"MG",	3CNZ	MG	2YS6															956	6i7k.pdb	A	502	ATP	A	400	TYR	A	319	HIS	A	374	ARG	5.6	5.04	4.11
3COP,"GLC",	3COP	GLC	2YRX															957	6i7k.pdb	A	502	ATP	A	400	TYR	A	319	HIS	A	396	ARG	5.6	5.04	8.73
3COK,"SO4",	3COK	SO4	2Z4R															958	6i7l.pdb	A	501	ANP	A	319	HIS	A	400	TYR	A	374	ARG	5.31	5.5	4.13
3COB,"MG",	3COB	MG	2Z4S															959	6i7l.pdb	A	501	ANP	A	319	HIS	A	400	TYR	A	396	ARG	5.31	5.5	8.25
3CR3,"MG",	3CR3	MG	2Y83															960	6i7l.pdb	A	501	ANP	A	400	TYR	A	319	HIS	A	374	ARG	5.5	5.31	4.13
3D2R,"MG",	3D2R	MG	2Y9Q															961	6i7l.pdb	A	501	ANP	A	400	TYR	A	319	HIS	A	396	ARG	5.5	5.31	8.25
3D36,"MG",	3D36	MG	2XXB															962	6ifk.pdb	A	801	ANP	A	300	TYR	A	527	PHE	B	94	ARG	4.91	5.95	6.96
3CR7,"CL",	3CR7	CL	2Y8Q															963	6ifk.pdb	A	801	ANP	A	300	TYR	A	527	PHE	B	95	ARG	4.91	5.95	7.92
,"PPS",		PPS	2XX3															964	6ifk.pdb	A	801	ANP	A	527	PHE	A	300	TYR	B	95	ARG	5.95	4.91	7.92
3CQD,"MG",	3CQD	MG	2YVO															965	6l5n.pdb	A	601	ANP	A	210	PHE	A	238	PHE	A	499	ARG	4.06	5.54	9
3D2E,"MG",	3D2E	MG	2YW2															966	6l5n.pdb	A	601	ANP	A	210	PHE	A	238	PHE	A	527	ARG	4.06	5.54	4.7
3D2F,"MG",	3D2F	MG	2Z7Q															967	6l5n.pdb	A	601	ANP	A	210	PHE	A	238	PHE	A	530	ARG	4.06	5.54	4.23
3CRL,"MG",	3CRL	MG	2YX6															968	6l5n.pdb	A	601	ANP	A	238	PHE	A	210	PHE	A	527	ARG	5.54	4.06	4.7
3D41,"MG",	3D41	MG	2YWV															969	6l5n.pdb	A	601	ANP	A	238	PHE	A	210	PHE	A	530	ARG	5.54	4.06	4.23
3CRC,"MG",	3CRC	MG	2YWW															970	6l5n.pdb	B	601	ANP	B	210	PHE	B	238	PHE	B	499	ARG	4.06	5.45	8.95
3D54,"NA",	3D54	NA	2YYE															971	6l5n.pdb	B	601	ANP	B	210	PHE	B	238	PHE	B	527	ARG	4.06	5.45	4.67
3D5W,"ADP",	3D5W	ADP	2YXU															972	6l5n.pdb	B	601	ANP	B	210	PHE	B	238	PHE	B	530	ARG	4.06	5.45	4.28
3D8B,"ADP",	3D8B	ADP	2YZL															973	6l5n.pdb	B	601	ANP	B	238	PHE	B	210	PHE	B	527	ARG	5.45	4.06	4.67
3CW9,"MG",	3CW9	MG	2YZN															974	6l5n.pdb	B	601	ANP	B	238	PHE	B	210	PHE	B	530	ARG	5.45	4.06	4.28
,"01A",		01A	2ZAN															975	6ly3.pdb	A	501	ANP	A	338	HIS	A	342	PHE	A	330	ARG	5.19	4.03	7
3CWQ,"ADP",	3CWQ	ADP	2ZAO															976	6ly3.pdb	A	501	ANP	A	338	HIS	A	342	PHE	A	426	ARG	5.19	4.03	4.57
3CX4,"NA",	3CX4	NA	2ZBD															977	6ly3.pdb	A	501	ANP	A	342	PHE	A	338	HIS	A	426	ARG	4.03	5.19	4.57
,"ETE",		ETE	2ZCE															978	6ly6.pdb	A	501	ANP	A	338	HIS	A	342	PHE	A	426	ARG	5.27	4.05	4.68
3CYI,"MG",	3CYI	MG	2ZE5															979	6ly6.pdb	A	501	ANP	A	342	PHE	A	338	HIS	A	426	ARG	4.05	5.27	4.68
3E1Y,"ATP",	3E1Y	ATP	2ZE6															980	6ly7.pdb	A	501	ANP	A	338	HIS	A	342	PHE	A	426	ARG	5.21	4.01	4.59
3DQX,"AMP",	3DQX	AMP	2ZE7															981	6ly7.pdb	A	501	ANP	A	342	PHE	A	338	HIS	A	426	ARG	4.01	5.21	4.59
3DQW,"AGS",	3DQW	AGS	2ZDY															982	6lya.pdb	A	501	ANP	A	338	HIS	A	342	PHE	A	426	ARG	5.15	4.06	4.55
3DRW,"AMP",	3DRW	AMP	2ZDQ															983	6lya.pdb	A	501	ANP	A	342	PHE	A	338	HIS	A	426	ARG	4.06	5.15	4.55
3E3N,"AMP",	3E3N	AMP	2ZDG															984	6lyb.pdb	A	501	ANP	A	338	HIS	A	342	PHE	A	426	ARG	5.15	4.02	4.6
3DRB,"MG",	3DRB	MG	2ZDH															985	6lyb.pdb	A	501	ANP	A	342	PHE	A	338	HIS	A	426	ARG	4.02	5.15	4.6
3DSR,"ADP",	3DSR	ADP	2ZFI															986	6mfw.pdb	A	1303	APC	A	481	TYR	A	580	PHE	A	583	ARG	4.37	5.77	8.08
3E76,"AGS",	3E76	AGS	2ZFJ															987	6nhx.pdb	A	1000	ATP	A	482	TRP	A	559	PHE	A	486	ARG	5	4.97	8.54
,"TL",		TL	2ZFK															988	6nhx.pdb	A	1000	ATP	A	482	TRP	A	559	PHE	A	501	ARG	5	4.97	4.2
3DV3,"MG",	3DV3	MG	2ZFL															989	6nhx.pdb	A	1000	ATP	A	482	TRP	A	559	PHE	A	629	ARG	5	4.97	4.4
,"MEK",		MEK	2ZFM															990	6nhx.pdb	A	1000	ATP	A	482	TRP	A	559	PHE	A	745	ARG	5	4.97	8.47
3DAH,"PO4",	3DAH	PO4	2ZH6															991	6nhx.pdb	A	1000	ATP	A	482	TRP	A	559	PHE	A	748	ARG	5	4.97	6.74
3DAK,"ANP",	3DAK	ANP	2ZGV															992	6nhx.pdb	A	1000	ATP	A	559	PHE	A	482	TRP	A	501	ARG	4.97	5	4.2
3DAY,"MG",	3DAY	MG	2ZI9															993	6nhx.pdb	A	1000	ATP	A	559	PHE	A	482	TRP	A	629	ARG	4.97	5	4.4
3DAW,"CA",	3DAW	CA	2ZHZ															994	6nhx.pdb	A	1000	ATP	A	559	PHE	A	482	TRP	A	745	ARG	4.97	5	8.47
3DCO,"MG",	3DCO	MG	2ZI3															995	6nhx.pdb	A	1000	ATP	A	559	PHE	A	482	TRP	A	748	ARG	4.97	5	6.74
,"TA1",		TA1	2ZI4															996	6nhz.pdb	A	801	ATP	A	482	TRP	A	559	PHE	A	501	ARG	4.95	5.18	4.22
3DCB,"MG",	3DCB	MG	2ZHC															997	6nhz.pdb	A	801	ATP	A	482	TRP	A	559	PHE	A	629	ARG	4.95	5.18	4.37
3DC4,"MG",	3DC4	MG	2ZJA															998	6nhz.pdb	A	801	ATP	A	482	TRP	A	559	PHE	A	745	ARG	4.95	5.18	9.64
3DDJ,"AMP",	3DDJ	AMP	2ZJ5															999	6nhz.pdb	A	801	ATP	A	559	PHE	A	482	TRP	A	501	ARG	5.18	4.95	4.22
3DFC,"ANP",	3DFC	ANP	2ZIN															1000	6nhz.pdb	A	801	ATP	A	559	PHE	A	482	TRP	A	629	ARG	5.18	4.95	4.37
3DGN,"ZN",	3DGN	ZN	2ZKJ															1001	6nhz.pdb	A	801	ATP	A	559	PHE	A	482	TRP	A	745	ARG	5.18	4.95	9.64
3DGO,"ZN",	3DGO	ZN	2ZPA															1002	6t8b.pdb	A	801	AGS	A	675	HIS	A	695	PHE	F	548	ARG	5.73	4.17	8.77
3DGL,"ZN",	3DGL	ZN	2ZRD															1003	6t8b.pdb	A	801	AGS	A	675	HIS	A	695	PHE	F	620	ARG	5.73	4.17	5.88
3DGM,"ZN",	3DGM	ZN	2ZRE															1004	6t8b.pdb	A	801	AGS	A	695	PHE	A	675	HIS	F	620	ARG	4.17	5.73	5.88
3DGE,"ADP",	3DGE	ADP	2ZRI															1005	6t8b.pdb	B	801	AGS	B	675	HIS	B	695	PHE	A	548	ARG	5.99	4.23	9.84
3DHV,"DAL",	3DHV	DAL	2ZRA															1006	6t8b.pdb	B	801	AGS	B	675	HIS	B	695	PHE	A	620	ARG	5.99	4.23	6.61
3DIN,"MG",	3DIN	MG	2ZR2															1007	6t8b.pdb	B	801	AGS	B	695	PHE	B	675	HIS	A	620	ARG	4.23	5.99	6.61
3DKP,"MG",	3DKP	MG	2ZSE															1008	6t8b.pdb	C	801	AGS	C	675	HIS	C	695	PHE	B	620	ARG	5.35	4.2	4.61
3DKC,"MG",	3DKC	MG	2ZSF															1009	6te0.pdb	E	601	ATP	E	355	TYR	E	428	PHE	A	388	ARG	3.73	6	6.32
3DLS,"MG",	3DLS	MG	2ZSA															1010	6te0.pdb	E	601	ATP	E	355	TYR	E	428	PHE	E	200	ARG	3.73	6	5.02
3DLZ,"MG",	3DLZ	MG	2ZSB															1011	6te0.pdb	E	601	ATP	E	355	TYR	E	428	PHE	E	270	ARG	3.73	6	6.32
3DNT,"ATP",	3DNT	ATP	2ZS8															1012	6te0.pdb	E	601	ATP	E	355	TYR	E	434	PHE	A	388	ARG	3.73	5.64	6.32
3ZVM,"ADP",	3ZVM	ADP	2ZS9															1013	6te0.pdb	E	601	ATP	E	355	TYR	E	434	PHE	E	200	ARG	3.73	5.64	5.02
3ZVN,"MN",	3ZVN	MN	2ZRJ															1014	6te0.pdb	E	601	ATP	E	355	TYR	E	434	PHE	E	270	ARG	3.73	5.64	6.32
3WT0,"ATP",	3WT0	ATP	2ZRO															1015	6te0.pdb	E	601	ATP	E	428	PHE	E	355	TYR	A	388	ARG	6	3.73	6.32
4AG5,"MG",	4AG5	MG	2ZT6															1016	6te0.pdb	E	601	ATP	E	428	PHE	E	355	TYR	E	200	ARG	6	3.73	5.02
4AFF,"ATP",	4AFF	ATP	2ZT7															1017	6te0.pdb	E	601	ATP	E	428	PHE	E	355	TYR	E	270	ARG	6	3.73	6.32
4AI6,"ATP",	4AI6	ATP	2ZUE															1018	6te0.pdb	E	601	ATP	E	428	PHE	E	434	PHE	A	388	ARG	6	5.64	6.32
4AKG,"ATP",	4AKG	ATP	2ZTS															1019	6te0.pdb	E	601	ATP	E	428	PHE	E	434	PHE	E	200	ARG	6	5.64	5.02
4AKH,"ATP",	4AKH	ATP	2WOJ															1020	6te0.pdb	E	601	ATP	E	428	PHE	E	434	PHE	E	270	ARG	6	5.64	6.32
4AKI,"ATP",	4AKI	ATP	2X0Q															1021	6te0.pdb	E	601	ATP	E	434	PHE	E	355	TYR	A	388	ARG	5.64	3.73	6.32
4AM7,"ADP",	4AM7	ADP	2WQE															1022	6te0.pdb	E	601	ATP	E	434	PHE	E	355	TYR	E	200	ARG	5.64	3.73	5.02
4AN9,"ACP",	4AN9	ACP	2X3F															1023	6te0.pdb	E	601	ATP	E	434	PHE	E	355	TYR	E	270	ARG	5.64	3.73	6.32
,"2P7",		2P7	2X3J															1024	6te0.pdb	E	601	ATP	E	434	PHE	E	428	PHE	E	200	ARG	5.64	6	5.02
4AN2,"EUI",	4AN2	EUI	2X3K															1025	6te0.pdb	E	601	ATP	E	434	PHE	E	428	PHE	E	270	ARG	5.64	6	6.32
4AN3,"MG",	4AN3	MG	2WQN															1026	6u1d.pdb	A	407	ATP	A	151	PHE	A	272	PHE	A	268	ARG	3.62	5.41	5.27
,"5Y0",		5Y0	2X2R															1027	6u1d.pdb	B	407	ATP	B	151	PHE	B	272	PHE	B	268	ARG	3.6	5.4	5.24
4AMF,"ACP",	4AMF	ACP	2WTK															1028	6u1e.pdb	A	407	ATP	A	151	PHE	A	272	PHE	A	268	ARG	3.69	5.44	5.26
,"LI",		LI	2X58															1029	6u1e.pdb	B	407	ATP	B	151	PHE	B	272	PHE	B	268	ARG	3.65	5.42	5.26
,"FEO",		FEO	2WSS															1030	6u1f.pdb	A	407	ATP	A	151	PHE	A	272	PHE	A	268	ARG	3.58	5.42	5.28
4ANJ,"ADP",	4ANJ	ADP	2WTU															1031	6u1f.pdb	B	407	ATP	B	151	PHE	B	272	PHE	B	268	ARG	3.72	5.36	5.12
4ANB,"YQY",	4ANB	YQY	2X7C															1032	6u1g.pdb	A	407	ATP	A	151	PHE	A	272	PHE	A	268	ARG	3.72	5.42	5.2
4B0S,"ATP",	4B0S	ATP	2X7D															1033	6u1g.pdb	B	407	ATP	B	151	PHE	B	272	PHE	B	268	ARG	3.77	5.39	5.18
4B0T,"ADP",	4B0T	ADP	2X7E															1034	6ulz.pdb	A	704	APC	A	481	TYR	A	580	PHE	A	583	ARG	4.51	5.51	8.82
4AP0,"MG",	4AP0	MG	2X6T															1035	6voh.pdb	D	601	ATP	D	362	TYR	D	441	PHE	B	366	ARG	3.59	5.22	7.12
,"G7X",		G7X	2X75															1036	6voh.pdb	D	601	ATP	D	362	TYR	D	441	PHE	D	205	ARG	3.59	5.22	4.68
4B1U,"LAB",	4B1U	LAB	2WWF															1037	6voh.pdb	D	601	ATP	D	362	TYR	D	441	PHE	D	277	ARG	3.59	5.22	7.14
4B1V,"EDO",	4B1V	EDO	2WWG															1038	6voh.pdb	D	601	ATP	D	441	PHE	D	362	TYR	D	205	ARG	5.22	3.59	4.68
,"LAB",		LAB	2WWI															1039	6voh.pdb	D	601	ATP	D	441	PHE	D	362	TYR	D	277	ARG	5.22	3.59	7.14
4B1W,"LAB",	4B1W	LAB	2WW4															1040	6voi.pdb	D	601	ATP	D	362	TYR	D	441	PHE	D	205	ARG	3.51	5.3	4.43
4B1X,"LAB",	4B1X	LAB	2X86															1041	6voi.pdb	D	601	ATP	D	362	TYR	D	441	PHE	D	277	ARG	3.51	5.3	7.14
4B1Y,"LAB",	4B1Y	LAB	2WZB															1042	6voi.pdb	D	601	ATP	D	441	PHE	D	362	TYR	D	205	ARG	5.3	3.51	4.43
,"P6G",		P6G	2WZC															1043	6voi.pdb	D	601	ATP	D	441	PHE	D	362	TYR	D	277	ARG	5.3	3.51	7.14
4B1Z,"ATP",	4B1Z	ATP	2WZD															1044	6von.pdb	D	502	ATP	D	362	TYR	D	441	PHE	D	205	ARG	3.48	5.84	4.64
3ZXT,"ACP",	3ZXT	ACP	2XAU															1045	6von.pdb	D	502	ATP	D	362	TYR	D	441	PHE	D	277	ARG	3.48	5.84	7.98
3ZZN,"ADP",	3ZZN	ADP	2XAL															1046	6von.pdb	D	502	ATP	D	441	PHE	D	362	TYR	D	205	ARG	5.84	3.48	4.64
4A06,"ATP",	4A06	ATP	2XAM															1047	6von.pdb	D	502	ATP	D	441	PHE	D	362	TYR	D	277	ARG	5.84	3.48	7.98
,"A06",		A06	2XAN															1048	6voo.pdb	D	502	ATP	D	362	TYR	D	441	PHE	D	205	ARG	3.68	5.88	4.74
4A07,"ATP",	4A07	ATP	2XB2															1049	6voo.pdb	D	502	ATP	D	362	TYR	D	441	PHE	D	277	ARG	3.68	5.88	7.96
,"AZ7",		AZ7	2XAE															1050	6voo.pdb	D	502	ATP	D	441	PHE	D	362	TYR	D	205	ARG	5.88	3.68	4.74
4A14,"ADP",	4A14	ADP	2XBP															1051	6voo.pdb	D	502	ATP	D	441	PHE	D	362	TYR	D	277	ARG	5.88	3.68	7.96
4A2A,"ATP",	4A2A	ATP	2XCW															1052	7cqn.pdb	A	501	ACP	A	191	TYR	A	237	HIS	A	312	ARG	3.8	5.94	5.92
4A2B,"AGS",	4A2B	AGS	2XCM															1053	7cqn.pdb	A	501	ACP	A	191	TYR	A	237	HIS	A	317	ARG	3.8	5.94	6.87
4A28,"ADP",	4A28	ADP	2XD4															1054	7cqn.pdb	A	501	ACP	A	191	TYR	A	237	HIS	A	323	ARG	3.8	5.94	8.25
4A1Z,"MG",	4A1Z	MG	2XCL															1055	7cqn.pdb	A	501	ACP	A	237	HIS	A	191	TYR	A	317	ARG	5.94	3.8	6.87
4A3E,"ZN",	4A3E	ZN	2XE7															1056	7cqn.pdb	A	501	ACP	A	237	HIS	A	191	TYR	A	323	ARG	5.94	3.8	8.25
4A36,"ADP",	4A36	ADP	2XE8															1057	7cqn.pdb	B	501	ACP	B	191	TYR	B	237	HIS	B	312	ARG	3.83	5.88	5.06
4A3F,"APC",	4A3F	APC	2XGJ															1058	7cqn.pdb	B	501	ACP	B	191	TYR	B	237	HIS	B	317	ARG	3.83	5.88	6.25
4A3L,"ZN",	4A3L	ZN	2XJA															1059	7cqn.pdb	B	501	ACP	B	191	TYR	B	237	HIS	B	323	ARG	3.83	5.88	8.55
4A3M,"APC",	4A3M	APC	2XJ9															1060	7cqn.pdb	B	501	ACP	B	237	HIS	B	191	TYR	B	317	ARG	5.88	3.83	6.25
4A5A,"ANP",	4A5A	ANP	2XK2															1061	7cqn.pdb	B	501	ACP	B	237	HIS	B	191	TYR	B	323	ARG	5.88	3.83	8.55
4A59,"AMP",	4A59	AMP	2XJD															1062	7cqn.pdb	C	501	ACP	C	191	TYR	C	237	HIS	C	312	ARG	3.71	5.9	5.15
4A4Z,"ANP",	4A4Z	ANP	2XJE															1063	7cqn.pdb	C	501	ACP	C	191	TYR	C	237	HIS	C	317	ARG	3.71	5.9	6.41
4A50,"ADP",	4A50	ADP	2XND															1064	7cqn.pdb	C	501	ACP	C	191	TYR	C	237	HIS	C	323	ARG	3.71	5.9	8.53
,"DQ6",		DQ6	2XOC															1065	7cqn.pdb	C	501	ACP	C	237	HIS	C	191	TYR	C	317	ARG	5.9	3.71	6.41
,"DQ7",		DQ7	2XOY															1066	7cqn.pdb	C	501	ACP	C	237	HIS	C	191	TYR	C	323	ARG	5.9	3.71	8.53
4A51,"ADP",	4A51	ADP	2XOZ															1067	7cqq.pdb	A	504	ANP	A	191	TYR	A	237	HIS	A	312	ARG	3.66	5.6	4.26
,"DQ8",		DQ8	2XOK															1068	7cqq.pdb	A	504	ANP	A	191	TYR	A	237	HIS	A	317	ARG	3.66	5.6	5.56
4A5Y,"ADP",	4A5Y	ADP	2Y27															1069	7cqq.pdb	A	504	ANP	A	191	TYR	A	237	HIS	A	327	ARG	3.66	5.6	5.62
4A61,"ANP",	4A61	ANP	2Y4I															1070	7cqq.pdb	A	504	ANP	A	237	HIS	A	191	TYR	A	317	ARG	5.6	3.66	5.56
4A62,"ANP",	4A62	ANP	2XRW															1071	7cqq.pdb	A	504	ANP	A	237	HIS	A	191	TYR	A	327	ARG	5.6	3.66	5.62
4A7F,"ADP",	4A7F	ADP	2XS0															1072	7cqq.pdb	B	504	ANP	B	191	TYR	B	237	HIS	B	312	ARG	3.73	5.52	4.31
4A7H,"ADP",	4A7H	ADP	2XTI															1073	7cqq.pdb	B	504	ANP	B	191	TYR	B	237	HIS	B	317	ARG	3.73	5.52	5.61
4A6X,"MG",	4A6X	MG	2XSZ															1074	7cqq.pdb	B	504	ANP	B	191	TYR	B	237	HIS	B	327	ARG	3.73	5.52	5.66
4A6J,"ANP",	4A6J	ANP	2XT3															1075	7cqq.pdb	B	504	ANP	B	237	HIS	B	191	TYR	B	317	ARG	5.52	3.73	5.61
4A8F,"MG",	4A8F	MG	2XUL															1076	7cqq.pdb	B	504	ANP	B	237	HIS	B	191	TYR	B	327	ARG	5.52	3.73	5.66
4A7L,"ADP",	4A7L	ADP	2Y5W															1077	7cqq.pdb	C	504	ANP	C	191	TYR	C	237	HIS	C	312	ARG	3.68	5.6	4.28
4A7N,"ADP",	4A7N	ADP	2Y65															1078	7cqq.pdb	C	504	ANP	C	191	TYR	C	237	HIS	C	317	ARG	3.68	5.6	5.66
4A8S,"MG",	4A8S	MG	2XUU															1079	7cqq.pdb	C	504	ANP	C	191	TYR	C	237	HIS	C	327	ARG	3.68	5.6	5.71
4A8W,"MG",	4A8W	MG	2Y8I															1080	7cqq.pdb	C	504	ANP	C	237	HIS	C	191	TYR	C	317	ARG	5.6	3.68	5.66
4A8Y,"MG",	4A8Y	MG	2Y8L															1081	7cqq.pdb	C	504	ANP	C	237	HIS	C	191	TYR	C	327	ARG	5.6	3.68	5.71
4A8M,"MG",	4A8M	MG	3A0T															1082	ChainAB_ANP_TPP.pdb	N	401	ANP	A	706	HIS	B	710	TYR	A	711	ARG	3.37	3.71	7.17
4A8Q,"MG",	4A8Q	MG	3A1C															1083	ChainAB_ANP_TPP.pdb	N	401	ANP	A	706	HIS	B	710	TYR	B	721	ARG	3.37	3.71	5
4A9X,"EDO",	4A9X	EDO	3A1D															1084	ChainAB_ANP_TPP.pdb	N	401	ANP	B	710	TYR	A	706	HIS	B	721	ARG	3.71	3.37	5
4AAQ,"ATP",	4AAQ	ATP	3A1E															1085	pdb1a0i.ent	A	1	ATP	A	35	TYR	A	149	TYR	A	55	ARG	5.66	4.91	6.62
4AB2,"ATP",	4AB2	ATP	3A37															1086	pdb1asz.ent	A	701	ATP	A	334	HIS	A	338	PHE	A	325	ARG	5.21	4.49	7.23
4AAR,"ATP",	4AAR	ATP	3A5C															1087	pdb1asz.ent	A	701	ATP	A	334	HIS	A	338	PHE	A	333	ARG	5.21	4.49	6.21
4AB3,"PO4",	4AB3	PO4	3A4L															1088	pdb1asz.ent	A	701	ATP	A	334	HIS	A	338	PHE	A	531	ARG	5.21	4.49	4.18
4AAS,"PO4",	4AAS	PO4	3A4M															1089	pdb1asz.ent	A	701	ATP	A	338	PHE	A	334	HIS	A	333	ARG	4.49	5.21	6.21
4AAU,"MG",	4AAU	MG	3A5O															1090	pdb1asz.ent	A	701	ATP	A	338	PHE	A	334	HIS	A	531	ARG	4.49	5.21	4.18
4AQV,"MG",	4AQV	MG	3A5L															1091	pdb1asz.ent	B	701	ATP	B	334	HIS	B	338	PHE	B	325	ARG	5.49	4.17	6.68
4B2Q,"ATP",	4B2Q	ATP	3A5M															1092	pdb1asz.ent	B	701	ATP	B	334	HIS	B	338	PHE	B	333	ARG	5.49	4.17	6.47
4AQK,"IHP",	4AQK	IHP	3A5N															1093	pdb1asz.ent	B	701	ATP	B	334	HIS	B	338	PHE	B	453	ARG	5.49	4.17	9.18
4AS7,"ADP",	4AS7	ADP	3A7A															1094	pdb1asz.ent	B	701	ATP	B	334	HIS	B	338	PHE	B	531	ARG	5.49	4.17	4.52
,"6LX",		6LX	3A7H															1095	pdb1asz.ent	B	701	ATP	B	338	PHE	B	334	HIS	B	333	ARG	4.17	5.49	6.47
4B3I,"SO4",	4B3I	SO4	3A7J															1096	pdb1asz.ent	B	701	ATP	B	338	PHE	B	334	HIS	B	453	ARG	4.17	5.49	9.18
4B3J,"SO4",	4B3J	SO4	3A8T															1097	pdb1asz.ent	B	701	ATP	B	338	PHE	B	334	HIS	B	531	ARG	4.17	5.49	4.52
4ARK,"ADP",	4ARK	ADP	3A8W															1098	pdb1e1q.ent	F	600	ANP	F	345	TYR	F	424	PHE	B	373	ARG	3.84	5.81	4.47
,"M3K",		M3K	3A99															1099	pdb1e1q.ent	F	600	ANP	F	345	TYR	F	424	PHE	F	189	ARG	3.84	5.81	4.76
4AT8,"MG",	4AT8	MG	3A9V															1100	pdb1e1q.ent	F	600	ANP	F	345	TYR	F	424	PHE	F	260	ARG	3.84	5.81	7.46
4AT1,"ZN",	4AT1	ZN	3AAR															1101	pdb1e1q.ent	F	600	ANP	F	424	PHE	F	345	TYR	F	189	ARG	5.81	3.84	4.76
4ASU,"ADP",	4ASU	ADP	3AB8															1102	pdb1e1q.ent	F	600	ANP	F	424	PHE	F	345	TYR	F	260	ARG	5.81	3.84	7.46
4B7B,"ADP",	4B7B	ADP	3ADB															1103	pdb1f9a.ent	B	701	ATP	B	13	HIS	B	16	HIS	B	8	ARG	5.98	5.66	4.11
4AUI,"ATP",	4AUI	ATP	3ADC															1104	pdb1f9a.ent	B	701	ATP	B	13	HIS	B	16	HIS	B	121	ARG	5.98	5.66	5.88
4AW0,"ATP",	4AW0	ATP	3ADD															1105	pdb1f9a.ent	B	701	ATP	B	13	HIS	B	16	HIS	B	130	ARG	5.98	5.66	4.77
,"MJF",		MJF	3AF2															1106	pdb1f9a.ent	B	701	ATP	B	16	HIS	B	13	HIS	B	121	ARG	5.66	5.98	5.88
4AW1,"ATP",	4AW1	ATP	3AJE															1107	pdb1f9a.ent	B	701	ATP	B	16	HIS	B	13	HIS	B	130	ARG	5.66	5.98	4.77
,"21O",		21O	3AKK															1108	pdb1f9a.ent	C	702	ATP	C	13	HIS	C	16	HIS	C	8	ARG	5.95	5.5	4.17
4AXD,"ANP",	4AXD	ANP	3AKL															1109	pdb1f9a.ent	C	702	ATP	C	13	HIS	C	16	HIS	C	121	ARG	5.95	5.5	5.92
4AXE,"ADP",	4AXE	ADP	3AKC															1110	pdb1f9a.ent	C	702	ATP	C	13	HIS	C	16	HIS	C	130	ARG	5.95	5.5	4.52
4AXF,"ZN",	4AXF	ZN	3ALN															1111	pdb1f9a.ent	C	702	ATP	C	16	HIS	C	13	HIS	C	121	ARG	5.5	5.95	5.92
,"4MY",		4MY	3ALO															1112	pdb1f9a.ent	C	702	ATP	C	16	HIS	C	13	HIS	C	130	ARG	5.5	5.95	4.52
4B8S,"GLC",	4B8S	GLC	3AM1															1113	pdb1hp1.ent	A	606	ATP	A	429	PHE	A	498	PHE	A	375	ARG	4.07	5.15	6.2
4AX8,"SAM",	4AX8	SAM	3AMT															1114	pdb1hp1.ent	A	606	ATP	A	429	PHE	A	498	PHE	A	379	ARG	4.07	5.15	5.98
4AXX,"MG",	4AXX	MG	3AMU															1115	pdb1hp1.ent	A	606	ATP	A	429	PHE	A	498	PHE	A	410	ARG	4.07	5.15	8.92
,"3PG",		3PG	2ZV8															1116	pdb1hp1.ent	A	606	ATP	A	498	PHE	A	429	PHE	A	379	ARG	5.15	4.07	5.98
4AY2,"ZN",	4AY2	ZN	2ZWH															1117	pdb1hp1.ent	A	606	ATP	A	498	PHE	A	429	PHE	A	410	ARG	5.15	4.07	8.92
4B9Q,"ATP",	4B9Q	ATP	3B1R															1118	pdb1nbm.ent	F	600	ATP	F	345	TYR	F	418	PHE	B	373	ARG	3.87	5.96	4.48
4AYT,"GLY",	4AYT	GLY	3B1N															1119	pdb1nbm.ent	F	600	ATP	F	345	TYR	F	418	PHE	F	189	ARG	3.87	5.96	4.38
,"LMT",		LMT	3B1P															1120	pdb1nbm.ent	F	600	ATP	F	345	TYR	F	418	PHE	F	191	ARG	3.87	5.96	8.99
4AYW,"ANP",	4AYW	ANP	3AR4															1121	pdb1nbm.ent	F	600	ATP	F	345	TYR	F	418	PHE	F	260	ARG	3.87	5.96	7.37
,"Y01",		Y01	3AQN															1122	pdb1nbm.ent	F	600	ATP	F	418	PHE	F	345	TYR	F	189	ARG	5.96	3.87	4.38
4AYX,"GLY",	4AYX	GLY	3AR2															1123	pdb1nbm.ent	F	600	ATP	F	418	PHE	F	345	TYR	F	191	ARG	5.96	3.87	8.99
3OEE,"ANP",	3OEE	ANP	3B2Q															1124	pdb1nbm.ent	F	600	ATP	F	418	PHE	F	345	TYR	F	260	ARG	5.96	3.87	7.37
3OEH,"ANP",	3OEH	ANP	3AR3															1125	pdb1ohh.ent	D	1478	ANP	D	345	TYR	D	424	PHE	C	373	ARG	3.84	5.34	4.1
3OE7,"ANP",	3OE7	ANP	3B2E															1126	pdb1ohh.ent	D	1478	ANP	D	345	TYR	D	424	PHE	D	189	ARG	3.84	5.34	4.74
3OFN,"ANP",	3OFN	ANP	3ATV															1127	pdb1ohh.ent	D	1478	ANP	D	345	TYR	D	424	PHE	D	260	ARG	3.84	5.34	7.4
3O0F,"AMP",	3O0F	AMP	3B5Y															1128	pdb1ohh.ent	D	1478	ANP	D	424	PHE	D	345	TYR	D	189	ARG	5.34	3.84	4.74
3NQR,"AMP",	3NQR	AMP	3B5Z															1129	pdb1ohh.ent	D	1478	ANP	D	424	PHE	D	345	TYR	D	260	ARG	5.34	3.84	7.4
3NRN,"AMP",	3NRN	AMP	3B60															1130	pdb1p3d.ent	A	603	ANP	A	127	HIS	A	291	HIS	A	326	ARG	4.98	4.16	7
3O5T,"MG",	3O5T	MG	3ATT															1131	pdb1p3d.ent	B	1603	ANP	B	127	HIS	B	291	HIS	B	326	ARG	5.02	4.13	6.91
3NTU,"ANP",	3NTU	ANP	3ATU															1132	pdb1p3d.ent	B	1603	ANP	B	127	HIS	B	291	HIS	B	380	ARG	5.02	4.13	7.81
3NSZ,"GOL",	3NSZ	GOL	3B7G															1133	pdb1p3d.ent	B	1603	ANP	B	291	HIS	B	127	HIS	B	380	ARG	4.13	5.02	7.81
3O6X,"MG",	3O6X	MG	3AUX															1134	pdb1u3d.ent	A	511	ANP	A	158	PHE	A	402	TYR	A	239	ARG	5.46	4.12	4.2
,"P3S",		P3S	3AUY															1135	pdb1u3d.ent	A	511	ANP	A	158	PHE	A	402	TYR	A	240	ARG	5.46	4.12	5.23
3NUA,"ADP",	3NUA	ADP	3AV0															1136	pdb1u3d.ent	A	511	ANP	A	158	PHE	A	402	TYR	A	360	ARG	5.46	4.12	5.69
3O7L,"MG",	3O7L	MG	3B6R															1137	pdb1u3d.ent	A	511	ANP	A	158	PHE	A	402	TYR	A	411	ARG	5.46	4.12	9.6
3O80,"ANP",	3O80	ANP	3B6U															1138	pdb1u3d.ent	A	511	ANP	A	402	TYR	A	158	PHE	A	240	ARG	4.12	5.46	5.23
3O98,"TS5",	3O98	TS5	3B6V															1139	pdb1u3d.ent	A	511	ANP	A	402	TYR	A	158	PHE	A	360	ARG	4.12	5.46	5.69
3O8L,"ATP",	3O8L	ATP	3B6J															1140	pdb1u3d.ent	A	511	ANP	A	402	TYR	A	158	PHE	A	411	ARG	4.12	5.46	9.6
3NWN,"MG",	3NWN	MG	3AW8															1141	pdb1xsc.ent	A	154	ATP	A	87	TYR	A	133	PHE	A	90	ARG	4.39	3.98	9.1
3O8N,"ADP",	3O8N	ADP	3AX6															1142	pdb1yun.ent	A	223	ATP	A	16	HIS	A	19	HIS	A	42	ARG	5.95	5.29	6.08
3O8R,"ZN",	3O8R	ZN	3B9R															1143	pdb1yun.ent	A	223	ATP	A	16	HIS	A	19	HIS	A	46	ARG	5.95	5.29	9.19
3O8D,"MG",	3O8D	MG	3AY9															1144	pdb1yun.ent	A	223	ATP	A	16	HIS	A	19	HIS	A	183	ARG	5.95	5.29	4.5
3NYO,"AMP",	3NYO	AMP	3BAF															1145	pdb1yun.ent	A	223	ATP	A	19	HIS	A	16	HIS	A	46	ARG	5.29	5.95	9.19
3NYQ,"MCA",	3NYQ	MCA	2VFK															1146	pdb1yun.ent	A	223	ATP	A	19	HIS	A	16	HIS	A	183	ARG	5.29	5.95	4.5
3NYR,"MLC",	3NYR	MLC	2VHC															1147	pdb1z0s.ent	A	737	ATP	A	158	TYR	D	182	PHE	A	54	ARG	4.02	4.85	4.88
3NZT,"AMP",	3NZT	AMP	2VHT															1148	pdb1z0s.ent	A	737	ATP	A	158	TYR	D	182	PHE	A	72	ARG	4.02	4.85	6.96
3OAA,"ANP",	3OAA	ANP	2VHU															1149	pdb1z0s.ent	A	737	ATP	A	158	TYR	D	182	PHE	D	143	ARG	4.02	4.85	7.62
3OCV,"AMP",	3OCV	AMP	2VHQ															1150	pdb1z0s.ent	A	737	ATP	D	182	PHE	A	158	TYR	A	72	ARG	4.85	4.02	6.96
3OCM,"MG",	3OCM	MG	2VHJ															1151	pdb1z0s.ent	A	737	ATP	D	182	PHE	A	158	TYR	D	143	ARG	4.85	4.02	7.62
3OHR,"ADP",	3OHR	ADP	2VII															1152	pdb1z0s.ent	B	738	ATP	B	158	TYR	C	182	PHE	B	54	ARG	3.97	4.95	5.26
3OMF,"ZN",	3OMF	ZN	2VVG															1153	pdb1z0s.ent	B	738	ATP	B	158	TYR	C	182	PHE	C	143	ARG	3.97	4.95	8.03
3P23,"MG",	3P23	MG	2W8R															1154	pdb1z0s.ent	B	738	ATP	C	182	PHE	B	158	TYR	C	143	ARG	4.95	3.97	8.03
3OPY,"SO4",	3OPY	SO4	2VWI															1155	pdb1z0s.ent	C	739	ATP	B	182	PHE	C	158	TYR	B	143	ARG	4.89	3.98	8.03
3ORN,"ANP",	3ORN	ANP	2VWB															1156	pdb1z0s.ent	C	739	ATP	B	182	PHE	C	158	TYR	C	54	ARG	4.89	3.98	4.95
,"3OR",		3OR	2VYP															1157	pdb1z0s.ent	C	739	ATP	C	158	TYR	B	182	PHE	C	54	ARG	3.98	4.89	4.95
3ORO,"AGS",	3ORO	AGS	2VZE															1158	pdb1z0s.ent	D	740	ATP	A	182	PHE	D	158	TYR	A	143	ARG	4.91	4.06	7.6
,"NHE",		NHE	2WBE															1159	pdb1z0s.ent	D	740	ATP	A	182	PHE	D	158	TYR	D	54	ARG	4.91	4.06	4.85
3ORP,"AGS",	3ORP	AGS	2WE5															1160	pdb1z0s.ent	D	740	ATP	A	182	PHE	D	158	TYR	D	72	ARG	4.91	4.06	8.27
3ORQ,"MG",	3ORQ	MG	2WEP															1161	pdb1z0s.ent	D	740	ATP	D	158	TYR	A	182	PHE	D	54	ARG	4.06	4.91	4.85
3OS3,"ATP",	3OS3	ATP	2WEF															1162	pdb1z0s.ent	D	740	ATP	D	158	TYR	A	182	PHE	D	72	ARG	4.06	4.91	8.27
,"3OS",		3OS	2W00															1163	pdb2a5y.ent	C	551	ATP	C	131	TYR	C	301	PHE	C	273	ARG	5.65	5.9	4.31
3ORT,"AGS",	3ORT	AGS	2W02															1164	pdb2aj4.ent	A	532	ANP	A	100	PHE	A	174	PHE	A	53	ARG	5.61	4.75	6.67
3ORI,"AGS",	3ORI	AGS	2VOS															1165	pdb2aj4.ent	B	532	ANP	B	100	PHE	B	174	PHE	B	53	ARG	5.7	4.74	6.65
3ORK,"AGS",	3ORK	AGS	2VOR															1166	pdb2d3b.ent	I	6009	ANP	I	125	TRP	I	328	TYR	I	311	ARG	5.95	3.9	4.53
3ORL,"AGS",	3ORL	AGS	2VPQ															1167	pdb2d3b.ent	I	6009	ANP	I	125	TRP	I	328	TYR	I	316	ARG	5.95	3.9	5.79
3ORM,"AGS",	3ORM	AGS	2W4J															1168	pdb2d3b.ent	I	6009	ANP	I	125	TRP	I	328	TYR	I	332	ARG	5.95	3.9	5.53
3P4E,"AMP",	3P4E	AMP	2W4K															1169	pdb2d3b.ent	I	6009	ANP	I	328	TYR	I	125	TRP	I	316	ARG	3.9	5.95	5.79
3P4X,"MG",	3P4X	MG	2W41															1170	pdb2d3b.ent	I	6009	ANP	I	328	TYR	I	125	TRP	I	332	ARG	3.9	5.95	5.53
3OUU,"GOL",	3OUU	GOL	2W5I															1171	pdb2hyi.ent	C	801	ANP	C	58	PHE	C	371	TYR	C	339	ARG	3.91	4.6	9.3
,"CAC",		CAC	2VTK															1172	pdb2hyi.ent	C	801	ANP	C	58	PHE	C	371	TYR	C	367	ARG	3.91	4.6	4.64
3OV7,"ATP",	3OV7	ATP	2W5A															1173	pdb2hyi.ent	C	801	ANP	C	58	PHE	C	371	TYR	C	370	ARG	3.91	4.6	4.15
3OVB,"ATP",	3OVB	ATP	2W5B															1174	pdb2hyi.ent	C	801	ANP	C	371	TYR	C	58	PHE	C	367	ARG	4.6	3.91	4.64
2YEF,"MG",	2YEF	MG	2W5G															1175	pdb2hyi.ent	C	801	ANP	C	371	TYR	C	58	PHE	C	370	ARG	4.6	3.91	4.15
2YHY,"CL",	2YHY	CL	2W58															1176	pdb2hyi.ent	I	802	ANP	I	58	PHE	I	371	TYR	I	339	ARG	3.8	4.53	9.2
,"BM3",		BM3	2VSX															1177	pdb2hyi.ent	I	802	ANP	I	58	PHE	I	371	TYR	I	367	ARG	3.8	4.53	4.71
2YI1,"ADP",	2YI1	ADP	2W4Y															1178	pdb2hyi.ent	I	802	ANP	I	58	PHE	I	371	TYR	I	370	ARG	3.8	4.53	4.12
,"BMX",		BMX	2W4Z															1179	pdb2hyi.ent	I	802	ANP	I	371	TYR	I	58	PHE	I	367	ARG	4.53	3.8	4.71
2YJ4,"AMP",	2YJ4	AMP	2VSO															1180	pdb2hyi.ent	I	802	ANP	I	371	TYR	I	58	PHE	I	370	ARG	4.53	3.8	4.12
2YJ5,"A99",	2YJ5	A99	2VT3															1181	pdb2j0s.ent	A	1413	ANP	A	58	PHE	A	371	TYR	A	339	ARG	3.84	4.71	9.15
2YJE,"LAB",	2YJE	LAB	2W6E															1182	pdb2j0s.ent	A	1413	ANP	A	58	PHE	A	371	TYR	A	367	ARG	3.84	4.71	4.74
2YJF,"LAB",	2YJF	LAB	2VUG															1183	pdb2j0s.ent	A	1413	ANP	A	58	PHE	A	371	TYR	A	370	ARG	3.84	4.71	4.28
2Z08,"MG",	2Z08	MG	2WHX															1184	pdb2j0s.ent	A	1413	ANP	A	371	TYR	A	58	PHE	A	367	ARG	4.71	3.84	4.74
2Z09,"MG",	2Z09	MG	2WOG															1185	pdb2j0s.ent	A	1413	ANP	A	371	TYR	A	58	PHE	A	370	ARG	4.71	3.84	4.28
2Z02,"SO4",	2Z02	SO4	2WPD															1186	pdb2p0x.ent	A	1318	ATP	A	28	TYR	A	35	PHE	A	19	ARG	3.77	4.15	6.8
2YNJ,"AGS",	2YNJ	AGS	2X13															1187	pdb2p0x.ent	A	1318	ATP	A	28	TYR	A	35	PHE	A	26	ARG	3.77	4.15	5.23
2YNM,"GOL",	2YNM	GOL	2X14															1188	pdb2p0x.ent	A	1318	ATP	A	35	PHE	A	28	TYR	A	26	ARG	4.15	3.77	5.23
,"PMR",		PMR	2X15															1189	pdb2qui.ent	A	502	ATP	A	170	HIS	A	173	HIS	A	162	ARG	5.8	5.51	4.09
2Z1U,"MG",	2Z1U	MG	3K5I															1190	pdb2zdq.ent	A	1501	ATP	A	151	PHE	A	272	PHE	A	268	ARG	3.7	5.45	5.33
2YS6,"GLY",	2YS6	GLY	3JUX															1191	pdb2zdq.ent	B	1502	ATP	B	151	PHE	B	272	PHE	B	268	ARG	3.83	5.43	5.54
2YRX,"PO4",	2YRX	PO4	3JV2															1192	pdb2zin.ent	A	501	ANP	A	338	HIS	A	342	PHE	A	330	ARG	5.01	3.91	7.05
2Z4R,"MG",	2Z4R	MG	3JUH															1193	pdb2zin.ent	A	501	ANP	A	338	HIS	A	342	PHE	A	426	ARG	5.01	3.91	4.64
2Z4S,"MG",	2Z4S	MG	3JVV															1194	pdb2zin.ent	A	501	ANP	A	342	PHE	A	338	HIS	A	426	ARG	3.91	5.01	4.64
2Y83,"ADP",	2Y83	ADP	3JWP															1195	pdb3qus.ent	A	700	AGS	A	384	PHE	A	412	TRP	A	97	ARG	4.66	3.78	8.64
2Y9Q,"ANP",	2Y9Q	ANP	3JXU															1196	pdb4iee.ent	A	502	AGS	A	30	TRP	A	179	HIS	A	24	ARG	4.44	4.14	6.39
2XXB,"AMP",	2XXB	AMP	3JZ0															1197	pdb5ykf.ent	A	401	AGS	A	330	TYR	A	333	PHE	G	50	ARG	5.5	5.72	4.68
2Y8Q,"ADP",	2Y8Q	ADP	3JZM															1198	pdb5ykf.ent	A	402	AGS	C	330	TYR	C	333	PHE	A	50	ARG	5.5	5.72	4.68
2XX3,"ADP",	2XX3	ADP	3KD6															1199	pdb5ykf.ent	C	401	AGS	E	330	TYR	E	333	PHE	C	50	ARG	5.5	5.72	4.68
,"TAE",		TAE	3KE5															1200	pdb5ykf.ent	E	401	AGS	G	330	TYR	G	333	PHE	E	50	ARG	5.5	5.72	4.68
2YVO,"MG",	2YVO	MG	3KFK															1201	pdb5ykg.ent	A	401	AGS	A	330	TYR	A	333	PHE	G	50	ARG	5.45	5.8	5.78
2YW2,"PO4",	2YW2	PO4	3KFB															1202	pdb5ykg.ent	C	401	AGS	C	330	TYR	C	333	PHE	A	50	ARG	5.45	5.8	5.78
2Z7Q,"MG",	2Z7Q	MG	3KFE															1203	pdb5ykg.ent	E	401	AGS	E	330	TYR	E	333	PHE	C	50	ARG	5.45	5.8	5.78
2YX6,"ADP",	2YX6	ADP	3KEU															1204	pdb5ykg.ent	G	401	AGS	G	330	TYR	G	333	PHE	E	50	ARG	5.45	5.8	5.78
2YWV,"SO4",	2YWV	SO4	3KEX															1205	pdb5yw8.ent	A	401	AGS	C	330	TYR	C	333	PHE	A	50	ARG	5.5	5.72	4.6
2YWW,"ZN",	2YWW	ZN	3KEN															1206	pdb5yw8.ent	C	401	AGS	E	330	TYR	E	333	PHE	C	50	ARG	5.5	5.72	4.6
2YYE,"CO",	2YYE	CO	3KGD															1207	pdb5yw8.ent	E	401	AGS	G	330	TYR	G	333	PHE	E	50	ARG	5.5	5.72	4.6
2YXU,"MG",	2YXU	MG	3KFX															1208	pdb5yw8.ent	G	401	AGS	A	330	TYR	A	333	PHE	G	50	ARG	5.5	5.72	4.6
2YZL,"SO4",	2YZL	SO4	3KH5															1209	pdb5yw9.ent	A	401	AGS	C	330	TYR	C	333	PHE	A	50	ARG	5.5	5.72	4.6
2YZN,"ANP",	2YZN	ANP	3KIN															1210	pdb5yw9.ent	C	401	AGS	E	330	TYR	E	333	PHE	C	50	ARG	5.5	5.72	4.6
2ZAN,"MG",	2ZAN	MG	3KJG															1211	pdb5yw9.ent	E	401	AGS	G	330	TYR	G	333	PHE	E	50	ARG	5.5	5.72	4.6
2ZAO,"ADP",	2ZAO	ADP	3KJI															1212	pdb5yw9.ent	G	401	AGS	A	330	TYR	A	333	PHE	G	50	ARG	5.5	5.72	4.6
2ZBD,"CA",	2ZBD	CA	3KN5															1213	pdb5ywa.ent	C	401	AGS	C	330	TYR	C	333	PHE	A	50	ARG	5.45	5.8	5.65
,"PC1",		PC1	3KO1															1214	pdb5ywa.ent	E	401	AGS	E	330	TYR	E	333	PHE	C	50	ARG	5.45	5.8	5.65
2ZCE,"MG",	2ZCE	MG	3KO3															1215	pdb5ywa.ent	G	401	AGS	G	330	TYR	G	333	PHE	E	50	ARG	5.45	5.8	5.65
,"PYL",		PYL	3KO4															1216	pdb5zt1.ent	A	502	AGS	A	167	PHE	A	339	PHE	A	253	ARG	3.85	3.78	7.87
2ZE5,"CL",	2ZE5	CL	3KO5															1217	pdb5zt1.ent	A	502	AGS	A	167	PHE	A	412	TYR	A	253	ARG	3.85	5.56	7.87
2ZE6,"DST",	2ZE6	DST	3KMW															1218	pdb5zt1.ent	A	502	AGS	A	339	PHE	A	412	TYR	A	253	ARG	3.78	5.56	7.87
2ZE7,"ZN",	2ZE7	ZN	3L1C															1219	pdb5zt1.ent	A	502	AGS	A	412	TYR	A	167	PHE	A	253	ARG	5.56	3.85	7.87
,"DST",		DST	3KQU															1220	pdb5zt1.ent	A	502	AGS	A	412	TYR	A	339	PHE	A	253	ARG	5.56	3.78	7.87
2ZDY,"MG",	2ZDY	MG	3KQL															1221	pdb6gkd.ent	I	701	ATP	F	515	TYR	I	401	TRP	H	58	ARG	5.84	4.23	7.07
2ZDQ,"DAL",	2ZDQ	DAL	3KQN															1222	pdb6jb1.ent	A	402	AGS	G	330	TYR	G	333	PHE	A	50	ARG	5.25	5.42	5.03
2ZDG,"ADP",	2ZDG	ADP	3L2P															1223	pdb6jb1.ent	A	402	AGS	G	330	TYR	G	333	PHE	A	54	ARG	5.25	5.42	9.57
2ZDH,"MG",	2ZDH	MG	3L31															1224	pdb6jb1.ent	A	402	AGS	G	333	PHE	G	330	TYR	A	54	ARG	5.42	5.25	9.57
,"DAL",		DAL	3L4I															1225	pdb6jb1.ent	C	401	AGS	A	330	TYR	A	333	PHE	C	50	ARG	5.25	5.42	5.03
2ZFI,"MG",	2ZFI	MG	3L4B															1226	pdb6jb1.ent	C	401	AGS	A	330	TYR	A	333	PHE	C	54	ARG	5.25	5.42	9.57
2ZFJ,"MG",	2ZFJ	MG	3KU2															1227	pdb6jb1.ent	C	401	AGS	A	333	PHE	A	330	TYR	C	54	ARG	5.42	5.25	9.57
2ZFK,"MG",	2ZFK	MG	3KUH															1228	pdb6jb1.ent	E	401	AGS	C	330	TYR	C	333	PHE	E	50	ARG	5.25	5.42	5.03
2ZFL,"ADP",	2ZFL	ADP	3L86															1229	pdb6jb1.ent	E	401	AGS	C	330	TYR	C	333	PHE	E	54	ARG	5.25	5.42	9.57
2ZFM,"ADP",	2ZFM	ADP	3KVG															1230	pdb6jb1.ent	E	401	AGS	C	333	PHE	C	330	TYR	E	54	ARG	5.42	5.25	9.57
2ZH6,"MG",	2ZH6	MG	3KX2															1231	pdb6jb1.ent	G	401	AGS	E	330	TYR	E	333	PHE	G	50	ARG	5.25	5.42	5.03
2ZGV,"ADP",	2ZGV	ADP	3L8K															1232	pdb6jb1.ent	G	401	AGS	E	330	TYR	E	333	PHE	G	54	ARG	5.25	5.42	9.57
2ZI9,"ADP",	2ZI9	ADP	3L9W															1233	pdb6jb1.ent	G	401	AGS	E	333	PHE	E	330	TYR	G	54	ARG	5.42	5.25	9.57
,"CL9",		CL9	3L9H															1234	pdb6t8b.ent	A	801	AGS	A	675	HIS	A	695	PHE	F	548	ARG	5.73	4.17	8.77
2ZHZ,"MG",	2ZHZ	MG	3IKH															1235	pdb6t8b.ent	A	801	AGS	A	675	HIS	A	695	PHE	F	620	ARG	5.73	4.17	5.88
2ZI3,"ADP",	2ZI3	ADP	3ILO															1236	pdb6t8b.ent	A	801	AGS	A	695	PHE	A	675	HIS	F	620	ARG	4.17	5.73	5.88
,"3D1",		3D1	3ILJ															1237	pdb6t8b.ent	B	801	AGS	B	675	HIS	B	695	PHE	A	548	ARG	5.99	4.23	9.84
2ZI4,"MG",	2ZI4	MG	3IN1															1238	pdb6t8b.ent	B	801	AGS	B	675	HIS	B	695	PHE	A	620	ARG	5.99	4.23	6.61
,"3L1",		3L1	3IN5															1239	pdb6t8b.ent	B	801	AGS	B	695	PHE	B	675	HIS	A	620	ARG	4.23	5.99	6.61
2ZHC,"MG",	2ZHC	MG	3IO3															1240	pdb6t8b.ent	C	801	AGS	C	675	HIS	C	695	PHE	B	620	ARG	5.35	4.2	4.61
2ZJA,"ACP",	2ZJA	ACP	3INN															1241	XPK_2ATP_dimer04132021.pdb	M	1	ANP	A	706	HIS	B	710	TYR	A	721	ARG	3.5	3.71	7.11
2ZJ5,"SO4",	2ZJ5	SO4	3J15															1242	XPK_2ATP_dimer04132021.pdb	M	1	ANP	A	706	HIS	B	710	TYR	A	753	ARG	3.5	3.71	6.4
2ZIN,"MG",	2ZIN	MG	3J16															1243	XPK_2ATP_dimer04132021.pdb	M	1	ANP	A	706	HIS	B	710	TYR	B	711	ARG	3.5	3.71	4.43
2ZKJ,"MG",	2ZKJ	MG	3J0J															1244	XPK_2ATP_dimer04132021.pdb	M	1	ANP	B	710	TYR	A	706	HIS	A	753	ARG	3.71	3.5	6.4
2ZPA,"ACO",	2ZPA	ACO	3IP0															1245	XPK_2ATP_dimer04132021.pdb	M	1	ANP	B	710	TYR	A	706	HIS	B	711	ARG	3.71	3.5	4.43
2ZRD,"ADP",	2ZRD	ADP	3IPX															1246	XPK_2ATP_dimer04132021.pdb	M	1	ANP	B	710	TYR	A	706	HIS	A	721	ARG	3.71	3.5	7.11
2ZRE,"AGS",	2ZRE	AGS	3IQ0															1247	XPK_2ATP_dimer04132021.pdb	M	2	ANP	A	710	TYR	B	706	HIS	A	711	ARG	3.59	3.61	3.82
2ZRI,"ADP",	2ZRI	ADP	3J1F															1248	XPK_2ATP_dimer04132021.pdb	M	2	ANP	A	710	TYR	B	706	HIS	B	721	ARG	3.59	3.61	6.76
2ZRA,"AGS",	2ZRA	AGS	3J2T															1249	XPK_2ATP_dimer04132021.pdb	M	2	ANP	A	710	TYR	B	706	HIS	B	753	ARG	3.59	3.61	6.02
2ZR2,"AMP",	2ZR2	AMP	3IQW															1250	XPK_2ATP_dimer04132021.pdb	M	2	ANP	B	706	HIS	A	710	TYR	B	721	ARG	3.61	3.59	6.76
2ZSE,"ACP",	2ZSE	ACP	3IQX															1251	XPK_2ATP_dimer04132021.pdb	M	2	ANP	B	706	HIS	A	710	TYR	B	753	ARG	3.61	3.59	6.02
2ZSF,"ATP",	2ZSF	ATP	3IS5															1252	XPK_2ATP_dimer04132021.pdb	M	2	ANP	B	706	HIS	A	710	TYR	A	711	ARG	3.61	3.59	3.82
2ZSA,"ADP",	2ZSA	ADP	3J4K
,"PAZ",		PAZ	3IUY
2ZSB,"ADP",	2ZSB	ADP	3IUC
2ZS8,"ADP",	2ZS8	ADP	3J82
2ZS9,"ADP",	2ZS9	ADP	3J8Y
2ZRJ,"AGS",	2ZRJ	AGS	3KAR
,"PE4",		PE4	3KAL
2ZRO,"ADP",	2ZRO	ADP	3KB1
2ZT6,"APC",	2ZT6	APC	3J94
2ZT7,"GLY",	2ZT7	GLY	3J95
2ZUE,"ANP",	2ZUE	ANP	3J8I
2ZTS,"ADP",	2ZTS	ADP	3J8A
2WOJ,"ADP",	2WOJ	ADP	3JA8
2X0Q,"ATP",	2X0Q	ATP	3JBI
2WQE,"ADP",	2WQE	ADP	3JBJ
2X3F,"APC",	2X3F	APC	3JB3
2X3J,"ATP",	2X3J	ATP	3JB9
,"X3J",		X3J	3JAY
2X3K,"AMP",	2X3K	AMP	3JBZ
2WQN,"ADP",	2WQN	ADP	3JBK
2X2R,"ADP",	2X2R	ADP	3K0S
,"X2O",		X2O	3K0A
2WTK,"ANP",	2WTK	ANP	3K0C
2X58,"ADP",	2X58	ADP	3K0E
2WSS,"ANP",	2WSS	ANP	3K0F
2WTU,"ADP",	2WTU	ADP	3K09
2X7C,"ADP",	2X7C	ADP	3JQ3
,"KZ9",		KZ9	3K1J
2X7D,"ADP",	2X7D	ADP	3K30
,"EGB",		EGB	3K3B
2X7E,"ADP",	2X7E	ADP	3JU6
,"X7E",		X7E	3K60
2X6T,"NAP",	2X6T	NAP	3K5E
,"BMA",		BMA	3JTF
2X75,"OXL",	2X75	OXL	3K5H
2WWF,"TMP",	2WWF	TMP	3M9O
2WWG,"DGP",	2WWG	DGP	3LY6
2WWI,"ATM",	2WWI	ATM	3N5B
2WW4,"ADP",	2WW4	ADP	3MUF
2X86,"NAP",	2X86	NAP	3N83
2WZB,"MG",	2WZB	MG	3MWY
2WZC,"MG",	2WZC	MG	3N8G
2WZD,"MG",	2WZD	MG	3N8H
2XAU,"ADP",	2XAU	ADP	3N8D
2XAL,"IHP",	2XAL	IHP	3MYH
,"PB",		PB	3MYK
2XAM,"IHP",	2XAM	IHP	3NBA
2XAN,"5MY",	2XAN	5MY	3NAG
2XB2,"MG",	2XB2	MG	3NBX
2XAE,"2XA",	2XAE	2XA	3NBV
2XBP,"ATP",	2XBP	ATP	3NCQ
2XCW,"ATP",	2XCW	ATP	3NCR
,"IMP",		IMP	3ND6
2XCM,"ADP",	2XCM	ADP	3NEM
2XD4,"MG",	2XD4	MG	3NG0
2XCL,"ANP",	2XCL	ANP	3NHA
2XE7,"3PG",	2XE7	3PG	3NHB
2XE8,"3PG",	2XE8	3PG	3NGT
2XGJ,"ADP",	2XGJ	ADP	3NGU
2XJA,"ADP",	2XJA	ADP	3NH9
,"UAG",		UAG	3NGN
2XJ9,"MG",	2XJ9	MG	3NIE
2XK2,"MG",	2XK2	MG	3NIZ
2XJD,"ATP",	2XJD	ATP	3NL5
2XJE,"U5P",	2XJE	U5P	3NL6
2XND,"ANP",	2XND	ANP	3NKV
2XOC,"ZN",	2XOC	ZN	3O0M
2XOY,"ZN",	2XOY	ZN	4E6N
2XOZ,"ZN",	2XOZ	ZN	4DUG
2XOK,"ANP",	2XOK	ANP	4E7Z
2Y27,"SCN",	2Y27	SCN	4DW1
2Y4I,"ATP",	2Y4I	ATP	4E7S
2XRW,"ANP",	2XRW	ANP	4E84
2XS0,"ANP",	2XS0	ANP	4EOO
2XTI,"NB8",	2XTI	NB8	4EOQ
2XSZ,"ATP",	2XSZ	ATP	4F0F
2XT3,"ADP",	2XT3	ADP	4EOJ
2XUL,"ATP",	2XUL	ATP	4EOM
,"AKG",		AKG	4F1O
2Y5W,"ADP",	2Y5W	ADP	4EQ4
2Y65,"ADP",	2Y65	ADP	4EQ5
2XUU,"ADP",	2XUU	ADP	4EPM
2Y8I,"ADP",	2Y8I	ADP	4F1M
2Y8L,"ADP",	2Y8L	ADP	4EQL
3A0T,"MG",	3A0T	MG	4EQM
3A1C,"ACP",	3A1C	ACP	4ERP
3A1D,"ADP",	3A1D	ADP	4DX2
3A1E,"ACP",	3A1E	ACP	4DXL
3A37,"ADP",	3A37	ADP	4DZ6
3A5C,"ADP",	3A5C	ADP	4DZZ
3A4L,"ANP",	3A4L	ANP	4DZY
3A4M,"ADP",	3A4M	ADP	4EAH
3A5O,"CA",	3A5O	CA	4EAI
3A5L,"CA",	3A5L	CA	4EAJ
3A5M,"CA",	3A5M	CA	4EAK
3A5N,"CA",	3A5N	CA	4EAL
3A7A,"OCT",	3A7A	OCT	4EAG
3A7H,"ATP",	3A7H	ATP	4EBU
3A7J,"ADP",	3A7J	ADP	4EDG
3A8T,"ATP",	3A8T	ATP	4EDH
3A8W,"ATP",	3A8W	ATP	4ED4
3A99,"MG",	3A99	MG	4EEI
3A9V,"AMP",	3A9V	AMP	4EFH
3AAR,"ANP",	3AAR	ANP	4EFC
3AB8,"ATP",	3AB8	ATP	4EHT
3ADB,"PO4",	3ADB	PO4	4EHU
3ADC,"ANP",	3ADC	ANP	4EJ7
3ADD,"ANP",	3ADD	ANP	4EIW
3AF2,"ACP",	3AF2	ACP	4EHY
3AJE,"THR",	3AJE	THR	4EKK
3AKK,"MG",	3AKK	MG	4EN4
3AKL,"ANP",	3AKL	ANP	3RPZ
3AKC,"CDP",	3AKC	CDP	3RQ2
,"GD",		GD	3S1Q
3ALN,"ANP",	3ALN	ANP	3SLS
3ALO,"MG",	3ALO	MG	3SN9
3AM1,"ATP",	3AM1	ATP	3SMS
3AMT,"ATP",	3AMT	ATP	3RRM
3AMU,"APC",	3AMU	APC	3RRN
,"AG2",		AG2	3RRE
2ZV8,"ANP",	2ZV8	ANP	3RRF
2ZWH,"ADP",	2ZWH	ADP	3RRB
3B1R,"AMP",	3B1R	AMP	3S3T
3B1N,"MZR",	3B1N	MZR	3RU3
3B1P,"NOS",	3B1P	NOS	3RTE
3AR4,"ATP",	3AR4	ATP	3RTG
,"TG1",		TG1	3RTC
,"PTY",		PTY	3RTD
3AQN,"ATP",	3AQN	ATP	3RUP
3AR2,"CA",	3AR2	CA	3RUQ
3B2Q,"ATP",	3B2Q	ATP	3RV3
,"AES",		AES	3RUS
3AR3,"NA",	3AR3	NA	3RV4
3B2E,"ADP",	3B2E	ADP	3S6A
3ATV,"ADP",	3ATV	ADP	3S87
3B5Y,"ANP",	3B5Y	ANP	3RUV
3B5Z,"ADP",	3B5Z	ADP	3RUW
3B60,"ANP",	3B60	ANP	3RWU
3ATT,"MG",	3ATT	MG	3S8B
3ATU,"ADP",	3ATU	ADP	3S8C
3B7G,"ANP",	3B7G	ANP	3SBX
3AUX,"ADP",	3AUX	ADP	3SE5
3AUY,"ADP",	3AUY	ADP	3SE7
3AV0,"GOL",	3AV0	GOL	3SEZ
3B6R,"ACT",	3B6R	ACT	3SF0
,"CRN",		CRN	3SEQ
3B6U,"MG",	3B6U	MG	3SFZ
3B6V,"MG",	3B6V	MG	3SHF
3B6J,"FMN",	3B6J	FMN	3SGI
,"15P",		15P	3SI7
3AW8,"AMP",	3AW8	AMP	3SJD
3AX6,"ADP",	3AX6	ADP	3SJH
3B9R,"ALF",	3B9R	ALF	3SL2
3AY9,"ADP",	3AY9	ADP	3HBL
3BAF,"ANP",	3BAF	ANP	3HAV
,"SKM",		SKM	3HB9
2VFK,"AMP",	2VFK	AMP	3HBT
2VHC,"APC",	2VHC	APC	3HD1
2VHT,"ATP",	2VHT	ATP	3HD2
2VHU,"ADP",	2VHU	ADP	3HWS
2VHQ,"ATP",	2VHQ	ATP	3HX4
2VHJ,"ADP",	2VHJ	ADP	3HY6
2VII,"AMP",	2VII	AMP	3HXX
2VVG,"ADP",	2VVG	ADP	3HXY
2W8R,"ADP",	2W8R	ADP	3HY2
2VWI,"AU",	2VWI	AU	3HF7
2VWB,"ANP",	2VWB	ANP	3HGM
2VYP,"ATP",	2VYP	ATP	3HFW
,"RH9",		RH9	3HJN
,"HEZ",		HEZ	3HKO
2VZE,"AMP",	2VZE	AMP	3HMN
2WBE,"MG",	2WBE	MG	3HNE
2WE5,"ADP",	2WE5	ADP	3I0O
2WEP,"ADP",	2WEP	ADP	3HP1
2WEF,"MG",	2WEF	MG	3I0Q
2W00,"ATP",	2W00	ATP	3I12
2W02,"ATP",	2W02	ATP	3HQO
,"SER",		SER	3HQP
2VOS,"ADP",	2VOS	ADP	3I33
2VOR,"ACP",	2VOR	ACP	3HQD
2VPQ,"ANP",	2VPQ	ANP	3HRF
2W4J,"ADP",	2W4J	ADP	3HRC
2W4K,"ADP",	2W4K	ADP	3HT0
2W41,"ADP",	2W41	ADP	3HSG
2W5I,"ATP",	2W5I	ATP	3I4L
2VTK,"ADP",	2VTK	ADP	3HSC
,"THM",		THM	3I5X
2W5A,"ADP",	2W5A	ADP	3I5Y
2W5B,"AGS",	2W5B	AGS	3HU1
2W5G,"ATP",	2W5G	ATP	3I61
2W58,"ADP",	2W58	ADP	3HU2
2VSX,"AMP",	2VSX	AMP	3I62
2W4Y,"CA",	2W4Y	CA	3HU3
2W4Z,"CA",	2W4Z	CA	3I5F
2VSO,"AMP",	2VSO	AMP	3I73
2VT3,"ATP",	2VT3	ATP	3HW5
2W6E,"ADP",	2W6E	ADP	3I7V
2VUG,"ANP",	2VUG	ANP	3BLW
,"MRD",		MRD	3BLQ
2WHX,"ADP",	2WHX	ADP	3C16
2WOG,"ADP",	2WOG	ADP	3C0H
,"ZZD",		ZZD	3C1M
2WPD,"ATP",	2WPD	ATP	3C3A
2X13,"MG",	2X13	MG	3BRB
2X14,"MG",	2X14	MG	3C41
2X15,"MG",	2X15	MG	3C4W
,"X15",		X15	3C4X
3K5I,"NA",	3K5I	NA	3C4Z
3JUX,"MG",	3JUX	MG	3C4N
3JV2,"MG",	3JV2	MG	3C50
3JUH,"CL",	3JUH	CL	3C51
3JVV,"ACP",	3JVV	ACP	3C4J
3JWP,"AMP",	3JWP	AMP	3BU5
3JXU,"ADP",	3JXU	ADP	3C5E
3JZ0,"MG",	3JZ0	MG	3BUZ
,"CLY",		CLY	3C85
3JZM,"ATP",	3JZM	ATP	3C7N
3KD6,"AMP",	3KD6	AMP	3BXZ
3KE5,"ATP",	3KE5	ATP	3C9R
3KFK,"AGS",	3KFK	AGS	3C9S
3KFB,"ANP",	3KFB	ANP	3C9T
3KFE,"MG",	3KFE	MG	3C9U
3KEU,"MG",	3KEU	MG	3BZ7
,"PLP",		PLP	3BZ8
3KEX,"ANP",	3KEX	ANP	3BZ9
3KEN,"ADP",	3KEN	ADP	3CF0
,"KEN",		KEN	3CF1
3KGD,"AMP",	3KGD	AMP	3CF2
3KFX,"ADP",	3KFX	ADP	3CF3
,"MCY",		MCY	3CI1
3KH5,"ADP",	3KH5	ADP	3CI4
3KIN,"ADP",	3KIN	ADP	3CI5
3KJG,"ADP",	3KJG	ADP	3CHW
3KJI,"ZN",	3KJI	ZN	3CIS
3KN5,"ANP",	3KN5	ANP	3CJ7
3KO1,"ADP",	3KO1	ADP	3CJ9
3KO3,"ADP",	3KO3	ADP	3CIP
3KO4,"ADP",	3KO4	ADP	3PCO
3KO5,"ADP",	3KO5	ADP	3PDT
3KMW,"MG",	3KMW	MG	3PFF
3L1C,"MG",	3L1C	MG	3PEY
3KQU,"BEF",	3KQU	BEF	3PEW
3KQL,"ALF",	3KQL	ALF	3PFQ
3KQN,"BEF",	3KQN	BEF	3PFI
3L2P,"AMP",	3L2P	AMP	3PGK
3L31,"AMP",	3L31	AMP	3PJR
3L4I,"ADP",	3L4I	ADP	3PLS
3L4B,"AMP",	3L4B	AMP	3PNL
3KU2,"ANP",	3KU2	ANP	3Q10
3KUH,"APC",	3KUH	APC	3PP1
,"PH2",		PH2	3Q1K
3L86,"ADP",	3L86	ADP	3PR4
,"NLG",		NLG	3PR5
3KVG,"ANP",	3KVG	ANP	3Q53
3KX2,"MG",	3KX2	MG	3Q60
3L8K,"ADP",	3L8K	ADP	3Q5I
3L9W,"FMN",	3L9W	FMN	3Q4Z
,"GSH",		GSH	3PUV
3L9H,"ADP",	3L9H	ADP	3PUW
,"EMQ",		EMQ	3PVB
3IKH,"ATP",	3IKH	ATP	3PUX
3ILO,"MG",	3ILO	MG	3PUY
3ILJ,"MG",	3ILJ	MG	3PUZ
3IN1,"ADP",	3IN1	ADP	3Q8U
3IN5,"ATP",	3IN5	ATP	3Q8Y
3IO3,"ADP",	3IO3	ADP	3F5U
3INN,"ATP",	3INN	ATP	3ETJ
3J15,"ADP",	3J15	ADP	3ETL
3J16,"MG",	3J16	MG	3F5M
3J0J,"ADP",	3J0J	ADP	3F61
3IP0,"MG",	3IP0	MG	3F5G
,"HHR",		HHR	3ETH
,"HHS",		HHS	3EUK
3IPX,"ADP",	3IPX	ADP	3EUJ
,"B86",		B86	3EWA
3IQ0,"MG",	3IQ0	MG	3EW9
3J1F,"ATP",	3J1F	ATP	3EX7
3J2T,"ATP",	3J2T	ATP	3EWS
,"HEM",		HEM	3EZ2
3IQW,"ANP",	3IQW	ANP	3EZ6
3IQX,"ADP",	3IQX	ADP	3FCC
3IS5,"ANP",	3IS5	ANP	3FCE
3J4K,"ADP",	3J4K	ADP	3FBR
3IUY,"AMP",	3IUY	AMP	3FE1
3IUC,"ADP",	3IUC	ADP	3FD6
3J82,"CA",	3J82	CA	3FEG
3J8Y,"ATP",	3J8Y	ATP	3FE2
3KAR,"MG",	3KAR	MG	3FDX
3KAL,"ADP",	3KAL	ADP	3FFK
,"HGS",		HGS	3FGO
3KB1,"ADP",	3KB1	ADP	3FH0
3J94,"ATP",	3J94	ATP	3FHM
3J95,"ADP",	3J95	ADP	3FI0
3J8I,"ADP",	3J8I	ADP	3FHT
3J8A,"MG",	3J8A	MG	3FHI
3JA8,"ADP",	3JA8	ADP	3FHJ
3JBI,"MG",	3JBI	MG	3FGU
3JBJ,"MG",	3JBJ	MG	3FIU
3JB3,"SAM",	3JB3	SAM	3FI8
3JB9,"GDP",	3JB9	GDP	3FHX
3JAY,"SAM",	3JAY	SAM	3FHY
3JBZ,"ADP",	3JBZ	ADP	3FJQ
3JBK,"MG",	3JBK	MG	3FKQ
3K0S,"ADP",	3K0S	ADP	3FMO
3K0A,"ATP",	3K0A	ATP	3FMP
3K0C,"ATP",	3K0C	ATP	3FNA
3K0E,"MG",	3K0E	MG	3G15
3K0F,"MG",	3K0F	MG	3G0H
3K09,"MG",	3K09	MG	3G1Z
3JQ3,"ADP",	3JQ3	ADP	3E7W
3K1J,"ADP",	3K1J	ADP	3E7X
,"PE8",		PE8	3DVL
3K30,"SF4",	3K30	SF4	3E8N
3K3B,"MG",	3K3B	MG	3DWL
,"L31",		L31	3DY7
3JU6,"ARG",	3JU6	ARG	3DZD
3K60,"ADP",	3K60	ADP	3DZV
3K5E,"K5E",	3K5E	K5E	3EA0
3JTF,"AMP",	3JTF	AMP	3ECC
3K5H,"ATP",	3K5H	ATP	3EC2
3M9O,"CA",	3M9O	CA	3EDL
,"CPT",		CPT	3EFS
3LY6,"ATP",	3LY6	ATP	3EGI
3N5B,"ADP",	3N5B	ADP	3EHF
3MUF,"ADP",	3MUF	ADP	3EHG
,"S3P",		S3P	3EHH
3N83,"NA",	3N83	NA	3EHJ
3MWY,"AGS",	3MWY	AGS	3EHA
3N8G,"CA",	3N8G	CA	3EH9
3N8H,"PRO",	3N8H	PRO	3EIU
3N8D,"ANP",	3N8D	ANP	3EIH
3MYH,"MG",	3MYH	MG	3EL2
,"BIT",		BIT	3EKS
3MYK,"BIT",	3MYK	BIT	3EKU
3NBA,"APC",	3NBA	APC	3EPS
3NAG,"SO4",	3NAG	SO4	3EQ6
3NBX,"ADP",	3NBX	ADP	3EQG
3NBV,"ANP",	3NBV	ANP	3EQH
,"FRU",		FRU	3EQI
3NCQ,"ATP",	3NCQ	ATP	3EQB
3NCR,"ADP",	3NCR	ADP	3EQC
3ND6,"ATP",	3ND6	ATP	3EQD
3NEM,"AMO",	3NEM	AMO	3ERR
3NG0,"ANP",	3NG0	ANP	3MBI
3NHA,"PO4",	3NHA	PO4	3MBL
3NHB,"ADP",	3NHB	ADP	3MCO
3NGT,"AMP",	3NGT	AMP	3MES
3NGU,"ADP",	3NGU	ADP	3MEY
3NH9,"ATP",	3NH9	ATP	3MF2
3NGN,"AMP",	3NGN	AMP	3MFU
3NIE,"ANP",	3NIE	ANP	3MFP
3NIZ,"MG",	3NIZ	MG	3MFR
3NL5,"MG",	3NL5	MG	3MFS
,"TZE",		TZE	3MIA
3NL6,"MG",	3NL6	MG	3MHY
,"TPS",		TPS	3MKD
3NKV,"GNP",	3NKV	GNP	3MLE
,"BA",		BA	3MN5
3O0M,"ZN",	3O0M	ZN	3MN6
4E6N,"MG",	4E6N	MG	3MMV
4DUG,"MG",	4DUG	MG	3MN7
4E7Z,"ADP",	4E7Z	ADP	3MN9
4DW1,"NAG",	4DW1	NAG	3N0Y
4E7S,"ADP",	4E7S	ADP	3N2A
4E84,"ANP",	4E84	ANP	3LTA
,"M7B",		M7B	3LTB
,"GMZ",		GMZ	3LV8
4EOO,"MG",	4EOO	MG	3LUD
,"SGM",		SGM	3M6G
4EOQ,"ATP",	4EOQ	ATP	3M6A
4F0F,"ACP",	4F0F	ACP	3LVV
4EOJ,"ATP",	4EOJ	ATP	3LW7
4EOM,"ATP",	4EOM	ATP	3M84
4F1O,"ACP",	4F1O	ACP	3KZB
4EQ4,"SAL",	4EQ4	SAL	3LA6
4EQ5,"AMP",	4EQ5	AMP	3LCB
4EPM,"AMP",	4EPM	AMP	3LC6
4F1M,"ACP",	4F1M	ACP	3LCT
4EQL,"AMP",	4EQL	AMP	3LDL
4EQM,"ANP",	4EQM	ANP	3LDO
,"BEN",		BEN	3LEV
4ERP,"ATP",	4ERP	ATP	3LF0
4DX2,"BGC",	4DX2	BGC	3LFR
4DXL,"C5P",	4DXL	C5P	3LHH
4DZ6,"ADP",	4DZ6	ADP	3LGX
,"VN4",		VN4	3LIJ
4DZZ,"ADP",	4DZZ	ADP	3LJ0
4DZY,"ADP",	4DZY	ADP	3LKK
4EAH,"ACT",	4EAH	ACT	3LKM
4EAI,"AMP",	4EAI	AMP	3LKI
4EAJ,"ATP",	4EAJ	ATP	3LLM
4EAK,"ATP",	4EAK	ATP	3LLA
,"TAM",		TAM	3LL3
4EAL,"AMP",	4EAL	AMP	3LL5
4EAG,"ATP",	4EAG	ATP	3LL9
4EBU,"CL",	4EBU	CL	3LMG
4EDG,"BEN",	4EDG	BEN	3LMH
4EDH,"TMP",	4EDH	TMP	3LMI
4ED4,"ATP",	4ED4	ATP	3LLT
4EEI,"AMP",	4EEI	AMP	3LM9
4EFH,"CA",	4EFH	CA	3LOQ
4EFC,"AMP",	4EFC	AMP	3M0E
4EHT,"SF4",	4EHT	SF4	3LQ3
,"NH4",		NH4	3LPN
4EHU,"SF4",	4EHU	SF4	3M1F
4EJ7,"ATP",	4EJ7	ATP	3LQQ
4EIW,"ADP",	4EIW	ADP	3LQR
4EHY,"ADP",	4EHY	ADP	3LRR
4EKK,"ANP",	4EKK	ANP	3LRT
4EN4,"MG",	4EN4	MG	3M3N
,"GT0",		GT0	3LRE
,"GT1",		GT1	3LSS
3RPZ,"MG",	3RPZ	MG	3LT8
,"NPW",		NPW	3LT9
3RQ2,"MG",	3RQ2	MG	3LTC
,"NAX",		NAX	3LTD
3S1Q,"MG",	3S1Q	MG	4WUB
3SLS,"ANP",	3SLS	ANP	4WUC
,"77D",		77D	4WUD
3SN9,"ANP",	3SN9	ANP	4WTV
3SMS,"ADP",	3SMS	ADP	4WW0
,"RNH",		RNH	4X6R
3RRM,"ADP",	3RRM	ADP	4WW4
,"IHP",		IHP	4WW5
3RRN,"ADP",	3RRN	ADP	4WW7
3RRE,"K",	3RRE	K	4WW9
3RRF,"K",	3RRF	K	4WVY
3RRB,"K",	3RRB	K	4X9L
3S3T,"ATP",	3S3T	ATP	4WYP
3RU3,"K",	3RU3	K	4WZ6
,"NDP",		NDP	4WYB
3RTE,"K",	3RTE	K	4XTJ
,"NAP",		NAP	4Y5Q
3RTG,"K",	3RTG	K	4XTR
3RTC,"K",	3RTC	K	4WZA
3RTD,"K",	3RTD	K	4WZB
,"NAI",		NAI	4WZY
3RUP,"ADP",	3RUP	ADP	4XC0
3RUQ,"MG",	3RUQ	MG	4XBR
3RV3,"ADP",	3RV3	ADP	4XD8
3RUS,"MG",	3RUS	MG	4XD7
3RV4,"ADP",	3RV4	ADP	4XCG
,"MOH",		MOH	4XCJ
3S6A,"ANP",	3S6A	ANP	4XCK
3S87,"MG",	3S87	MG	4XCL
,"DGT",		DGT	4XCD
3RUV,"MG",	3RUV	MG	4XDU
3RUW,"MG",	3RUW	MG	4XE8
3RWU,"ATP",	3RWU	ATP	4XDA
3S8B,"CDP",	3S8B	CDP	4XF6
3S8C,"ANP",	3S8C	ANP	4XF7
,"CDP",		CDP	4XFJ
3SBX,"AMP",	3SBX	AMP	4XH4
3SE5,"ANP",	3SE5	ANP	4XH5
3SE7,"ATP",	3SE7	ATP	4XGU
3SEZ,"ATP",	3SEZ	ATP	4XGX
,"DND",		DND	4XH0
3SF0,"MG",	3SF0	MG	4XH1
3SEQ,"APC",	3SEQ	APC	4XHN
3SFZ,"ADP",	3SFZ	ADP	4XHO
,"GBL",		GBL	4XHP
3SHF,"ADP",	3SHF	ADP	4XHG
3SGI,"AMP",	3SGI	AMP	4XJE
3SI7,"ATP",	3SI7	ATP	4XIV
3SJD,"ADP",	3SJD	ADP	4XJX
3SJH,"ATP",	3SJH	ATP	4XLV
3SL2,"MG",	3SL2	MG	4TLD
3HBL,"BTI",	3HBL	BTI	4TLE
3HAV,"ATP",	3HAV	ATP	4TLA
,"SRY",		SRY	4TLB
3HB9,"BTI",	3HB9	BTI	4TLC
3HBT,"SO4",	3HBT	SO4	4TL6
3HD1,"MG",	3HD1	MG	4TL7
3HD2,"MG",	3HD2	MG	4TL8
,"PE0",		PE0	4TL9
3HWS,"ADP",	3HWS	ADP	4TND
3HX4,"CA",	3HX4	CA	4U0M
3HY6,"NI",	3HY6	NI	4U07
3HXX,"ACP",	3HXX	ACP	4U00
3HXY,"5AL",	3HXY	5AL	4U0Z
,"MDN",		MDN	4RKZ
,"HED",		HED	4U0S
3HY2,"MG",	3HY2	MG	4U0U
3HF7,"AMP",	3HF7	AMP	4TQD
3HGM,"ATP",	3HGM	ATP	4TQF
3HFW,"ADP",	3HFW	ADP	4U1R
3HJN,"ADP",	3HJN	ADP	4U40
,"TYD",		TYD	4S0F
3HKO,"GOL",	3HKO	GOL	4S1K
3HMN,"ATP",	3HMN	ATP	4S1L
,"7PE",		7PE	4S1H
3HNE,"TTP",	3HNE	TTP	4RQK
3I0O,"ADP",	3I0O	ADP	4S32
,"SMI",		SMI	4S33
3HP1,"ADP",	3HP1	ADP	4RQE
,"LLT",		LLT	4RQF
3I0Q,"AMP",	3I0Q	AMP	4S34
3I12,"ADP",	3I12	ADP	4S35
3HQO,"MG",	3HQO	MG	4RQV
3HQP,"MG",	3HQP	MG	4S2X
,"FDP",		FDP	4S2Y
3I33,"PO4",	3I33	PO4	4RRV
3HQD,"ANP",	3HQD	ANP	4RTF
3HRF,"ATP",	3HRF	ATP	4RV7
,"P47",		P47	4RVN
3HRC,"ATP",	3HRC	ATP	4RVO
3HT0,"MG",	3HT0	MG	4RWT
3HSG,"MG",	3HSG	MG	4RX6
3I4L,"ANP",	3I4L	ANP	4RWN
3HSC,"MG",	3HSC	MG	4RWO
3I5X,"ANP",	3I5X	ANP	4RVZ
3I5Y,"ANP",	3I5Y	ANP	4RZ3
3HU1,"AGS",	3HU1	AGS	4RZU
3I61,"ADP",	3I61	ADP	4RZQ
3HU2,"AGS",	3HU2	AGS	5C3Z
3I62,"ADP",	3I62	ADP	5C41
3HU3,"AGS",	3HU3	AGS	5C40
3I5F,"MG",	3I5F	MG	5BSR
3I73,"ADP",	3I73	ADP	5BSM
3HW5,"MG",	3HW5	MG	5BU2
3I7V,"ATP",	3I7V	ATP	5BVC
,"B4P",		B4P	5BUS
3BLW,"FLC",	3BLW	FLC	5BUR
3BLQ,"MG",	3BLQ	MG	5C93
3C16,"CA",	3C16	CA	5C8Y
,"FOK",		FOK	5BYF
,"GSP",		GSP	5BYA
3C0H,"AMP",	3C0H	AMP	5BYB
3C1M,"MG",	3C1M	MG	5CA0
3C3A,"3PG",	3C3A	3PG	5CA1
3BRB,"CL",	3BRB	CL	5CB4
3C41,"MG",	3C41	MG	5CB6
3C4W,"MG",	3C4W	MG	5CC8
3C4X,"MG",	3C4X	MG	5CE3
3C4Z,"MG",	3C4Z	MG	5CFS
3C4N,"ADP",	3C4N	ADP	5CFT
3C50,"MG",	3C50	MG	5CK7
3C51,"MG",	3C51	MG	5CKW
,"BR",		BR	5CM7
3C4J,"MG",	3C4J	MG	5CNU
3BU5,"MG",	3BU5	MG	5CNO
3C5E,"MG",	3C5E	MG	5CNN
,"UNL",		UNL	5COT
3BUZ,"TAD",	3BUZ	TAD	5D15
3C85,"SO4",	3C85	SO4	5COU
3C7N,"MG",	3C7N	MG	5D0U
3BXZ,"MG",	3BXZ	MG	4Z9L
,"SPD",		SPD	4Z9M
3C9R,"MG",	3C9R	MG	4YXJ
3C9S,"MG",	3C9S	MG	4Z94
3C9T,"MG",	3C9T	MG	4Z8X
3C9U,"MG",	3C9U	MG	4YXW
,"TPP",		TPP	4YZD
3BZ7,"MG",	3BZ7	MG	4ZCF
,"BL4",		BL4	4ZCA
3BZ8,"MG",	3BZ8	MG	4ZDK
,"BL6",		BL6	4ZG4
3BZ9,"MG",	3BZ9	MG	4ZFV
,"BL7",		BL7	4ZGL
3CF0,"ADP",	3CF0	ADP	4ZGN
3CF1,"ADP",	3CF1	ADP	4ZGP
3CF2,"ADP",	3CF2	ADP	4ZIB
3CF3,"ADP",	3CF3	ADP	4ZI7
3CI1,"K",	3CI1	K	4ZHX
3CI4,"K",	3CI4	K	4ZHQ
,"CBY",		CBY	4ZHI
3CI5,"MG",	3CI5	MG	4ZIY
3CHW,"CA",	3CHW	CA	4ZIR
3CIS,"MG",	3CIS	MG	4ZKI
3CJ7,"AMP",	3CJ7	AMP	4ZKL
3CJ9,"PO4",	3CJ9	PO4	4ZMF
3CIP,"MG",	3CIP	MG	4ZLU
3PCO,"PHE",	3PCO	PHE	4ZNL
3PDT,"MG",	3PDT	MG	4ZOL
3PFF,"MG",	3PFF	MG	4ZQX
3PEY,"ADP",	3PEY	ADP	4NXW
3PEW,"ADP",	3PEW	ADP	4NXU
3PFQ,"CA",	3PFQ	CA	4NYE
3PFI,"ADP",	3PFI	ADP	4NZM
3PGK,"MG",	3PGK	MG	4NZN
3PJR,"ATP",	3PJR	ATP	4NZO
3PLS,"MG",	3PLS	MG	4OAV
3PNL,"GOL",	3PNL	GOL	4OAU
3Q10,"AMP",	3Q10	AMP	4OAG
3PP1,"ATP",	3PP1	ATP	4OCP
,"IZG",		IZG	4OCV
3Q1K,"ADP",	3Q1K	ADP	4OCK
3PR4,"ATP",	3PR4	ATP	4OH4
3PR5,"CA",	3PR5	CA	4OHV
3Q53,"ATP",	3Q53	ATP	4OHW
3Q60,"ATP",	3Q60	ATP	4OHX
,"MLI",		MLI	4OHY
3Q5I,"CA",	3Q5I	CA	4OHZ
3Q4Z,"MG",	3Q4Z	MG	4OI0
3PUV,"PGV",	3PUV	PGV	4OI1
3PUW,"PGV",	3PUW	PGV	4OI2
3PVB,"ANP",	3PVB	ANP	4OI4
3PUX,"UMQ",	3PUX	UMQ	4OIO
3PUY,"PGV",	3PUY	PGV	4OIP
3PUZ,"PGV",	3PUZ	PGV	4OKE
3Q8U,"ADP",	3Q8U	ADP	4OLF
3Q8Y,"ADP",	3Q8Y	ADP	4P1O
3F5U,"ANP",	3F5U	ANP	4P1G
3ETJ,"ADP",	3ETJ	ADP	4P31
,"PI",		PI	4P32
3ETL,"ANP",	3ETL	ANP	4P33
3F5M,"ATP",	3F5M	ATP	4OTS
3F61,"ADP",	3F61	ADP	4OTV
3F5G,"ADP",	3F5G	ADP	4P69
3ETH,"ATP",	3ETH	ATP	4OTP
3EUK,"AGS",	3EUK	AGS	4XWO
3EUJ,"AGS",	3EUJ	AGS	4XW4
3EWA,"ANP",	3EWA	ANP	4XW5
3EW9,"ANP",	3EW9	ANP	4XVU
3EX7,"ADP",	3EX7	ADP	4XW6
3EWS,"ADP",	3EWS	ADP	4Y8V
3EZ2,"ADP",	3EZ2	ADP	4XX9
3EZ6,"ADP",	3EZ6	ADP	4XZ2
3FCC,"MG",	3FCC	MG	4XZ3
3FCE,"CA",	3FCE	CA	4XYJ
3FBR,"ACP",	3FBR	ACP	4XYK
3FE1,"ADP",	3FE1	ADP	4YB6
3FD6,"ADP",	3FD6	ADP	4YB7
3FEG,"HC7",	3FEG	HC7	4YB8
3FE2,"SO4",	3FE2	SO4	4YBZ
3FDX,"ATP",	3FDX	ATP	4YC4
3FFK,"CA",	3FFK	CA	4YDQ
3FGO,"MG",	3FGO	MG	4YDS
3FH0,"ADP",	3FH0	ADP	4YDU
3FHM,"AMP",	3FHM	AMP	4YER
3FI0,"TRP",	3FI0	TRP	4YED
3FHT,"MG",	3FHT	MG	4YH5
3FHI,"ANP",	3FHI	ANP	4YIX
3FHJ,"TRP",	3FHJ	TRP	4YIY
3FGU,"BGC",	3FGU	BGC	4YJ1
3FIU,"MG",	3FIU	MG	4YLR
3FI8,"ADP",	3FI8	ADP	4YLS
,"OPE",		OPE	4YMU
3FHX,"MG",	3FHX	MG	4YMV
,"PXL",		PXL	4Z1I
3FHY,"MG",	3FHY	MG	4YPL
3FJQ,"MN",	3FJQ	MN	4Z1M
3FKQ,"ATP",	3FKQ	ATP	4YSJ
3FMO,"GOL",	3FMO	GOL	4YS0
3FMP,"ADP",	3FMP	ADP	4M15
3FNA,"AMP",	3FNA	AMP	4M0K
3G15,"ADP",	3G15	ADP	4LQQ
,"HC6",		HC6	4LQS
3G0H,"ANP",	3G0H	ANP	4LQP
3G1Z,"AMP",	3G1Z	AMP	4M3R
3E7W,"PO4",	3E7W	PO4	4M3T
3E7X,"AMP",	3E7X	AMP	4M45
3DVL,"MG",	3DVL	MG	4M3U
3E8N,"MG",	3E8N	MG	4M3W
,"VRA",		VRA	4M3X
3DWL,"ATP",	3DWL	ATP	4M3Y
3DY7,"MG",	3DY7	MG	4LRJ
,"1CX",		1CX	4M41
3DZD,"ADP",	3DZD	ADP	4M42
3DZV,"SO4",	3DZV	SO4	4LQY
3EA0,"ATP",	3EA0	ATP	4LRZ
3ECC,"ADP",	3ECC	ADP	4M3Z
3EC2,"ADP",	3EC2	ADP	4M69
3EDL,"ZN",	3EDL	ZN	4M5L
,"CN2",		CN2	4M5M
3EFS,"ATP",	3EFS	ATP	4M5N
3EGI,"ADP",	3EGI	ADP	4M63
3EHF,"ACP",	3EHF	ACP	4M5G
3EHG,"ATP",	3EHG	ATP	4M5H
3EHH,"ADP",	3EHH	ADP	4M5I
3EHJ,"ACP",	3EHJ	ACP	4M5J
3EHA,"ANP",	3EHA	ANP	4M5K
3EH9,"ADP",	3EH9	ADP	4LV7
3EIU,"ATP",	3EIU	ATP	4LV8
3EIH,"AGS",	3EIH	AGS	4LV5
3EL2,"ATP",	3EL2	ATP	4M7X
3EKS,"ATP",	3EKS	ATP	4M7Y
,"CY9",		CY9	4M9X
3EKU,"ATP",	3EKU	ATP	4M9Y
3EPS,"AMP",	3EPS	AMP	4M9Z
3EQ6,"AMP",	3EQ6	AMP	4M9S
,"BCO",		BCO	4LY6
3EQG,"ADP",	3EQG	ADP	4M9D
,"4BM",		4BM	4LYA
3EQH,"5BM",	3EQH	5BM	4LZZ
3EQI,"ADP",	3EQI	ADP	4MA0
3EQB,"ATP",	3EQB	ATP	4MA4
,"LUG",		LUG	4MA5
3EQC,"3BM",	3EQC	3BM	4MB2
3EQD,"AGS",	3EQD	AGS	4ME6
3ERR,"AMP",	3ERR	AMP	4MGH
3MBI,"PO4",	3MBI	PO4	4TT3
,"HSX",		HSX	4TSF
3MBL,"ADP",	3MBL	ADP	4TS5
,"LSG",		LSG	4TS7
3MCO,"PH2",	3MCO	PH2	4TU0
3MES,"ADP",	3MES	ADP	4TTQ
,"DME",		DME	4U80
,"PT3",		PT3	4U81
3MEY,"ZN",	3MEY	ZN	4TV8
3MF2,"ZN",	3MF2	ZN	4TV9
3MFU,"ANP",	3MFU	ANP	4TUY
3MFP,"ADP",	3MFP	ADP	4TWB
3MFR,"ANP",	3MFR	ANP	4U7Z
3MFS,"ANP",	3MFS	ANP	4U98
3MIA,"ANP",	3MIA	ANP	4TYW
3MHY,"PG6",	3MHY	PG6	4TYN
3MKD,"MG",	3MKD	MG	4UAK
3MLE,"PO4",	3MLE	PO4	4UBF
,"8AC",		8AC	4UEU
3MN5,"CA",	3MN5	CA	4WH2
3MN6,"CA",	3MN6	CA	4WH3
3MMV,"CA",	3MMV	CA	4WGJ
3MN7,"ATP",	3MN7	ATP	4WJM
3MN9,"ATP",	3MN9	ATP	4WOE
3N0Y,"APC",	3N0Y	APC	4X2D
3N2A,"ADP",	3N2A	ADP	4WQ4
3LTA,"ZN",	3LTA	ZN	4WQ5
3LTB,"ZN",	3LTB	ZN	4X35
3LV8,"ADP",	3LV8	ADP	4X44
,"TMP",		TMP	4X45
3LUD,"AMP",	3LUD	AMP	4WTJ
3M6G,"MG",	3M6G	MG	4WTD
,"LO3",		LO3	4X4R
3M6A,"ADP",	3M6A	ADP	4X4U
3LVV,"LBP",	3LVV	LBP	4X4V
3LW7,"AMP",	3LW7	AMP	2UAG
3M84,"SO4",	3M84	SO4	2UKD
3KZB,"ADP",	3KZB	ADP	2V1U
3LA6,"ADP",	3LA6	ADP	2V26
3LCB,"AMP",	3LCB	AMP	2V1X
3LC6,"ADP",	3LC6	ADP	2V2Z
3LCT,"GOL",	3LCT	GOL	2V51
3LDL,"ATP",	3LDL	ATP	2V52
3LDO,"ANP",	3LDO	ANP	2V55
3LEV,"1PE",	3LEV	1PE	2UVQ
3LF0,"ATP",	3LF0	ATP	2V7Q
3LFR,"AMP",	3LFR	AMP	2UV4
3LHH,"AMP",	3LHH	AMP	2UV6
3LGX,"ATP",	3LGX	ATP	2UV7
3LIJ,"CA",	3LIJ	CA	2V8P
3LJ0,"MG",	3LJ0	MG	2V8Q
,"QUE",		QUE	2V92
3LKK,"ATP",	3LKK	ATP	2V7Y
,"IP8",		IP8	2V7Z
3LKM,"MG",	3LKM	MG	2V9J
3LKI,"K",	3LKI	K	2UYT
[truncated: 15,970 more rows]
