# Supplementary material for: An ATP-sensitive phosphoketolase regulates carbon fixation in cyanobacteria
Source: Nat Metab. 2023 Jun 22;5(7):1111–26. doi: 10.1038/s42255-023-00831-w (PMC10365998; doi:10.1038/s42255-023-00831-w)
Supplement: Source Data Extended Data Fig. 9 — Sequence alignment of phosphoketolase from the non-bacterial groups. [file 42255_2023_831_MOESM17_ESM.xlsx]

## Sheet: Sheet1
MULTISPECIES: phosphoketolase family protein [Synechococcus]	Synechococcus	1642	1642	796	WP_011244323.1	Cyanobacteria
phosphoketolase	Bifidobacterium longum	1715	1715	825	WP_007052042.1	Bifidobacterium
phosphoketolase family protein [Euryarchaeota archaeon]	Euryarchaeota archaeon	1139	1139	799	TMA00651.1	Euryarchaeota is a phylum of archaea.
phosphoketolase [Cryptococcus neoformans var. grubii H99]	Cryptococcus neoformans var. grubii H99	1072	1072	834	XP_012048352.1	Fungi
Uncharacterized protein	Tremella mesenterica DSM 1558	1749	1749	839	XP_007002465.1	Fungi
Phosphoketolase	Cryptococcus gattii Ru294	1756	1756	842	KIR51125.1	Fungi
phosphoketolase [Cryptococcus gattii E566]	Cryptococcus gattii E566	1058	1058	842	KIY30858.1	Fungi
phosphoketolase [Cryptococcus gattii CA1280]	Cryptococcus gattii CA1280	1062	1062	838	KIR44508.1	Fungi
phosphoketolase [Cryptococcus gattii CA1873]	Cryptococcus gattii CA1873	1061	1061	838	KIR57564.1	Fungi
phosphoketolase, putative [Cryptococcus neoformans var. neoformans JEC21]	Cryptococcus neoformans var. neoformans JEC21	1073	1073	834	XP_567776.1	Fungi
hypothetical protein CNBK3360 [Cryptococcus neoformans var. neoformans B-3501A]	Cryptococcus neoformans var. neoformans B-3501A	1072	1072	834	XP_772632.1	Fungi
phosphoketolase [Cryptococcus neoformans var. grubii]	Cryptococcus neoformans var. grubii	1070	1070	834	OXB38196.1	Fungi
phosphoketolase [Cryptococcus neoformans var. grubii c45]	Cryptococcus neoformans var. grubii c45	1067	1067	834	OWZ52886.1	Fungi
hypothetical protein AYX15_03482 [Cryptococcus neoformans var. grubii]	Cryptococcus neoformans var. grubii	1072	1072	834	OWZ64871.1	Fungi
hypothetical protein AYX13_05339 [Cryptococcus neoformans var. grubii]	Cryptococcus neoformans var. grubii	1072	1072	889	OXC65605.1	Fungi
phosphoketolase [Cryptococcus neoformans var. grubii Bt1]	Cryptococcus neoformans var. grubii Bt1	1071	1071	834	OWT40626.1	Fungi
phosphoketolase [Cryptococcus neoformans var. grubii Th84]	Cryptococcus neoformans var. grubii Th84	1072	1072	834	OXG51936.1	Fungi
putative phosphoketolase [Pestalotiopsis fici W106-1]	Pestalotiopsis fici W106-1	1025	1025	828	XP_007841480.1	Pestalotiopsis is a genus of ascomycete fungi. Pestalotiopsis species are known as plant pathogens
putative phosphoketolase [Pestalotiopsis fici W106-1]	Pestalotiopsis fici W106-1	1025	1025	828	XP_007841480.1	Pestalotiopsis is a genus of ascomycete fungi. Pestalotiopsis species are known as plant pathogens
hypothetical protein G7054_g14781 [Neopestalotiopsis clavispora]	Neopestalotiopsis clavispora	1029	1029	828	KAF7515066.1	Fungi, plant pathogen
D-xylulose 5-phosphate/D-fructose 6-phosphate phosphoketolase [Aspergillus candidus]	Aspergillus candidus	1048	1048	813	XP_024673765.1	Fungi
phosphoketolase 1 [Capronia coronata CBS 617.96]	Capronia coronata CBS 617.96	1078	1078	811	XP_007722306.1	Fungi
phosphoketolase [Exophiala dermatitidis NIH/UT8656]	Exophiala dermatitidis NIH/UT8656	1097	1097	811	XP_009159227.1	Fungi
hypothetical protein Z518_09735 [Rhinocladiella mackenziei CBS 650.93]	Rhinocladiella mackenziei CBS 650.93	1091	1091	811	XP_013267806.1	Fungi
D-xylulose 5-phosphate/D-fructose 6-phosphate phosphoketolase [Amniculicola lignicola CBS 123094]	Amniculicola lignicola CBS 123094	1083	1083	814	KAF2007887.1	Fungi
D-xylulose 5-phosphate/D-fructose 6-phosphate phosphoketolase [Trematosphaeria pertusa]	Trematosphaeria pertusa	1101	1101	814	XP_033675732.1	Fungi
phosphoketolase [Mytilinidion resinicola]	Mytilinidion resinicola	1080	1080	821	XP_033574715.1	Fungi
D-xylulose 5-phosphate/D-fructose 6-phosphate phosphoketolase [Didymosphaeria enalia]	Didymosphaeria enalia	1101	1101	814	KAF2267372.1	Fungi
D-xylulose 5-phosphate/D-fructose 6-phosphate phosphoketolase [Delitschia confertaspora ATCC 74209]	Delitschia confertaspora ATCC 74209	1083	1083	816	KAF2205034.1	Fungi
